# Supplementary material for: Simple and Quick Visualization of Periodical Data Using Microsoft Excel
Source: Methods Protoc. 2019 Oct 11;2(4):81. doi: 10.3390/mps2040081 (PMC6961127; doi:10.3390/mps2040081)
Supplement: Supplementary file 1 [file mps-02-00081-s001.zip]

Archive with 7 entries (7 files):
- 190930 Supplemental files/File S1 190905.xlsx
- 190930 Supplemental files/File S2 190905.xlsx
- 190930 Supplemental files/File S3 190905.xlsx
- 190930 Supplemental files/File S4 190905.xlsx
- 190930 Supplemental files/File S5 190905.xlsx
- 190930 Supplemental files/File S6 190905.xlsx
- 190930 Supplemental files/File V1 190930.mp4
