# Supplementary material for: Simple and Quick Visualization of Periodical Data Using Microsoft Excel
Source: Methods Protoc. 2019 Oct 11;2(4):81. doi: 10.3390/mps2040081 (PMC6961127; doi:10.3390/mps2040081)
Supplement: Supplementary file 1 [file mps-02-00081-s001.zip › 190930 Supplemental files/File S1 190905.xlsx]

## Sheet: Heatmap type
Date/Time	Activity Counts				Row number of ZT0 data	6	102	198	294	390	486	582	678	774	870	966	1062	1158	1254	1350	1446	1542	1638	1734	1830	1926	2022	2118	2214	2310	2406	2502	2598	2694	2790	2886	2982	3078	3174	3270	3366	3462	3558	3654	3750
2018-11-07 06:00:00	169				Day	1	2	3	4	5	6	7	8	9	10	11	12	13	14	15	16	17	18	19	20	21	22	23	24	25	26	27	28	29	30	31	32	33	34	35	36	37	38	39	40	days
2018-11-07 06:15:00	245.25			ZT
2018-11-07 06:30:00	459.5		0	00:00:00		280	271.25	174.25	280.75	50	234	291.5	143.25	323.25	162.75	292.5	125.5	347.75	367	407.25	132.5	205.75	59.75	74.75	155.5	104.75	248	220.5	123	347.75	139.25	130.5	274	220	29	207.75	45	94.25	74	170.75	316.5	33.25	195.75	132	57.75
2018-11-07 06:45:00	260		1	00:15:00		170.5	76.5	95.25	250.75	132.5	133	197	106.5	192.75	160.25	229.25	152.75	129.75	492	174	48.75	28.75	45	144.25	306.25	147.25	230	109.75	118.25	509	31.25	159.5	405.5	205.25	154.75	193.75	110	67	48.5	268.75	274.5	197.25	167	78.25	103.25
2018-11-07 07:00:00	280		2	00:30:00		112	96.25	122.5	246.75	200	136	307.75	105.75	32	50.75	332	99.75	63	343.5	179.75	103.25	148.25	180	383.5	338.5	200.25	281.5	99	327.5	285.25	157	402.25	116.25	273.5	293.75	42.5	229	59.75	107.75	430.5	212	438	313.25	35	203
2018-11-07 07:15:00	170.5		3	00:45:00		119.75	112.5	409	135	121.5	308.75	302.25	43	51	54.5	453.5	26.75	171	225	223.25	155.75	306.25	234.25	377.75	289.75	335.75	245.25	122	535	65.25	366.75	268.5	141	461	251.5	201.25	257.75	227	503.5	445.5	533	274.75	133	54.25	233
2018-11-07 07:30:00	112		4	01:00:00		127.75	166.5	350	137.75	235.25	170.5	89.25	59.5	64.75	264.5	381.5	146.75	312.25	42	87.25	224.5	236	217.25	173.75	620.75	183.75	155.25	196.25	207.25	127.25	182.75	246.25	384.25	137.25	93	174.5	322.5	256.75	636	595.75	350.25	72.25	10.75	25	248.25
2018-11-07 07:45:00	119.75		5	01:15:00		439.25	212.5	262.75	129.5	472.5	204.5	260.75	311.5	168.25	392.5	155.25	384	93.5	139	237	309	257.5	145	24.5	325.75	39.5	244.5	373.75	79.25	130	158.25	89.25	116.75	74.75	215.75	89.25	282.75	407.75	326.75	251	263.25	56.5	39.75	129.5	81.25
2018-11-07 08:00:00	127.75		6	01:30:00		141.75	138.25	284	150.5	405.5	84.75	392	401.25	125.5	322	48.5	260.25	189.75	391.75	247	82.25	336.5	114.75	50	271.5	265.5	64.5	478.25	187.25	169.5	198	24	200.25	231.75	472.75	131.75	173.25	253.25	378	304.5	76.5	223.5	139.75	322.75	149
2018-11-07 08:15:00	439.25		7	01:45:00		138.75	144.5	234.5	207	277	147.25	431.75	97.25	208	332.5	128.25	99.75	289.25	219	230	66.5	237.25	191.5	71	145	106.75	153	141.25	226.75	255.25	215.75	91.25	288.25	250.5	265.75	80.5	43	133.25	112.5	165.75	74.75	421.5	399	410.75	255.75
2018-11-07 08:30:00	141.75		8	02:00:00		204	115	79.75	55	254	274.75	331	211.75	191.25	374.5	197.25	195	765.25	108.75	163	82.75	102	221.75	113.25	241	364.25	283.25	97.5	213	113.5	300.5	29.75	200.75	199.75	109.5	118.25	33.75	152.25	78.5	70	236.25	298	548.75	407.5	393.75
2018-11-07 08:45:00	138.75		9	02:15:00		204.5	103.75	256.25	242.25	50.75	223.75	92	111.5	398.25	186.5	290.5	80.5	685.25	146.75	125.5	31.75	146.5	136.75	289.5	244.75	284.5	274.75	368.25	350	100.75	68.5	165	223	218.75	34.75	141.25	115.25	120.5	38.5	503	196	315.5	416.25	186.5	136.25
2018-11-07 09:00:00	204		10	02:30:00		287.75	218.75	257	435.75	15.5	132.25	18.5	235.75	79	52.25	218.75	100.5	321.75	213.75	339	121.75	102.25	221.5	383.25	90	104	394.75	335.75	342	147.75	141.25	390	451.5	128.25	54.75	288	209.5	163.5	98.25	90.5	38.75	41.25	108	224.75	46.25
2018-11-07 09:15:00	204.5		11	02:45:00		196.75	303	133	186	48	79	73.75	468.5	82.5	21.25	99	283.5	191.25	253.25	103.25	353	118	346.5	280.5	344	44.25	378.25	62.25	113.25	179.75	229	164.75	491.5	287	376.75	254	122.25	148.5	317.5	142.5	114.25	9.5	172.5	217.75	200.25
2018-11-07 09:30:00	287.75		12	03:00:00		41.25	322.75	137	91.5	143.25	176	275.75	392.5	186.25	58	351.75	224.75	229	78	164.75	502.5	412.5	253.25	344.5	626.5	91.75	284.25	105.5	258.75	69.75	197.5	843.5	353.75	290	393.75	250.25	139.25	40.25	639.75	87.75	352.5	162.5	190.25	168.75	122.5
2018-11-07 09:45:00	196.75		13	03:15:00		80	168.5	354	321.25	123.25	156	438.25	69.5	106.75	134.75	424.75	372.25	172	259.5	257.5	761.25	412.25	217.75	200.5	192.75	145.75	186.75	181.75	303.5	169.25	122.75	405.5	443.25	101.5	136	258.75	149.75	37.25	493.5	503.25	266.5	458	123.75	76	99.5
2018-11-07 10:00:00	41.25		14	03:30:00		98.5	162.25	265.75	286	88	68	102.75	27.25	198.5	286.75	316.5	266.75	120.75	105	116	431.25	441.5	126.75	89.75	252.25	319.5	149.75	107	111.75	465.5	63.75	145	126.75	27.5	416.5	405.25	51.25	43.25	308	588.5	42.75	293.25	109	5.25	249
2018-11-07 10:15:00	80		15	03:45:00		250	400	223.25	345.75	158.25	226	29	50.75	353.25	498.75	398.75	63.25	250.5	185.25	138.5	308.25	343.25	78.5	62.75	106.25	232	40	164.25	74.75	272.5	58.25	10.25	21.75	137	387	325.5	188	28.75	36.75	273.5	55	146.5	189.5	139	287.25
2018-11-07 10:30:00	98.5		16	04:00:00		260.5	455.75	127.25	93.25	233.25	457.25	33.75	76	387.25	340	150.75	226.75	425	384.5	260.25	159.75	209.25	63.75	113.75	104.25	191.25	35.25	119.75	134.5	159.5	111.5	11.75	171	199.5	94.75	60	241	159.75	26.25	88.5	155	136	210.25	600.25	272.5
2018-11-07 10:45:00	250		17	04:15:00		245.25	265.25	97.25	20.75	139.75	186.25	127.5	360	232.75	152.75	32.75	339	178	290.75	314.5	15.5	155.25	119	167.75	154.5	187.75	55	166	273.25	137	198	23	317.5	390.25	37.25	22.5	432	226	14	129.25	79	124	222	613	140.5
2018-11-07 11:00:00	260.5		18	04:30:00		371.25	192.25	78	68	158	43.5	209.5	281.75	207.5	36.25	32.75	349	206.5	34.5	107.25	65.5	69.75	277.25	288	52.5	33	52.75	172.25	179.5	222.5	266.25	176.75	356.25	406.5	39.5	130	296.25	75.25	73.5	113.5	176	265.5	273.5	113.5	224
2018-11-07 11:15:00	245.25		19	04:45:00		363.25	206	135.75	262.25	23.75	19	257.25	127	101.75	125	58.75	323.25	100.75	80.5	54.25	75.5	178.5	309.5	237.25	212	100.75	306	102.75	416.25	222.25	293.75	78	279.25	309.25	40.5	128.25	257	194.5	82	43.75	176.5	278.5	482.25	27.75	69.75
2018-11-07 11:30:00	371.25		20	05:00:00		311	149.75	217.25	301	53	34.5	299	135.75	94.5	227.75	227	510	172.25	310.5	133.25	238.25	148.75	223	179.75	606.25	176	374	117.5	463	131.25	180	153.5	427.5	213.5	254.75	282.75	61.25	148.75	283.75	22	315	300.25	515.5	29.25	169.25
2018-11-07 11:45:00	363.25		21	05:15:00		131.5	165.25	345	283.25	52.25	54.5	336.5	413.75	76	207.75	454	390.25	594.75	326.25	502.75	126.25	298.75	203.75	314	690.5	318.75	435.5	287	525.5	264	183	431.25	311.5	313	353.5	317.5	162.75	239.5	406	226.25	513.5	274.25	357.25	45	289.5
2018-11-07 12:00:00	311		22	05:30:00		142.25	167.75	399	60.25	72.25	108	494	550	301.5	323.25	647.75	390.25	764.5	251.25	432	255.5	592.25	310.25	724.75	489.5	282.5	603.5	714.75	67	242	236.75	283.75	284.75	229.75	320.5	196	229.5	234	738.5	440.5	645.75	138.75	453	62.75	270
2018-11-07 12:15:00	131.5		23	05:45:00		290	191.75	317.25	104.75	197.75	208.5	367.75	110.75	322.75	276.25	395	481	619.75	266.5	224.25	440.5	599.25	528.25	722.25	446	240	318.25	347.25	24.25	388.75	171.25	204.75	241.75	483.25	549.5	204	557	412.75	691.5	350.25	562.25	210.25	376	209.5	268.25
2018-11-07 12:30:00	142.25		24	06:00:00		96.5	59.5	383.25	72.75	263.75	192.5	70.25	88.75	351	330.25	373.5	412.25	637.5	368.25	491.25	524.5	577.25	735.25	605	340.5	88.5	235.25	194.25	81.25	471.75	262	393.75	208.5	472.25	641.75	388.5	466.5	675.25	459	307.25	400	200.75	248.75	213.75	248.5
2018-11-07 12:45:00	290		25	06:15:00		40	240.25	206.25	70	259.75	284.75	111	217.25	188.75	467	347	618.75	530.25	454.5	473	474.25	537	829	724.25	348.75	188.75	208.75	162.75	201.75	359	275	608.5	314	329.5	547.75	454.25	613.75	549	368.5	182	296.75	226.25	206.25	384.75	454
2018-11-07 13:00:00	96.5		26	06:30:00		287.5	656.25	102	104.5	301.75	153	179.25	314.25	699.25	579.75	395.25	790.5	671.5	430.75	555.5	343.75	521.25	615.25	870.5	660.5	608	253.75	62.5	121	324.75	604.25	346	499	175.5	339.25	390.75	619	410	525.75	136	198.5	85.5	174.25	606.75	666
2018-11-07 13:15:00	40		27	06:45:00		261	227.5	110.25	155	89.75	359.5	305.5	428.25	542.75	433.25	848	657.25	723.75	477.5	602.25	350.75	638.75	429.5	920.75	713.75	263.5	246.25	341	64.5	148	727.25	323.5	322	404	479.75	553.5	636	436.25	210.5	103.25	204	117	249.5	328.5	777.25
2018-11-07 13:30:00	287.5		28	07:00:00		390.5	92.5	246.75	88	127.25	272.25	203.25	300.25	354.25	435.25	839.75	500.25	611.75	409.25	639.25	568.25	685.5	615.5	676.5	721.25	272	482.25	365.5	257.25	58.5	506.75	497.5	212.25	358.75	580.75	684.25	631.5	466.25	324.75	100.5	183.25	160.5	190.75	235.75	362.75
2018-11-07 13:45:00	261		29	07:15:00		106	127.25	254	302.75	188.5	256	249.5	413.75	307.5	531.25	686.75	913.5	788.75	686	714.75	633.25	726	715	848	498	455.25	434.5	308.5	306.5	251.75	405.25	782.75	123	351.5	515.5	399	721.75	365.25	713	153	30	284.25	169	242.5	294.75
2018-11-07 14:00:00	390.5		30	07:30:00		295	156.75	170	225.75	125.25	377.75	126.75	742.5	206.25	634.25	535.5	769.5	1152.25	804.5	940.5	663.5	807.75	753.25	927.5	650.5	429.25	509.5	587.25	544.5	665.75	313.5	603	379.5	531.5	715.5	309.25	438	345	503	274.5	311	856	361.25	177.5	105.5
2018-11-07 14:15:00	106		31	07:45:00		403.75	369	145.5	116	173	387.75	259.75	582.75	392.5	605.75	713.75	620.25	1334	936.5	845.75	568	851	845	909.75	564.75	427.75	582.75	899	673.25	553.5	438.25	656.75	645.75	547.5	566	374.75	407.25	353.75	598	253.5	205	918.25	181	194.5	67.5
2018-11-07 14:30:00	295		32	08:00:00		316	201	243.25	202.25	196.25	332.25	436.75	241	563	535.75	817.25	646.25	1212.75	699	484.5	727.25	718.75	683.5	900.75	958.75	414.75	906.25	810	432.5	418.25	679.25	1375	687.5	398.25	448	392	273.25	441.25	328.75	358.5	370	609.25	385.5	426.5	166.5
2018-11-07 14:45:00	403.75		33	08:15:00		372	196.5	316.25	349.75	345.5	560.75	345	253.75	455.5	497.25	888	691.5	1139.5	637.25	497.75	925.25	953.5	696	756	1206.75	577.25	706	474	486.75	617.75	512.5	1316.75	430.75	314.5	183.5	785	309	519	1060.25	510.75	580.25	245.75	459	615.5	320.5
2018-11-07 15:00:00	316		34	08:30:00		230.75	90.75	411.75	211.25	299.25	1041.25	368.5	460	457.5	764.25	950.25	741.5	1077.5	350.5	631	827	836.5	823.5	691.5	1333	611.25	748.75	104.75	493.75	568.25	453	1213	270.5	129	208.75	748.25	273.75	526	1339.5	396.5	242.25	293.75	308.5	656.5	417.25
2018-11-07 15:15:00	372		35	08:45:00		34.5	117.25	408	265.25	594.75	1233.75	538	683.75	803.25	1004.25	930.75	761.75	1143.25	751.25	942.5	888	919.25	843.25	895.75	1220.5	351	783	332.25	353.5	329	439.25	1045	514	146	296.5	378	282.25	304.5	1289.5	749.25	213	350	504	428	575
2018-11-07 15:30:00	230.75		36	09:00:00		53.25	150.5	398.5	208	693.75	1092.25	665	611.25	693.75	884.25	826.75	849.5	1030.25	835	887.5	698.5	784.75	835.5	775	1149.5	605	1020.5	729.25	290.5	406	174.75	805	746.25	308.75	506	466	557	78.25	936.5	262.25	396	178.25	375.25	234.25	736.75
2018-11-07 15:45:00	34.5		37	09:15:00		82.75	241.25	339.25	409.75	574.75	922.5	410.25	609.5	676.5	826.25	643.5	851	1057.5	820.5	981.5	797.75	804	972.25	801.25	1003.5	854.75	1036.75	542.75	153.25	286.5	291.5	994.25	298.75	540	344	602.25	371.5	440.25	451	70.75	203.25	148	416.5	320	337.75
2018-11-07 16:00:00	53.25		38	09:30:00		110.5	334	369.25	593	678.75	649.75	693.5	846.25	761.75	790.25	712.75	931.5	1113.25	893.5	1056.5	722.5	827	903	819.5	1046.5	829	987.25	694	417	390.5	439.5	1012.25	554.5	706.5	458.25	582.5	233.25	773.25	778	110	469.5	272	536.5	412.25	179.25
2018-11-07 16:15:00	82.75		39	09:45:00		209.5	287	509.5	669.5	630	951.5	768	722.75	820.25	728.5	621.5	1025.25	998.25	833.5	886.75	852.25	865.25	826.5	618.25	1087.75	965.75	1034.5	863.75	818.5	638	639.25	828.25	560.25	685.25	790.5	564.5	552.75	581.5	977.75	446.25	404	482.75	672	680.75	466
2018-11-07 16:30:00	110.5		40	10:00:00		363.5	254.25	508	662.5	803	836.5	722	825.75	842.5	963.5	555.5	963.5	1173	991.5	783.5	777.75	830	660	977.75	1097	1023.75	1000.5	718.75	922.75	500.75	838.25	1044.5	227.25	695.25	933.5	368	653	485.5	1072.5	647.25	672.75	366.75	607.25	927.75	711.5
2018-11-07 16:45:00	209.5		41	10:15:00		334.25	433.75	349.25	581	768.25	988	923.25	1006.5	914	998	657.5	816.75	1075.75	989.5	717.25	542.5	522.25	664	858.75	1122.75	1084.75	939	730.75	799.75	587	912	1199.5	278	726.5	800.75	471.5	632	815.75	880	778	534.5	460	409.25	884.25	756.75
2018-11-07 17:00:00	363.5		42	10:30:00		229.75	553.75	612.25	617.25	830.25	1028.5	890	997.25	907.75	764.25	770.75	955.5	1053.25	839.75	575.5	609	701.5	712.5	571.5	1118	960.5	890.75	737.75	454.75	953.25	1012	1231.75	648	748.75	687	567.75	687.25	732.25	863.75	727.25	632	542.75	345.25	414.25	487.5
2018-11-07 17:15:00	334.25		43	10:45:00		299.25	433.5	815.75	626.75	802.5	942.75	741.75	886	858	682.25	897	806	997.75	722.75	663.25	534	713.25	697.5	736	1118.75	970.75	623.75	653.25	618	1072.5	638	1040.75	755	572	212.75	845.25	468.75	839	895	453.25	910.5	632.25	513.75	517.5	500.75
2018-11-07 17:30:00	229.75		44	11:00:00		333.25	500.25	787	753	718	943.25	999.75	916.5	973.5	666.5	750.5	585.5	1009.5	517.75	619.25	458.25	665.25	588.5	658.5	1074.5	936	852.25	870.25	805.75	1016.25	944.5	1082	912.75	886	758.5	1050.75	642.5	913.75	971.5	827.25	845.25	937.25	967.5	890	982.5
2018-11-07 17:45:00	299.25		45	11:15:00		586.75	708	858.75	783	778.75	1055.75	977.75	940.5	847.25	712	850.5	380	921.5	571.5	537.75	620.25	815.25	783.75	621.25	1137.25	1017.25	946.75	949.75	977.25	989	1077.25	1139.75	1032	1048.75	1088.25	1000	1034.75	1047.5	1031.5	1007	1076.75	1061.75	1144	1136.25	1124.5
2018-11-07 18:00:00	333.25		46	11:30:00		791	776	854.25	877	625.25	1026.25	932.25	969.75	740.75	758	605.25	376.25	860.25	401.5	594.5	673.25	433.5	641	766.25	1089	792	934	924.5	1012.75	1085.75	1059.25	1175.25	1041.25	1042	1023.25	1086.25	1087	1001	1030.75	985.25	1097.5	948.5	1020.75	901.25	1091.25
2018-11-07 18:15:00	586.75		47	11:45:00		549.25	786.5	861.5	827.5	677.75	1061.25	737	603.25	571.25	648.75	604.25	294.75	887.5	476.25	350.5	688.25	343.25	667.75	758.5	788.75	426	948	981.25	1018.75	1138.5	913.75	1132.25	1069	1002.75	871	877	1078.25	1026.75	982.25	734	952.5	845.75	1023.25	869	877.75
2018-11-07 18:30:00	791		48	12:00:00		552.5	647.25	665.75	733.75	622.25	1031.75	294.25	466.25	656.25	419.75	561	484.75	704.75	511	408.5	523.5	355.75	511.5	596.75	593.25	296.25	821.25	940	995.5	1105	868.25	1163	805	819.5	698.75	781.25	752.5	934.5	970.5	546.5	937.75	921.75	714.5	581.5	505.25
2018-11-07 18:45:00	549.25		49	12:15:00		417.25	562.75	289	510.25	382.75	999.5	100.75	304	715.5	352.25	477	708.25	719.5	537.25	553.75	409	460	381.5	335	588.25	157.5	417.75	776	967.5	1016.75	764	1026.75	796.75	761.75	543	733.25	680	817.25	823	469.25	878.5	1027.25	602.75	596.75	693.25
2018-11-07 19:00:00	552.5		50	12:30:00		304.75	242.75	170.5	408.75	328.75	815.75	138.5	358.5	504.5	365.5	672	830.5	753.5	391.25	489.5	269.5	564.75	507.75	422.75	407.5	241.75	550.75	585.75	894.25	924.5	700.25	861.75	636.75	683.75	477.25	442.5	512	569.75	736	659	527	780.75	477.75	513.25	548.5
2018-11-07 19:15:00	417.25		51	12:45:00		241	157.75	74	248	310.75	602.5	322.75	377.5	528.5	466	419.75	842.5	702.25	266.5	514.25	485	702.75	367.5	388.5	242.25	278.25	304.75	442.75	799.5	508.75	598.75	799.5	556.75	623	376.75	335.5	438.75	684	720.25	298	555.5	690.25	511	629	707.5
2018-11-07 19:30:00	304.75		52	13:00:00		183.25	113.5	247.25	113.5	556.75	392.25	284.5	368.25	504	638.25	609.5	987.25	738.75	401.75	603.5	382	689.75	284.75	205.5	183.5	170.5	319.75	474	471.75	496.5	355.75	823.25	521.25	659.5	498	661.75	509.25	501.75	821	413.25	524.5	409.5	709.5	697.25	677.75
2018-11-07 19:45:00	241		53	13:15:00		587.25	185.75	367.75	100.25	397.5	200.25	400.5	768.5	570.75	890.25	731.75	631.5	613	505.75	451.75	583.5	748	604.5	209.25	308.25	354.5	326.5	336.25	570.75	477.75	549.75	569	551.5	566.75	469.25	735.25	644.5	389.5	307	491.75	372.25	393.75	580.25	552	841.75
2018-11-07 20:00:00	183.25		54	13:30:00		624.5	340.25	316.25	106.25	327.25	291.5	515	614.5	558	1016	699.5	570	708.25	505.5	590.75	540.75	413	631.25	223.25	714.75	633.25	234.25	347.75	447.25	341.5	656	618	419.25	505.5	480.25	633.25	490.5	443.25	417.5	316.25	340.75	483.75	378.5	425.75	666.25
2018-11-07 20:15:00	587.25		55	13:45:00		526.25	277.5	464.25	327.25	413.75	461	789	573.25	636.75	712.5	751.75	441	761.5	570.5	631.75	744.5	437.75	605	432.25	430.5	354.5	267.5	512.25	227.5	350.75	508.75	631.5	447.75	544	514.25	508.25	322.25	526	295.5	255.75	457	414.25	306	551.25	433.75
2018-11-07 20:30:00	624.5		56	14:00:00		527.75	118.75	456.25	355.25	559	521.25	803.75	563.5	768	504	674.75	496.25	649.75	821.5	588.75	743.75	349.25	914	716	303.25	485.75	183	341	322	231.25	421.5	639.5	681	594.25	621	482.75	488	481.75	397.25	317.75	286.75	432.75	548.25	489.25	540.5
2018-11-07 20:45:00	526.25		57	14:15:00		349.25	217.25	540.5	523.75	509.75	551	802.5	704.5	746.5	623	840.75	602.75	685.5	889.75	688.75	607.75	392.25	742.75	849.25	353.25	180	195.75	279.75	370.5	485.75	478.75	555.75	595	595.5	501.25	511.75	646.25	478	232.75	478.25	294.75	325.25	609.5	540.25	734
2018-11-07 21:00:00	527.75		58	14:30:00		228.25	310.5	288.75	564.75	686.25	587.5	651.5	732.75	706.5	711.75	938.75	696.75	717.75	500.75	650	415.75	415	587.5	764	656.5	423.5	232.5	290.25	408	415.25	453.75	658.25	708.75	491.75	471.25	718.5	395.25	687	500.5	258.5	381.75	605.25	429.5	565.5	555
2018-11-07 21:15:00	349.25		59	14:45:00		384.25	559.5	301.75	665.25	721.75	247.5	600.25	768.5	922.75	1016.75	652.25	718.5	786.25	536.75	570.25	512.75	866.75	615	702	822.5	530	217.25	171.75	583.75	461.5	493.5	785.25	428.75	470.25	727	577	588.75	833	674.75	425.25	664	834.75	689.75	441.25	599
2018-11-07 21:30:00	228.25		60	15:00:00		380.5	649.25	293.5	461	336.75	235.5	377.75	871	973.75	948.5	620.75	688	776.25	420.5	633.75	691	624	485	549.5	542.5	278.5	256.75	456.25	511.75	869.25	856.75	796.5	542.25	690.75	674.75	464.25	656.75	811.5	532.5	524	635.75	584.25	684.75	667	455.25
2018-11-07 21:45:00	384.25		61	15:15:00		505	449	256	491.5	399.25	451	459.5	722.25	723.5	656.5	656.5	573.75	723	446.5	507.25	734.5	738.5	386	659.25	401.5	431.75	355.5	426	439.5	668.25	835.25	822.75	546.5	625.5	636	411.25	375	527.25	721.75	300.75	741.25	476.75	745.5	747	564.5
2018-11-07 22:00:00	380.5		62	15:30:00		408	212.5	380.25	321.5	316.5	491.5	439.25	741.25	647.5	589.5	710	452.5	849.25	490.5	581.25	496.25	589.75	448.25	617.5	676.25	707.75	564.75	681	535	780	701.75	794.5	630.25	760.25	665.75	682	491.5	505	909.5	241.75	799.75	612.75	573.5	584.25	600.75
2018-11-07 22:15:00	505		63	15:45:00		254.25	398.75	422.75	428.75	254.75	533	687.25	614	701.75	517.75	861.75	701.25	890.25	547.75	796.5	561.5	445	791.75	681.75	808.5	573.5	494	611.25	447.75	1094.75	645.75	960	624.5	717.5	614.25	833.5	763.75	648.5	804.75	543	516	481.75	516.5	755.75	846
2018-11-07 22:30:00	408		64	16:00:00		296	289	338.5	500.75	241	729.75	606.75	594	730.25	432.25	690	722.75	775.5	801.25	770.5	593	407.75	1010.5	767.25	974.25	667	483.75	492.75	582.5	715	796.5	879.25	779	836.25	722.75	890.75	995.5	1025.5	756	856.5	528.75	529.25	609.5	913.5	1007
2018-11-07 22:45:00	254.25		65	16:15:00		259.75	205.5	673	294.25	204.75	689	786.5	623	805	535	309.75	704.5	834	894	507.75	385.5	760.25	893.75	589.75	670.25	846.25	614.5	564.75	899.25	739.25	666.75	984	861.5	1023.25	828	756.75	817.25	939.5	705.75	773.5	855.75	998.5	892	986.75	933.5
2018-11-07 23:00:00	296		66	16:30:00		277.25	256.25	618.75	170.75	412.25	675.75	821.5	705.5	569	314.5	120	267	762.25	707.75	417.75	400.75	778.25	604.5	357.75	579.25	472	500	690.75	949.5	719.75	843.75	728	968.5	1054.75	602.75	429.75	1024.5	920	846.5	749.25	844.25	948.5	990.5	776.75	702
2018-11-07 23:15:00	259.75		67	16:45:00		227.5	272.5	418.5	260.25	607.75	708.25	713	534.75	438	274.75	288.5	134.25	754.5	487.25	522.75	675.75	624.75	302.5	309	817	536.5	442	656.25	624	568.75	924.75	798.75	777.75	759.75	547.75	565.5	870	660.75	827.25	664.75	919.25	980.75	862.5	799.75	816.75
2018-11-07 23:30:00	277.25		68	17:00:00		159	275.75	354.25	283.5	741.25	784.75	492.25	309	601	100.75	398	120.75	687.75	322	597.5	966.5	417.75	285.75	287.75	732.5	660	624.75	644.5	538.75	511.5	726.25	976.75	862.75	609.25	922.25	582.75	739	487	793.25	732.75	784.5	895.75	781.5	854.5	655.25
2018-11-07 23:45:00	227.5		69	17:15:00		210.75	400.25	137.25	383.25	482.75	947.5	104.5	396.75	341.75	140.25	299.5	106.25	635.75	314.25	889.75	864.75	301.75	546.25	695.25	619.75	615.75	630	526.75	568.5	839.5	520.25	971.25	696.75	856	1013.25	831.75	650.75	591.75	837.5	797.75	748	793	730.25	654	880
2018-11-08	159		70	17:30:00		205.5	428.5	82.75	463	598	914	107.5	216	38	208	161.25	126	374	643.75	652	488.75	154	237.75	527.5	365.75	361.75	353.5	218.75	220.75	478.75	314.75	752.25	543.75	677	654.5	427	469.25	551.25	786	573	583.5	484.5	550.25	274	659.5
2018-11-08 00:15:00	210.75		71	17:45:00		413	235.75	151.5	398.75	853.75	890.25	151.75	148.5	74	196	219.25	374.25	184.75	423.75	217.5	45.5	38.25	93.25	201.75	317	90.75	128.75	148.5	13.5	189	439.75	584.75	262	410.25	140	174.5	184	306.5	515.5	385.75	104.5	208.25	201	132.75	450.5
2018-11-08 00:30:00	205.5		72	18:00:00		172.5	306	273	404	926.5	734.5	85.5	70.25	90.5	226	71.5	407.25	331	316.5	164	8.75	120.5	26.5	7.25	215.5	20	37.25	150.5	64.25	129	333	272.5	226.5	206.5	69.75	32.25	127	215	428.5	319.75	43.25	32.5	180.75	69	145.75
2018-11-08 00:45:00	413		73	18:15:00		318.25	531.75	219	473.5	679.5	189.75	142.5	113.25	27	288	154.5	249.5	228.25	40.25	82.25	47	175.5	111.75	26.75	156.5	103.25	13.25	42.25	146.5	56.5	94.75	54.75	244.5	199.5	38.5	96.5	206.5	294	199.25	240	12.5	157.5	159.25	168.25	58
2018-11-08 01:00:00	172.5		74	18:30:00		406.75	331.5	317.5	620	185	99.25	47.25	120	69.5	192.75	176.75	328	152.5	76.5	46.25	86.75	321	286.5	75.5	233.5	184.5	64.75	111.25	194.75	278.75	158	145.75	97	227.75	67.25	118	45	86.5	397	185.25	84	63.25	114.25	388.5	230.5
2018-11-08 01:15:00	318.25		75	18:45:00		198.25	268	319.5	734.5	32.5	186	31.75	132.25	76.75	128.5	92.75	346	324.75	194.5	85	111	285.75	118.75	107	213.25	179.5	74.75	177	245	159.75	181	470.25	257.75	103.5	177.25	381.25	135	457.25	365	342.75	221.25	186	320.5	425.75	141.5
2018-11-08 01:30:00	406.75		76	19:00:00		104.25	183.5	434.75	747.5	16.75	410	241.75	142	37.75	88.75	119	292.5	280.25	244.75	54	83.5	68.75	110.75	201.75	144.25	118	254.25	96	107	55.75	64.75	296.25	402.75	238.5	118.75	353.75	200.5	394.25	172	474.5	197.5	181.75	287.75	253	274
2018-11-08 01:45:00	198.25		77	19:15:00		253.5	330	440	558.25	60.75	150.75	265.5	148.25	61.5	89.5	120.25	63.75	164.5	209.75	28.25	30.75	48.5	20.5	85.5	18	190.75	256.5	119.25	79	203.25	224	354	248.25	189	127	239	323.5	42.75	438	266	377	146.25	400	145.5	245.5
2018-11-08 02:00:00	104.25		78	19:30:00		217.25	414.5	472.25	365.5	54.75	221.25	130	170.25	65.5	29.25	322.5	27.5	78.5	179.5	74.25	102	185.5	102.25	19.5	164.75	26.25	103.5	156	284.75	158.75	111	202.25	67.5	113.5	229.5	279.75	212.75	27.25	306	105.75	521.25	258.75	208.5	61.5	260.75
2018-11-08 02:15:00	253.5		79	19:45:00		248.5	310.75	808.25	214.25	91.5	262.25	266	106.75	202.75	120.25	252	37	312.25	367.25	258.25	73.5	105.75	63.5	66.75	382.5	37.25	19.5	136.75	251	129.5	30.5	116	328	217.5	204.25	401.25	83.5	78.75	97.5	146.75	228	245	190.75	50	224.25
2018-11-08 02:30:00	217.25		80	20:00:00		623	333.5	810.75	44.5	294	385.5	234	148.5	524.75	250.25	35.25	81.5	258.25	111	283.75	299.5	33.25	106	166.25	146.75	137	62.5	95.75	142.25	192.5	169	32.5	184.5	63.25	128.5	111	64	252	137.25	309	95.25	84	32.25	132.75	164.5
2018-11-08 02:45:00	248.5		81	20:15:00		434.5	436	651.25	16	226.5	199.75	100.5	83	269.5	196	58.75	286.25	64.75	24.25	209.5	236.75	205.5	55.75	250	141.5	275	203.25	89.5	80.25	188	132.75	141	81.25	226.75	155	85	36.5	393.25	52.75	214.5	44	30	114.25	248.5	301.5
2018-11-08 03:00:00	623		82	20:30:00		299.25	430.5	475	25.25	82	113.75	66.75	114.75	149.5	157.75	231.5	150	233.25	21.5	229	79.5	221.25	94	150.75	207	200	218.75	89.5	60.25	26.25	67.5	261.5	182.25	206	221.75	280.5	145.5	175.25	292	57	166.25	111	150.25	198.25	216.75
2018-11-08 03:15:00	434.5		83	20:45:00		108	395.25	169	66.75	74.5	256.5	245	165.5	183.75	267.25	231	133.5	245	141.75	286.5	49.5	333.5	41.75	44.5	181	254.75	168.5	213.75	172.5	48.75	22.5	330.25	147.25	256.75	112.75	137	154.25	128.25	343	65	349.75	233.25	72.25	178.75	63.75
2018-11-08 03:30:00	299.25		84	21:00:00		236.5	499.25	48.25	75.5	247.75	338.75	73.25	213.75	80.75	441.75	118.25	254.75	300.5	354	64.5	147.75	399.25	135.5	154.75	59.5	325.5	248.75	261	11	154.25	65	222	72	220.75	73.25	72.5	186.5	171.25	337.25	38	286.25	133.25	114	259.5	126
2018-11-08 03:45:00	108		85	21:15:00		382.25	760.75	55.5	98.5	182.75	175	324.5	163.5	25.5	309.5	327.5	222	218.25	242.25	41.75	354.25	176	482.25	203.25	17.75	326.25	303.75	126.25	26.75	31.5	22.75	82.75	89.25	109.5	168.75	54.5	118.75	35.75	120	36.5	210.75	90	49.75	118	16.25
2018-11-08 04:00:00	236.5		86	21:30:00		604	540.25	19.75	99.25	194	105	518	81.75	75.25	159.25	355.5	206.5	70.25	94	87.75	277	26	527	55	99.75	138	15.5	37.75	160	65	191.5	137.5	181.75	21.75	58.5	208.75	184.5	268.5	103.25	102	82.25	202.5	137.25	163.25	55.75
2018-11-08 04:15:00	382.25		87	21:45:00		627	278	54.75	75	99.75	168.75	250.75	55.5	187	66.75	433.5	390.5	97.25	49	190.5	198.75	129.25	185.25	26	169.25	152.25	20.75	122	143.25	169	390.25	331.5	363.75	143.75	97.75	326.25	199.5	235	56.25	183.5	55	359.5	279	68	64
2018-11-08 04:30:00	604		88	22:00:00		644.75	40.25	114.75	161.25	68.5	228.75	215.75	144.5	248.25	299.75	464	244.25	366.75	115.25	91.25	171.75	56	107.75	54.75	144.25	187.75	178	150.75	113.75	249.25	291.75	501	357.25	183	114	346	10.25	165	236.75	304.75	40.25	465.5	49.5	92.75	374.25
2018-11-08 04:45:00	627		89	22:15:00		555.5	37.75	218.5	259.5	153.25	293.75	147.25	280.75	249.25	289.5	294	91.25	283.75	316	269.5	95.25	95	74	75.75	429.75	231.5	216.5	187.25	244	124	47.5	410.75	222	216.25	205.5	129	77.5	247.25	272.25	540.25	246.5	53.25	63.5	97.5	93
2018-11-08 05:00:00	644.75		90	22:30:00		380.75	68.5	194	193.5	181.75	432.5	68.25	195.5	194	88	69.5	32.25	92.5	224.5	216.75	47.75	107	20.75	255.75	426.25	292.75	115	62.5	50.25	223.75	130.5	50.75	135.75	223.75	111.5	49.25	175	178	436.25	244.5	316.25	63	42	209.75	219.5
2018-11-08 05:15:00	555.5		91	22:45:00		150.25	124.75	74.75	730.25	237.75	364.75	17.75	95.5	148.5	71.25	42.75	69.75	261.25	234.75	44.25	93	334.25	44	445	114.25	167.75	291	162.5	26.25	291.5	227.75	129.25	181.25	162.25	116.75	203.5	130.75	17.5	184	91.5	67.75	18.25	135.75	237.25	158
2018-11-08 05:30:00	380.75		92	23:00:00		84.75	252.25	127	575.5	168.25	173.5	35.25	182.5	440.75	164.75	160.5	194	179.75	423.5	186.75	195.5	540.25	159.25	660.25	76.25	158.75	522.75	272.25	161.25	80.75	96.5	370.5	247	272.5	421	340.5	307.75	67.5	357.5	139.5	51.5	108	503	302.25	161
2018-11-08 05:45:00	150.25		93	23:15:00		95.25	231	167.25	310.75	223.75	167.25	269.5	370.75	525.25	165	172.75	130.5	258.75	144.75	334.5	116.75	253.75	296	339.5	49.75	18	148.25	181.75	33	82.5	28	76.25	265.25	318.75	468.75	237.25	317.5	21.25	165.5	136	106	143	128.5	169.25	41.25
2018-11-08 06:00:00	84.75		94	23:30:00		136.25	136.75	114	46	176.5	255	545.25	420	182.5	164	320	134	70.75	56	338.25	265.5	91.25	364.5	130.75	194.25	107.5	14.5	120.75	167.75	19.75	24.25	11.75	217.75	202	159.25	173	80.75	63.5	48.75	100	53.25	97.5	74.25	97.25	44.25
2018-11-08 06:15:00	95.25		95	23:45:00		201.75	96.5	198.5	34.75	396.25	450.25	395	493.5	132.25	182.5	353	277.25	164	282	175.25	376.5	222.75	251.5	45.5	224.25	80.25	51.5	91.75	151.25	31.25	76	115.75	435.25	19.5	55.75	77.25	57.75	41.75	263.75	98.75	25.75	165.25	204	58	80.25
2018-11-08 06:30:00	136.25		96	1900-01-01		271.25	174.25	280.75	50	234	291.5	143.25	323.25	162.75	292.5	125.5	347.75	367	407.25	132.5	205.75	59.75	74.75	155.5	104.75	248	220.5	123	347.75	139.25	130.5	274	220	29	207.75	45	94.25	74	170.75	316.5	33.25	195.75	132	57.75	203.25
2018-11-08 06:45:00	201.75		97	1900-01-01 00:15:00		76.5	95.25	250.75	132.5	133	197	106.5	192.75	160.25	229.25	152.75	129.75	492	174	48.75	28.75	45	144.25	306.25	147.25	230	109.75	118.25	509	31.25	159.5	405.5	205.25	154.75	193.75	110	67	48.5	268.75	274.5	197.25	167	78.25	103.25	273.75
2018-11-08 07:00:00	271.25		98	1900-01-01 00:30:00		96.25	122.5	246.75	200	136	307.75	105.75	32	50.75	332	99.75	63	343.5	179.75	103.25	148.25	180	383.5	338.5	200.25	281.5	99	327.5	285.25	157	402.25	116.25	273.5	293.75	42.5	229	59.75	107.75	430.5	212	438	313.25	35	203	208.75
2018-11-08 07:15:00	76.5		99	1900-01-01 00:45:00		112.5	409	135	121.5	308.75	302.25	43	51	54.5	453.5	26.75	171	225	223.25	155.75	306.25	234.25	377.75	289.75	335.75	245.25	122	535	65.25	366.75	268.5	141	461	251.5	201.25	257.75	227	503.5	445.5	533	274.75	133	54.25	233	675.75
2018-11-08 07:30:00	96.25		100	1900-01-01 01:00:00		166.5	350	137.75	235.25	170.5	89.25	59.5	64.75	264.5	381.5	146.75	312.25	42	87.25	224.5	236	217.25	173.75	620.75	183.75	155.25	196.25	207.25	127.25	182.75	246.25	384.25	137.25	93	174.5	322.5	256.75	636	595.75	350.25	72.25	10.75	25	248.25	598.5
2018-11-08 07:45:00	112.5		101	1900-01-01 01:15:00		212.5	262.75	129.5	472.5	204.5	260.75	311.5	168.25	392.5	155.25	384	93.5	139	237	309	257.5	145	24.5	325.75	39.5	244.5	373.75	79.25	130	158.25	89.25	116.75	74.75	215.75	89.25	282.75	407.75	326.75	251	263.25	56.5	39.75	129.5	81.25	199.5
2018-11-08 08:00:00	166.5		102	1900-01-01 01:30:00		138.25	284	150.5	405.5	84.75	392	401.25	125.5	322	48.5	260.25	189.75	391.75	247	82.25	336.5	114.75	50	271.5	265.5	64.5	478.25	187.25	169.5	198	24	200.25	231.75	472.75	131.75	173.25	253.25	378	304.5	76.5	223.5	139.75	322.75	149	18.75
2018-11-08 08:15:00	212.5		103	1900-01-01 01:45:00		144.5	234.5	207	277	147.25	431.75	97.25	208	332.5	128.25	99.75	289.25	219	230	66.5	237.25	191.5	71	145	106.75	153	141.25	226.75	255.25	215.75	91.25	288.25	250.5	265.75	80.5	43	133.25	112.5	165.75	74.75	421.5	399	410.75	255.75	25
2018-11-08 08:30:00	138.25		104	1900-01-01 02:00:00		115	79.75	55	254	274.75	331	211.75	191.25	374.5	197.25	195	765.25	108.75	163	82.75	102	221.75	113.25	241	364.25	283.25	97.5	213	113.5	300.5	29.75	200.75	199.75	109.5	118.25	33.75	152.25	78.5	70	236.25	298	548.75	407.5	393.75	16.5
2018-11-08 08:45:00	144.5		105	1900-01-01 02:15:00		103.75	256.25	242.25	50.75	223.75	92	111.5	398.25	186.5	290.5	80.5	685.25	146.75	125.5	31.75	146.5	136.75	289.5	244.75	284.5	274.75	368.25	350	100.75	68.5	165	223	218.75	34.75	141.25	115.25	120.5	38.5	503	196	315.5	416.25	186.5	136.25	42.25
2018-11-08 09:00:00	115		106	1900-01-01 02:30:00		218.75	257	435.75	15.5	132.25	18.5	235.75	79	52.25	218.75	100.5	321.75	213.75	339	121.75	102.25	221.5	383.25	90	104	394.75	335.75	342	147.75	141.25	390	451.5	128.25	54.75	288	209.5	163.5	98.25	90.5	38.75	41.25	108	224.75	46.25	32.25
2018-11-08 09:15:00	103.75		107	1900-01-01 02:45:00		303	133	186	48	79	73.75	468.5	82.5	21.25	99	283.5	191.25	253.25	103.25	353	118	346.5	280.5	344	44.25	378.25	62.25	113.25	179.75	229	164.75	491.5	287	376.75	254	122.25	148.5	317.5	142.5	114.25	9.5	172.5	217.75	200.25	193.5
2018-11-08 09:30:00	218.75		108	1900-01-01 03:00:00		322.75	137	91.5	143.25	176	275.75	392.5	186.25	58	351.75	224.75	229	78	164.75	502.5	412.5	253.25	344.5	626.5	91.75	284.25	105.5	258.75	69.75	197.5	843.5	353.75	290	393.75	250.25	139.25	40.25	639.75	87.75	352.5	162.5	190.25	168.75	122.5	343.75
2018-11-08 09:45:00	303		109	1900-01-01 03:15:00		168.5	354	321.25	123.25	156	438.25	69.5	106.75	134.75	424.75	372.25	172	259.5	257.5	761.25	412.25	217.75	200.5	192.75	145.75	186.75	181.75	303.5	169.25	122.75	405.5	443.25	101.5	136	258.75	149.75	37.25	493.5	503.25	266.5	458	123.75	76	99.5	187.75
2018-11-08 10:00:00	322.75		110	1900-01-01 03:30:00		162.25	265.75	286	88	68	102.75	27.25	198.5	286.75	316.5	266.75	120.75	105	116	431.25	441.5	126.75	89.75	252.25	319.5	149.75	107	111.75	465.5	63.75	145	126.75	27.5	416.5	405.25	51.25	43.25	308	588.5	42.75	293.25	109	5.25	249	35
2018-11-08 10:15:00	168.5		111	1900-01-01 03:45:00		400	223.25	345.75	158.25	226	29	50.75	353.25	498.75	398.75	63.25	250.5	185.25	138.5	308.25	343.25	78.5	62.75	106.25	232	40	164.25	74.75	272.5	58.25	10.25	21.75	137	387	325.5	188	28.75	36.75	273.5	55	146.5	189.5	139	287.25	16
2018-11-08 10:30:00	162.25		112	1900-01-01 04:00:00		455.75	127.25	93.25	233.25	457.25	33.75	76	387.25	340	150.75	226.75	425	384.5	260.25	159.75	209.25	63.75	113.75	104.25	191.25	35.25	119.75	134.5	159.5	111.5	11.75	171	199.5	94.75	60	241	159.75	26.25	88.5	155	136	210.25	600.25	272.5	70.75
2018-11-08 10:45:00	400		113	1900-01-01 04:15:00		265.25	97.25	20.75	139.75	186.25	127.5	360	232.75	152.75	32.75	339	178	290.75	314.5	15.5	155.25	119	167.75	154.5	187.75	55	166	273.25	137	198	23	317.5	390.25	37.25	22.5	432	226	14	129.25	79	124	222	613	140.5	195.5
2018-11-08 11:00:00	455.75		114	1900-01-01 04:30:00		192.25	78	68	158	43.5	209.5	281.75	207.5	36.25	32.75	349	206.5	34.5	107.25	65.5	69.75	277.25	288	52.5	33	52.75	172.25	179.5	222.5	266.25	176.75	356.25	406.5	39.5	130	296.25	75.25	73.5	113.5	176	265.5	273.5	113.5	224	214.75
2018-11-08 11:15:00	265.25		115	1900-01-01 04:45:00		206	135.75	262.25	23.75	19	257.25	127	101.75	125	58.75	323.25	100.75	80.5	54.25	75.5	178.5	309.5	237.25	212	100.75	306	102.75	416.25	222.25	293.75	78	279.25	309.25	40.5	128.25	257	194.5	82	43.75	176.5	278.5	482.25	27.75	69.75	50
2018-11-08 11:30:00	192.25		116	1900-01-01 05:00:00		149.75	217.25	301	53	34.5	299	135.75	94.5	227.75	227	510	172.25	310.5	133.25	238.25	148.75	223	179.75	606.25	176	374	117.5	463	131.25	180	153.5	427.5	213.5	254.75	282.75	61.25	148.75	283.75	22	315	300.25	515.5	29.25	169.25	54.75
2018-11-08 11:45:00	206		117	1900-01-01 05:15:00		165.25	345	283.25	52.25	54.5	336.5	413.75	76	207.75	454	390.25	594.75	326.25	502.75	126.25	298.75	203.75	314	690.5	318.75	435.5	287	525.5	264	183	431.25	311.5	313	353.5	317.5	162.75	239.5	406	226.25	513.5	274.25	357.25	45	289.5	128.5
2018-11-08 12:00:00	149.75		118	1900-01-01 05:30:00		167.75	399	60.25	72.25	108	494	550	301.5	323.25	647.75	390.25	764.5	251.25	432	255.5	592.25	310.25	724.75	489.5	282.5	603.5	714.75	67	242	236.75	283.75	284.75	229.75	320.5	196	229.5	234	738.5	440.5	645.75	138.75	453	62.75	270	243
2018-11-08 12:15:00	165.25		119	1900-01-01 05:45:00		191.75	317.25	104.75	197.75	208.5	367.75	110.75	322.75	276.25	395	481	619.75	266.5	224.25	440.5	599.25	528.25	722.25	446	240	318.25	347.25	24.25	388.75	171.25	204.75	241.75	483.25	549.5	204	557	412.75	691.5	350.25	562.25	210.25	376	209.5	268.25	170.75
2018-11-08 12:30:00	167.75		120	1900-01-01 06:00:00		59.5	383.25	72.75	263.75	192.5	70.25	88.75	351	330.25	373.5	412.25	637.5	368.25	491.25	524.5	577.25	735.25	605	340.5	88.5	235.25	194.25	81.25	471.75	262	393.75	208.5	472.25	641.75	388.5	466.5	675.25	459	307.25	400	200.75	248.75	213.75	248.5	77
2018-11-08 12:45:00	191.75		121	1900-01-01 06:15:00		240.25	206.25	70	259.75	284.75	111	217.25	188.75	467	347	618.75	530.25	454.5	473	474.25	537	829	724.25	348.75	188.75	208.75	162.75	201.75	359	275	608.5	314	329.5	547.75	454.25	613.75	549	368.5	182	296.75	226.25	206.25	384.75	454	198
2018-11-08 13:00:00	59.5		122	1900-01-01 06:30:00		656.25	102	104.5	301.75	153	179.25	314.25	699.25	579.75	395.25	790.5	671.5	430.75	555.5	343.75	521.25	615.25	870.5	660.5	608	253.75	62.5	121	324.75	604.25	346	499	175.5	339.25	390.75	619	410	525.75	136	198.5	85.5	174.25	606.75	666	214
2018-11-08 13:15:00	240.25		123	1900-01-01 06:45:00		227.5	110.25	155	89.75	359.5	305.5	428.25	542.75	433.25	848	657.25	723.75	477.5	602.25	350.75	638.75	429.5	920.75	713.75	263.5	246.25	341	64.5	148	727.25	323.5	322	404	479.75	553.5	636	436.25	210.5	103.25	204	117	249.5	328.5	777.25	215.25
2018-11-08 13:30:00	656.25		124	1900-01-01 07:00:00		92.5	246.75	88	127.25	272.25	203.25	300.25	354.25	435.25	839.75	500.25	611.75	409.25	639.25	568.25	685.5	615.5	676.5	721.25	272	482.25	365.5	257.25	58.5	506.75	497.5	212.25	358.75	580.75	684.25	631.5	466.25	324.75	100.5	183.25	160.5	190.75	235.75	362.75	3
2018-11-08 13:45:00	227.5		125	1900-01-01 07:15:00		127.25	254	302.75	188.5	256	249.5	413.75	307.5	531.25	686.75	913.5	788.75	686	714.75	633.25	726	715	848	498	455.25	434.5	308.5	306.5	251.75	405.25	782.75	123	351.5	515.5	399	721.75	365.25	713	153	30	284.25	169	242.5	294.75	37.5
2018-11-08 14:00:00	92.5		126	1900-01-01 07:30:00		156.75	170	225.75	125.25	377.75	126.75	742.5	206.25	634.25	535.5	769.5	1152.25	804.5	940.5	663.5	807.75	753.25	927.5	650.5	429.25	509.5	587.25	544.5	665.75	313.5	603	379.5	531.5	715.5	309.25	438	345	503	274.5	311	856	361.25	177.5	105.5	266
2018-11-08 14:15:00	127.25		127	1900-01-01 07:45:00		369	145.5	116	173	387.75	259.75	582.75	392.5	605.75	713.75	620.25	1334	936.5	845.75	568	851	845	909.75	564.75	427.75	582.75	899	673.25	553.5	438.25	656.75	645.75	547.5	566	374.75	407.25	353.75	598	253.5	205	918.25	181	194.5	67.5	128.25
2018-11-08 14:30:00	156.75		128	1900-01-01 08:00:00		201	243.25	202.25	196.25	332.25	436.75	241	563	535.75	817.25	646.25	1212.75	699	484.5	727.25	718.75	683.5	900.75	958.75	414.75	906.25	810	432.5	418.25	679.25	1375	687.5	398.25	448	392	273.25	441.25	328.75	358.5	370	609.25	385.5	426.5	166.5	1.5
2018-11-08 14:45:00	369		129	1900-01-01 08:15:00		196.5	316.25	349.75	345.5	560.75	345	253.75	455.5	497.25	888	691.5	1139.5	637.25	497.75	925.25	953.5	696	756	1206.75	577.25	706	474	486.75	617.75	512.5	1316.75	430.75	314.5	183.5	785	309	519	1060.25	510.75	580.25	245.75	459	615.5	320.5	9.75
2018-11-08 15:00:00	201		130	1900-01-01 08:30:00		90.75	411.75	211.25	299.25	1041.25	368.5	460	457.5	764.25	950.25	741.5	1077.5	350.5	631	827	836.5	823.5	691.5	1333	611.25	748.75	104.75	493.75	568.25	453	1213	270.5	129	208.75	748.25	273.75	526	1339.5	396.5	242.25	293.75	308.5	656.5	417.25	57.5
2018-11-08 15:15:00	196.5		131	1900-01-01 08:45:00		117.25	408	265.25	594.75	1233.75	538	683.75	803.25	1004.25	930.75	761.75	1143.25	751.25	942.5	888	919.25	843.25	895.75	1220.5	351	783	332.25	353.5	329	439.25	1045	514	146	296.5	378	282.25	304.5	1289.5	749.25	213	350	504	428	575	103
2018-11-08 15:30:00	90.75		132	1900-01-01 09:00:00		150.5	398.5	208	693.75	1092.25	665	611.25	693.75	884.25	826.75	849.5	1030.25	835	887.5	698.5	784.75	835.5	775	1149.5	605	1020.5	729.25	290.5	406	174.75	805	746.25	308.75	506	466	557	78.25	936.5	262.25	396	178.25	375.25	234.25	736.75	46.5
2018-11-08 15:45:00	117.25		133	1900-01-01 09:15:00		241.25	339.25	409.75	574.75	922.5	410.25	609.5	676.5	826.25	643.5	851	1057.5	820.5	981.5	797.75	804	972.25	801.25	1003.5	854.75	1036.75	542.75	153.25	286.5	291.5	994.25	298.75	540	344	602.25	371.5	440.25	451	70.75	203.25	148	416.5	320	337.75	70
2018-11-08 16:00:00	150.5		134	1900-01-01 09:30:00		334	369.25	593	678.75	649.75	693.5	846.25	761.75	790.25	712.75	931.5	1113.25	893.5	1056.5	722.5	827	903	819.5	1046.5	829	987.25	694	417	390.5	439.5	1012.25	554.5	706.5	458.25	582.5	233.25	773.25	778	110	469.5	272	536.5	412.25	179.25	58
2018-11-08 16:15:00	241.25		135	1900-01-01 09:45:00		287	509.5	669.5	630	951.5	768	722.75	820.25	728.5	621.5	1025.25	998.25	833.5	886.75	852.25	865.25	826.5	618.25	1087.75	965.75	1034.5	863.75	818.5	638	639.25	828.25	560.25	685.25	790.5	564.5	552.75	581.5	977.75	446.25	404	482.75	672	680.75	466	199
2018-11-08 16:30:00	334		136	1900-01-01 10:00:00		254.25	508	662.5	803	836.5	722	825.75	842.5	963.5	555.5	963.5	1173	991.5	783.5	777.75	830	660	977.75	1097	1023.75	1000.5	718.75	922.75	500.75	838.25	1044.5	227.25	695.25	933.5	368	653	485.5	1072.5	647.25	672.75	366.75	607.25	927.75	711.5	80.25
2018-11-08 16:45:00	287		137	1900-01-01 10:15:00		433.75	349.25	581	768.25	988	923.25	1006.5	914	998	657.5	816.75	1075.75	989.5	717.25	542.5	522.25	664	858.75	1122.75	1084.75	939	730.75	799.75	587	912	1199.5	278	726.5	800.75	471.5	632	815.75	880	778	534.5	460	409.25	884.25	756.75	0
2018-11-08 17:00:00	254.25		138	1900-01-01 10:30:00		553.75	612.25	617.25	830.25	1028.5	890	997.25	907.75	764.25	770.75	955.5	1053.25	839.75	575.5	609	701.5	712.5	571.5	1118	960.5	890.75	737.75	454.75	953.25	1012	1231.75	648	748.75	687	567.75	687.25	732.25	863.75	727.25	632	542.75	345.25	414.25	487.5	0
2018-11-08 17:15:00	433.75		139	1900-01-01 10:45:00		433.5	815.75	626.75	802.5	942.75	741.75	886	858	682.25	897	806	997.75	722.75	663.25	534	713.25	697.5	736	1118.75	970.75	623.75	653.25	618	1072.5	638	1040.75	755	572	212.75	845.25	468.75	839	895	453.25	910.5	632.25	513.75	517.5	500.75	0
2018-11-08 17:30:00	553.75		140	1900-01-01 11:00:00		500.25	787	753	718	943.25	999.75	916.5	973.5	666.5	750.5	585.5	1009.5	517.75	619.25	458.25	665.25	588.5	658.5	1074.5	936	852.25	870.25	805.75	1016.25	944.5	1082	912.75	886	758.5	1050.75	642.5	913.75	971.5	827.25	845.25	937.25	967.5	890	982.5	0
2018-11-08 17:45:00	433.5		141	1900-01-01 11:15:00		708	858.75	783	778.75	1055.75	977.75	940.5	847.25	712	850.5	380	921.5	571.5	537.75	620.25	815.25	783.75	621.25	1137.25	1017.25	946.75	949.75	977.25	989	1077.25	1139.75	1032	1048.75	1088.25	1000	1034.75	1047.5	1031.5	1007	1076.75	1061.75	1144	1136.25	1124.5	0
2018-11-08 18:00:00	500.25		142	1900-01-01 11:30:00		776	854.25	877	625.25	1026.25	932.25	969.75	740.75	758	605.25	376.25	860.25	401.5	594.5	673.25	433.5	641	766.25	1089	792	934	924.5	1012.75	1085.75	1059.25	1175.25	1041.25	1042	1023.25	1086.25	1087	1001	1030.75	985.25	1097.5	948.5	1020.75	901.25	1091.25	0
2018-11-08 18:15:00	708		143	1900-01-01 11:45:00		786.5	861.5	827.5	677.75	1061.25	737	603.25	571.25	648.75	604.25	294.75	887.5	476.25	350.5	688.25	343.25	667.75	758.5	788.75	426	948	981.25	1018.75	1138.5	913.75	1132.25	1069	1002.75	871	877	1078.25	1026.75	982.25	734	952.5	845.75	1023.25	869	877.75	0
2018-11-08 18:30:00	776		144	1900-01-01 12:00:00		647.25	665.75	733.75	622.25	1031.75	294.25	466.25	656.25	419.75	561	484.75	704.75	511	408.5	523.5	355.75	511.5	596.75	593.25	296.25	821.25	940	995.5	1105	868.25	1163	805	819.5	698.75	781.25	752.5	934.5	970.5	546.5	937.75	921.75	714.5	581.5	505.25	0
2018-11-08 18:45:00	786.5		145	1900-01-01 12:15:00		562.75	289	510.25	382.75	999.5	100.75	304	715.5	352.25	477	708.25	719.5	537.25	553.75	409	460	381.5	335	588.25	157.5	417.75	776	967.5	1016.75	764	1026.75	796.75	761.75	543	733.25	680	817.25	823	469.25	878.5	1027.25	602.75	596.75	693.25	0
2018-11-08 19:00:00	647.25		146	1900-01-01 12:30:00		242.75	170.5	408.75	328.75	815.75	138.5	358.5	504.5	365.5	672	830.5	753.5	391.25	489.5	269.5	564.75	507.75	422.75	407.5	241.75	550.75	585.75	894.25	924.5	700.25	861.75	636.75	683.75	477.25	442.5	512	569.75	736	659	527	780.75	477.75	513.25	548.5	0
2018-11-08 19:15:00	562.75		147	1900-01-01 12:45:00		157.75	74	248	310.75	602.5	322.75	377.5	528.5	466	419.75	842.5	702.25	266.5	514.25	485	702.75	367.5	388.5	242.25	278.25	304.75	442.75	799.5	508.75	598.75	799.5	556.75	623	376.75	335.5	438.75	684	720.25	298	555.5	690.25	511	629	707.5	0
2018-11-08 19:30:00	242.75		148	1900-01-01 13:00:00		113.5	247.25	113.5	556.75	392.25	284.5	368.25	504	638.25	609.5	987.25	738.75	401.75	603.5	382	689.75	284.75	205.5	183.5	170.5	319.75	474	471.75	496.5	355.75	823.25	521.25	659.5	498	661.75	509.25	501.75	821	413.25	524.5	409.5	709.5	697.25	677.75	0
2018-11-08 19:45:00	157.75		149	1900-01-01 13:15:00		185.75	367.75	100.25	397.5	200.25	400.5	768.5	570.75	890.25	731.75	631.5	613	505.75	451.75	583.5	748	604.5	209.25	308.25	354.5	326.5	336.25	570.75	477.75	549.75	569	551.5	566.75	469.25	735.25	644.5	389.5	307	491.75	372.25	393.75	580.25	552	841.75	0
2018-11-08 20:00:00	113.5		150	1900-01-01 13:30:00		340.25	316.25	106.25	327.25	291.5	515	614.5	558	1016	699.5	570	708.25	505.5	590.75	540.75	413	631.25	223.25	714.75	633.25	234.25	347.75	447.25	341.5	656	618	419.25	505.5	480.25	633.25	490.5	443.25	417.5	316.25	340.75	483.75	378.5	425.75	666.25	0
2018-11-08 20:15:00	185.75		151	1900-01-01 13:45:00		277.5	464.25	327.25	413.75	461	789	573.25	636.75	712.5	751.75	441	761.5	570.5	631.75	744.5	437.75	605	432.25	430.5	354.5	267.5	512.25	227.5	350.75	508.75	631.5	447.75	544	514.25	508.25	322.25	526	295.5	255.75	457	414.25	306	551.25	433.75	0
2018-11-08 20:30:00	340.25		152	1900-01-01 14:00:00		118.75	456.25	355.25	559	521.25	803.75	563.5	768	504	674.75	496.25	649.75	821.5	588.75	743.75	349.25	914	716	303.25	485.75	183	341	322	231.25	421.5	639.5	681	594.25	621	482.75	488	481.75	397.25	317.75	286.75	432.75	548.25	489.25	540.5	0
2018-11-08 20:45:00	277.5		153	1900-01-01 14:15:00		217.25	540.5	523.75	509.75	551	802.5	704.5	746.5	623	840.75	602.75	685.5	889.75	688.75	607.75	392.25	742.75	849.25	353.25	180	195.75	279.75	370.5	485.75	478.75	555.75	595	595.5	501.25	511.75	646.25	478	232.75	478.25	294.75	325.25	609.5	540.25	734	0
2018-11-08 21:00:00	118.75		154	1900-01-01 14:30:00		310.5	288.75	564.75	686.25	587.5	651.5	732.75	706.5	711.75	938.75	696.75	717.75	500.75	650	415.75	415	587.5	764	656.5	423.5	232.5	290.25	408	415.25	453.75	658.25	708.75	491.75	471.25	718.5	395.25	687	500.5	258.5	381.75	605.25	429.5	565.5	555	0
2018-11-08 21:15:00	217.25		155	1900-01-01 14:45:00		559.5	301.75	665.25	721.75	247.5	600.25	768.5	922.75	1016.75	652.25	718.5	786.25	536.75	570.25	512.75	866.75	615	702	822.5	530	217.25	171.75	583.75	461.5	493.5	785.25	428.75	470.25	727	577	588.75	833	674.75	425.25	664	834.75	689.75	441.25	599	0
2018-11-08 21:30:00	310.5		156	1900-01-01 15:00:00		649.25	293.5	461	336.75	235.5	377.75	871	973.75	948.5	620.75	688	776.25	420.5	633.75	691	624	485	549.5	542.5	278.5	256.75	456.25	511.75	869.25	856.75	796.5	542.25	690.75	674.75	464.25	656.75	811.5	532.5	524	635.75	584.25	684.75	667	455.25	0
2018-11-08 21:45:00	559.5		157	1900-01-01 15:15:00		449	256	491.5	399.25	451	459.5	722.25	723.5	656.5	656.5	573.75	723	446.5	507.25	734.5	738.5	386	659.25	401.5	431.75	355.5	426	439.5	668.25	835.25	822.75	546.5	625.5	636	411.25	375	527.25	721.75	300.75	741.25	476.75	745.5	747	564.5	0
2018-11-08 22:00:00	649.25		158	1900-01-01 15:30:00		212.5	380.25	321.5	316.5	491.5	439.25	741.25	647.5	589.5	710	452.5	849.25	490.5	581.25	496.25	589.75	448.25	617.5	676.25	707.75	564.75	681	535	780	701.75	794.5	630.25	760.25	665.75	682	491.5	505	909.5	241.75	799.75	612.75	573.5	584.25	600.75	0
2018-11-08 22:15:00	449		159	1900-01-01 15:45:00		398.75	422.75	428.75	254.75	533	687.25	614	701.75	517.75	861.75	701.25	890.25	547.75	796.5	561.5	445	791.75	681.75	808.5	573.5	494	611.25	447.75	1094.75	645.75	960	624.5	717.5	614.25	833.5	763.75	648.5	804.75	543	516	481.75	516.5	755.75	846	0
2018-11-08 22:30:00	212.5		160	1900-01-01 16:00:00		289	338.5	500.75	241	729.75	606.75	594	730.25	432.25	690	722.75	775.5	801.25	770.5	593	407.75	1010.5	767.25	974.25	667	483.75	492.75	582.5	715	796.5	879.25	779	836.25	722.75	890.75	995.5	1025.5	756	856.5	528.75	529.25	609.5	913.5	1007	0
2018-11-08 22:45:00	398.75		161	1900-01-01 16:15:00		205.5	673	294.25	204.75	689	786.5	623	805	535	309.75	704.5	834	894	507.75	385.5	760.25	893.75	589.75	670.25	846.25	614.5	564.75	899.25	739.25	666.75	984	861.5	1023.25	828	756.75	817.25	939.5	705.75	773.5	855.75	998.5	892	986.75	933.5	0
2018-11-08 23:00:00	289		162	1900-01-01 16:30:00		256.25	618.75	170.75	412.25	675.75	821.5	705.5	569	314.5	120	267	762.25	707.75	417.75	400.75	778.25	604.5	357.75	579.25	472	500	690.75	949.5	719.75	843.75	728	968.5	1054.75	602.75	429.75	1024.5	920	846.5	749.25	844.25	948.5	990.5	776.75	702	0
2018-11-08 23:15:00	205.5		163	1900-01-01 16:45:00		272.5	418.5	260.25	607.75	708.25	713	534.75	438	274.75	288.5	134.25	754.5	487.25	522.75	675.75	624.75	302.5	309	817	536.5	442	656.25	624	568.75	924.75	798.75	777.75	759.75	547.75	565.5	870	660.75	827.25	664.75	919.25	980.75	862.5	799.75	816.75	0
2018-11-08 23:30:00	256.25		164	1900-01-01 17:00:00		275.75	354.25	283.5	741.25	784.75	492.25	309	601	100.75	398	120.75	687.75	322	597.5	966.5	417.75	285.75	287.75	732.5	660	624.75	644.5	538.75	511.5	726.25	976.75	862.75	609.25	922.25	582.75	739	487	793.25	732.75	784.5	895.75	781.5	854.5	655.25	0
2018-11-08 23:45:00	272.5		165	1900-01-01 17:15:00		400.25	137.25	383.25	482.75	947.5	104.5	396.75	341.75	140.25	299.5	106.25	635.75	314.25	889.75	864.75	301.75	546.25	695.25	619.75	615.75	630	526.75	568.5	839.5	520.25	971.25	696.75	856	1013.25	831.75	650.75	591.75	837.5	797.75	748	793	730.25	654	880	0
2018-11-09	275.75		166	1900-01-01 17:30:00		428.5	82.75	463	598	914	107.5	216	38	208	161.25	126	374	643.75	652	488.75	154	237.75	527.5	365.75	361.75	353.5	218.75	220.75	478.75	314.75	752.25	543.75	677	654.5	427	469.25	551.25	786	573	583.5	484.5	550.25	274	659.5	0
2018-11-09 00:15:00	400.25		167	1900-01-01 17:45:00		235.75	151.5	398.75	853.75	890.25	151.75	148.5	74	196	219.25	374.25	184.75	423.75	217.5	45.5	38.25	93.25	201.75	317	90.75	128.75	148.5	13.5	189	439.75	584.75	262	410.25	140	174.5	184	306.5	515.5	385.75	104.5	208.25	201	132.75	450.5	0
2018-11-09 00:30:00	428.5		168	1900-01-01 18:00:00		306	273	404	926.5	734.5	85.5	70.25	90.5	226	71.5	407.25	331	316.5	164	8.75	120.5	26.5	7.25	215.5	20	37.25	150.5	64.25	129	333	272.5	226.5	206.5	69.75	32.25	127	215	428.5	319.75	43.25	32.5	180.75	69	145.75	0
2018-11-09 00:45:00	235.75		169	1900-01-01 18:15:00		531.75	219	473.5	679.5	189.75	142.5	113.25	27	288	154.5	249.5	228.25	40.25	82.25	47	175.5	111.75	26.75	156.5	103.25	13.25	42.25	146.5	56.5	94.75	54.75	244.5	199.5	38.5	96.5	206.5	294	199.25	240	12.5	157.5	159.25	168.25	58	0
2018-11-09 01:00:00	306		170	1900-01-01 18:30:00		331.5	317.5	620	185	99.25	47.25	120	69.5	192.75	176.75	328	152.5	76.5	46.25	86.75	321	286.5	75.5	233.5	184.5	64.75	111.25	194.75	278.75	158	145.75	97	227.75	67.25	118	45	86.5	397	185.25	84	63.25	114.25	388.5	230.5	0
2018-11-09 01:15:00	531.75		171	1900-01-01 18:45:00		268	319.5	734.5	32.5	186	31.75	132.25	76.75	128.5	92.75	346	324.75	194.5	85	111	285.75	118.75	107	213.25	179.5	74.75	177	245	159.75	181	470.25	257.75	103.5	177.25	381.25	135	457.25	365	342.75	221.25	186	320.5	425.75	141.5	0
2018-11-09 01:30:00	331.5		172	1900-01-01 19:00:00		183.5	434.75	747.5	16.75	410	241.75	142	37.75	88.75	119	292.5	280.25	244.75	54	83.5	68.75	110.75	201.75	144.25	118	254.25	96	107	55.75	64.75	296.25	402.75	238.5	118.75	353.75	200.5	394.25	172	474.5	197.5	181.75	287.75	253	274	0
2018-11-09 01:45:00	268		173	1900-01-01 19:15:00		330	440	558.25	60.75	150.75	265.5	148.25	61.5	89.5	120.25	63.75	164.5	209.75	28.25	30.75	48.5	20.5	85.5	18	190.75	256.5	119.25	79	203.25	224	354	248.25	189	127	239	323.5	42.75	438	266	377	146.25	400	145.5	245.5	0
2018-11-09 02:00:00	183.5		174	1900-01-01 19:30:00		414.5	472.25	365.5	54.75	221.25	130	170.25	65.5	29.25	322.5	27.5	78.5	179.5	74.25	102	185.5	102.25	19.5	164.75	26.25	103.5	156	284.75	158.75	111	202.25	67.5	113.5	229.5	279.75	212.75	27.25	306	105.75	521.25	258.75	208.5	61.5	260.75	0
2018-11-09 02:15:00	330		175	1900-01-01 19:45:00		310.75	808.25	214.25	91.5	262.25	266	106.75	202.75	120.25	252	37	312.25	367.25	258.25	73.5	105.75	63.5	66.75	382.5	37.25	19.5	136.75	251	129.5	30.5	116	328	217.5	204.25	401.25	83.5	78.75	97.5	146.75	228	245	190.75	50	224.25	0
2018-11-09 02:30:00	414.5		176	1900-01-01 20:00:00		333.5	810.75	44.5	294	385.5	234	148.5	524.75	250.25	35.25	81.5	258.25	111	283.75	299.5	33.25	106	166.25	146.75	137	62.5	95.75	142.25	192.5	169	32.5	184.5	63.25	128.5	111	64	252	137.25	309	95.25	84	32.25	132.75	164.5	0
2018-11-09 02:45:00	310.75		177	1900-01-01 20:15:00		436	651.25	16	226.5	199.75	100.5	83	269.5	196	58.75	286.25	64.75	24.25	209.5	236.75	205.5	55.75	250	141.5	275	203.25	89.5	80.25	188	132.75	141	81.25	226.75	155	85	36.5	393.25	52.75	214.5	44	30	114.25	248.5	301.5	0
2018-11-09 03:00:00	333.5		178	1900-01-01 20:30:00		430.5	475	25.25	82	113.75	66.75	114.75	149.5	157.75	231.5	150	233.25	21.5	229	79.5	221.25	94	150.75	207	200	218.75	89.5	60.25	26.25	67.5	261.5	182.25	206	221.75	280.5	145.5	175.25	292	57	166.25	111	150.25	198.25	216.75	0
2018-11-09 03:15:00	436		179	1900-01-01 20:45:00		395.25	169	66.75	74.5	256.5	245	165.5	183.75	267.25	231	133.5	245	141.75	286.5	49.5	333.5	41.75	44.5	181	254.75	168.5	213.75	172.5	48.75	22.5	330.25	147.25	256.75	112.75	137	154.25	128.25	343	65	349.75	233.25	72.25	178.75	63.75	0
2018-11-09 03:30:00	430.5		180	1900-01-01 21:00:00		499.25	48.25	75.5	247.75	338.75	73.25	213.75	80.75	441.75	118.25	254.75	300.5	354	64.5	147.75	399.25	135.5	154.75	59.5	325.5	248.75	261	11	154.25	65	222	72	220.75	73.25	72.5	186.5	171.25	337.25	38	286.25	133.25	114	259.5	126	0
2018-11-09 03:45:00	395.25		181	1900-01-01 21:15:00		760.75	55.5	98.5	182.75	175	324.5	163.5	25.5	309.5	327.5	222	218.25	242.25	41.75	354.25	176	482.25	203.25	17.75	326.25	303.75	126.25	26.75	31.5	22.75	82.75	89.25	109.5	168.75	54.5	118.75	35.75	120	36.5	210.75	90	49.75	118	16.25	0
2018-11-09 04:00:00	499.25		182	1900-01-01 21:30:00		540.25	19.75	99.25	194	105	518	81.75	75.25	159.25	355.5	206.5	70.25	94	87.75	277	26	527	55	99.75	138	15.5	37.75	160	65	191.5	137.5	181.75	21.75	58.5	208.75	184.5	268.5	103.25	102	82.25	202.5	137.25	163.25	55.75	0
2018-11-09 04:15:00	760.75		183	1900-01-01 21:45:00		278	54.75	75	99.75	168.75	250.75	55.5	187	66.75	433.5	390.5	97.25	49	190.5	198.75	129.25	185.25	26	169.25	152.25	20.75	122	143.25	169	390.25	331.5	363.75	143.75	97.75	326.25	199.5	235	56.25	183.5	55	359.5	279	68	64	0
2018-11-09 04:30:00	540.25		184	1900-01-01 22:00:00		40.25	114.75	161.25	68.5	228.75	215.75	144.5	248.25	299.75	464	244.25	366.75	115.25	91.25	171.75	56	107.75	54.75	144.25	187.75	178	150.75	113.75	249.25	291.75	501	357.25	183	114	346	10.25	165	236.75	304.75	40.25	465.5	49.5	92.75	374.25	0
2018-11-09 04:45:00	278		185	1900-01-01 22:15:00		37.75	218.5	259.5	153.25	293.75	147.25	280.75	249.25	289.5	294	91.25	283.75	316	269.5	95.25	95	74	75.75	429.75	231.5	216.5	187.25	244	124	47.5	410.75	222	216.25	205.5	129	77.5	247.25	272.25	540.25	246.5	53.25	63.5	97.5	93	0
2018-11-09 05:00:00	40.25		186	1900-01-01 22:30:00		68.5	194	193.5	181.75	432.5	68.25	195.5	194	88	69.5	32.25	92.5	224.5	216.75	47.75	107	20.75	255.75	426.25	292.75	115	62.5	50.25	223.75	130.5	50.75	135.75	223.75	111.5	49.25	175	178	436.25	244.5	316.25	63	42	209.75	219.5	0
2018-11-09 05:15:00	37.75		187	1900-01-01 22:45:00		124.75	74.75	730.25	237.75	364.75	17.75	95.5	148.5	71.25	42.75	69.75	261.25	234.75	44.25	93	334.25	44	445	114.25	167.75	291	162.5	26.25	291.5	227.75	129.25	181.25	162.25	116.75	203.5	130.75	17.5	184	91.5	67.75	18.25	135.75	237.25	158	0
2018-11-09 05:30:00	68.5		188	1900-01-01 23:00:00		252.25	127	575.5	168.25	173.5	35.25	182.5	440.75	164.75	160.5	194	179.75	423.5	186.75	195.5	540.25	159.25	660.25	76.25	158.75	522.75	272.25	161.25	80.75	96.5	370.5	247	272.5	421	340.5	307.75	67.5	357.5	139.5	51.5	108	503	302.25	161	0
2018-11-09 05:45:00	124.75		189	1900-01-01 23:15:00		231	167.25	310.75	223.75	167.25	269.5	370.75	525.25	165	172.75	130.5	258.75	144.75	334.5	116.75	253.75	296	339.5	49.75	18	148.25	181.75	33	82.5	28	76.25	265.25	318.75	468.75	237.25	317.5	21.25	165.5	136	106	143	128.5	169.25	41.25	0
2018-11-09 06:00:00	252.25		190	1900-01-01 23:30:00		136.75	114	46	176.5	255	545.25	420	182.5	164	320	134	70.75	56	338.25	265.5	91.25	364.5	130.75	194.25	107.5	14.5	120.75	167.75	19.75	24.25	11.75	217.75	202	159.25	173	80.75	63.5	48.75	100	53.25	97.5	74.25	97.25	44.25	0
2018-11-09 06:15:00	231		191	1900-01-01 23:45:00		96.5	198.5	34.75	396.25	450.25	395	493.5	132.25	182.5	353	277.25	164	282	175.25	376.5	222.75	251.5	45.5	224.25	80.25	51.5	91.75	151.25	31.25	76	115.75	435.25	19.5	55.75	77.25	57.75	41.75	263.75	98.75	25.75	165.25	204	58	80.25	0
2018-11-09 06:30:00	136.75
2018-11-09 06:45:00	96.5
2018-11-09 07:00:00	174.25
2018-11-09 07:15:00	95.25
2018-11-09 07:30:00	122.5
2018-11-09 07:45:00	409
2018-11-09 08:00:00	350
2018-11-09 08:15:00	262.75
2018-11-09 08:30:00	284
2018-11-09 08:45:00	234.5
2018-11-09 09:00:00	79.75
2018-11-09 09:15:00	256.25
2018-11-09 09:30:00	257
2018-11-09 09:45:00	133
2018-11-09 10:00:00	137
2018-11-09 10:15:00	354
2018-11-09 10:30:00	265.75
2018-11-09 10:45:00	223.25
2018-11-09 11:00:00	127.25
2018-11-09 11:15:00	97.25
2018-11-09 11:30:00	78
2018-11-09 11:45:00	135.75
2018-11-09 12:00:00	217.25
2018-11-09 12:15:00	345
2018-11-09 12:30:00	399
2018-11-09 12:45:00	317.25
2018-11-09 13:00:00	383.25
2018-11-09 13:15:00	206.25
2018-11-09 13:30:00	102
2018-11-09 13:45:00	110.25
2018-11-09 14:00:00	246.75
2018-11-09 14:15:00	254
2018-11-09 14:30:00	170
2018-11-09 14:45:00	145.5
2018-11-09 15:00:00	243.25
2018-11-09 15:15:00	316.25
2018-11-09 15:30:00	411.75
2018-11-09 15:45:00	408
2018-11-09 16:00:00	398.5
2018-11-09 16:15:00	339.25
2018-11-09 16:30:00	369.25
2018-11-09 16:45:00	509.5
2018-11-09 17:00:00	508
2018-11-09 17:15:00	349.25
2018-11-09 17:30:00	612.25
2018-11-09 17:45:00	815.75
2018-11-09 18:00:00	787
2018-11-09 18:15:00	858.75
2018-11-09 18:30:00	854.25
2018-11-09 18:45:00	861.5
2018-11-09 19:00:00	665.75
2018-11-09 19:15:00	289
2018-11-09 19:30:00	170.5
2018-11-09 19:45:00	74
2018-11-09 20:00:00	247.25
2018-11-09 20:15:00	367.75
2018-11-09 20:30:00	316.25
2018-11-09 20:45:00	464.25
2018-11-09 21:00:00	456.25
2018-11-09 21:15:00	540.5
2018-11-09 21:30:00	288.75
2018-11-09 21:45:00	301.75
2018-11-09 22:00:00	293.5
2018-11-09 22:15:00	256
2018-11-09 22:30:00	380.25
2018-11-09 22:45:00	422.75
2018-11-09 23:00:00	338.5
2018-11-09 23:15:00	673
2018-11-09 23:30:00	618.75
2018-11-09 23:45:00	418.5
2018-11-10	354.25
2018-11-10 00:15:00	137.25
2018-11-10 00:30:00	82.75
2018-11-10 00:45:00	151.5
2018-11-10 01:00:00	273
2018-11-10 01:15:00	219
2018-11-10 01:30:00	317.5
2018-11-10 01:45:00	319.5
2018-11-10 02:00:00	434.75
2018-11-10 02:15:00	440
2018-11-10 02:30:00	472.25
2018-11-10 02:45:00	808.25
2018-11-10 03:00:00	810.75
2018-11-10 03:15:00	651.25
2018-11-10 03:30:00	475
2018-11-10 03:45:00	169
2018-11-10 04:00:00	48.25
2018-11-10 04:15:00	55.5
2018-11-10 04:30:00	19.75
2018-11-10 04:45:00	54.75
2018-11-10 05:00:00	114.75
2018-11-10 05:15:00	218.5
2018-11-10 05:30:00	194
2018-11-10 05:45:00	74.75
2018-11-10 06:00:00	127
2018-11-10 06:15:00	167.25
2018-11-10 06:30:00	114
2018-11-10 06:45:00	198.5
2018-11-10 07:00:00	280.75
2018-11-10 07:15:00	250.75
2018-11-10 07:30:00	246.75
2018-11-10 07:45:00	135
2018-11-10 08:00:00	137.75
2018-11-10 08:15:00	129.5
2018-11-10 08:30:00	150.5
2018-11-10 08:45:00	207
2018-11-10 09:00:00	55
2018-11-10 09:15:00	242.25
2018-11-10 09:30:00	435.75
2018-11-10 09:45:00	186
2018-11-10 10:00:00	91.5
2018-11-10 10:15:00	321.25
2018-11-10 10:30:00	286
2018-11-10 10:45:00	345.75
2018-11-10 11:00:00	93.25
2018-11-10 11:15:00	20.75
2018-11-10 11:30:00	68
2018-11-10 11:45:00	262.25
2018-11-10 12:00:00	301
2018-11-10 12:15:00	283.25
2018-11-10 12:30:00	60.25
2018-11-10 12:45:00	104.75
2018-11-10 13:00:00	72.75
2018-11-10 13:15:00	70
2018-11-10 13:30:00	104.5
2018-11-10 13:45:00	155
2018-11-10 14:00:00	88
2018-11-10 14:15:00	302.75
2018-11-10 14:30:00	225.75
2018-11-10 14:45:00	116
2018-11-10 15:00:00	202.25
2018-11-10 15:15:00	349.75
2018-11-10 15:30:00	211.25
2018-11-10 15:45:00	265.25
2018-11-10 16:00:00	208
2018-11-10 16:15:00	409.75
2018-11-10 16:30:00	593
2018-11-10 16:45:00	669.5
2018-11-10 17:00:00	662.5
2018-11-10 17:15:00	581
2018-11-10 17:30:00	617.25
2018-11-10 17:45:00	626.75
2018-11-10 18:00:00	753
2018-11-10 18:15:00	783
2018-11-10 18:30:00	877
2018-11-10 18:45:00	827.5
2018-11-10 19:00:00	733.75
2018-11-10 19:15:00	510.25
2018-11-10 19:30:00	408.75
2018-11-10 19:45:00	248
2018-11-10 20:00:00	113.5
2018-11-10 20:15:00	100.25
2018-11-10 20:30:00	106.25
2018-11-10 20:45:00	327.25
2018-11-10 21:00:00	355.25
2018-11-10 21:15:00	523.75
2018-11-10 21:30:00	564.75
2018-11-10 21:45:00	665.25
2018-11-10 22:00:00	461
2018-11-10 22:15:00	491.5
2018-11-10 22:30:00	321.5
2018-11-10 22:45:00	428.75
2018-11-10 23:00:00	500.75
2018-11-10 23:15:00	294.25
2018-11-10 23:30:00	170.75
2018-11-10 23:45:00	260.25
2018-11-11	283.5
2018-11-11 00:15:00	383.25
2018-11-11 00:30:00	463
2018-11-11 00:45:00	398.75
2018-11-11 01:00:00	404
2018-11-11 01:15:00	473.5
2018-11-11 01:30:00	620
2018-11-11 01:45:00	734.5
2018-11-11 02:00:00	747.5
2018-11-11 02:15:00	558.25
2018-11-11 02:30:00	365.5
2018-11-11 02:45:00	214.25
2018-11-11 03:00:00	44.5
2018-11-11 03:15:00	16
2018-11-11 03:30:00	25.25
2018-11-11 03:45:00	66.75
2018-11-11 04:00:00	75.5
2018-11-11 04:15:00	98.5
2018-11-11 04:30:00	99.25
2018-11-11 04:45:00	75
2018-11-11 05:00:00	161.25
2018-11-11 05:15:00	259.5
2018-11-11 05:30:00	193.5
2018-11-11 05:45:00	730.25
2018-11-11 06:00:00	575.5
2018-11-11 06:15:00	310.75
2018-11-11 06:30:00	46
2018-11-11 06:45:00	34.75
2018-11-11 07:00:00	50
2018-11-11 07:15:00	132.5
2018-11-11 07:30:00	200
2018-11-11 07:45:00	121.5
2018-11-11 08:00:00	235.25
2018-11-11 08:15:00	472.5
2018-11-11 08:30:00	405.5
2018-11-11 08:45:00	277
2018-11-11 09:00:00	254
2018-11-11 09:15:00	50.75
2018-11-11 09:30:00	15.5
2018-11-11 09:45:00	48
2018-11-11 10:00:00	143.25
2018-11-11 10:15:00	123.25
2018-11-11 10:30:00	88
2018-11-11 10:45:00	158.25
2018-11-11 11:00:00	233.25
2018-11-11 11:15:00	139.75
2018-11-11 11:30:00	158
2018-11-11 11:45:00	23.75
2018-11-11 12:00:00	53
2018-11-11 12:15:00	52.25
2018-11-11 12:30:00	72.25
2018-11-11 12:45:00	197.75
2018-11-11 13:00:00	263.75
2018-11-11 13:15:00	259.75
2018-11-11 13:30:00	301.75
2018-11-11 13:45:00	89.75
2018-11-11 14:00:00	127.25
2018-11-11 14:15:00	188.5
2018-11-11 14:30:00	125.25
2018-11-11 14:45:00	173
2018-11-11 15:00:00	196.25
2018-11-11 15:15:00	345.5
2018-11-11 15:30:00	299.25
2018-11-11 15:45:00	594.75
2018-11-11 16:00:00	693.75
2018-11-11 16:15:00	574.75
2018-11-11 16:30:00	678.75
2018-11-11 16:45:00	630
2018-11-11 17:00:00	803
2018-11-11 17:15:00	768.25
2018-11-11 17:30:00	830.25
2018-11-11 17:45:00	802.5
2018-11-11 18:00:00	718
2018-11-11 18:15:00	778.75
2018-11-11 18:30:00	625.25
2018-11-11 18:45:00	677.75
2018-11-11 19:00:00	622.25
2018-11-11 19:15:00	382.75
2018-11-11 19:30:00	328.75
2018-11-11 19:45:00	310.75
2018-11-11 20:00:00	556.75
2018-11-11 20:15:00	397.5
2018-11-11 20:30:00	327.25
2018-11-11 20:45:00	413.75
2018-11-11 21:00:00	559
2018-11-11 21:15:00	509.75
2018-11-11 21:30:00	686.25
2018-11-11 21:45:00	721.75
2018-11-11 22:00:00	336.75
2018-11-11 22:15:00	399.25
2018-11-11 22:30:00	316.5
2018-11-11 22:45:00	254.75
2018-11-11 23:00:00	241
2018-11-11 23:15:00	204.75
2018-11-11 23:30:00	412.25
2018-11-11 23:45:00	607.75
2018-11-12	741.25
2018-11-12 00:15:00	482.75
2018-11-12 00:30:00	598
2018-11-12 00:45:00	853.75
2018-11-12 01:00:00	926.5
2018-11-12 01:15:00	679.5
2018-11-12 01:30:00	185
2018-11-12 01:45:00	32.5
2018-11-12 02:00:00	16.75
2018-11-12 02:15:00	60.75
2018-11-12 02:30:00	54.75
2018-11-12 02:45:00	91.5
2018-11-12 03:00:00	294
2018-11-12 03:15:00	226.5
2018-11-12 03:30:00	82
2018-11-12 03:45:00	74.5
2018-11-12 04:00:00	247.75
2018-11-12 04:15:00	182.75
2018-11-12 04:30:00	194
2018-11-12 04:45:00	99.75
2018-11-12 05:00:00	68.5
2018-11-12 05:15:00	153.25
2018-11-12 05:30:00	181.75
2018-11-12 05:45:00	237.75
2018-11-12 06:00:00	168.25
2018-11-12 06:15:00	223.75
2018-11-12 06:30:00	176.5
2018-11-12 06:45:00	396.25
2018-11-12 07:00:00	234
2018-11-12 07:15:00	133
2018-11-12 07:30:00	136
2018-11-12 07:45:00	308.75
2018-11-12 08:00:00	170.5
2018-11-12 08:15:00	204.5
2018-11-12 08:30:00	84.75
2018-11-12 08:45:00	147.25
2018-11-12 09:00:00	274.75
2018-11-12 09:15:00	223.75
2018-11-12 09:30:00	132.25
2018-11-12 09:45:00	79
2018-11-12 10:00:00	176
2018-11-12 10:15:00	156
2018-11-12 10:30:00	68
2018-11-12 10:45:00	226
2018-11-12 11:00:00	457.25
2018-11-12 11:15:00	186.25
2018-11-12 11:30:00	43.5
2018-11-12 11:45:00	19
2018-11-12 12:00:00	34.5
2018-11-12 12:15:00	54.5
2018-11-12 12:30:00	108
2018-11-12 12:45:00	208.5
2018-11-12 13:00:00	192.5
2018-11-12 13:15:00	284.75
2018-11-12 13:30:00	153
2018-11-12 13:45:00	359.5
2018-11-12 14:00:00	272.25
2018-11-12 14:15:00	256
2018-11-12 14:30:00	377.75
2018-11-12 14:45:00	387.75
2018-11-12 15:00:00	332.25
2018-11-12 15:15:00	560.75
2018-11-12 15:30:00	1041.25
2018-11-12 15:45:00	1233.75
2018-11-12 16:00:00	1092.25
2018-11-12 16:15:00	922.5
2018-11-12 16:30:00	649.75
2018-11-12 16:45:00	951.5
2018-11-12 17:00:00	836.5
2018-11-12 17:15:00	988
2018-11-12 17:30:00	1028.5
2018-11-12 17:45:00	942.75
2018-11-12 18:00:00	943.25
2018-11-12 18:15:00	1055.75
2018-11-12 18:30:00	1026.25
2018-11-12 18:45:00	1061.25
2018-11-12 19:00:00	1031.75
2018-11-12 19:15:00	999.5
2018-11-12 19:30:00	815.75
2018-11-12 19:45:00	602.5
2018-11-12 20:00:00	392.25
2018-11-12 20:15:00	200.25
2018-11-12 20:30:00	291.5
2018-11-12 20:45:00	461
2018-11-12 21:00:00	521.25
2018-11-12 21:15:00	551
2018-11-12 21:30:00	587.5
2018-11-12 21:45:00	247.5
2018-11-12 22:00:00	235.5
2018-11-12 22:15:00	451
2018-11-12 22:30:00	491.5
2018-11-12 22:45:00	533
2018-11-12 23:00:00	729.75
2018-11-12 23:15:00	689
2018-11-12 23:30:00	675.75
2018-11-12 23:45:00	708.25
2018-11-13	784.75
2018-11-13 00:15:00	947.5
2018-11-13 00:30:00	914
2018-11-13 00:45:00	890.25
2018-11-13 01:00:00	734.5
2018-11-13 01:15:00	189.75
2018-11-13 01:30:00	99.25
2018-11-13 01:45:00	186
2018-11-13 02:00:00	410
2018-11-13 02:15:00	150.75
2018-11-13 02:30:00	221.25
2018-11-13 02:45:00	262.25
2018-11-13 03:00:00	385.5
2018-11-13 03:15:00	199.75
2018-11-13 03:30:00	113.75
2018-11-13 03:45:00	256.5
2018-11-13 04:00:00	338.75
2018-11-13 04:15:00	175
2018-11-13 04:30:00	105
2018-11-13 04:45:00	168.75
2018-11-13 05:00:00	228.75
2018-11-13 05:15:00	293.75
2018-11-13 05:30:00	432.5
2018-11-13 05:45:00	364.75
2018-11-13 06:00:00	173.5
2018-11-13 06:15:00	167.25
2018-11-13 06:30:00	255
2018-11-13 06:45:00	450.25
2018-11-13 07:00:00	291.5
2018-11-13 07:15:00	197
2018-11-13 07:30:00	307.75
2018-11-13 07:45:00	302.25
2018-11-13 08:00:00	89.25
2018-11-13 08:15:00	260.75
2018-11-13 08:30:00	392
2018-11-13 08:45:00	431.75
2018-11-13 09:00:00	331
2018-11-13 09:15:00	92
2018-11-13 09:30:00	18.5
2018-11-13 09:45:00	73.75
2018-11-13 10:00:00	275.75
2018-11-13 10:15:00	438.25
2018-11-13 10:30:00	102.75
2018-11-13 10:45:00	29
2018-11-13 11:00:00	33.75
2018-11-13 11:15:00	127.5
2018-11-13 11:30:00	209.5
2018-11-13 11:45:00	257.25
2018-11-13 12:00:00	299
2018-11-13 12:15:00	336.5
2018-11-13 12:30:00	494
2018-11-13 12:45:00	367.75
2018-11-13 13:00:00	70.25
2018-11-13 13:15:00	111
2018-11-13 13:30:00	179.25
2018-11-13 13:45:00	305.5
2018-11-13 14:00:00	203.25
2018-11-13 14:15:00	249.5
2018-11-13 14:30:00	126.75
2018-11-13 14:45:00	259.75
2018-11-13 15:00:00	436.75
2018-11-13 15:15:00	345
2018-11-13 15:30:00	368.5
2018-11-13 15:45:00	538
2018-11-13 16:00:00	665
2018-11-13 16:15:00	410.25
2018-11-13 16:30:00	693.5
2018-11-13 16:45:00	768
2018-11-13 17:00:00	722
2018-11-13 17:15:00	923.25
2018-11-13 17:30:00	890
2018-11-13 17:45:00	741.75
2018-11-13 18:00:00	999.75
2018-11-13 18:15:00	977.75
2018-11-13 18:30:00	932.25
2018-11-13 18:45:00	737
2018-11-13 19:00:00	294.25
2018-11-13 19:15:00	100.75
2018-11-13 19:30:00	138.5
2018-11-13 19:45:00	322.75
2018-11-13 20:00:00	284.5
2018-11-13 20:15:00	400.5
2018-11-13 20:30:00	515
2018-11-13 20:45:00	789
2018-11-13 21:00:00	803.75
2018-11-13 21:15:00	802.5
2018-11-13 21:30:00	651.5
2018-11-13 21:45:00	600.25
2018-11-13 22:00:00	377.75
2018-11-13 22:15:00	459.5
2018-11-13 22:30:00	439.25
2018-11-13 22:45:00	687.25
2018-11-13 23:00:00	606.75
2018-11-13 23:15:00	786.5
2018-11-13 23:30:00	821.5
2018-11-13 23:45:00	713
2018-11-14	492.25
2018-11-14 00:15:00	104.5
2018-11-14 00:30:00	107.5
2018-11-14 00:45:00	151.75
2018-11-14 01:00:00	85.5
2018-11-14 01:15:00	142.5
2018-11-14 01:30:00	47.25
2018-11-14 01:45:00	31.75
2018-11-14 02:00:00	241.75
2018-11-14 02:15:00	265.5
2018-11-14 02:30:00	130
2018-11-14 02:45:00	266
2018-11-14 03:00:00	234
2018-11-14 03:15:00	100.5
2018-11-14 03:30:00	66.75
2018-11-14 03:45:00	245
2018-11-14 04:00:00	73.25
2018-11-14 04:15:00	324.5
2018-11-14 04:30:00	518
2018-11-14 04:45:00	250.75
2018-11-14 05:00:00	215.75
2018-11-14 05:15:00	147.25
2018-11-14 05:30:00	68.25
2018-11-14 05:45:00	17.75
2018-11-14 06:00:00	35.25
2018-11-14 06:15:00	269.5
2018-11-14 06:30:00	545.25
2018-11-14 06:45:00	395
2018-11-14 07:00:00	143.25
2018-11-14 07:15:00	106.5
2018-11-14 07:30:00	105.75
2018-11-14 07:45:00	43
2018-11-14 08:00:00	59.5
2018-11-14 08:15:00	311.5
2018-11-14 08:30:00	401.25
2018-11-14 08:45:00	97.25
2018-11-14 09:00:00	211.75
2018-11-14 09:15:00	111.5
2018-11-14 09:30:00	235.75
2018-11-14 09:45:00	468.5
2018-11-14 10:00:00	392.5
2018-11-14 10:15:00	69.5
2018-11-14 10:30:00	27.25
2018-11-14 10:45:00	50.75
2018-11-14 11:00:00	76
2018-11-14 11:15:00	360
2018-11-14 11:30:00	281.75
2018-11-14 11:45:00	127
2018-11-14 12:00:00	135.75
2018-11-14 12:15:00	413.75
2018-11-14 12:30:00	550
2018-11-14 12:45:00	110.75
2018-11-14 13:00:00	88.75
2018-11-14 13:15:00	217.25
2018-11-14 13:30:00	314.25
2018-11-14 13:45:00	428.25
2018-11-14 14:00:00	300.25
2018-11-14 14:15:00	413.75
2018-11-14 14:30:00	742.5
2018-11-14 14:45:00	582.75
2018-11-14 15:00:00	241
2018-11-14 15:15:00	253.75
2018-11-14 15:30:00	460
2018-11-14 15:45:00	683.75
2018-11-14 16:00:00	611.25
2018-11-14 16:15:00	609.5
2018-11-14 16:30:00	846.25
2018-11-14 16:45:00	722.75
2018-11-14 17:00:00	825.75
2018-11-14 17:15:00	1006.5
2018-11-14 17:30:00	997.25
2018-11-14 17:45:00	886
2018-11-14 18:00:00	916.5
2018-11-14 18:15:00	940.5
2018-11-14 18:30:00	969.75
2018-11-14 18:45:00	603.25
2018-11-14 19:00:00	466.25
2018-11-14 19:15:00	304
2018-11-14 19:30:00	358.5
2018-11-14 19:45:00	377.5
2018-11-14 20:00:00	368.25
2018-11-14 20:15:00	768.5
2018-11-14 20:30:00	614.5
2018-11-14 20:45:00	573.25
2018-11-14 21:00:00	563.5
2018-11-14 21:15:00	704.5
2018-11-14 21:30:00	732.75
2018-11-14 21:45:00	768.5
2018-11-14 22:00:00	871
2018-11-14 22:15:00	722.25
2018-11-14 22:30:00	741.25
2018-11-14 22:45:00	614
2018-11-14 23:00:00	594
2018-11-14 23:15:00	623
2018-11-14 23:30:00	705.5
2018-11-14 23:45:00	534.75
2018-11-15	309
2018-11-15 00:15:00	396.75
2018-11-15 00:30:00	216
2018-11-15 00:45:00	148.5
2018-11-15 01:00:00	70.25
2018-11-15 01:15:00	113.25
2018-11-15 01:30:00	120
2018-11-15 01:45:00	132.25
2018-11-15 02:00:00	142
2018-11-15 02:15:00	148.25
2018-11-15 02:30:00	170.25
2018-11-15 02:45:00	106.75
2018-11-15 03:00:00	148.5
2018-11-15 03:15:00	83
2018-11-15 03:30:00	114.75
2018-11-15 03:45:00	165.5
2018-11-15 04:00:00	213.75
2018-11-15 04:15:00	163.5
2018-11-15 04:30:00	81.75
2018-11-15 04:45:00	55.5
2018-11-15 05:00:00	144.5
2018-11-15 05:15:00	280.75
2018-11-15 05:30:00	195.5
2018-11-15 05:45:00	95.5
2018-11-15 06:00:00	182.5
2018-11-15 06:15:00	370.75
2018-11-15 06:30:00	420
2018-11-15 06:45:00	493.5
2018-11-15 07:00:00	323.25
2018-11-15 07:15:00	192.75
2018-11-15 07:30:00	32
2018-11-15 07:45:00	51
2018-11-15 08:00:00	64.75
2018-11-15 08:15:00	168.25
2018-11-15 08:30:00	125.5
2018-11-15 08:45:00	208
2018-11-15 09:00:00	191.25
2018-11-15 09:15:00	398.25
2018-11-15 09:30:00	79
2018-11-15 09:45:00	82.5
2018-11-15 10:00:00	186.25
2018-11-15 10:15:00	106.75
2018-11-15 10:30:00	198.5
2018-11-15 10:45:00	353.25
2018-11-15 11:00:00	387.25
2018-11-15 11:15:00	232.75
2018-11-15 11:30:00	207.5
2018-11-15 11:45:00	101.75
2018-11-15 12:00:00	94.5
2018-11-15 12:15:00	76
2018-11-15 12:30:00	301.5
2018-11-15 12:45:00	322.75
2018-11-15 13:00:00	351
2018-11-15 13:15:00	188.75
2018-11-15 13:30:00	699.25
2018-11-15 13:45:00	542.75
2018-11-15 14:00:00	354.25
2018-11-15 14:15:00	307.5
2018-11-15 14:30:00	206.25
2018-11-15 14:45:00	392.5
2018-11-15 15:00:00	563
2018-11-15 15:15:00	455.5
2018-11-15 15:30:00	457.5
2018-11-15 15:45:00	803.25
2018-11-15 16:00:00	693.75
2018-11-15 16:15:00	676.5
2018-11-15 16:30:00	761.75
2018-11-15 16:45:00	820.25
2018-11-15 17:00:00	842.5
2018-11-15 17:15:00	914
2018-11-15 17:30:00	907.75
2018-11-15 17:45:00	858
2018-11-15 18:00:00	973.5
2018-11-15 18:15:00	847.25
2018-11-15 18:30:00	740.75
2018-11-15 18:45:00	571.25
2018-11-15 19:00:00	656.25
2018-11-15 19:15:00	715.5
2018-11-15 19:30:00	504.5
2018-11-15 19:45:00	528.5
2018-11-15 20:00:00	504
2018-11-15 20:15:00	570.75
2018-11-15 20:30:00	558
2018-11-15 20:45:00	636.75
2018-11-15 21:00:00	768
2018-11-15 21:15:00	746.5
2018-11-15 21:30:00	706.5
2018-11-15 21:45:00	922.75
2018-11-15 22:00:00	973.75
2018-11-15 22:15:00	723.5
2018-11-15 22:30:00	647.5
2018-11-15 22:45:00	701.75
2018-11-15 23:00:00	730.25
2018-11-15 23:15:00	805
2018-11-15 23:30:00	569
2018-11-15 23:45:00	438
2018-11-16	601
2018-11-16 00:15:00	341.75
2018-11-16 00:30:00	38
2018-11-16 00:45:00	74
2018-11-16 01:00:00	90.5
2018-11-16 01:15:00	27
2018-11-16 01:30:00	69.5
2018-11-16 01:45:00	76.75
2018-11-16 02:00:00	37.75
2018-11-16 02:15:00	61.5
2018-11-16 02:30:00	65.5
2018-11-16 02:45:00	202.75
2018-11-16 03:00:00	524.75
2018-11-16 03:15:00	269.5
2018-11-16 03:30:00	149.5
2018-11-16 03:45:00	183.75
2018-11-16 04:00:00	80.75
2018-11-16 04:15:00	25.5
2018-11-16 04:30:00	75.25
2018-11-16 04:45:00	187
2018-11-16 05:00:00	248.25
2018-11-16 05:15:00	249.25
2018-11-16 05:30:00	194
2018-11-16 05:45:00	148.5
2018-11-16 06:00:00	440.75
2018-11-16 06:15:00	525.25
2018-11-16 06:30:00	182.5
2018-11-16 06:45:00	132.25
2018-11-16 07:00:00	162.75
2018-11-16 07:15:00	160.25
2018-11-16 07:30:00	50.75
2018-11-16 07:45:00	54.5
2018-11-16 08:00:00	264.5
2018-11-16 08:15:00	392.5
2018-11-16 08:30:00	322
2018-11-16 08:45:00	332.5
2018-11-16 09:00:00	374.5
2018-11-16 09:15:00	186.5
2018-11-16 09:30:00	52.25
2018-11-16 09:45:00	21.25
2018-11-16 10:00:00	58
2018-11-16 10:15:00	134.75
2018-11-16 10:30:00	286.75
2018-11-16 10:45:00	498.75
2018-11-16 11:00:00	340
2018-11-16 11:15:00	152.75
2018-11-16 11:30:00	36.25
2018-11-16 11:45:00	125
2018-11-16 12:00:00	227.75
2018-11-16 12:15:00	207.75
2018-11-16 12:30:00	323.25
2018-11-16 12:45:00	276.25
2018-11-16 13:00:00	330.25
2018-11-16 13:15:00	467
2018-11-16 13:30:00	579.75
2018-11-16 13:45:00	433.25
2018-11-16 14:00:00	435.25
2018-11-16 14:15:00	531.25
2018-11-16 14:30:00	634.25
2018-11-16 14:45:00	605.75
2018-11-16 15:00:00	535.75
2018-11-16 15:15:00	497.25
2018-11-16 15:30:00	764.25
2018-11-16 15:45:00	1004.25
2018-11-16 16:00:00	884.25
2018-11-16 16:15:00	826.25
2018-11-16 16:30:00	790.25
2018-11-16 16:45:00	728.5
2018-11-16 17:00:00	963.5
2018-11-16 17:15:00	998
2018-11-16 17:30:00	764.25
2018-11-16 17:45:00	682.25
2018-11-16 18:00:00	666.5
2018-11-16 18:15:00	712
2018-11-16 18:30:00	758
2018-11-16 18:45:00	648.75
2018-11-16 19:00:00	419.75
2018-11-16 19:15:00	352.25
2018-11-16 19:30:00	365.5
2018-11-16 19:45:00	466
2018-11-16 20:00:00	638.25
2018-11-16 20:15:00	890.25
2018-11-16 20:30:00	1016
2018-11-16 20:45:00	712.5
2018-11-16 21:00:00	504
2018-11-16 21:15:00	623
2018-11-16 21:30:00	711.75
2018-11-16 21:45:00	1016.75
2018-11-16 22:00:00	948.5
2018-11-16 22:15:00	656.5
2018-11-16 22:30:00	589.5
2018-11-16 22:45:00	517.75
2018-11-16 23:00:00	432.25
2018-11-16 23:15:00	535
2018-11-16 23:30:00	314.5
2018-11-16 23:45:00	274.75
2018-11-17	100.75
2018-11-17 00:15:00	140.25
2018-11-17 00:30:00	208
2018-11-17 00:45:00	196
2018-11-17 01:00:00	226
2018-11-17 01:15:00	288
2018-11-17 01:30:00	192.75
2018-11-17 01:45:00	128.5
2018-11-17 02:00:00	88.75
2018-11-17 02:15:00	89.5
2018-11-17 02:30:00	29.25
2018-11-17 02:45:00	120.25
2018-11-17 03:00:00	250.25
2018-11-17 03:15:00	196
2018-11-17 03:30:00	157.75
2018-11-17 03:45:00	267.25
2018-11-17 04:00:00	441.75
2018-11-17 04:15:00	309.5
2018-11-17 04:30:00	159.25
2018-11-17 04:45:00	66.75
2018-11-17 05:00:00	299.75
2018-11-17 05:15:00	289.5
2018-11-17 05:30:00	88
2018-11-17 05:45:00	71.25
2018-11-17 06:00:00	164.75
2018-11-17 06:15:00	165
2018-11-17 06:30:00	164
2018-11-17 06:45:00	182.5
2018-11-17 07:00:00	292.5
2018-11-17 07:15:00	229.25
2018-11-17 07:30:00	332
2018-11-17 07:45:00	453.5
2018-11-17 08:00:00	381.5
2018-11-17 08:15:00	155.25
2018-11-17 08:30:00	48.5
2018-11-17 08:45:00	128.25
2018-11-17 09:00:00	197.25
2018-11-17 09:15:00	290.5
2018-11-17 09:30:00	218.75
2018-11-17 09:45:00	99
2018-11-17 10:00:00	351.75
2018-11-17 10:15:00	424.75
2018-11-17 10:30:00	316.5
2018-11-17 10:45:00	398.75
2018-11-17 11:00:00	150.75
2018-11-17 11:15:00	32.75
2018-11-17 11:30:00	32.75
2018-11-17 11:45:00	58.75
2018-11-17 12:00:00	227
2018-11-17 12:15:00	454
2018-11-17 12:30:00	647.75
2018-11-17 12:45:00	395
2018-11-17 13:00:00	373.5
2018-11-17 13:15:00	347
2018-11-17 13:30:00	395.25
2018-11-17 13:45:00	848
2018-11-17 14:00:00	839.75
2018-11-17 14:15:00	686.75
2018-11-17 14:30:00	535.5
2018-11-17 14:45:00	713.75
2018-11-17 15:00:00	817.25
2018-11-17 15:15:00	888
2018-11-17 15:30:00	950.25
2018-11-17 15:45:00	930.75
2018-11-17 16:00:00	826.75
2018-11-17 16:15:00	643.5
2018-11-17 16:30:00	712.75
2018-11-17 16:45:00	621.5
2018-11-17 17:00:00	555.5
2018-11-17 17:15:00	657.5
2018-11-17 17:30:00	770.75
2018-11-17 17:45:00	897
2018-11-17 18:00:00	750.5
2018-11-17 18:15:00	850.5
2018-11-17 18:30:00	605.25
2018-11-17 18:45:00	604.25
2018-11-17 19:00:00	561
2018-11-17 19:15:00	477
2018-11-17 19:30:00	672
2018-11-17 19:45:00	419.75
2018-11-17 20:00:00	609.5
2018-11-17 20:15:00	731.75
2018-11-17 20:30:00	699.5
2018-11-17 20:45:00	751.75
2018-11-17 21:00:00	674.75
2018-11-17 21:15:00	840.75
2018-11-17 21:30:00	938.75
2018-11-17 21:45:00	652.25
2018-11-17 22:00:00	620.75
2018-11-17 22:15:00	656.5
2018-11-17 22:30:00	710
2018-11-17 22:45:00	861.75
2018-11-17 23:00:00	690
2018-11-17 23:15:00	309.75
2018-11-17 23:30:00	120
2018-11-17 23:45:00	288.5
2018-11-18	398
2018-11-18 00:15:00	299.5
2018-11-18 00:30:00	161.25
2018-11-18 00:45:00	219.25
2018-11-18 01:00:00	71.5
2018-11-18 01:15:00	154.5
2018-11-18 01:30:00	176.75
2018-11-18 01:45:00	92.75
2018-11-18 02:00:00	119
2018-11-18 02:15:00	120.25
2018-11-18 02:30:00	322.5
2018-11-18 02:45:00	252
2018-11-18 03:00:00	35.25
2018-11-18 03:15:00	58.75
2018-11-18 03:30:00	231.5
2018-11-18 03:45:00	231
2018-11-18 04:00:00	118.25
2018-11-18 04:15:00	327.5
2018-11-18 04:30:00	355.5
2018-11-18 04:45:00	433.5
2018-11-18 05:00:00	464
2018-11-18 05:15:00	294
2018-11-18 05:30:00	69.5
2018-11-18 05:45:00	42.75
2018-11-18 06:00:00	160.5
2018-11-18 06:15:00	172.75
2018-11-18 06:30:00	320
2018-11-18 06:45:00	353
2018-11-18 07:00:00	125.5
2018-11-18 07:15:00	152.75
2018-11-18 07:30:00	99.75
2018-11-18 07:45:00	26.75
2018-11-18 08:00:00	146.75
2018-11-18 08:15:00	384
2018-11-18 08:30:00	260.25
2018-11-18 08:45:00	99.75
2018-11-18 09:00:00	195
2018-11-18 09:15:00	80.5
2018-11-18 09:30:00	100.5
2018-11-18 09:45:00	283.5
2018-11-18 10:00:00	224.75
2018-11-18 10:15:00	372.25
2018-11-18 10:30:00	266.75
2018-11-18 10:45:00	63.25
2018-11-18 11:00:00	226.75
2018-11-18 11:15:00	339
2018-11-18 11:30:00	349
2018-11-18 11:45:00	323.25
2018-11-18 12:00:00	510
2018-11-18 12:15:00	390.25
2018-11-18 12:30:00	390.25
2018-11-18 12:45:00	481
2018-11-18 13:00:00	412.25
2018-11-18 13:15:00	618.75
2018-11-18 13:30:00	790.5
2018-11-18 13:45:00	657.25
2018-11-18 14:00:00	500.25
2018-11-18 14:15:00	913.5
2018-11-18 14:30:00	769.5
2018-11-18 14:45:00	620.25
2018-11-18 15:00:00	646.25
2018-11-18 15:15:00	691.5
2018-11-18 15:30:00	741.5
2018-11-18 15:45:00	761.75
2018-11-18 16:00:00	849.5
2018-11-18 16:15:00	851
2018-11-18 16:30:00	931.5
2018-11-18 16:45:00	1025.25
2018-11-18 17:00:00	963.5
2018-11-18 17:15:00	816.75
2018-11-18 17:30:00	955.5
2018-11-18 17:45:00	806
2018-11-18 18:00:00	585.5
2018-11-18 18:15:00	380
2018-11-18 18:30:00	376.25
2018-11-18 18:45:00	294.75
2018-11-18 19:00:00	484.75
2018-11-18 19:15:00	708.25
2018-11-18 19:30:00	830.5
2018-11-18 19:45:00	842.5
2018-11-18 20:00:00	987.25
2018-11-18 20:15:00	631.5
2018-11-18 20:30:00	570
2018-11-18 20:45:00	441
2018-11-18 21:00:00	496.25
2018-11-18 21:15:00	602.75
2018-11-18 21:30:00	696.75
2018-11-18 21:45:00	718.5
2018-11-18 22:00:00	688
2018-11-18 22:15:00	573.75
2018-11-18 22:30:00	452.5
2018-11-18 22:45:00	701.25
2018-11-18 23:00:00	722.75
2018-11-18 23:15:00	704.5
2018-11-18 23:30:00	267
2018-11-18 23:45:00	134.25
2018-11-19	120.75
2018-11-19 00:15:00	106.25
2018-11-19 00:30:00	126
2018-11-19 00:45:00	374.25
2018-11-19 01:00:00	407.25
2018-11-19 01:15:00	249.5
2018-11-19 01:30:00	328
2018-11-19 01:45:00	346
2018-11-19 02:00:00	292.5
2018-11-19 02:15:00	63.75
2018-11-19 02:30:00	27.5
2018-11-19 02:45:00	37
2018-11-19 03:00:00	81.5
2018-11-19 03:15:00	286.25
2018-11-19 03:30:00	150
2018-11-19 03:45:00	133.5
2018-11-19 04:00:00	254.75
2018-11-19 04:15:00	222
2018-11-19 04:30:00	206.5
2018-11-19 04:45:00	390.5
2018-11-19 05:00:00	244.25
2018-11-19 05:15:00	91.25
2018-11-19 05:30:00	32.25
2018-11-19 05:45:00	69.75
2018-11-19 06:00:00	194
2018-11-19 06:15:00	130.5
2018-11-19 06:30:00	134
2018-11-19 06:45:00	277.25
2018-11-19 07:00:00	347.75
2018-11-19 07:15:00	129.75
2018-11-19 07:30:00	63
2018-11-19 07:45:00	171
2018-11-19 08:00:00	312.25
2018-11-19 08:15:00	93.5
2018-11-19 08:30:00	189.75
2018-11-19 08:45:00	289.25
2018-11-19 09:00:00	765.25
2018-11-19 09:15:00	685.25
2018-11-19 09:30:00	321.75
2018-11-19 09:45:00	191.25
2018-11-19 10:00:00	229
2018-11-19 10:15:00	172
2018-11-19 10:30:00	120.75
2018-11-19 10:45:00	250.5
2018-11-19 11:00:00	425
2018-11-19 11:15:00	178
2018-11-19 11:30:00	206.5
2018-11-19 11:45:00	100.75
2018-11-19 12:00:00	172.25
2018-11-19 12:15:00	594.75
2018-11-19 12:30:00	764.5
2018-11-19 12:45:00	619.75
2018-11-19 13:00:00	637.5
2018-11-19 13:15:00	530.25
2018-11-19 13:30:00	671.5
2018-11-19 13:45:00	723.75
2018-11-19 14:00:00	611.75
2018-11-19 14:15:00	788.75
2018-11-19 14:30:00	1152.25
2018-11-19 14:45:00	1334
2018-11-19 15:00:00	1212.75
2018-11-19 15:15:00	1139.5
2018-11-19 15:30:00	1077.5
2018-11-19 15:45:00	1143.25
2018-11-19 16:00:00	1030.25
2018-11-19 16:15:00	1057.5
2018-11-19 16:30:00	1113.25
2018-11-19 16:45:00	998.25
2018-11-19 17:00:00	1173
2018-11-19 17:15:00	1075.75
2018-11-19 17:30:00	1053.25
2018-11-19 17:45:00	997.75
2018-11-19 18:00:00	1009.5
2018-11-19 18:15:00	921.5
2018-11-19 18:30:00	860.25
2018-11-19 18:45:00	887.5
2018-11-19 19:00:00	704.75
2018-11-19 19:15:00	719.5
2018-11-19 19:30:00	753.5
2018-11-19 19:45:00	702.25
2018-11-19 20:00:00	738.75
2018-11-19 20:15:00	613
2018-11-19 20:30:00	708.25
2018-11-19 20:45:00	761.5
2018-11-19 21:00:00	649.75
2018-11-19 21:15:00	685.5
2018-11-19 21:30:00	717.75
2018-11-19 21:45:00	786.25
2018-11-19 22:00:00	776.25
2018-11-19 22:15:00	723
2018-11-19 22:30:00	849.25
2018-11-19 22:45:00	890.25
2018-11-19 23:00:00	775.5
2018-11-19 23:15:00	834
2018-11-19 23:30:00	762.25
2018-11-19 23:45:00	754.5
2018-11-20	687.75
2018-11-20 00:15:00	635.75
2018-11-20 00:30:00	374
2018-11-20 00:45:00	184.75
2018-11-20 01:00:00	331
2018-11-20 01:15:00	228.25
2018-11-20 01:30:00	152.5
2018-11-20 01:45:00	324.75
2018-11-20 02:00:00	280.25
2018-11-20 02:15:00	164.5
2018-11-20 02:30:00	78.5
2018-11-20 02:45:00	312.25
2018-11-20 03:00:00	258.25
2018-11-20 03:15:00	64.75
2018-11-20 03:30:00	233.25
2018-11-20 03:45:00	245
2018-11-20 04:00:00	300.5
2018-11-20 04:15:00	218.25
2018-11-20 04:30:00	70.25
2018-11-20 04:45:00	97.25
2018-11-20 05:00:00	366.75
2018-11-20 05:15:00	283.75
2018-11-20 05:30:00	92.5
2018-11-20 05:45:00	261.25
2018-11-20 06:00:00	179.75
2018-11-20 06:15:00	258.75
2018-11-20 06:30:00	70.75
2018-11-20 06:45:00	164
2018-11-20 07:00:00	367
2018-11-20 07:15:00	492
2018-11-20 07:30:00	343.5
2018-11-20 07:45:00	225
2018-11-20 08:00:00	42
2018-11-20 08:15:00	139
2018-11-20 08:30:00	391.75
2018-11-20 08:45:00	219
2018-11-20 09:00:00	108.75
2018-11-20 09:15:00	146.75
2018-11-20 09:30:00	213.75
2018-11-20 09:45:00	253.25
2018-11-20 10:00:00	78
2018-11-20 10:15:00	259.5
2018-11-20 10:30:00	105
2018-11-20 10:45:00	185.25
2018-11-20 11:00:00	384.5
2018-11-20 11:15:00	290.75
2018-11-20 11:30:00	34.5
2018-11-20 11:45:00	80.5
2018-11-20 12:00:00	310.5
2018-11-20 12:15:00	326.25
2018-11-20 12:30:00	251.25
2018-11-20 12:45:00	266.5
2018-11-20 13:00:00	368.25
2018-11-20 13:15:00	454.5
2018-11-20 13:30:00	430.75
2018-11-20 13:45:00	477.5
2018-11-20 14:00:00	409.25
2018-11-20 14:15:00	686
2018-11-20 14:30:00	804.5
2018-11-20 14:45:00	936.5
2018-11-20 15:00:00	699
2018-11-20 15:15:00	637.25
2018-11-20 15:30:00	350.5
2018-11-20 15:45:00	751.25
2018-11-20 16:00:00	835
2018-11-20 16:15:00	820.5
2018-11-20 16:30:00	893.5
2018-11-20 16:45:00	833.5
2018-11-20 17:00:00	991.5
2018-11-20 17:15:00	989.5
2018-11-20 17:30:00	839.75
2018-11-20 17:45:00	722.75
2018-11-20 18:00:00	517.75
2018-11-20 18:15:00	571.5
2018-11-20 18:30:00	401.5
2018-11-20 18:45:00	476.25
2018-11-20 19:00:00	511
2018-11-20 19:15:00	537.25
2018-11-20 19:30:00	391.25
2018-11-20 19:45:00	266.5
2018-11-20 20:00:00	401.75
2018-11-20 20:15:00	505.75
2018-11-20 20:30:00	505.5
2018-11-20 20:45:00	570.5
2018-11-20 21:00:00	821.5
2018-11-20 21:15:00	889.75
2018-11-20 21:30:00	500.75
2018-11-20 21:45:00	536.75
2018-11-20 22:00:00	420.5
2018-11-20 22:15:00	446.5
2018-11-20 22:30:00	490.5
2018-11-20 22:45:00	547.75
2018-11-20 23:00:00	801.25
2018-11-20 23:15:00	894
2018-11-20 23:30:00	707.75
2018-11-20 23:45:00	487.25
2018-11-21	322
2018-11-21 00:15:00	314.25
2018-11-21 00:30:00	643.75
2018-11-21 00:45:00	423.75
2018-11-21 01:00:00	316.5
2018-11-21 01:15:00	40.25
2018-11-21 01:30:00	76.5
2018-11-21 01:45:00	194.5
2018-11-21 02:00:00	244.75
2018-11-21 02:15:00	209.75
2018-11-21 02:30:00	179.5
2018-11-21 02:45:00	367.25
2018-11-21 03:00:00	111
2018-11-21 03:15:00	24.25
2018-11-21 03:30:00	21.5
2018-11-21 03:45:00	141.75
2018-11-21 04:00:00	354
2018-11-21 04:15:00	242.25
2018-11-21 04:30:00	94
2018-11-21 04:45:00	49
2018-11-21 05:00:00	115.25
2018-11-21 05:15:00	316
2018-11-21 05:30:00	224.5
2018-11-21 05:45:00	234.75
2018-11-21 06:00:00	423.5
2018-11-21 06:15:00	144.75
2018-11-21 06:30:00	56
2018-11-21 06:45:00	282
2018-11-21 07:00:00	407.25
2018-11-21 07:15:00	174
2018-11-21 07:30:00	179.75
2018-11-21 07:45:00	223.25
2018-11-21 08:00:00	87.25
2018-11-21 08:15:00	237
2018-11-21 08:30:00	247
2018-11-21 08:45:00	230
2018-11-21 09:00:00	163
2018-11-21 09:15:00	125.5
2018-11-21 09:30:00	339
2018-11-21 09:45:00	103.25
2018-11-21 10:00:00	164.75
2018-11-21 10:15:00	257.5
2018-11-21 10:30:00	116
2018-11-21 10:45:00	138.5
2018-11-21 11:00:00	260.25
2018-11-21 11:15:00	314.5
2018-11-21 11:30:00	107.25
2018-11-21 11:45:00	54.25
2018-11-21 12:00:00	133.25
2018-11-21 12:15:00	502.75
2018-11-21 12:30:00	432
2018-11-21 12:45:00	224.25
2018-11-21 13:00:00	491.25
2018-11-21 13:15:00	473
2018-11-21 13:30:00	555.5
2018-11-21 13:45:00	602.25
2018-11-21 14:00:00	639.25
2018-11-21 14:15:00	714.75
2018-11-21 14:30:00	940.5
2018-11-21 14:45:00	845.75
2018-11-21 15:00:00	484.5
2018-11-21 15:15:00	497.75
2018-11-21 15:30:00	631
2018-11-21 15:45:00	942.5
2018-11-21 16:00:00	887.5
2018-11-21 16:15:00	981.5
2018-11-21 16:30:00	1056.5
2018-11-21 16:45:00	886.75
2018-11-21 17:00:00	783.5
2018-11-21 17:15:00	717.25
2018-11-21 17:30:00	575.5
2018-11-21 17:45:00	663.25
2018-11-21 18:00:00	619.25
2018-11-21 18:15:00	537.75
2018-11-21 18:30:00	594.5
2018-11-21 18:45:00	350.5
2018-11-21 19:00:00	408.5
2018-11-21 19:15:00	553.75
2018-11-21 19:30:00	489.5
2018-11-21 19:45:00	514.25
2018-11-21 20:00:00	603.5
2018-11-21 20:15:00	451.75
2018-11-21 20:30:00	590.75
2018-11-21 20:45:00	631.75
2018-11-21 21:00:00	588.75
2018-11-21 21:15:00	688.75
2018-11-21 21:30:00	650
2018-11-21 21:45:00	570.25
2018-11-21 22:00:00	633.75
2018-11-21 22:15:00	507.25
2018-11-21 22:30:00	581.25
2018-11-21 22:45:00	796.5
2018-11-21 23:00:00	770.5
2018-11-21 23:15:00	507.75
2018-11-21 23:30:00	417.75
2018-11-21 23:45:00	522.75
2018-11-22	597.5
2018-11-22 00:15:00	889.75
2018-11-22 00:30:00	652
2018-11-22 00:45:00	217.5
2018-11-22 01:00:00	164
2018-11-22 01:15:00	82.25
2018-11-22 01:30:00	46.25
2018-11-22 01:45:00	85
2018-11-22 02:00:00	54
2018-11-22 02:15:00	28.25
2018-11-22 02:30:00	74.25
2018-11-22 02:45:00	258.25
2018-11-22 03:00:00	283.75
2018-11-22 03:15:00	209.5
2018-11-22 03:30:00	229
2018-11-22 03:45:00	286.5
2018-11-22 04:00:00	64.5
2018-11-22 04:15:00	41.75
2018-11-22 04:30:00	87.75
2018-11-22 04:45:00	190.5
2018-11-22 05:00:00	91.25
2018-11-22 05:15:00	269.5
2018-11-22 05:30:00	216.75
2018-11-22 05:45:00	44.25
2018-11-22 06:00:00	186.75
2018-11-22 06:15:00	334.5
2018-11-22 06:30:00	338.25
2018-11-22 06:45:00	175.25
2018-11-22 07:00:00	132.5
2018-11-22 07:15:00	48.75
2018-11-22 07:30:00	103.25
2018-11-22 07:45:00	155.75
2018-11-22 08:00:00	224.5
2018-11-22 08:15:00	309
2018-11-22 08:30:00	82.25
2018-11-22 08:45:00	66.5
2018-11-22 09:00:00	82.75
2018-11-22 09:15:00	31.75
2018-11-22 09:30:00	121.75
2018-11-22 09:45:00	353
2018-11-22 10:00:00	502.5
2018-11-22 10:15:00	761.25
2018-11-22 10:30:00	431.25
2018-11-22 10:45:00	308.25
2018-11-22 11:00:00	159.75
2018-11-22 11:15:00	15.5
2018-11-22 11:30:00	65.5
2018-11-22 11:45:00	75.5
2018-11-22 12:00:00	238.25
2018-11-22 12:15:00	126.25
2018-11-22 12:30:00	255.5
2018-11-22 12:45:00	440.5
2018-11-22 13:00:00	524.5
2018-11-22 13:15:00	474.25
2018-11-22 13:30:00	343.75
2018-11-22 13:45:00	350.75
2018-11-22 14:00:00	568.25
2018-11-22 14:15:00	633.25
2018-11-22 14:30:00	663.5
2018-11-22 14:45:00	568
2018-11-22 15:00:00	727.25
2018-11-22 15:15:00	925.25
2018-11-22 15:30:00	827
2018-11-22 15:45:00	888
2018-11-22 16:00:00	698.5
2018-11-22 16:15:00	797.75
2018-11-22 16:30:00	722.5
2018-11-22 16:45:00	852.25
2018-11-22 17:00:00	777.75
2018-11-22 17:15:00	542.5
2018-11-22 17:30:00	609
2018-11-22 17:45:00	534
2018-11-22 18:00:00	458.25
2018-11-22 18:15:00	620.25
2018-11-22 18:30:00	673.25
2018-11-22 18:45:00	688.25
2018-11-22 19:00:00	523.5
2018-11-22 19:15:00	409
2018-11-22 19:30:00	269.5
2018-11-22 19:45:00	485
2018-11-22 20:00:00	382
2018-11-22 20:15:00	583.5
2018-11-22 20:30:00	540.75
2018-11-22 20:45:00	744.5
2018-11-22 21:00:00	743.75
2018-11-22 21:15:00	607.75
2018-11-22 21:30:00	415.75
2018-11-22 21:45:00	512.75
2018-11-22 22:00:00	691
2018-11-22 22:15:00	734.5
2018-11-22 22:30:00	496.25
2018-11-22 22:45:00	561.5
2018-11-22 23:00:00	593
2018-11-22 23:15:00	385.5
2018-11-22 23:30:00	400.75
2018-11-22 23:45:00	675.75
2018-11-23	966.5
2018-11-23 00:15:00	864.75
2018-11-23 00:30:00	488.75
2018-11-23 00:45:00	45.5
2018-11-23 01:00:00	8.75
2018-11-23 01:15:00	47
2018-11-23 01:30:00	86.75
2018-11-23 01:45:00	111
2018-11-23 02:00:00	83.5
2018-11-23 02:15:00	30.75
2018-11-23 02:30:00	102
2018-11-23 02:45:00	73.5
2018-11-23 03:00:00	299.5
2018-11-23 03:15:00	236.75
2018-11-23 03:30:00	79.5
2018-11-23 03:45:00	49.5
2018-11-23 04:00:00	147.75
2018-11-23 04:15:00	354.25
2018-11-23 04:30:00	277
2018-11-23 04:45:00	198.75
2018-11-23 05:00:00	171.75
2018-11-23 05:15:00	95.25
2018-11-23 05:30:00	47.75
2018-11-23 05:45:00	93
2018-11-23 06:00:00	195.5
2018-11-23 06:15:00	116.75
2018-11-23 06:30:00	265.5
2018-11-23 06:45:00	376.5
2018-11-23 07:00:00	205.75
2018-11-23 07:15:00	28.75
2018-11-23 07:30:00	148.25
2018-11-23 07:45:00	306.25
2018-11-23 08:00:00	236
2018-11-23 08:15:00	257.5
2018-11-23 08:30:00	336.5
2018-11-23 08:45:00	237.25
2018-11-23 09:00:00	102
2018-11-23 09:15:00	146.5
2018-11-23 09:30:00	102.25
2018-11-23 09:45:00	118
2018-11-23 10:00:00	412.5
2018-11-23 10:15:00	412.25
2018-11-23 10:30:00	441.5
2018-11-23 10:45:00	343.25
2018-11-23 11:00:00	209.25
2018-11-23 11:15:00	155.25
2018-11-23 11:30:00	69.75
2018-11-23 11:45:00	178.5
2018-11-23 12:00:00	148.75
2018-11-23 12:15:00	298.75
2018-11-23 12:30:00	592.25
2018-11-23 12:45:00	599.25
2018-11-23 13:00:00	577.25
2018-11-23 13:15:00	537
2018-11-23 13:30:00	521.25
2018-11-23 13:45:00	638.75
2018-11-23 14:00:00	685.5
2018-11-23 14:15:00	726
2018-11-23 14:30:00	807.75
2018-11-23 14:45:00	851
2018-11-23 15:00:00	718.75
2018-11-23 15:15:00	953.5
2018-11-23 15:30:00	836.5
2018-11-23 15:45:00	919.25
2018-11-23 16:00:00	784.75
2018-11-23 16:15:00	804
2018-11-23 16:30:00	827
2018-11-23 16:45:00	865.25
2018-11-23 17:00:00	830
2018-11-23 17:15:00	522.25
2018-11-23 17:30:00	701.5
2018-11-23 17:45:00	713.25
2018-11-23 18:00:00	665.25
2018-11-23 18:15:00	815.25
2018-11-23 18:30:00	433.5
2018-11-23 18:45:00	343.25
2018-11-23 19:00:00	355.75
2018-11-23 19:15:00	460
2018-11-23 19:30:00	564.75
2018-11-23 19:45:00	702.75
2018-11-23 20:00:00	689.75
2018-11-23 20:15:00	748
2018-11-23 20:30:00	413
2018-11-23 20:45:00	437.75
2018-11-23 21:00:00	349.25
2018-11-23 21:15:00	392.25
2018-11-23 21:30:00	415
2018-11-23 21:45:00	866.75
2018-11-23 22:00:00	624
2018-11-23 22:15:00	738.5
2018-11-23 22:30:00	589.75
2018-11-23 22:45:00	445
2018-11-23 23:00:00	407.75
2018-11-23 23:15:00	760.25
2018-11-23 23:30:00	778.25
2018-11-23 23:45:00	624.75
2018-11-24	417.75
2018-11-24 00:15:00	301.75
2018-11-24 00:30:00	154
2018-11-24 00:45:00	38.25
2018-11-24 01:00:00	120.5
2018-11-24 01:15:00	175.5
2018-11-24 01:30:00	321
2018-11-24 01:45:00	285.75
2018-11-24 02:00:00	68.75
2018-11-24 02:15:00	48.5
2018-11-24 02:30:00	185.5
2018-11-24 02:45:00	105.75
2018-11-24 03:00:00	33.25
2018-11-24 03:15:00	205.5
2018-11-24 03:30:00	221.25
2018-11-24 03:45:00	333.5
2018-11-24 04:00:00	399.25
2018-11-24 04:15:00	176
2018-11-24 04:30:00	26
2018-11-24 04:45:00	129.25
2018-11-24 05:00:00	56
2018-11-24 05:15:00	95
2018-11-24 05:30:00	107
2018-11-24 05:45:00	334.25
2018-11-24 06:00:00	540.25
2018-11-24 06:15:00	253.75
2018-11-24 06:30:00	91.25
2018-11-24 06:45:00	222.75
2018-11-24 07:00:00	59.75
2018-11-24 07:15:00	45
2018-11-24 07:30:00	180
2018-11-24 07:45:00	234.25
2018-11-24 08:00:00	217.25
2018-11-24 08:15:00	145
2018-11-24 08:30:00	114.75
2018-11-24 08:45:00	191.5
2018-11-24 09:00:00	221.75
2018-11-24 09:15:00	136.75
2018-11-24 09:30:00	221.5
2018-11-24 09:45:00	346.5
2018-11-24 10:00:00	253.25
2018-11-24 10:15:00	217.75
2018-11-24 10:30:00	126.75
2018-11-24 10:45:00	78.5
2018-11-24 11:00:00	63.75
2018-11-24 11:15:00	119
2018-11-24 11:30:00	277.25
2018-11-24 11:45:00	309.5
2018-11-24 12:00:00	223
2018-11-24 12:15:00	203.75
2018-11-24 12:30:00	310.25
2018-11-24 12:45:00	528.25
2018-11-24 13:00:00	735.25
2018-11-24 13:15:00	829
2018-11-24 13:30:00	615.25
2018-11-24 13:45:00	429.5
2018-11-24 14:00:00	615.5
2018-11-24 14:15:00	715
2018-11-24 14:30:00	753.25
2018-11-24 14:45:00	845
2018-11-24 15:00:00	683.5
2018-11-24 15:15:00	696
2018-11-24 15:30:00	823.5
2018-11-24 15:45:00	843.25
2018-11-24 16:00:00	835.5
2018-11-24 16:15:00	972.25
2018-11-24 16:30:00	903
2018-11-24 16:45:00	826.5
2018-11-24 17:00:00	660
2018-11-24 17:15:00	664
2018-11-24 17:30:00	712.5
2018-11-24 17:45:00	697.5
2018-11-24 18:00:00	588.5
2018-11-24 18:15:00	783.75
2018-11-24 18:30:00	641
2018-11-24 18:45:00	667.75
2018-11-24 19:00:00	511.5
2018-11-24 19:15:00	381.5
2018-11-24 19:30:00	507.75
2018-11-24 19:45:00	367.5
2018-11-24 20:00:00	284.75
2018-11-24 20:15:00	604.5
2018-11-24 20:30:00	631.25
2018-11-24 20:45:00	605
2018-11-24 21:00:00	914
2018-11-24 21:15:00	742.75
2018-11-24 21:30:00	587.5
2018-11-24 21:45:00	615
2018-11-24 22:00:00	485
2018-11-24 22:15:00	386
2018-11-24 22:30:00	448.25
2018-11-24 22:45:00	791.75
2018-11-24 23:00:00	1010.5
2018-11-24 23:15:00	893.75
2018-11-24 23:30:00	604.5
2018-11-24 23:45:00	302.5
2018-11-25	285.75
2018-11-25 00:15:00	546.25
2018-11-25 00:30:00	237.75
2018-11-25 00:45:00	93.25
2018-11-25 01:00:00	26.5
2018-11-25 01:15:00	111.75
2018-11-25 01:30:00	286.5
2018-11-25 01:45:00	118.75
2018-11-25 02:00:00	110.75
2018-11-25 02:15:00	20.5
2018-11-25 02:30:00	102.25
2018-11-25 02:45:00	63.5
2018-11-25 03:00:00	106
2018-11-25 03:15:00	55.75
2018-11-25 03:30:00	94
2018-11-25 03:45:00	41.75
2018-11-25 04:00:00	135.5
2018-11-25 04:15:00	482.25
2018-11-25 04:30:00	527
2018-11-25 04:45:00	185.25
2018-11-25 05:00:00	107.75
2018-11-25 05:15:00	74
2018-11-25 05:30:00	20.75
2018-11-25 05:45:00	44
2018-11-25 06:00:00	159.25
2018-11-25 06:15:00	296
2018-11-25 06:30:00	364.5
2018-11-25 06:45:00	251.5
2018-11-25 07:00:00	74.75
2018-11-25 07:15:00	144.25
2018-11-25 07:30:00	383.5
2018-11-25 07:45:00	377.75
2018-11-25 08:00:00	173.75
2018-11-25 08:15:00	24.5
2018-11-25 08:30:00	50
2018-11-25 08:45:00	71
2018-11-25 09:00:00	113.25
2018-11-25 09:15:00	289.5
2018-11-25 09:30:00	383.25
2018-11-25 09:45:00	280.5
2018-11-25 10:00:00	344.5
2018-11-25 10:15:00	200.5
2018-11-25 10:30:00	89.75
2018-11-25 10:45:00	62.75
2018-11-25 11:00:00	113.75
2018-11-25 11:15:00	167.75
2018-11-25 11:30:00	288
2018-11-25 11:45:00	237.25
2018-11-25 12:00:00	179.75
2018-11-25 12:15:00	314
2018-11-25 12:30:00	724.75
2018-11-25 12:45:00	722.25
2018-11-25 13:00:00	605
2018-11-25 13:15:00	724.25
2018-11-25 13:30:00	870.5
2018-11-25 13:45:00	920.75
2018-11-25 14:00:00	676.5
2018-11-25 14:15:00	848
2018-11-25 14:30:00	927.5
2018-11-25 14:45:00	909.75
2018-11-25 15:00:00	900.75
2018-11-25 15:15:00	756
2018-11-25 15:30:00	691.5
2018-11-25 15:45:00	895.75
2018-11-25 16:00:00	775
2018-11-25 16:15:00	801.25
2018-11-25 16:30:00	819.5
2018-11-25 16:45:00	618.25
2018-11-25 17:00:00	977.75
2018-11-25 17:15:00	858.75
2018-11-25 17:30:00	571.5
2018-11-25 17:45:00	736
2018-11-25 18:00:00	658.5
2018-11-25 18:15:00	621.25
2018-11-25 18:30:00	766.25
2018-11-25 18:45:00	758.5
2018-11-25 19:00:00	596.75
2018-11-25 19:15:00	335
2018-11-25 19:30:00	422.75
2018-11-25 19:45:00	388.5
2018-11-25 20:00:00	205.5
2018-11-25 20:15:00	209.25
2018-11-25 20:30:00	223.25
2018-11-25 20:45:00	432.25
2018-11-25 21:00:00	716
2018-11-25 21:15:00	849.25
2018-11-25 21:30:00	764
2018-11-25 21:45:00	702
2018-11-25 22:00:00	549.5
2018-11-25 22:15:00	659.25
2018-11-25 22:30:00	617.5
2018-11-25 22:45:00	681.75
2018-11-25 23:00:00	767.25
2018-11-25 23:15:00	589.75
2018-11-25 23:30:00	357.75
2018-11-25 23:45:00	309
2018-11-26	287.75
2018-11-26 00:15:00	695.25
2018-11-26 00:30:00	527.5
2018-11-26 00:45:00	201.75
2018-11-26 01:00:00	7.25
2018-11-26 01:15:00	26.75
2018-11-26 01:30:00	75.5
2018-11-26 01:45:00	107
2018-11-26 02:00:00	201.75
2018-11-26 02:15:00	85.5
2018-11-26 02:30:00	19.5
2018-11-26 02:45:00	66.75
2018-11-26 03:00:00	166.25
2018-11-26 03:15:00	250
2018-11-26 03:30:00	150.75
2018-11-26 03:45:00	44.5
2018-11-26 04:00:00	154.75
2018-11-26 04:15:00	203.25
2018-11-26 04:30:00	55
2018-11-26 04:45:00	26
2018-11-26 05:00:00	54.75
2018-11-26 05:15:00	75.75
2018-11-26 05:30:00	255.75
2018-11-26 05:45:00	445
2018-11-26 06:00:00	660.25
2018-11-26 06:15:00	339.5
2018-11-26 06:30:00	130.75
2018-11-26 06:45:00	45.5
2018-11-26 07:00:00	155.5
2018-11-26 07:15:00	306.25
2018-11-26 07:30:00	338.5
2018-11-26 07:45:00	289.75
2018-11-26 08:00:00	620.75
2018-11-26 08:15:00	325.75
2018-11-26 08:30:00	271.5
2018-11-26 08:45:00	145
2018-11-26 09:00:00	241
2018-11-26 09:15:00	244.75
2018-11-26 09:30:00	90
2018-11-26 09:45:00	344
2018-11-26 10:00:00	626.5
2018-11-26 10:15:00	192.75
2018-11-26 10:30:00	252.25
2018-11-26 10:45:00	106.25
2018-11-26 11:00:00	104.25
2018-11-26 11:15:00	154.5
2018-11-26 11:30:00	52.5
2018-11-26 11:45:00	212
2018-11-26 12:00:00	606.25
2018-11-26 12:15:00	690.5
2018-11-26 12:30:00	489.5
2018-11-26 12:45:00	446
2018-11-26 13:00:00	340.5
2018-11-26 13:15:00	348.75
2018-11-26 13:30:00	660.5
2018-11-26 13:45:00	713.75
2018-11-26 14:00:00	721.25
2018-11-26 14:15:00	498
2018-11-26 14:30:00	650.5
2018-11-26 14:45:00	564.75
2018-11-26 15:00:00	958.75
2018-11-26 15:15:00	1206.75
2018-11-26 15:30:00	1333
2018-11-26 15:45:00	1220.5
2018-11-26 16:00:00	1149.5
2018-11-26 16:15:00	1003.5
2018-11-26 16:30:00	1046.5
2018-11-26 16:45:00	1087.75
2018-11-26 17:00:00	1097
2018-11-26 17:15:00	1122.75
2018-11-26 17:30:00	1118
2018-11-26 17:45:00	1118.75
2018-11-26 18:00:00	1074.5
2018-11-26 18:15:00	1137.25
2018-11-26 18:30:00	1089
2018-11-26 18:45:00	788.75
2018-11-26 19:00:00	593.25
2018-11-26 19:15:00	588.25
2018-11-26 19:30:00	407.5
2018-11-26 19:45:00	242.25
2018-11-26 20:00:00	183.5
2018-11-26 20:15:00	308.25
2018-11-26 20:30:00	714.75
2018-11-26 20:45:00	430.5
2018-11-26 21:00:00	303.25
2018-11-26 21:15:00	353.25
2018-11-26 21:30:00	656.5
2018-11-26 21:45:00	822.5
2018-11-26 22:00:00	542.5
2018-11-26 22:15:00	401.5
2018-11-26 22:30:00	676.25
2018-11-26 22:45:00	808.5
2018-11-26 23:00:00	974.25
2018-11-26 23:15:00	670.25
2018-11-26 23:30:00	579.25
2018-11-26 23:45:00	817
2018-11-27	732.5
2018-11-27 00:15:00	619.75
2018-11-27 00:30:00	365.75
2018-11-27 00:45:00	317
2018-11-27 01:00:00	215.5
2018-11-27 01:15:00	156.5
2018-11-27 01:30:00	233.5
2018-11-27 01:45:00	213.25
2018-11-27 02:00:00	144.25
2018-11-27 02:15:00	18
2018-11-27 02:30:00	164.75
2018-11-27 02:45:00	382.5
2018-11-27 03:00:00	146.75
2018-11-27 03:15:00	141.5
2018-11-27 03:30:00	207
2018-11-27 03:45:00	181
2018-11-27 04:00:00	59.5
2018-11-27 04:15:00	17.75
2018-11-27 04:30:00	99.75
2018-11-27 04:45:00	169.25
2018-11-27 05:00:00	144.25
2018-11-27 05:15:00	429.75
2018-11-27 05:30:00	426.25
2018-11-27 05:45:00	114.25
2018-11-27 06:00:00	76.25
2018-11-27 06:15:00	49.75
2018-11-27 06:30:00	194.25
2018-11-27 06:45:00	224.25
2018-11-27 07:00:00	104.75
2018-11-27 07:15:00	147.25
2018-11-27 07:30:00	200.25
2018-11-27 07:45:00	335.75
2018-11-27 08:00:00	183.75
2018-11-27 08:15:00	39.5
2018-11-27 08:30:00	265.5
2018-11-27 08:45:00	106.75
2018-11-27 09:00:00	364.25
2018-11-27 09:15:00	284.5
2018-11-27 09:30:00	104
2018-11-27 09:45:00	44.25
2018-11-27 10:00:00	91.75
2018-11-27 10:15:00	145.75
2018-11-27 10:30:00	319.5
2018-11-27 10:45:00	232
2018-11-27 11:00:00	191.25
2018-11-27 11:15:00	187.75
2018-11-27 11:30:00	33
2018-11-27 11:45:00	100.75
2018-11-27 12:00:00	176
2018-11-27 12:15:00	318.75
2018-11-27 12:30:00	282.5
2018-11-27 12:45:00	240
2018-11-27 13:00:00	88.5
2018-11-27 13:15:00	188.75
2018-11-27 13:30:00	608
2018-11-27 13:45:00	263.5
2018-11-27 14:00:00	272
2018-11-27 14:15:00	455.25
2018-11-27 14:30:00	429.25
2018-11-27 14:45:00	427.75
2018-11-27 15:00:00	414.75
2018-11-27 15:15:00	577.25
2018-11-27 15:30:00	611.25
2018-11-27 15:45:00	351
2018-11-27 16:00:00	605
2018-11-27 16:15:00	854.75
2018-11-27 16:30:00	829
2018-11-27 16:45:00	965.75
2018-11-27 17:00:00	1023.75
2018-11-27 17:15:00	1084.75
2018-11-27 17:30:00	960.5
2018-11-27 17:45:00	970.75
2018-11-27 18:00:00	936
2018-11-27 18:15:00	1017.25
2018-11-27 18:30:00	792
2018-11-27 18:45:00	426
2018-11-27 19:00:00	296.25
2018-11-27 19:15:00	157.5
2018-11-27 19:30:00	241.75
2018-11-27 19:45:00	278.25
2018-11-27 20:00:00	170.5
2018-11-27 20:15:00	354.5
2018-11-27 20:30:00	633.25
2018-11-27 20:45:00	354.5
2018-11-27 21:00:00	485.75
2018-11-27 21:15:00	180
2018-11-27 21:30:00	423.5
2018-11-27 21:45:00	530
2018-11-27 22:00:00	278.5
2018-11-27 22:15:00	431.75
2018-11-27 22:30:00	707.75
2018-11-27 22:45:00	573.5
2018-11-27 23:00:00	667
2018-11-27 23:15:00	846.25
2018-11-27 23:30:00	472
2018-11-27 23:45:00	536.5
2018-11-28	660
2018-11-28 00:15:00	615.75
2018-11-28 00:30:00	361.75
2018-11-28 00:45:00	90.75
2018-11-28 01:00:00	20
2018-11-28 01:15:00	103.25
2018-11-28 01:30:00	184.5
[truncated: 1,913 more rows]

## Sheet: Conventional type (2)
Date/Time	Activity Counts				Row number of ZT0 data	6	102	198	294	390	486	582	678	774	870	966	1062	1158	1254	1350	1446	1542	1638	1734	1830	1926	2022	2118	2214	2310	2406	2502	2598	2694	2790	2886	2982	3078	3174	3270	3366	3462	3558	3654	3750
2018-11-07 06:00:00	169				Day	1	2	3	4	5	6	7	8	9	10	11	12	13	14	15	16	17	18	19	20	21	22	23	24	25	26	27	28	29	30	31	32	33	34	35	36	37	38	39	40	days
2018-11-07 06:15:00	245.25			ZT
2018-11-07 06:30:00	459.5		0	00:00:00		280	271.25	174.25	280.75	50	234	291.5	143.25	323.25	162.75	292.5	125.5	347.75	367	407.25	132.5	205.75	59.75	74.75	155.5	104.75	248	220.5	123	347.75	139.25	130.5	274	220	29	207.75	45	94.25	74	170.75	316.5	33.25	195.75	132	57.75
2018-11-07 06:45:00	260		1	00:15:00		170.5	76.5	95.25	250.75	132.5	133	197	106.5	192.75	160.25	229.25	152.75	129.75	492	174	48.75	28.75	45	144.25	306.25	147.25	230	109.75	118.25	509	31.25	159.5	405.5	205.25	154.75	193.75	110	67	48.5	268.75	274.5	197.25	167	78.25	103.25
2018-11-07 07:00:00	280		2	00:30:00		112	96.25	122.5	246.75	200	136	307.75	105.75	32	50.75	332	99.75	63	343.5	179.75	103.25	148.25	180	383.5	338.5	200.25	281.5	99	327.5	285.25	157	402.25	116.25	273.5	293.75	42.5	229	59.75	107.75	430.5	212	438	313.25	35	203
2018-11-07 07:15:00	170.5		3	00:45:00		119.75	112.5	409	135	121.5	308.75	302.25	43	51	54.5	453.5	26.75	171	225	223.25	155.75	306.25	234.25	377.75	289.75	335.75	245.25	122	535	65.25	366.75	268.5	141	461	251.5	201.25	257.75	227	503.5	445.5	533	274.75	133	54.25	233
2018-11-07 07:30:00	112		4	01:00:00		127.75	166.5	350	137.75	235.25	170.5	89.25	59.5	64.75	264.5	381.5	146.75	312.25	42	87.25	224.5	236	217.25	173.75	620.75	183.75	155.25	196.25	207.25	127.25	182.75	246.25	384.25	137.25	93	174.5	322.5	256.75	636	595.75	350.25	72.25	10.75	25	248.25
2018-11-07 07:45:00	119.75		5	01:15:00		439.25	212.5	262.75	129.5	472.5	204.5	260.75	311.5	168.25	392.5	155.25	384	93.5	139	237	309	257.5	145	24.5	325.75	39.5	244.5	373.75	79.25	130	158.25	89.25	116.75	74.75	215.75	89.25	282.75	407.75	326.75	251	263.25	56.5	39.75	129.5	81.25
2018-11-07 08:00:00	127.75		6	01:30:00		141.75	138.25	284	150.5	405.5	84.75	392	401.25	125.5	322	48.5	260.25	189.75	391.75	247	82.25	336.5	114.75	50	271.5	265.5	64.5	478.25	187.25	169.5	198	24	200.25	231.75	472.75	131.75	173.25	253.25	378	304.5	76.5	223.5	139.75	322.75	149
2018-11-07 08:15:00	439.25		7	01:45:00		138.75	144.5	234.5	207	277	147.25	431.75	97.25	208	332.5	128.25	99.75	289.25	219	230	66.5	237.25	191.5	71	145	106.75	153	141.25	226.75	255.25	215.75	91.25	288.25	250.5	265.75	80.5	43	133.25	112.5	165.75	74.75	421.5	399	410.75	255.75
2018-11-07 08:30:00	141.75		8	02:00:00		204	115	79.75	55	254	274.75	331	211.75	191.25	374.5	197.25	195	765.25	108.75	163	82.75	102	221.75	113.25	241	364.25	283.25	97.5	213	113.5	300.5	29.75	200.75	199.75	109.5	118.25	33.75	152.25	78.5	70	236.25	298	548.75	407.5	393.75
2018-11-07 08:45:00	138.75		9	02:15:00		204.5	103.75	256.25	242.25	50.75	223.75	92	111.5	398.25	186.5	290.5	80.5	685.25	146.75	125.5	31.75	146.5	136.75	289.5	244.75	284.5	274.75	368.25	350	100.75	68.5	165	223	218.75	34.75	141.25	115.25	120.5	38.5	503	196	315.5	416.25	186.5	136.25
2018-11-07 09:00:00	204		10	02:30:00		287.75	218.75	257	435.75	15.5	132.25	18.5	235.75	79	52.25	218.75	100.5	321.75	213.75	339	121.75	102.25	221.5	383.25	90	104	394.75	335.75	342	147.75	141.25	390	451.5	128.25	54.75	288	209.5	163.5	98.25	90.5	38.75	41.25	108	224.75	46.25
2018-11-07 09:15:00	204.5		11	02:45:00		196.75	303	133	186	48	79	73.75	468.5	82.5	21.25	99	283.5	191.25	253.25	103.25	353	118	346.5	280.5	344	44.25	378.25	62.25	113.25	179.75	229	164.75	491.5	287	376.75	254	122.25	148.5	317.5	142.5	114.25	9.5	172.5	217.75	200.25
2018-11-07 09:30:00	287.75		12	03:00:00		41.25	322.75	137	91.5	143.25	176	275.75	392.5	186.25	58	351.75	224.75	229	78	164.75	502.5	412.5	253.25	344.5	626.5	91.75	284.25	105.5	258.75	69.75	197.5	843.5	353.75	290	393.75	250.25	139.25	40.25	639.75	87.75	352.5	162.5	190.25	168.75	122.5
2018-11-07 09:45:00	196.75		13	03:15:00		80	168.5	354	321.25	123.25	156	438.25	69.5	106.75	134.75	424.75	372.25	172	259.5	257.5	761.25	412.25	217.75	200.5	192.75	145.75	186.75	181.75	303.5	169.25	122.75	405.5	443.25	101.5	136	258.75	149.75	37.25	493.5	503.25	266.5	458	123.75	76	99.5
2018-11-07 10:00:00	41.25		14	03:30:00		98.5	162.25	265.75	286	88	68	102.75	27.25	198.5	286.75	316.5	266.75	120.75	105	116	431.25	441.5	126.75	89.75	252.25	319.5	149.75	107	111.75	465.5	63.75	145	126.75	27.5	416.5	405.25	51.25	43.25	308	588.5	42.75	293.25	109	5.25	249
2018-11-07 10:15:00	80		15	03:45:00		250	400	223.25	345.75	158.25	226	29	50.75	353.25	498.75	398.75	63.25	250.5	185.25	138.5	308.25	343.25	78.5	62.75	106.25	232	40	164.25	74.75	272.5	58.25	10.25	21.75	137	387	325.5	188	28.75	36.75	273.5	55	146.5	189.5	139	287.25
2018-11-07 10:30:00	98.5		16	04:00:00		260.5	455.75	127.25	93.25	233.25	457.25	33.75	76	387.25	340	150.75	226.75	425	384.5	260.25	159.75	209.25	63.75	113.75	104.25	191.25	35.25	119.75	134.5	159.5	111.5	11.75	171	199.5	94.75	60	241	159.75	26.25	88.5	155	136	210.25	600.25	272.5
2018-11-07 10:45:00	250		17	04:15:00		245.25	265.25	97.25	20.75	139.75	186.25	127.5	360	232.75	152.75	32.75	339	178	290.75	314.5	15.5	155.25	119	167.75	154.5	187.75	55	166	273.25	137	198	23	317.5	390.25	37.25	22.5	432	226	14	129.25	79	124	222	613	140.5
2018-11-07 11:00:00	260.5		18	04:30:00		371.25	192.25	78	68	158	43.5	209.5	281.75	207.5	36.25	32.75	349	206.5	34.5	107.25	65.5	69.75	277.25	288	52.5	33	52.75	172.25	179.5	222.5	266.25	176.75	356.25	406.5	39.5	130	296.25	75.25	73.5	113.5	176	265.5	273.5	113.5	224
2018-11-07 11:15:00	245.25		19	04:45:00		363.25	206	135.75	262.25	23.75	19	257.25	127	101.75	125	58.75	323.25	100.75	80.5	54.25	75.5	178.5	309.5	237.25	212	100.75	306	102.75	416.25	222.25	293.75	78	279.25	309.25	40.5	128.25	257	194.5	82	43.75	176.5	278.5	482.25	27.75	69.75
2018-11-07 11:30:00	371.25		20	05:00:00		311	149.75	217.25	301	53	34.5	299	135.75	94.5	227.75	227	510	172.25	310.5	133.25	238.25	148.75	223	179.75	606.25	176	374	117.5	463	131.25	180	153.5	427.5	213.5	254.75	282.75	61.25	148.75	283.75	22	315	300.25	515.5	29.25	169.25
2018-11-07 11:45:00	363.25		21	05:15:00		131.5	165.25	345	283.25	52.25	54.5	336.5	413.75	76	207.75	454	390.25	594.75	326.25	502.75	126.25	298.75	203.75	314	690.5	318.75	435.5	287	525.5	264	183	431.25	311.5	313	353.5	317.5	162.75	239.5	406	226.25	513.5	274.25	357.25	45	289.5
2018-11-07 12:00:00	311		22	05:30:00		142.25	167.75	399	60.25	72.25	108	494	550	301.5	323.25	647.75	390.25	764.5	251.25	432	255.5	592.25	310.25	724.75	489.5	282.5	603.5	714.75	67	242	236.75	283.75	284.75	229.75	320.5	196	229.5	234	738.5	440.5	645.75	138.75	453	62.75	270
2018-11-07 12:15:00	131.5		23	05:45:00		290	191.75	317.25	104.75	197.75	208.5	367.75	110.75	322.75	276.25	395	481	619.75	266.5	224.25	440.5	599.25	528.25	722.25	446	240	318.25	347.25	24.25	388.75	171.25	204.75	241.75	483.25	549.5	204	557	412.75	691.5	350.25	562.25	210.25	376	209.5	268.25
2018-11-07 12:30:00	142.25		24	06:00:00		96.5	59.5	383.25	72.75	263.75	192.5	70.25	88.75	351	330.25	373.5	412.25	637.5	368.25	491.25	524.5	577.25	735.25	605	340.5	88.5	235.25	194.25	81.25	471.75	262	393.75	208.5	472.25	641.75	388.5	466.5	675.25	459	307.25	400	200.75	248.75	213.75	248.5
2018-11-07 12:45:00	290		25	06:15:00		40	240.25	206.25	70	259.75	284.75	111	217.25	188.75	467	347	618.75	530.25	454.5	473	474.25	537	829	724.25	348.75	188.75	208.75	162.75	201.75	359	275	608.5	314	329.5	547.75	454.25	613.75	549	368.5	182	296.75	226.25	206.25	384.75	454
2018-11-07 13:00:00	96.5		26	06:30:00		287.5	656.25	102	104.5	301.75	153	179.25	314.25	699.25	579.75	395.25	790.5	671.5	430.75	555.5	343.75	521.25	615.25	870.5	660.5	608	253.75	62.5	121	324.75	604.25	346	499	175.5	339.25	390.75	619	410	525.75	136	198.5	85.5	174.25	606.75	666
2018-11-07 13:15:00	40		27	06:45:00		261	227.5	110.25	155	89.75	359.5	305.5	428.25	542.75	433.25	848	657.25	723.75	477.5	602.25	350.75	638.75	429.5	920.75	713.75	263.5	246.25	341	64.5	148	727.25	323.5	322	404	479.75	553.5	636	436.25	210.5	103.25	204	117	249.5	328.5	777.25
2018-11-07 13:30:00	287.5		28	07:00:00		390.5	92.5	246.75	88	127.25	272.25	203.25	300.25	354.25	435.25	839.75	500.25	611.75	409.25	639.25	568.25	685.5	615.5	676.5	721.25	272	482.25	365.5	257.25	58.5	506.75	497.5	212.25	358.75	580.75	684.25	631.5	466.25	324.75	100.5	183.25	160.5	190.75	235.75	362.75
2018-11-07 13:45:00	261		29	07:15:00		106	127.25	254	302.75	188.5	256	249.5	413.75	307.5	531.25	686.75	913.5	788.75	686	714.75	633.25	726	715	848	498	455.25	434.5	308.5	306.5	251.75	405.25	782.75	123	351.5	515.5	399	721.75	365.25	713	153	30	284.25	169	242.5	294.75
2018-11-07 14:00:00	390.5		30	07:30:00		295	156.75	170	225.75	125.25	377.75	126.75	742.5	206.25	634.25	535.5	769.5	1152.25	804.5	940.5	663.5	807.75	753.25	927.5	650.5	429.25	509.5	587.25	544.5	665.75	313.5	603	379.5	531.5	715.5	309.25	438	345	503	274.5	311	856	361.25	177.5	105.5
2018-11-07 14:15:00	106		31	07:45:00		403.75	369	145.5	116	173	387.75	259.75	582.75	392.5	605.75	713.75	620.25	1334	936.5	845.75	568	851	845	909.75	564.75	427.75	582.75	899	673.25	553.5	438.25	656.75	645.75	547.5	566	374.75	407.25	353.75	598	253.5	205	918.25	181	194.5	67.5
2018-11-07 14:30:00	295		32	08:00:00		316	201	243.25	202.25	196.25	332.25	436.75	241	563	535.75	817.25	646.25	1212.75	699	484.5	727.25	718.75	683.5	900.75	958.75	414.75	906.25	810	432.5	418.25	679.25	1375	687.5	398.25	448	392	273.25	441.25	328.75	358.5	370	609.25	385.5	426.5	166.5
2018-11-07 14:45:00	403.75		33	08:15:00		372	196.5	316.25	349.75	345.5	560.75	345	253.75	455.5	497.25	888	691.5	1139.5	637.25	497.75	925.25	953.5	696	756	1206.75	577.25	706	474	486.75	617.75	512.5	1316.75	430.75	314.5	183.5	785	309	519	1060.25	510.75	580.25	245.75	459	615.5	320.5
2018-11-07 15:00:00	316		34	08:30:00		230.75	90.75	411.75	211.25	299.25	1041.25	368.5	460	457.5	764.25	950.25	741.5	1077.5	350.5	631	827	836.5	823.5	691.5	1333	611.25	748.75	104.75	493.75	568.25	453	1213	270.5	129	208.75	748.25	273.75	526	1339.5	396.5	242.25	293.75	308.5	656.5	417.25
2018-11-07 15:15:00	372		35	08:45:00		34.5	117.25	408	265.25	594.75	1233.75	538	683.75	803.25	1004.25	930.75	761.75	1143.25	751.25	942.5	888	919.25	843.25	895.75	1220.5	351	783	332.25	353.5	329	439.25	1045	514	146	296.5	378	282.25	304.5	1289.5	749.25	213	350	504	428	575
2018-11-07 15:30:00	230.75		36	09:00:00		53.25	150.5	398.5	208	693.75	1092.25	665	611.25	693.75	884.25	826.75	849.5	1030.25	835	887.5	698.5	784.75	835.5	775	1149.5	605	1020.5	729.25	290.5	406	174.75	805	746.25	308.75	506	466	557	78.25	936.5	262.25	396	178.25	375.25	234.25	736.75
2018-11-07 15:45:00	34.5		37	09:15:00		82.75	241.25	339.25	409.75	574.75	922.5	410.25	609.5	676.5	826.25	643.5	851	1057.5	820.5	981.5	797.75	804	972.25	801.25	1003.5	854.75	1036.75	542.75	153.25	286.5	291.5	994.25	298.75	540	344	602.25	371.5	440.25	451	70.75	203.25	148	416.5	320	337.75
2018-11-07 16:00:00	53.25		38	09:30:00		110.5	334	369.25	593	678.75	649.75	693.5	846.25	761.75	790.25	712.75	931.5	1113.25	893.5	1056.5	722.5	827	903	819.5	1046.5	829	987.25	694	417	390.5	439.5	1012.25	554.5	706.5	458.25	582.5	233.25	773.25	778	110	469.5	272	536.5	412.25	179.25
2018-11-07 16:15:00	82.75		39	09:45:00		209.5	287	509.5	669.5	630	951.5	768	722.75	820.25	728.5	621.5	1025.25	998.25	833.5	886.75	852.25	865.25	826.5	618.25	1087.75	965.75	1034.5	863.75	818.5	638	639.25	828.25	560.25	685.25	790.5	564.5	552.75	581.5	977.75	446.25	404	482.75	672	680.75	466
2018-11-07 16:30:00	110.5		40	10:00:00		363.5	254.25	508	662.5	803	836.5	722	825.75	842.5	963.5	555.5	963.5	1173	991.5	783.5	777.75	830	660	977.75	1097	1023.75	1000.5	718.75	922.75	500.75	838.25	1044.5	227.25	695.25	933.5	368	653	485.5	1072.5	647.25	672.75	366.75	607.25	927.75	711.5
2018-11-07 16:45:00	209.5		41	10:15:00		334.25	433.75	349.25	581	768.25	988	923.25	1006.5	914	998	657.5	816.75	1075.75	989.5	717.25	542.5	522.25	664	858.75	1122.75	1084.75	939	730.75	799.75	587	912	1199.5	278	726.5	800.75	471.5	632	815.75	880	778	534.5	460	409.25	884.25	756.75
2018-11-07 17:00:00	363.5		42	10:30:00		229.75	553.75	612.25	617.25	830.25	1028.5	890	997.25	907.75	764.25	770.75	955.5	1053.25	839.75	575.5	609	701.5	712.5	571.5	1118	960.5	890.75	737.75	454.75	953.25	1012	1231.75	648	748.75	687	567.75	687.25	732.25	863.75	727.25	632	542.75	345.25	414.25	487.5
2018-11-07 17:15:00	334.25		43	10:45:00		299.25	433.5	815.75	626.75	802.5	942.75	741.75	886	858	682.25	897	806	997.75	722.75	663.25	534	713.25	697.5	736	1118.75	970.75	623.75	653.25	618	1072.5	638	1040.75	755	572	212.75	845.25	468.75	839	895	453.25	910.5	632.25	513.75	517.5	500.75
2018-11-07 17:30:00	229.75		44	11:00:00		333.25	500.25	787	753	718	943.25	999.75	916.5	973.5	666.5	750.5	585.5	1009.5	517.75	619.25	458.25	665.25	588.5	658.5	1074.5	936	852.25	870.25	805.75	1016.25	944.5	1082	912.75	886	758.5	1050.75	642.5	913.75	971.5	827.25	845.25	937.25	967.5	890	982.5
2018-11-07 17:45:00	299.25		45	11:15:00		586.75	708	858.75	783	778.75	1055.75	977.75	940.5	847.25	712	850.5	380	921.5	571.5	537.75	620.25	815.25	783.75	621.25	1137.25	1017.25	946.75	949.75	977.25	989	1077.25	1139.75	1032	1048.75	1088.25	1000	1034.75	1047.5	1031.5	1007	1076.75	1061.75	1144	1136.25	1124.5
2018-11-07 18:00:00	333.25		46	11:30:00		791	776	854.25	877	625.25	1026.25	932.25	969.75	740.75	758	605.25	376.25	860.25	401.5	594.5	673.25	433.5	641	766.25	1089	792	934	924.5	1012.75	1085.75	1059.25	1175.25	1041.25	1042	1023.25	1086.25	1087	1001	1030.75	985.25	1097.5	948.5	1020.75	901.25	1091.25
2018-11-07 18:15:00	586.75		47	11:45:00		549.25	786.5	861.5	827.5	677.75	1061.25	737	603.25	571.25	648.75	604.25	294.75	887.5	476.25	350.5	688.25	343.25	667.75	758.5	788.75	426	948	981.25	1018.75	1138.5	913.75	1132.25	1069	1002.75	871	877	1078.25	1026.75	982.25	734	952.5	845.75	1023.25	869	877.75
2018-11-07 18:30:00	791		48	12:00:00		552.5	647.25	665.75	733.75	622.25	1031.75	294.25	466.25	656.25	419.75	561	484.75	704.75	511	408.5	523.5	355.75	511.5	596.75	593.25	296.25	821.25	940	995.5	1105	868.25	1163	805	819.5	698.75	781.25	752.5	934.5	970.5	546.5	937.75	921.75	714.5	581.5	505.25
2018-11-07 18:45:00	549.25		49	12:15:00		417.25	562.75	289	510.25	382.75	999.5	100.75	304	715.5	352.25	477	708.25	719.5	537.25	553.75	409	460	381.5	335	588.25	157.5	417.75	776	967.5	1016.75	764	1026.75	796.75	761.75	543	733.25	680	817.25	823	469.25	878.5	1027.25	602.75	596.75	693.25
2018-11-07 19:00:00	552.5		50	12:30:00		304.75	242.75	170.5	408.75	328.75	815.75	138.5	358.5	504.5	365.5	672	830.5	753.5	391.25	489.5	269.5	564.75	507.75	422.75	407.5	241.75	550.75	585.75	894.25	924.5	700.25	861.75	636.75	683.75	477.25	442.5	512	569.75	736	659	527	780.75	477.75	513.25	548.5
2018-11-07 19:15:00	417.25		51	12:45:00		241	157.75	74	248	310.75	602.5	322.75	377.5	528.5	466	419.75	842.5	702.25	266.5	514.25	485	702.75	367.5	388.5	242.25	278.25	304.75	442.75	799.5	508.75	598.75	799.5	556.75	623	376.75	335.5	438.75	684	720.25	298	555.5	690.25	511	629	707.5
2018-11-07 19:30:00	304.75		52	13:00:00		183.25	113.5	247.25	113.5	556.75	392.25	284.5	368.25	504	638.25	609.5	987.25	738.75	401.75	603.5	382	689.75	284.75	205.5	183.5	170.5	319.75	474	471.75	496.5	355.75	823.25	521.25	659.5	498	661.75	509.25	501.75	821	413.25	524.5	409.5	709.5	697.25	677.75
2018-11-07 19:45:00	241		53	13:15:00		587.25	185.75	367.75	100.25	397.5	200.25	400.5	768.5	570.75	890.25	731.75	631.5	613	505.75	451.75	583.5	748	604.5	209.25	308.25	354.5	326.5	336.25	570.75	477.75	549.75	569	551.5	566.75	469.25	735.25	644.5	389.5	307	491.75	372.25	393.75	580.25	552	841.75
2018-11-07 20:00:00	183.25		54	13:30:00		624.5	340.25	316.25	106.25	327.25	291.5	515	614.5	558	1016	699.5	570	708.25	505.5	590.75	540.75	413	631.25	223.25	714.75	633.25	234.25	347.75	447.25	341.5	656	618	419.25	505.5	480.25	633.25	490.5	443.25	417.5	316.25	340.75	483.75	378.5	425.75	666.25
2018-11-07 20:15:00	587.25		55	13:45:00		526.25	277.5	464.25	327.25	413.75	461	789	573.25	636.75	712.5	751.75	441	761.5	570.5	631.75	744.5	437.75	605	432.25	430.5	354.5	267.5	512.25	227.5	350.75	508.75	631.5	447.75	544	514.25	508.25	322.25	526	295.5	255.75	457	414.25	306	551.25	433.75
2018-11-07 20:30:00	624.5		56	14:00:00		527.75	118.75	456.25	355.25	559	521.25	803.75	563.5	768	504	674.75	496.25	649.75	821.5	588.75	743.75	349.25	914	716	303.25	485.75	183	341	322	231.25	421.5	639.5	681	594.25	621	482.75	488	481.75	397.25	317.75	286.75	432.75	548.25	489.25	540.5
2018-11-07 20:45:00	526.25		57	14:15:00		349.25	217.25	540.5	523.75	509.75	551	802.5	704.5	746.5	623	840.75	602.75	685.5	889.75	688.75	607.75	392.25	742.75	849.25	353.25	180	195.75	279.75	370.5	485.75	478.75	555.75	595	595.5	501.25	511.75	646.25	478	232.75	478.25	294.75	325.25	609.5	540.25	734
2018-11-07 21:00:00	527.75		58	14:30:00		228.25	310.5	288.75	564.75	686.25	587.5	651.5	732.75	706.5	711.75	938.75	696.75	717.75	500.75	650	415.75	415	587.5	764	656.5	423.5	232.5	290.25	408	415.25	453.75	658.25	708.75	491.75	471.25	718.5	395.25	687	500.5	258.5	381.75	605.25	429.5	565.5	555
2018-11-07 21:15:00	349.25		59	14:45:00		384.25	559.5	301.75	665.25	721.75	247.5	600.25	768.5	922.75	1016.75	652.25	718.5	786.25	536.75	570.25	512.75	866.75	615	702	822.5	530	217.25	171.75	583.75	461.5	493.5	785.25	428.75	470.25	727	577	588.75	833	674.75	425.25	664	834.75	689.75	441.25	599
2018-11-07 21:30:00	228.25		60	15:00:00		380.5	649.25	293.5	461	336.75	235.5	377.75	871	973.75	948.5	620.75	688	776.25	420.5	633.75	691	624	485	549.5	542.5	278.5	256.75	456.25	511.75	869.25	856.75	796.5	542.25	690.75	674.75	464.25	656.75	811.5	532.5	524	635.75	584.25	684.75	667	455.25
2018-11-07 21:45:00	384.25		61	15:15:00		505	449	256	491.5	399.25	451	459.5	722.25	723.5	656.5	656.5	573.75	723	446.5	507.25	734.5	738.5	386	659.25	401.5	431.75	355.5	426	439.5	668.25	835.25	822.75	546.5	625.5	636	411.25	375	527.25	721.75	300.75	741.25	476.75	745.5	747	564.5
2018-11-07 22:00:00	380.5		62	15:30:00		408	212.5	380.25	321.5	316.5	491.5	439.25	741.25	647.5	589.5	710	452.5	849.25	490.5	581.25	496.25	589.75	448.25	617.5	676.25	707.75	564.75	681	535	780	701.75	794.5	630.25	760.25	665.75	682	491.5	505	909.5	241.75	799.75	612.75	573.5	584.25	600.75
2018-11-07 22:15:00	505		63	15:45:00		254.25	398.75	422.75	428.75	254.75	533	687.25	614	701.75	517.75	861.75	701.25	890.25	547.75	796.5	561.5	445	791.75	681.75	808.5	573.5	494	611.25	447.75	1094.75	645.75	960	624.5	717.5	614.25	833.5	763.75	648.5	804.75	543	516	481.75	516.5	755.75	846
2018-11-07 22:30:00	408		64	16:00:00		296	289	338.5	500.75	241	729.75	606.75	594	730.25	432.25	690	722.75	775.5	801.25	770.5	593	407.75	1010.5	767.25	974.25	667	483.75	492.75	582.5	715	796.5	879.25	779	836.25	722.75	890.75	995.5	1025.5	756	856.5	528.75	529.25	609.5	913.5	1007
2018-11-07 22:45:00	254.25		65	16:15:00		259.75	205.5	673	294.25	204.75	689	786.5	623	805	535	309.75	704.5	834	894	507.75	385.5	760.25	893.75	589.75	670.25	846.25	614.5	564.75	899.25	739.25	666.75	984	861.5	1023.25	828	756.75	817.25	939.5	705.75	773.5	855.75	998.5	892	986.75	933.5
2018-11-07 23:00:00	296		66	16:30:00		277.25	256.25	618.75	170.75	412.25	675.75	821.5	705.5	569	314.5	120	267	762.25	707.75	417.75	400.75	778.25	604.5	357.75	579.25	472	500	690.75	949.5	719.75	843.75	728	968.5	1054.75	602.75	429.75	1024.5	920	846.5	749.25	844.25	948.5	990.5	776.75	702
2018-11-07 23:15:00	259.75		67	16:45:00		227.5	272.5	418.5	260.25	607.75	708.25	713	534.75	438	274.75	288.5	134.25	754.5	487.25	522.75	675.75	624.75	302.5	309	817	536.5	442	656.25	624	568.75	924.75	798.75	777.75	759.75	547.75	565.5	870	660.75	827.25	664.75	919.25	980.75	862.5	799.75	816.75
2018-11-07 23:30:00	277.25		68	17:00:00		159	275.75	354.25	283.5	741.25	784.75	492.25	309	601	100.75	398	120.75	687.75	322	597.5	966.5	417.75	285.75	287.75	732.5	660	624.75	644.5	538.75	511.5	726.25	976.75	862.75	609.25	922.25	582.75	739	487	793.25	732.75	784.5	895.75	781.5	854.5	655.25
2018-11-07 23:45:00	227.5		69	17:15:00		210.75	400.25	137.25	383.25	482.75	947.5	104.5	396.75	341.75	140.25	299.5	106.25	635.75	314.25	889.75	864.75	301.75	546.25	695.25	619.75	615.75	630	526.75	568.5	839.5	520.25	971.25	696.75	856	1013.25	831.75	650.75	591.75	837.5	797.75	748	793	730.25	654	880
2018-11-08	159		70	17:30:00		205.5	428.5	82.75	463	598	914	107.5	216	38	208	161.25	126	374	643.75	652	488.75	154	237.75	527.5	365.75	361.75	353.5	218.75	220.75	478.75	314.75	752.25	543.75	677	654.5	427	469.25	551.25	786	573	583.5	484.5	550.25	274	659.5
2018-11-08 00:15:00	210.75		71	17:45:00		413	235.75	151.5	398.75	853.75	890.25	151.75	148.5	74	196	219.25	374.25	184.75	423.75	217.5	45.5	38.25	93.25	201.75	317	90.75	128.75	148.5	13.5	189	439.75	584.75	262	410.25	140	174.5	184	306.5	515.5	385.75	104.5	208.25	201	132.75	450.5
2018-11-08 00:30:00	205.5		72	18:00:00		172.5	306	273	404	926.5	734.5	85.5	70.25	90.5	226	71.5	407.25	331	316.5	164	8.75	120.5	26.5	7.25	215.5	20	37.25	150.5	64.25	129	333	272.5	226.5	206.5	69.75	32.25	127	215	428.5	319.75	43.25	32.5	180.75	69	145.75
2018-11-08 00:45:00	413		73	18:15:00		318.25	531.75	219	473.5	679.5	189.75	142.5	113.25	27	288	154.5	249.5	228.25	40.25	82.25	47	175.5	111.75	26.75	156.5	103.25	13.25	42.25	146.5	56.5	94.75	54.75	244.5	199.5	38.5	96.5	206.5	294	199.25	240	12.5	157.5	159.25	168.25	58
2018-11-08 01:00:00	172.5		74	18:30:00		406.75	331.5	317.5	620	185	99.25	47.25	120	69.5	192.75	176.75	328	152.5	76.5	46.25	86.75	321	286.5	75.5	233.5	184.5	64.75	111.25	194.75	278.75	158	145.75	97	227.75	67.25	118	45	86.5	397	185.25	84	63.25	114.25	388.5	230.5
2018-11-08 01:15:00	318.25		75	18:45:00		198.25	268	319.5	734.5	32.5	186	31.75	132.25	76.75	128.5	92.75	346	324.75	194.5	85	111	285.75	118.75	107	213.25	179.5	74.75	177	245	159.75	181	470.25	257.75	103.5	177.25	381.25	135	457.25	365	342.75	221.25	186	320.5	425.75	141.5
2018-11-08 01:30:00	406.75		76	19:00:00		104.25	183.5	434.75	747.5	16.75	410	241.75	142	37.75	88.75	119	292.5	280.25	244.75	54	83.5	68.75	110.75	201.75	144.25	118	254.25	96	107	55.75	64.75	296.25	402.75	238.5	118.75	353.75	200.5	394.25	172	474.5	197.5	181.75	287.75	253	274
2018-11-08 01:45:00	198.25		77	19:15:00		253.5	330	440	558.25	60.75	150.75	265.5	148.25	61.5	89.5	120.25	63.75	164.5	209.75	28.25	30.75	48.5	20.5	85.5	18	190.75	256.5	119.25	79	203.25	224	354	248.25	189	127	239	323.5	42.75	438	266	377	146.25	400	145.5	245.5
2018-11-08 02:00:00	104.25		78	19:30:00		217.25	414.5	472.25	365.5	54.75	221.25	130	170.25	65.5	29.25	322.5	27.5	78.5	179.5	74.25	102	185.5	102.25	19.5	164.75	26.25	103.5	156	284.75	158.75	111	202.25	67.5	113.5	229.5	279.75	212.75	27.25	306	105.75	521.25	258.75	208.5	61.5	260.75
2018-11-08 02:15:00	253.5		79	19:45:00		248.5	310.75	808.25	214.25	91.5	262.25	266	106.75	202.75	120.25	252	37	312.25	367.25	258.25	73.5	105.75	63.5	66.75	382.5	37.25	19.5	136.75	251	129.5	30.5	116	328	217.5	204.25	401.25	83.5	78.75	97.5	146.75	228	245	190.75	50	224.25
2018-11-08 02:30:00	217.25		80	20:00:00		623	333.5	810.75	44.5	294	385.5	234	148.5	524.75	250.25	35.25	81.5	258.25	111	283.75	299.5	33.25	106	166.25	146.75	137	62.5	95.75	142.25	192.5	169	32.5	184.5	63.25	128.5	111	64	252	137.25	309	95.25	84	32.25	132.75	164.5
2018-11-08 02:45:00	248.5		81	20:15:00		434.5	436	651.25	16	226.5	199.75	100.5	83	269.5	196	58.75	286.25	64.75	24.25	209.5	236.75	205.5	55.75	250	141.5	275	203.25	89.5	80.25	188	132.75	141	81.25	226.75	155	85	36.5	393.25	52.75	214.5	44	30	114.25	248.5	301.5
2018-11-08 03:00:00	623		82	20:30:00		299.25	430.5	475	25.25	82	113.75	66.75	114.75	149.5	157.75	231.5	150	233.25	21.5	229	79.5	221.25	94	150.75	207	200	218.75	89.5	60.25	26.25	67.5	261.5	182.25	206	221.75	280.5	145.5	175.25	292	57	166.25	111	150.25	198.25	216.75
2018-11-08 03:15:00	434.5		83	20:45:00		108	395.25	169	66.75	74.5	256.5	245	165.5	183.75	267.25	231	133.5	245	141.75	286.5	49.5	333.5	41.75	44.5	181	254.75	168.5	213.75	172.5	48.75	22.5	330.25	147.25	256.75	112.75	137	154.25	128.25	343	65	349.75	233.25	72.25	178.75	63.75
2018-11-08 03:30:00	299.25		84	21:00:00		236.5	499.25	48.25	75.5	247.75	338.75	73.25	213.75	80.75	441.75	118.25	254.75	300.5	354	64.5	147.75	399.25	135.5	154.75	59.5	325.5	248.75	261	11	154.25	65	222	72	220.75	73.25	72.5	186.5	171.25	337.25	38	286.25	133.25	114	259.5	126
2018-11-08 03:45:00	108		85	21:15:00		382.25	760.75	55.5	98.5	182.75	175	324.5	163.5	25.5	309.5	327.5	222	218.25	242.25	41.75	354.25	176	482.25	203.25	17.75	326.25	303.75	126.25	26.75	31.5	22.75	82.75	89.25	109.5	168.75	54.5	118.75	35.75	120	36.5	210.75	90	49.75	118	16.25
2018-11-08 04:00:00	236.5		86	21:30:00		604	540.25	19.75	99.25	194	105	518	81.75	75.25	159.25	355.5	206.5	70.25	94	87.75	277	26	527	55	99.75	138	15.5	37.75	160	65	191.5	137.5	181.75	21.75	58.5	208.75	184.5	268.5	103.25	102	82.25	202.5	137.25	163.25	55.75
2018-11-08 04:15:00	382.25		87	21:45:00		627	278	54.75	75	99.75	168.75	250.75	55.5	187	66.75	433.5	390.5	97.25	49	190.5	198.75	129.25	185.25	26	169.25	152.25	20.75	122	143.25	169	390.25	331.5	363.75	143.75	97.75	326.25	199.5	235	56.25	183.5	55	359.5	279	68	64
2018-11-08 04:30:00	604		88	22:00:00		644.75	40.25	114.75	161.25	68.5	228.75	215.75	144.5	248.25	299.75	464	244.25	366.75	115.25	91.25	171.75	56	107.75	54.75	144.25	187.75	178	150.75	113.75	249.25	291.75	501	357.25	183	114	346	10.25	165	236.75	304.75	40.25	465.5	49.5	92.75	374.25
2018-11-08 04:45:00	627		89	22:15:00		555.5	37.75	218.5	259.5	153.25	293.75	147.25	280.75	249.25	289.5	294	91.25	283.75	316	269.5	95.25	95	74	75.75	429.75	231.5	216.5	187.25	244	124	47.5	410.75	222	216.25	205.5	129	77.5	247.25	272.25	540.25	246.5	53.25	63.5	97.5	93
2018-11-08 05:00:00	644.75		90	22:30:00		380.75	68.5	194	193.5	181.75	432.5	68.25	195.5	194	88	69.5	32.25	92.5	224.5	216.75	47.75	107	20.75	255.75	426.25	292.75	115	62.5	50.25	223.75	130.5	50.75	135.75	223.75	111.5	49.25	175	178	436.25	244.5	316.25	63	42	209.75	219.5
2018-11-08 05:15:00	555.5		91	22:45:00		150.25	124.75	74.75	730.25	237.75	364.75	17.75	95.5	148.5	71.25	42.75	69.75	261.25	234.75	44.25	93	334.25	44	445	114.25	167.75	291	162.5	26.25	291.5	227.75	129.25	181.25	162.25	116.75	203.5	130.75	17.5	184	91.5	67.75	18.25	135.75	237.25	158
2018-11-08 05:30:00	380.75		92	23:00:00		84.75	252.25	127	575.5	168.25	173.5	35.25	182.5	440.75	164.75	160.5	194	179.75	423.5	186.75	195.5	540.25	159.25	660.25	76.25	158.75	522.75	272.25	161.25	80.75	96.5	370.5	247	272.5	421	340.5	307.75	67.5	357.5	139.5	51.5	108	503	302.25	161
2018-11-08 05:45:00	150.25		93	23:15:00		95.25	231	167.25	310.75	223.75	167.25	269.5	370.75	525.25	165	172.75	130.5	258.75	144.75	334.5	116.75	253.75	296	339.5	49.75	18	148.25	181.75	33	82.5	28	76.25	265.25	318.75	468.75	237.25	317.5	21.25	165.5	136	106	143	128.5	169.25	41.25
2018-11-08 06:00:00	84.75		94	23:30:00		136.25	136.75	114	46	176.5	255	545.25	420	182.5	164	320	134	70.75	56	338.25	265.5	91.25	364.5	130.75	194.25	107.5	14.5	120.75	167.75	19.75	24.25	11.75	217.75	202	159.25	173	80.75	63.5	48.75	100	53.25	97.5	74.25	97.25	44.25
2018-11-08 06:15:00	95.25		95	23:45:00		201.75	96.5	198.5	34.75	396.25	450.25	395	493.5	132.25	182.5	353	277.25	164	282	175.25	376.5	222.75	251.5	45.5	224.25	80.25	51.5	91.75	151.25	31.25	76	115.75	435.25	19.5	55.75	77.25	57.75	41.75	263.75	98.75	25.75	165.25	204	58	80.25
2018-11-08 06:30:00	136.25		96	1900-01-01		271.25	174.25	280.75	50	234	291.5	143.25	323.25	162.75	292.5	125.5	347.75	367	407.25	132.5	205.75	59.75	74.75	155.5	104.75	248	220.5	123	347.75	139.25	130.5	274	220	29	207.75	45	94.25	74	170.75	316.5	33.25	195.75	132	57.75	203.25
2018-11-08 06:45:00	201.75		97	1900-01-01 00:15:00		76.5	95.25	250.75	132.5	133	197	106.5	192.75	160.25	229.25	152.75	129.75	492	174	48.75	28.75	45	144.25	306.25	147.25	230	109.75	118.25	509	31.25	159.5	405.5	205.25	154.75	193.75	110	67	48.5	268.75	274.5	197.25	167	78.25	103.25	273.75
2018-11-08 07:00:00	271.25		98	1900-01-01 00:30:00		96.25	122.5	246.75	200	136	307.75	105.75	32	50.75	332	99.75	63	343.5	179.75	103.25	148.25	180	383.5	338.5	200.25	281.5	99	327.5	285.25	157	402.25	116.25	273.5	293.75	42.5	229	59.75	107.75	430.5	212	438	313.25	35	203	208.75
2018-11-08 07:15:00	76.5		99	1900-01-01 00:45:00		112.5	409	135	121.5	308.75	302.25	43	51	54.5	453.5	26.75	171	225	223.25	155.75	306.25	234.25	377.75	289.75	335.75	245.25	122	535	65.25	366.75	268.5	141	461	251.5	201.25	257.75	227	503.5	445.5	533	274.75	133	54.25	233	675.75
2018-11-08 07:30:00	96.25		100	1900-01-01 01:00:00		166.5	350	137.75	235.25	170.5	89.25	59.5	64.75	264.5	381.5	146.75	312.25	42	87.25	224.5	236	217.25	173.75	620.75	183.75	155.25	196.25	207.25	127.25	182.75	246.25	384.25	137.25	93	174.5	322.5	256.75	636	595.75	350.25	72.25	10.75	25	248.25	598.5
2018-11-08 07:45:00	112.5		101	1900-01-01 01:15:00		212.5	262.75	129.5	472.5	204.5	260.75	311.5	168.25	392.5	155.25	384	93.5	139	237	309	257.5	145	24.5	325.75	39.5	244.5	373.75	79.25	130	158.25	89.25	116.75	74.75	215.75	89.25	282.75	407.75	326.75	251	263.25	56.5	39.75	129.5	81.25	199.5
2018-11-08 08:00:00	166.5		102	1900-01-01 01:30:00		138.25	284	150.5	405.5	84.75	392	401.25	125.5	322	48.5	260.25	189.75	391.75	247	82.25	336.5	114.75	50	271.5	265.5	64.5	478.25	187.25	169.5	198	24	200.25	231.75	472.75	131.75	173.25	253.25	378	304.5	76.5	223.5	139.75	322.75	149	18.75
2018-11-08 08:15:00	212.5		103	1900-01-01 01:45:00		144.5	234.5	207	277	147.25	431.75	97.25	208	332.5	128.25	99.75	289.25	219	230	66.5	237.25	191.5	71	145	106.75	153	141.25	226.75	255.25	215.75	91.25	288.25	250.5	265.75	80.5	43	133.25	112.5	165.75	74.75	421.5	399	410.75	255.75	25
2018-11-08 08:30:00	138.25		104	1900-01-01 02:00:00		115	79.75	55	254	274.75	331	211.75	191.25	374.5	197.25	195	765.25	108.75	163	82.75	102	221.75	113.25	241	364.25	283.25	97.5	213	113.5	300.5	29.75	200.75	199.75	109.5	118.25	33.75	152.25	78.5	70	236.25	298	548.75	407.5	393.75	16.5
2018-11-08 08:45:00	144.5		105	1900-01-01 02:15:00		103.75	256.25	242.25	50.75	223.75	92	111.5	398.25	186.5	290.5	80.5	685.25	146.75	125.5	31.75	146.5	136.75	289.5	244.75	284.5	274.75	368.25	350	100.75	68.5	165	223	218.75	34.75	141.25	115.25	120.5	38.5	503	196	315.5	416.25	186.5	136.25	42.25
2018-11-08 09:00:00	115		106	1900-01-01 02:30:00		218.75	257	435.75	15.5	132.25	18.5	235.75	79	52.25	218.75	100.5	321.75	213.75	339	121.75	102.25	221.5	383.25	90	104	394.75	335.75	342	147.75	141.25	390	451.5	128.25	54.75	288	209.5	163.5	98.25	90.5	38.75	41.25	108	224.75	46.25	32.25
2018-11-08 09:15:00	103.75		107	1900-01-01 02:45:00		303	133	186	48	79	73.75	468.5	82.5	21.25	99	283.5	191.25	253.25	103.25	353	118	346.5	280.5	344	44.25	378.25	62.25	113.25	179.75	229	164.75	491.5	287	376.75	254	122.25	148.5	317.5	142.5	114.25	9.5	172.5	217.75	200.25	193.5
2018-11-08 09:30:00	218.75		108	1900-01-01 03:00:00		322.75	137	91.5	143.25	176	275.75	392.5	186.25	58	351.75	224.75	229	78	164.75	502.5	412.5	253.25	344.5	626.5	91.75	284.25	105.5	258.75	69.75	197.5	843.5	353.75	290	393.75	250.25	139.25	40.25	639.75	87.75	352.5	162.5	190.25	168.75	122.5	343.75
2018-11-08 09:45:00	303		109	1900-01-01 03:15:00		168.5	354	321.25	123.25	156	438.25	69.5	106.75	134.75	424.75	372.25	172	259.5	257.5	761.25	412.25	217.75	200.5	192.75	145.75	186.75	181.75	303.5	169.25	122.75	405.5	443.25	101.5	136	258.75	149.75	37.25	493.5	503.25	266.5	458	123.75	76	99.5	187.75
2018-11-08 10:00:00	322.75		110	1900-01-01 03:30:00		162.25	265.75	286	88	68	102.75	27.25	198.5	286.75	316.5	266.75	120.75	105	116	431.25	441.5	126.75	89.75	252.25	319.5	149.75	107	111.75	465.5	63.75	145	126.75	27.5	416.5	405.25	51.25	43.25	308	588.5	42.75	293.25	109	5.25	249	35
2018-11-08 10:15:00	168.5		111	1900-01-01 03:45:00		400	223.25	345.75	158.25	226	29	50.75	353.25	498.75	398.75	63.25	250.5	185.25	138.5	308.25	343.25	78.5	62.75	106.25	232	40	164.25	74.75	272.5	58.25	10.25	21.75	137	387	325.5	188	28.75	36.75	273.5	55	146.5	189.5	139	287.25	16
2018-11-08 10:30:00	162.25		112	1900-01-01 04:00:00		455.75	127.25	93.25	233.25	457.25	33.75	76	387.25	340	150.75	226.75	425	384.5	260.25	159.75	209.25	63.75	113.75	104.25	191.25	35.25	119.75	134.5	159.5	111.5	11.75	171	199.5	94.75	60	241	159.75	26.25	88.5	155	136	210.25	600.25	272.5	70.75
2018-11-08 10:45:00	400		113	1900-01-01 04:15:00		265.25	97.25	20.75	139.75	186.25	127.5	360	232.75	152.75	32.75	339	178	290.75	314.5	15.5	155.25	119	167.75	154.5	187.75	55	166	273.25	137	198	23	317.5	390.25	37.25	22.5	432	226	14	129.25	79	124	222	613	140.5	195.5
2018-11-08 11:00:00	455.75		114	1900-01-01 04:30:00		192.25	78	68	158	43.5	209.5	281.75	207.5	36.25	32.75	349	206.5	34.5	107.25	65.5	69.75	277.25	288	52.5	33	52.75	172.25	179.5	222.5	266.25	176.75	356.25	406.5	39.5	130	296.25	75.25	73.5	113.5	176	265.5	273.5	113.5	224	214.75
2018-11-08 11:15:00	265.25		115	1900-01-01 04:45:00		206	135.75	262.25	23.75	19	257.25	127	101.75	125	58.75	323.25	100.75	80.5	54.25	75.5	178.5	309.5	237.25	212	100.75	306	102.75	416.25	222.25	293.75	78	279.25	309.25	40.5	128.25	257	194.5	82	43.75	176.5	278.5	482.25	27.75	69.75	50
2018-11-08 11:30:00	192.25		116	1900-01-01 05:00:00		149.75	217.25	301	53	34.5	299	135.75	94.5	227.75	227	510	172.25	310.5	133.25	238.25	148.75	223	179.75	606.25	176	374	117.5	463	131.25	180	153.5	427.5	213.5	254.75	282.75	61.25	148.75	283.75	22	315	300.25	515.5	29.25	169.25	54.75
2018-11-08 11:45:00	206		117	1900-01-01 05:15:00		165.25	345	283.25	52.25	54.5	336.5	413.75	76	207.75	454	390.25	594.75	326.25	502.75	126.25	298.75	203.75	314	690.5	318.75	435.5	287	525.5	264	183	431.25	311.5	313	353.5	317.5	162.75	239.5	406	226.25	513.5	274.25	357.25	45	289.5	128.5
2018-11-08 12:00:00	149.75		118	1900-01-01 05:30:00		167.75	399	60.25	72.25	108	494	550	301.5	323.25	647.75	390.25	764.5	251.25	432	255.5	592.25	310.25	724.75	489.5	282.5	603.5	714.75	67	242	236.75	283.75	284.75	229.75	320.5	196	229.5	234	738.5	440.5	645.75	138.75	453	62.75	270	243
2018-11-08 12:15:00	165.25		119	1900-01-01 05:45:00		191.75	317.25	104.75	197.75	208.5	367.75	110.75	322.75	276.25	395	481	619.75	266.5	224.25	440.5	599.25	528.25	722.25	446	240	318.25	347.25	24.25	388.75	171.25	204.75	241.75	483.25	549.5	204	557	412.75	691.5	350.25	562.25	210.25	376	209.5	268.25	170.75
2018-11-08 12:30:00	167.75		120	1900-01-01 06:00:00		59.5	383.25	72.75	263.75	192.5	70.25	88.75	351	330.25	373.5	412.25	637.5	368.25	491.25	524.5	577.25	735.25	605	340.5	88.5	235.25	194.25	81.25	471.75	262	393.75	208.5	472.25	641.75	388.5	466.5	675.25	459	307.25	400	200.75	248.75	213.75	248.5	77
2018-11-08 12:45:00	191.75		121	1900-01-01 06:15:00		240.25	206.25	70	259.75	284.75	111	217.25	188.75	467	347	618.75	530.25	454.5	473	474.25	537	829	724.25	348.75	188.75	208.75	162.75	201.75	359	275	608.5	314	329.5	547.75	454.25	613.75	549	368.5	182	296.75	226.25	206.25	384.75	454	198
2018-11-08 13:00:00	59.5		122	1900-01-01 06:30:00		656.25	102	104.5	301.75	153	179.25	314.25	699.25	579.75	395.25	790.5	671.5	430.75	555.5	343.75	521.25	615.25	870.5	660.5	608	253.75	62.5	121	324.75	604.25	346	499	175.5	339.25	390.75	619	410	525.75	136	198.5	85.5	174.25	606.75	666	214
2018-11-08 13:15:00	240.25		123	1900-01-01 06:45:00		227.5	110.25	155	89.75	359.5	305.5	428.25	542.75	433.25	848	657.25	723.75	477.5	602.25	350.75	638.75	429.5	920.75	713.75	263.5	246.25	341	64.5	148	727.25	323.5	322	404	479.75	553.5	636	436.25	210.5	103.25	204	117	249.5	328.5	777.25	215.25
2018-11-08 13:30:00	656.25		124	1900-01-01 07:00:00		92.5	246.75	88	127.25	272.25	203.25	300.25	354.25	435.25	839.75	500.25	611.75	409.25	639.25	568.25	685.5	615.5	676.5	721.25	272	482.25	365.5	257.25	58.5	506.75	497.5	212.25	358.75	580.75	684.25	631.5	466.25	324.75	100.5	183.25	160.5	190.75	235.75	362.75	3
2018-11-08 13:45:00	227.5		125	1900-01-01 07:15:00		127.25	254	302.75	188.5	256	249.5	413.75	307.5	531.25	686.75	913.5	788.75	686	714.75	633.25	726	715	848	498	455.25	434.5	308.5	306.5	251.75	405.25	782.75	123	351.5	515.5	399	721.75	365.25	713	153	30	284.25	169	242.5	294.75	37.5
2018-11-08 14:00:00	92.5		126	1900-01-01 07:30:00		156.75	170	225.75	125.25	377.75	126.75	742.5	206.25	634.25	535.5	769.5	1152.25	804.5	940.5	663.5	807.75	753.25	927.5	650.5	429.25	509.5	587.25	544.5	665.75	313.5	603	379.5	531.5	715.5	309.25	438	345	503	274.5	311	856	361.25	177.5	105.5	266
2018-11-08 14:15:00	127.25		127	1900-01-01 07:45:00		369	145.5	116	173	387.75	259.75	582.75	392.5	605.75	713.75	620.25	1334	936.5	845.75	568	851	845	909.75	564.75	427.75	582.75	899	673.25	553.5	438.25	656.75	645.75	547.5	566	374.75	407.25	353.75	598	253.5	205	918.25	181	194.5	67.5	128.25
2018-11-08 14:30:00	156.75		128	1900-01-01 08:00:00		201	243.25	202.25	196.25	332.25	436.75	241	563	535.75	817.25	646.25	1212.75	699	484.5	727.25	718.75	683.5	900.75	958.75	414.75	906.25	810	432.5	418.25	679.25	1375	687.5	398.25	448	392	273.25	441.25	328.75	358.5	370	609.25	385.5	426.5	166.5	1.5
2018-11-08 14:45:00	369		129	1900-01-01 08:15:00		196.5	316.25	349.75	345.5	560.75	345	253.75	455.5	497.25	888	691.5	1139.5	637.25	497.75	925.25	953.5	696	756	1206.75	577.25	706	474	486.75	617.75	512.5	1316.75	430.75	314.5	183.5	785	309	519	1060.25	510.75	580.25	245.75	459	615.5	320.5	9.75
2018-11-08 15:00:00	201		130	1900-01-01 08:30:00		90.75	411.75	211.25	299.25	1041.25	368.5	460	457.5	764.25	950.25	741.5	1077.5	350.5	631	827	836.5	823.5	691.5	1333	611.25	748.75	104.75	493.75	568.25	453	1213	270.5	129	208.75	748.25	273.75	526	1339.5	396.5	242.25	293.75	308.5	656.5	417.25	57.5
2018-11-08 15:15:00	196.5		131	1900-01-01 08:45:00		117.25	408	265.25	594.75	1233.75	538	683.75	803.25	1004.25	930.75	761.75	1143.25	751.25	942.5	888	919.25	843.25	895.75	1220.5	351	783	332.25	353.5	329	439.25	1045	514	146	296.5	378	282.25	304.5	1289.5	749.25	213	350	504	428	575	103
2018-11-08 15:30:00	90.75		132	1900-01-01 09:00:00		150.5	398.5	208	693.75	1092.25	665	611.25	693.75	884.25	826.75	849.5	1030.25	835	887.5	698.5	784.75	835.5	775	1149.5	605	1020.5	729.25	290.5	406	174.75	805	746.25	308.75	506	466	557	78.25	936.5	262.25	396	178.25	375.25	234.25	736.75	46.5
2018-11-08 15:45:00	117.25		133	1900-01-01 09:15:00		241.25	339.25	409.75	574.75	922.5	410.25	609.5	676.5	826.25	643.5	851	1057.5	820.5	981.5	797.75	804	972.25	801.25	1003.5	854.75	1036.75	542.75	153.25	286.5	291.5	994.25	298.75	540	344	602.25	371.5	440.25	451	70.75	203.25	148	416.5	320	337.75	70
2018-11-08 16:00:00	150.5		134	1900-01-01 09:30:00		334	369.25	593	678.75	649.75	693.5	846.25	761.75	790.25	712.75	931.5	1113.25	893.5	1056.5	722.5	827	903	819.5	1046.5	829	987.25	694	417	390.5	439.5	1012.25	554.5	706.5	458.25	582.5	233.25	773.25	778	110	469.5	272	536.5	412.25	179.25	58
2018-11-08 16:15:00	241.25		135	1900-01-01 09:45:00		287	509.5	669.5	630	951.5	768	722.75	820.25	728.5	621.5	1025.25	998.25	833.5	886.75	852.25	865.25	826.5	618.25	1087.75	965.75	1034.5	863.75	818.5	638	639.25	828.25	560.25	685.25	790.5	564.5	552.75	581.5	977.75	446.25	404	482.75	672	680.75	466	199
2018-11-08 16:30:00	334		136	1900-01-01 10:00:00		254.25	508	662.5	803	836.5	722	825.75	842.5	963.5	555.5	963.5	1173	991.5	783.5	777.75	830	660	977.75	1097	1023.75	1000.5	718.75	922.75	500.75	838.25	1044.5	227.25	695.25	933.5	368	653	485.5	1072.5	647.25	672.75	366.75	607.25	927.75	711.5	80.25
2018-11-08 16:45:00	287		137	1900-01-01 10:15:00		433.75	349.25	581	768.25	988	923.25	1006.5	914	998	657.5	816.75	1075.75	989.5	717.25	542.5	522.25	664	858.75	1122.75	1084.75	939	730.75	799.75	587	912	1199.5	278	726.5	800.75	471.5	632	815.75	880	778	534.5	460	409.25	884.25	756.75	0
2018-11-08 17:00:00	254.25		138	1900-01-01 10:30:00		553.75	612.25	617.25	830.25	1028.5	890	997.25	907.75	764.25	770.75	955.5	1053.25	839.75	575.5	609	701.5	712.5	571.5	1118	960.5	890.75	737.75	454.75	953.25	1012	1231.75	648	748.75	687	567.75	687.25	732.25	863.75	727.25	632	542.75	345.25	414.25	487.5	0
2018-11-08 17:15:00	433.75		139	1900-01-01 10:45:00		433.5	815.75	626.75	802.5	942.75	741.75	886	858	682.25	897	806	997.75	722.75	663.25	534	713.25	697.5	736	1118.75	970.75	623.75	653.25	618	1072.5	638	1040.75	755	572	212.75	845.25	468.75	839	895	453.25	910.5	632.25	513.75	517.5	500.75	0
2018-11-08 17:30:00	553.75		140	1900-01-01 11:00:00		500.25	787	753	718	943.25	999.75	916.5	973.5	666.5	750.5	585.5	1009.5	517.75	619.25	458.25	665.25	588.5	658.5	1074.5	936	852.25	870.25	805.75	1016.25	944.5	1082	912.75	886	758.5	1050.75	642.5	913.75	971.5	827.25	845.25	937.25	967.5	890	982.5	0
2018-11-08 17:45:00	433.5		141	1900-01-01 11:15:00		708	858.75	783	778.75	1055.75	977.75	940.5	847.25	712	850.5	380	921.5	571.5	537.75	620.25	815.25	783.75	621.25	1137.25	1017.25	946.75	949.75	977.25	989	1077.25	1139.75	1032	1048.75	1088.25	1000	1034.75	1047.5	1031.5	1007	1076.75	1061.75	1144	1136.25	1124.5	0
2018-11-08 18:00:00	500.25		142	1900-01-01 11:30:00		776	854.25	877	625.25	1026.25	932.25	969.75	740.75	758	605.25	376.25	860.25	401.5	594.5	673.25	433.5	641	766.25	1089	792	934	924.5	1012.75	1085.75	1059.25	1175.25	1041.25	1042	1023.25	1086.25	1087	1001	1030.75	985.25	1097.5	948.5	1020.75	901.25	1091.25	0
2018-11-08 18:15:00	708		143	1900-01-01 11:45:00		786.5	861.5	827.5	677.75	1061.25	737	603.25	571.25	648.75	604.25	294.75	887.5	476.25	350.5	688.25	343.25	667.75	758.5	788.75	426	948	981.25	1018.75	1138.5	913.75	1132.25	1069	1002.75	871	877	1078.25	1026.75	982.25	734	952.5	845.75	1023.25	869	877.75	0
2018-11-08 18:30:00	776		144	1900-01-01 12:00:00		647.25	665.75	733.75	622.25	1031.75	294.25	466.25	656.25	419.75	561	484.75	704.75	511	408.5	523.5	355.75	511.5	596.75	593.25	296.25	821.25	940	995.5	1105	868.25	1163	805	819.5	698.75	781.25	752.5	934.5	970.5	546.5	937.75	921.75	714.5	581.5	505.25	0
2018-11-08 18:45:00	786.5		145	1900-01-01 12:15:00		562.75	289	510.25	382.75	999.5	100.75	304	715.5	352.25	477	708.25	719.5	537.25	553.75	409	460	381.5	335	588.25	157.5	417.75	776	967.5	1016.75	764	1026.75	796.75	761.75	543	733.25	680	817.25	823	469.25	878.5	1027.25	602.75	596.75	693.25	0
2018-11-08 19:00:00	647.25		146	1900-01-01 12:30:00		242.75	170.5	408.75	328.75	815.75	138.5	358.5	504.5	365.5	672	830.5	753.5	391.25	489.5	269.5	564.75	507.75	422.75	407.5	241.75	550.75	585.75	894.25	924.5	700.25	861.75	636.75	683.75	477.25	442.5	512	569.75	736	659	527	780.75	477.75	513.25	548.5	0
2018-11-08 19:15:00	562.75		147	1900-01-01 12:45:00		157.75	74	248	310.75	602.5	322.75	377.5	528.5	466	419.75	842.5	702.25	266.5	514.25	485	702.75	367.5	388.5	242.25	278.25	304.75	442.75	799.5	508.75	598.75	799.5	556.75	623	376.75	335.5	438.75	684	720.25	298	555.5	690.25	511	629	707.5	0
2018-11-08 19:30:00	242.75		148	1900-01-01 13:00:00		113.5	247.25	113.5	556.75	392.25	284.5	368.25	504	638.25	609.5	987.25	738.75	401.75	603.5	382	689.75	284.75	205.5	183.5	170.5	319.75	474	471.75	496.5	355.75	823.25	521.25	659.5	498	661.75	509.25	501.75	821	413.25	524.5	409.5	709.5	697.25	677.75	0
2018-11-08 19:45:00	157.75		149	1900-01-01 13:15:00		185.75	367.75	100.25	397.5	200.25	400.5	768.5	570.75	890.25	731.75	631.5	613	505.75	451.75	583.5	748	604.5	209.25	308.25	354.5	326.5	336.25	570.75	477.75	549.75	569	551.5	566.75	469.25	735.25	644.5	389.5	307	491.75	372.25	393.75	580.25	552	841.75	0
2018-11-08 20:00:00	113.5		150	1900-01-01 13:30:00		340.25	316.25	106.25	327.25	291.5	515	614.5	558	1016	699.5	570	708.25	505.5	590.75	540.75	413	631.25	223.25	714.75	633.25	234.25	347.75	447.25	341.5	656	618	419.25	505.5	480.25	633.25	490.5	443.25	417.5	316.25	340.75	483.75	378.5	425.75	666.25	0
2018-11-08 20:15:00	185.75		151	1900-01-01 13:45:00		277.5	464.25	327.25	413.75	461	789	573.25	636.75	712.5	751.75	441	761.5	570.5	631.75	744.5	437.75	605	432.25	430.5	354.5	267.5	512.25	227.5	350.75	508.75	631.5	447.75	544	514.25	508.25	322.25	526	295.5	255.75	457	414.25	306	551.25	433.75	0
2018-11-08 20:30:00	340.25		152	1900-01-01 14:00:00		118.75	456.25	355.25	559	521.25	803.75	563.5	768	504	674.75	496.25	649.75	821.5	588.75	743.75	349.25	914	716	303.25	485.75	183	341	322	231.25	421.5	639.5	681	594.25	621	482.75	488	481.75	397.25	317.75	286.75	432.75	548.25	489.25	540.5	0
2018-11-08 20:45:00	277.5		153	1900-01-01 14:15:00		217.25	540.5	523.75	509.75	551	802.5	704.5	746.5	623	840.75	602.75	685.5	889.75	688.75	607.75	392.25	742.75	849.25	353.25	180	195.75	279.75	370.5	485.75	478.75	555.75	595	595.5	501.25	511.75	646.25	478	232.75	478.25	294.75	325.25	609.5	540.25	734	0
2018-11-08 21:00:00	118.75		154	1900-01-01 14:30:00		310.5	288.75	564.75	686.25	587.5	651.5	732.75	706.5	711.75	938.75	696.75	717.75	500.75	650	415.75	415	587.5	764	656.5	423.5	232.5	290.25	408	415.25	453.75	658.25	708.75	491.75	471.25	718.5	395.25	687	500.5	258.5	381.75	605.25	429.5	565.5	555	0
2018-11-08 21:15:00	217.25		155	1900-01-01 14:45:00		559.5	301.75	665.25	721.75	247.5	600.25	768.5	922.75	1016.75	652.25	718.5	786.25	536.75	570.25	512.75	866.75	615	702	822.5	530	217.25	171.75	583.75	461.5	493.5	785.25	428.75	470.25	727	577	588.75	833	674.75	425.25	664	834.75	689.75	441.25	599	0
2018-11-08 21:30:00	310.5		156	1900-01-01 15:00:00		649.25	293.5	461	336.75	235.5	377.75	871	973.75	948.5	620.75	688	776.25	420.5	633.75	691	624	485	549.5	542.5	278.5	256.75	456.25	511.75	869.25	856.75	796.5	542.25	690.75	674.75	464.25	656.75	811.5	532.5	524	635.75	584.25	684.75	667	455.25	0
2018-11-08 21:45:00	559.5		157	1900-01-01 15:15:00		449	256	491.5	399.25	451	459.5	722.25	723.5	656.5	656.5	573.75	723	446.5	507.25	734.5	738.5	386	659.25	401.5	431.75	355.5	426	439.5	668.25	835.25	822.75	546.5	625.5	636	411.25	375	527.25	721.75	300.75	741.25	476.75	745.5	747	564.5	0
2018-11-08 22:00:00	649.25		158	1900-01-01 15:30:00		212.5	380.25	321.5	316.5	491.5	439.25	741.25	647.5	589.5	710	452.5	849.25	490.5	581.25	496.25	589.75	448.25	617.5	676.25	707.75	564.75	681	535	780	701.75	794.5	630.25	760.25	665.75	682	491.5	505	909.5	241.75	799.75	612.75	573.5	584.25	600.75	0
2018-11-08 22:15:00	449		159	1900-01-01 15:45:00		398.75	422.75	428.75	254.75	533	687.25	614	701.75	517.75	861.75	701.25	890.25	547.75	796.5	561.5	445	791.75	681.75	808.5	573.5	494	611.25	447.75	1094.75	645.75	960	624.5	717.5	614.25	833.5	763.75	648.5	804.75	543	516	481.75	516.5	755.75	846	0
2018-11-08 22:30:00	212.5		160	1900-01-01 16:00:00		289	338.5	500.75	241	729.75	606.75	594	730.25	432.25	690	722.75	775.5	801.25	770.5	593	407.75	1010.5	767.25	974.25	667	483.75	492.75	582.5	715	796.5	879.25	779	836.25	722.75	890.75	995.5	1025.5	756	856.5	528.75	529.25	609.5	913.5	1007	0
2018-11-08 22:45:00	398.75		161	1900-01-01 16:15:00		205.5	673	294.25	204.75	689	786.5	623	805	535	309.75	704.5	834	894	507.75	385.5	760.25	893.75	589.75	670.25	846.25	614.5	564.75	899.25	739.25	666.75	984	861.5	1023.25	828	756.75	817.25	939.5	705.75	773.5	855.75	998.5	892	986.75	933.5	0
2018-11-08 23:00:00	289		162	1900-01-01 16:30:00		256.25	618.75	170.75	412.25	675.75	821.5	705.5	569	314.5	120	267	762.25	707.75	417.75	400.75	778.25	604.5	357.75	579.25	472	500	690.75	949.5	719.75	843.75	728	968.5	1054.75	602.75	429.75	1024.5	920	846.5	749.25	844.25	948.5	990.5	776.75	702	0
2018-11-08 23:15:00	205.5		163	1900-01-01 16:45:00		272.5	418.5	260.25	607.75	708.25	713	534.75	438	274.75	288.5	134.25	754.5	487.25	522.75	675.75	624.75	302.5	309	817	536.5	442	656.25	624	568.75	924.75	798.75	777.75	759.75	547.75	565.5	870	660.75	827.25	664.75	919.25	980.75	862.5	799.75	816.75	0
2018-11-08 23:30:00	256.25		164	1900-01-01 17:00:00		275.75	354.25	283.5	741.25	784.75	492.25	309	601	100.75	398	120.75	687.75	322	597.5	966.5	417.75	285.75	287.75	732.5	660	624.75	644.5	538.75	511.5	726.25	976.75	862.75	609.25	922.25	582.75	739	487	793.25	732.75	784.5	895.75	781.5	854.5	655.25	0
2018-11-08 23:45:00	272.5		165	1900-01-01 17:15:00		400.25	137.25	383.25	482.75	947.5	104.5	396.75	341.75	140.25	299.5	106.25	635.75	314.25	889.75	864.75	301.75	546.25	695.25	619.75	615.75	630	526.75	568.5	839.5	520.25	971.25	696.75	856	1013.25	831.75	650.75	591.75	837.5	797.75	748	793	730.25	654	880	0
2018-11-09	275.75		166	1900-01-01 17:30:00		428.5	82.75	463	598	914	107.5	216	38	208	161.25	126	374	643.75	652	488.75	154	237.75	527.5	365.75	361.75	353.5	218.75	220.75	478.75	314.75	752.25	543.75	677	654.5	427	469.25	551.25	786	573	583.5	484.5	550.25	274	659.5	0
2018-11-09 00:15:00	400.25		167	1900-01-01 17:45:00		235.75	151.5	398.75	853.75	890.25	151.75	148.5	74	196	219.25	374.25	184.75	423.75	217.5	45.5	38.25	93.25	201.75	317	90.75	128.75	148.5	13.5	189	439.75	584.75	262	410.25	140	174.5	184	306.5	515.5	385.75	104.5	208.25	201	132.75	450.5	0
2018-11-09 00:30:00	428.5		168	1900-01-01 18:00:00		306	273	404	926.5	734.5	85.5	70.25	90.5	226	71.5	407.25	331	316.5	164	8.75	120.5	26.5	7.25	215.5	20	37.25	150.5	64.25	129	333	272.5	226.5	206.5	69.75	32.25	127	215	428.5	319.75	43.25	32.5	180.75	69	145.75	0
2018-11-09 00:45:00	235.75		169	1900-01-01 18:15:00		531.75	219	473.5	679.5	189.75	142.5	113.25	27	288	154.5	249.5	228.25	40.25	82.25	47	175.5	111.75	26.75	156.5	103.25	13.25	42.25	146.5	56.5	94.75	54.75	244.5	199.5	38.5	96.5	206.5	294	199.25	240	12.5	157.5	159.25	168.25	58	0
2018-11-09 01:00:00	306		170	1900-01-01 18:30:00		331.5	317.5	620	185	99.25	47.25	120	69.5	192.75	176.75	328	152.5	76.5	46.25	86.75	321	286.5	75.5	233.5	184.5	64.75	111.25	194.75	278.75	158	145.75	97	227.75	67.25	118	45	86.5	397	185.25	84	63.25	114.25	388.5	230.5	0
2018-11-09 01:15:00	531.75		171	1900-01-01 18:45:00		268	319.5	734.5	32.5	186	31.75	132.25	76.75	128.5	92.75	346	324.75	194.5	85	111	285.75	118.75	107	213.25	179.5	74.75	177	245	159.75	181	470.25	257.75	103.5	177.25	381.25	135	457.25	365	342.75	221.25	186	320.5	425.75	141.5	0
2018-11-09 01:30:00	331.5		172	1900-01-01 19:00:00		183.5	434.75	747.5	16.75	410	241.75	142	37.75	88.75	119	292.5	280.25	244.75	54	83.5	68.75	110.75	201.75	144.25	118	254.25	96	107	55.75	64.75	296.25	402.75	238.5	118.75	353.75	200.5	394.25	172	474.5	197.5	181.75	287.75	253	274	0
2018-11-09 01:45:00	268		173	1900-01-01 19:15:00		330	440	558.25	60.75	150.75	265.5	148.25	61.5	89.5	120.25	63.75	164.5	209.75	28.25	30.75	48.5	20.5	85.5	18	190.75	256.5	119.25	79	203.25	224	354	248.25	189	127	239	323.5	42.75	438	266	377	146.25	400	145.5	245.5	0
2018-11-09 02:00:00	183.5		174	1900-01-01 19:30:00		414.5	472.25	365.5	54.75	221.25	130	170.25	65.5	29.25	322.5	27.5	78.5	179.5	74.25	102	185.5	102.25	19.5	164.75	26.25	103.5	156	284.75	158.75	111	202.25	67.5	113.5	229.5	279.75	212.75	27.25	306	105.75	521.25	258.75	208.5	61.5	260.75	0
2018-11-09 02:15:00	330		175	1900-01-01 19:45:00		310.75	808.25	214.25	91.5	262.25	266	106.75	202.75	120.25	252	37	312.25	367.25	258.25	73.5	105.75	63.5	66.75	382.5	37.25	19.5	136.75	251	129.5	30.5	116	328	217.5	204.25	401.25	83.5	78.75	97.5	146.75	228	245	190.75	50	224.25	0
2018-11-09 02:30:00	414.5		176	1900-01-01 20:00:00		333.5	810.75	44.5	294	385.5	234	148.5	524.75	250.25	35.25	81.5	258.25	111	283.75	299.5	33.25	106	166.25	146.75	137	62.5	95.75	142.25	192.5	169	32.5	184.5	63.25	128.5	111	64	252	137.25	309	95.25	84	32.25	132.75	164.5	0
2018-11-09 02:45:00	310.75		177	1900-01-01 20:15:00		436	651.25	16	226.5	199.75	100.5	83	269.5	196	58.75	286.25	64.75	24.25	209.5	236.75	205.5	55.75	250	141.5	275	203.25	89.5	80.25	188	132.75	141	81.25	226.75	155	85	36.5	393.25	52.75	214.5	44	30	114.25	248.5	301.5	0
2018-11-09 03:00:00	333.5		178	1900-01-01 20:30:00		430.5	475	25.25	82	113.75	66.75	114.75	149.5	157.75	231.5	150	233.25	21.5	229	79.5	221.25	94	150.75	207	200	218.75	89.5	60.25	26.25	67.5	261.5	182.25	206	221.75	280.5	145.5	175.25	292	57	166.25	111	150.25	198.25	216.75	0
2018-11-09 03:15:00	436		179	1900-01-01 20:45:00		395.25	169	66.75	74.5	256.5	245	165.5	183.75	267.25	231	133.5	245	141.75	286.5	49.5	333.5	41.75	44.5	181	254.75	168.5	213.75	172.5	48.75	22.5	330.25	147.25	256.75	112.75	137	154.25	128.25	343	65	349.75	233.25	72.25	178.75	63.75	0
2018-11-09 03:30:00	430.5		180	1900-01-01 21:00:00		499.25	48.25	75.5	247.75	338.75	73.25	213.75	80.75	441.75	118.25	254.75	300.5	354	64.5	147.75	399.25	135.5	154.75	59.5	325.5	248.75	261	11	154.25	65	222	72	220.75	73.25	72.5	186.5	171.25	337.25	38	286.25	133.25	114	259.5	126	0
2018-11-09 03:45:00	395.25		181	1900-01-01 21:15:00		760.75	55.5	98.5	182.75	175	324.5	163.5	25.5	309.5	327.5	222	218.25	242.25	41.75	354.25	176	482.25	203.25	17.75	326.25	303.75	126.25	26.75	31.5	22.75	82.75	89.25	109.5	168.75	54.5	118.75	35.75	120	36.5	210.75	90	49.75	118	16.25	0
2018-11-09 04:00:00	499.25		182	1900-01-01 21:30:00		540.25	19.75	99.25	194	105	518	81.75	75.25	159.25	355.5	206.5	70.25	94	87.75	277	26	527	55	99.75	138	15.5	37.75	160	65	191.5	137.5	181.75	21.75	58.5	208.75	184.5	268.5	103.25	102	82.25	202.5	137.25	163.25	55.75	0
2018-11-09 04:15:00	760.75		183	1900-01-01 21:45:00		278	54.75	75	99.75	168.75	250.75	55.5	187	66.75	433.5	390.5	97.25	49	190.5	198.75	129.25	185.25	26	169.25	152.25	20.75	122	143.25	169	390.25	331.5	363.75	143.75	97.75	326.25	199.5	235	56.25	183.5	55	359.5	279	68	64	0
2018-11-09 04:30:00	540.25		184	1900-01-01 22:00:00		40.25	114.75	161.25	68.5	228.75	215.75	144.5	248.25	299.75	464	244.25	366.75	115.25	91.25	171.75	56	107.75	54.75	144.25	187.75	178	150.75	113.75	249.25	291.75	501	357.25	183	114	346	10.25	165	236.75	304.75	40.25	465.5	49.5	92.75	374.25	0
2018-11-09 04:45:00	278		185	1900-01-01 22:15:00		37.75	218.5	259.5	153.25	293.75	147.25	280.75	249.25	289.5	294	91.25	283.75	316	269.5	95.25	95	74	75.75	429.75	231.5	216.5	187.25	244	124	47.5	410.75	222	216.25	205.5	129	77.5	247.25	272.25	540.25	246.5	53.25	63.5	97.5	93	0
2018-11-09 05:00:00	40.25		186	1900-01-01 22:30:00		68.5	194	193.5	181.75	432.5	68.25	195.5	194	88	69.5	32.25	92.5	224.5	216.75	47.75	107	20.75	255.75	426.25	292.75	115	62.5	50.25	223.75	130.5	50.75	135.75	223.75	111.5	49.25	175	178	436.25	244.5	316.25	63	42	209.75	219.5	0
2018-11-09 05:15:00	37.75		187	1900-01-01 22:45:00		124.75	74.75	730.25	237.75	364.75	17.75	95.5	148.5	71.25	42.75	69.75	261.25	234.75	44.25	93	334.25	44	445	114.25	167.75	291	162.5	26.25	291.5	227.75	129.25	181.25	162.25	116.75	203.5	130.75	17.5	184	91.5	67.75	18.25	135.75	237.25	158	0
2018-11-09 05:30:00	68.5		188	1900-01-01 23:00:00		252.25	127	575.5	168.25	173.5	35.25	182.5	440.75	164.75	160.5	194	179.75	423.5	186.75	195.5	540.25	159.25	660.25	76.25	158.75	522.75	272.25	161.25	80.75	96.5	370.5	247	272.5	421	340.5	307.75	67.5	357.5	139.5	51.5	108	503	302.25	161	0
2018-11-09 05:45:00	124.75		189	1900-01-01 23:15:00		231	167.25	310.75	223.75	167.25	269.5	370.75	525.25	165	172.75	130.5	258.75	144.75	334.5	116.75	253.75	296	339.5	49.75	18	148.25	181.75	33	82.5	28	76.25	265.25	318.75	468.75	237.25	317.5	21.25	165.5	136	106	143	128.5	169.25	41.25	0
2018-11-09 06:00:00	252.25		190	1900-01-01 23:30:00		136.75	114	46	176.5	255	545.25	420	182.5	164	320	134	70.75	56	338.25	265.5	91.25	364.5	130.75	194.25	107.5	14.5	120.75	167.75	19.75	24.25	11.75	217.75	202	159.25	173	80.75	63.5	48.75	100	53.25	97.5	74.25	97.25	44.25	0
2018-11-09 06:15:00	231		191	1900-01-01 23:45:00		96.5	198.5	34.75	396.25	450.25	395	493.5	132.25	182.5	353	277.25	164	282	175.25	376.5	222.75	251.5	45.5	224.25	80.25	51.5	91.75	151.25	31.25	76	115.75	435.25	19.5	55.75	77.25	57.75	41.75	263.75	98.75	25.75	165.25	204	58	80.25	0
2018-11-09 06:30:00	136.75
2018-11-09 06:45:00	96.5
2018-11-09 07:00:00	174.25
2018-11-09 07:15:00	95.25
2018-11-09 07:30:00	122.5
2018-11-09 07:45:00	409
2018-11-09 08:00:00	350
2018-11-09 08:15:00	262.75
2018-11-09 08:30:00	284
2018-11-09 08:45:00	234.5
2018-11-09 09:00:00	79.75
2018-11-09 09:15:00	256.25
2018-11-09 09:30:00	257
2018-11-09 09:45:00	133
2018-11-09 10:00:00	137
2018-11-09 10:15:00	354
2018-11-09 10:30:00	265.75
2018-11-09 10:45:00	223.25
2018-11-09 11:00:00	127.25
2018-11-09 11:15:00	97.25
2018-11-09 11:30:00	78
2018-11-09 11:45:00	135.75
2018-11-09 12:00:00	217.25
2018-11-09 12:15:00	345
2018-11-09 12:30:00	399
2018-11-09 12:45:00	317.25
2018-11-09 13:00:00	383.25
2018-11-09 13:15:00	206.25
2018-11-09 13:30:00	102
2018-11-09 13:45:00	110.25
2018-11-09 14:00:00	246.75
2018-11-09 14:15:00	254
2018-11-09 14:30:00	170
2018-11-09 14:45:00	145.5
2018-11-09 15:00:00	243.25
2018-11-09 15:15:00	316.25
2018-11-09 15:30:00	411.75
2018-11-09 15:45:00	408
2018-11-09 16:00:00	398.5
2018-11-09 16:15:00	339.25
2018-11-09 16:30:00	369.25
2018-11-09 16:45:00	509.5
2018-11-09 17:00:00	508
2018-11-09 17:15:00	349.25
2018-11-09 17:30:00	612.25
2018-11-09 17:45:00	815.75
2018-11-09 18:00:00	787
2018-11-09 18:15:00	858.75
2018-11-09 18:30:00	854.25
2018-11-09 18:45:00	861.5
2018-11-09 19:00:00	665.75
2018-11-09 19:15:00	289
2018-11-09 19:30:00	170.5
2018-11-09 19:45:00	74
2018-11-09 20:00:00	247.25
2018-11-09 20:15:00	367.75
2018-11-09 20:30:00	316.25
2018-11-09 20:45:00	464.25
2018-11-09 21:00:00	456.25
2018-11-09 21:15:00	540.5
2018-11-09 21:30:00	288.75
2018-11-09 21:45:00	301.75
2018-11-09 22:00:00	293.5
2018-11-09 22:15:00	256
2018-11-09 22:30:00	380.25
2018-11-09 22:45:00	422.75
2018-11-09 23:00:00	338.5
2018-11-09 23:15:00	673
2018-11-09 23:30:00	618.75
2018-11-09 23:45:00	418.5
2018-11-10	354.25
2018-11-10 00:15:00	137.25
2018-11-10 00:30:00	82.75
2018-11-10 00:45:00	151.5
2018-11-10 01:00:00	273
2018-11-10 01:15:00	219
2018-11-10 01:30:00	317.5
2018-11-10 01:45:00	319.5
2018-11-10 02:00:00	434.75
2018-11-10 02:15:00	440
2018-11-10 02:30:00	472.25
2018-11-10 02:45:00	808.25
2018-11-10 03:00:00	810.75
2018-11-10 03:15:00	651.25
2018-11-10 03:30:00	475
2018-11-10 03:45:00	169
2018-11-10 04:00:00	48.25
2018-11-10 04:15:00	55.5
2018-11-10 04:30:00	19.75
2018-11-10 04:45:00	54.75
2018-11-10 05:00:00	114.75
2018-11-10 05:15:00	218.5
2018-11-10 05:30:00	194
2018-11-10 05:45:00	74.75
2018-11-10 06:00:00	127
2018-11-10 06:15:00	167.25
2018-11-10 06:30:00	114
2018-11-10 06:45:00	198.5
2018-11-10 07:00:00	280.75
2018-11-10 07:15:00	250.75
2018-11-10 07:30:00	246.75
2018-11-10 07:45:00	135
2018-11-10 08:00:00	137.75
2018-11-10 08:15:00	129.5
2018-11-10 08:30:00	150.5
2018-11-10 08:45:00	207
2018-11-10 09:00:00	55
2018-11-10 09:15:00	242.25
2018-11-10 09:30:00	435.75
2018-11-10 09:45:00	186
2018-11-10 10:00:00	91.5
2018-11-10 10:15:00	321.25
2018-11-10 10:30:00	286
2018-11-10 10:45:00	345.75
2018-11-10 11:00:00	93.25
2018-11-10 11:15:00	20.75
2018-11-10 11:30:00	68
2018-11-10 11:45:00	262.25
2018-11-10 12:00:00	301
2018-11-10 12:15:00	283.25
2018-11-10 12:30:00	60.25
2018-11-10 12:45:00	104.75
2018-11-10 13:00:00	72.75
2018-11-10 13:15:00	70
2018-11-10 13:30:00	104.5
2018-11-10 13:45:00	155
2018-11-10 14:00:00	88
2018-11-10 14:15:00	302.75
2018-11-10 14:30:00	225.75
2018-11-10 14:45:00	116
2018-11-10 15:00:00	202.25
2018-11-10 15:15:00	349.75
2018-11-10 15:30:00	211.25
2018-11-10 15:45:00	265.25
2018-11-10 16:00:00	208
2018-11-10 16:15:00	409.75
2018-11-10 16:30:00	593
2018-11-10 16:45:00	669.5
2018-11-10 17:00:00	662.5
2018-11-10 17:15:00	581
2018-11-10 17:30:00	617.25
2018-11-10 17:45:00	626.75
2018-11-10 18:00:00	753
2018-11-10 18:15:00	783
2018-11-10 18:30:00	877
2018-11-10 18:45:00	827.5
2018-11-10 19:00:00	733.75
2018-11-10 19:15:00	510.25
2018-11-10 19:30:00	408.75
2018-11-10 19:45:00	248
2018-11-10 20:00:00	113.5
2018-11-10 20:15:00	100.25
2018-11-10 20:30:00	106.25
2018-11-10 20:45:00	327.25
2018-11-10 21:00:00	355.25
2018-11-10 21:15:00	523.75
2018-11-10 21:30:00	564.75
2018-11-10 21:45:00	665.25
2018-11-10 22:00:00	461
2018-11-10 22:15:00	491.5
2018-11-10 22:30:00	321.5
2018-11-10 22:45:00	428.75
2018-11-10 23:00:00	500.75
2018-11-10 23:15:00	294.25
2018-11-10 23:30:00	170.75
2018-11-10 23:45:00	260.25
2018-11-11	283.5
2018-11-11 00:15:00	383.25
2018-11-11 00:30:00	463
2018-11-11 00:45:00	398.75
2018-11-11 01:00:00	404
2018-11-11 01:15:00	473.5
2018-11-11 01:30:00	620
2018-11-11 01:45:00	734.5
2018-11-11 02:00:00	747.5
2018-11-11 02:15:00	558.25
2018-11-11 02:30:00	365.5
2018-11-11 02:45:00	214.25
2018-11-11 03:00:00	44.5
2018-11-11 03:15:00	16
2018-11-11 03:30:00	25.25
2018-11-11 03:45:00	66.75
2018-11-11 04:00:00	75.5
2018-11-11 04:15:00	98.5
2018-11-11 04:30:00	99.25
2018-11-11 04:45:00	75
2018-11-11 05:00:00	161.25
2018-11-11 05:15:00	259.5
2018-11-11 05:30:00	193.5
2018-11-11 05:45:00	730.25
2018-11-11 06:00:00	575.5
2018-11-11 06:15:00	310.75
2018-11-11 06:30:00	46
2018-11-11 06:45:00	34.75
2018-11-11 07:00:00	50
2018-11-11 07:15:00	132.5
2018-11-11 07:30:00	200
2018-11-11 07:45:00	121.5
2018-11-11 08:00:00	235.25
2018-11-11 08:15:00	472.5
2018-11-11 08:30:00	405.5
2018-11-11 08:45:00	277
2018-11-11 09:00:00	254
2018-11-11 09:15:00	50.75
2018-11-11 09:30:00	15.5
2018-11-11 09:45:00	48
2018-11-11 10:00:00	143.25
2018-11-11 10:15:00	123.25
2018-11-11 10:30:00	88
2018-11-11 10:45:00	158.25
2018-11-11 11:00:00	233.25
2018-11-11 11:15:00	139.75
2018-11-11 11:30:00	158
2018-11-11 11:45:00	23.75
2018-11-11 12:00:00	53
2018-11-11 12:15:00	52.25
2018-11-11 12:30:00	72.25
2018-11-11 12:45:00	197.75
2018-11-11 13:00:00	263.75
2018-11-11 13:15:00	259.75
2018-11-11 13:30:00	301.75
2018-11-11 13:45:00	89.75
2018-11-11 14:00:00	127.25
2018-11-11 14:15:00	188.5
2018-11-11 14:30:00	125.25
2018-11-11 14:45:00	173
2018-11-11 15:00:00	196.25
2018-11-11 15:15:00	345.5
2018-11-11 15:30:00	299.25
2018-11-11 15:45:00	594.75
2018-11-11 16:00:00	693.75
2018-11-11 16:15:00	574.75
2018-11-11 16:30:00	678.75
2018-11-11 16:45:00	630
2018-11-11 17:00:00	803
2018-11-11 17:15:00	768.25
2018-11-11 17:30:00	830.25
2018-11-11 17:45:00	802.5
2018-11-11 18:00:00	718
2018-11-11 18:15:00	778.75
2018-11-11 18:30:00	625.25
2018-11-11 18:45:00	677.75
2018-11-11 19:00:00	622.25
2018-11-11 19:15:00	382.75
2018-11-11 19:30:00	328.75
2018-11-11 19:45:00	310.75
2018-11-11 20:00:00	556.75
2018-11-11 20:15:00	397.5
2018-11-11 20:30:00	327.25
2018-11-11 20:45:00	413.75
2018-11-11 21:00:00	559
2018-11-11 21:15:00	509.75
2018-11-11 21:30:00	686.25
2018-11-11 21:45:00	721.75
2018-11-11 22:00:00	336.75
2018-11-11 22:15:00	399.25
2018-11-11 22:30:00	316.5
2018-11-11 22:45:00	254.75
2018-11-11 23:00:00	241
2018-11-11 23:15:00	204.75
2018-11-11 23:30:00	412.25
2018-11-11 23:45:00	607.75
2018-11-12	741.25
2018-11-12 00:15:00	482.75
2018-11-12 00:30:00	598
2018-11-12 00:45:00	853.75
2018-11-12 01:00:00	926.5
2018-11-12 01:15:00	679.5
2018-11-12 01:30:00	185
2018-11-12 01:45:00	32.5
2018-11-12 02:00:00	16.75
2018-11-12 02:15:00	60.75
2018-11-12 02:30:00	54.75
2018-11-12 02:45:00	91.5
2018-11-12 03:00:00	294
2018-11-12 03:15:00	226.5
2018-11-12 03:30:00	82
2018-11-12 03:45:00	74.5
2018-11-12 04:00:00	247.75
2018-11-12 04:15:00	182.75
2018-11-12 04:30:00	194
2018-11-12 04:45:00	99.75
2018-11-12 05:00:00	68.5
2018-11-12 05:15:00	153.25
2018-11-12 05:30:00	181.75
2018-11-12 05:45:00	237.75
2018-11-12 06:00:00	168.25
2018-11-12 06:15:00	223.75
2018-11-12 06:30:00	176.5
2018-11-12 06:45:00	396.25
2018-11-12 07:00:00	234
2018-11-12 07:15:00	133
2018-11-12 07:30:00	136
2018-11-12 07:45:00	308.75
2018-11-12 08:00:00	170.5
2018-11-12 08:15:00	204.5
2018-11-12 08:30:00	84.75
2018-11-12 08:45:00	147.25
2018-11-12 09:00:00	274.75
2018-11-12 09:15:00	223.75
2018-11-12 09:30:00	132.25
2018-11-12 09:45:00	79
2018-11-12 10:00:00	176
2018-11-12 10:15:00	156
2018-11-12 10:30:00	68
2018-11-12 10:45:00	226
2018-11-12 11:00:00	457.25
2018-11-12 11:15:00	186.25
2018-11-12 11:30:00	43.5
2018-11-12 11:45:00	19
2018-11-12 12:00:00	34.5
2018-11-12 12:15:00	54.5
2018-11-12 12:30:00	108
2018-11-12 12:45:00	208.5
2018-11-12 13:00:00	192.5
2018-11-12 13:15:00	284.75
2018-11-12 13:30:00	153
2018-11-12 13:45:00	359.5
2018-11-12 14:00:00	272.25
2018-11-12 14:15:00	256
2018-11-12 14:30:00	377.75
2018-11-12 14:45:00	387.75
2018-11-12 15:00:00	332.25
2018-11-12 15:15:00	560.75
2018-11-12 15:30:00	1041.25
2018-11-12 15:45:00	1233.75
2018-11-12 16:00:00	1092.25
2018-11-12 16:15:00	922.5
2018-11-12 16:30:00	649.75
2018-11-12 16:45:00	951.5
2018-11-12 17:00:00	836.5
2018-11-12 17:15:00	988
2018-11-12 17:30:00	1028.5
2018-11-12 17:45:00	942.75
2018-11-12 18:00:00	943.25
2018-11-12 18:15:00	1055.75
2018-11-12 18:30:00	1026.25
2018-11-12 18:45:00	1061.25
2018-11-12 19:00:00	1031.75
2018-11-12 19:15:00	999.5
2018-11-12 19:30:00	815.75
2018-11-12 19:45:00	602.5
2018-11-12 20:00:00	392.25
2018-11-12 20:15:00	200.25
2018-11-12 20:30:00	291.5
2018-11-12 20:45:00	461
2018-11-12 21:00:00	521.25
2018-11-12 21:15:00	551
2018-11-12 21:30:00	587.5
2018-11-12 21:45:00	247.5
2018-11-12 22:00:00	235.5
2018-11-12 22:15:00	451
2018-11-12 22:30:00	491.5
2018-11-12 22:45:00	533
2018-11-12 23:00:00	729.75
2018-11-12 23:15:00	689
2018-11-12 23:30:00	675.75
2018-11-12 23:45:00	708.25
2018-11-13	784.75
2018-11-13 00:15:00	947.5
2018-11-13 00:30:00	914
2018-11-13 00:45:00	890.25
2018-11-13 01:00:00	734.5
2018-11-13 01:15:00	189.75
2018-11-13 01:30:00	99.25
2018-11-13 01:45:00	186
2018-11-13 02:00:00	410
2018-11-13 02:15:00	150.75
2018-11-13 02:30:00	221.25
2018-11-13 02:45:00	262.25
2018-11-13 03:00:00	385.5
2018-11-13 03:15:00	199.75
2018-11-13 03:30:00	113.75
2018-11-13 03:45:00	256.5
2018-11-13 04:00:00	338.75
2018-11-13 04:15:00	175
2018-11-13 04:30:00	105
2018-11-13 04:45:00	168.75
2018-11-13 05:00:00	228.75
2018-11-13 05:15:00	293.75
2018-11-13 05:30:00	432.5
2018-11-13 05:45:00	364.75
2018-11-13 06:00:00	173.5
2018-11-13 06:15:00	167.25
2018-11-13 06:30:00	255
2018-11-13 06:45:00	450.25
2018-11-13 07:00:00	291.5
2018-11-13 07:15:00	197
2018-11-13 07:30:00	307.75
2018-11-13 07:45:00	302.25
2018-11-13 08:00:00	89.25
2018-11-13 08:15:00	260.75
2018-11-13 08:30:00	392
2018-11-13 08:45:00	431.75
2018-11-13 09:00:00	331
2018-11-13 09:15:00	92
2018-11-13 09:30:00	18.5
2018-11-13 09:45:00	73.75
2018-11-13 10:00:00	275.75
2018-11-13 10:15:00	438.25
2018-11-13 10:30:00	102.75
2018-11-13 10:45:00	29
2018-11-13 11:00:00	33.75
2018-11-13 11:15:00	127.5
2018-11-13 11:30:00	209.5
2018-11-13 11:45:00	257.25
2018-11-13 12:00:00	299
2018-11-13 12:15:00	336.5
2018-11-13 12:30:00	494
2018-11-13 12:45:00	367.75
2018-11-13 13:00:00	70.25
2018-11-13 13:15:00	111
2018-11-13 13:30:00	179.25
2018-11-13 13:45:00	305.5
2018-11-13 14:00:00	203.25
2018-11-13 14:15:00	249.5
2018-11-13 14:30:00	126.75
2018-11-13 14:45:00	259.75
2018-11-13 15:00:00	436.75
2018-11-13 15:15:00	345
2018-11-13 15:30:00	368.5
2018-11-13 15:45:00	538
2018-11-13 16:00:00	665
2018-11-13 16:15:00	410.25
2018-11-13 16:30:00	693.5
2018-11-13 16:45:00	768
2018-11-13 17:00:00	722
2018-11-13 17:15:00	923.25
2018-11-13 17:30:00	890
2018-11-13 17:45:00	741.75
2018-11-13 18:00:00	999.75
2018-11-13 18:15:00	977.75
2018-11-13 18:30:00	932.25
2018-11-13 18:45:00	737
2018-11-13 19:00:00	294.25
2018-11-13 19:15:00	100.75
2018-11-13 19:30:00	138.5
2018-11-13 19:45:00	322.75
2018-11-13 20:00:00	284.5
2018-11-13 20:15:00	400.5
2018-11-13 20:30:00	515
2018-11-13 20:45:00	789
2018-11-13 21:00:00	803.75
2018-11-13 21:15:00	802.5
2018-11-13 21:30:00	651.5
2018-11-13 21:45:00	600.25
2018-11-13 22:00:00	377.75
2018-11-13 22:15:00	459.5
2018-11-13 22:30:00	439.25
2018-11-13 22:45:00	687.25
2018-11-13 23:00:00	606.75
2018-11-13 23:15:00	786.5
2018-11-13 23:30:00	821.5
2018-11-13 23:45:00	713
2018-11-14	492.25
2018-11-14 00:15:00	104.5
2018-11-14 00:30:00	107.5
2018-11-14 00:45:00	151.75
2018-11-14 01:00:00	85.5
2018-11-14 01:15:00	142.5
2018-11-14 01:30:00	47.25
2018-11-14 01:45:00	31.75
2018-11-14 02:00:00	241.75
2018-11-14 02:15:00	265.5
2018-11-14 02:30:00	130
2018-11-14 02:45:00	266
2018-11-14 03:00:00	234
2018-11-14 03:15:00	100.5
2018-11-14 03:30:00	66.75
2018-11-14 03:45:00	245
2018-11-14 04:00:00	73.25
2018-11-14 04:15:00	324.5
2018-11-14 04:30:00	518
2018-11-14 04:45:00	250.75
2018-11-14 05:00:00	215.75
2018-11-14 05:15:00	147.25
2018-11-14 05:30:00	68.25
2018-11-14 05:45:00	17.75
2018-11-14 06:00:00	35.25
2018-11-14 06:15:00	269.5
2018-11-14 06:30:00	545.25
2018-11-14 06:45:00	395
2018-11-14 07:00:00	143.25
2018-11-14 07:15:00	106.5
2018-11-14 07:30:00	105.75
2018-11-14 07:45:00	43
2018-11-14 08:00:00	59.5
2018-11-14 08:15:00	311.5
2018-11-14 08:30:00	401.25
2018-11-14 08:45:00	97.25
2018-11-14 09:00:00	211.75
2018-11-14 09:15:00	111.5
2018-11-14 09:30:00	235.75
2018-11-14 09:45:00	468.5
2018-11-14 10:00:00	392.5
2018-11-14 10:15:00	69.5
2018-11-14 10:30:00	27.25
2018-11-14 10:45:00	50.75
2018-11-14 11:00:00	76
2018-11-14 11:15:00	360
2018-11-14 11:30:00	281.75
2018-11-14 11:45:00	127
2018-11-14 12:00:00	135.75
2018-11-14 12:15:00	413.75
2018-11-14 12:30:00	550
2018-11-14 12:45:00	110.75
2018-11-14 13:00:00	88.75
2018-11-14 13:15:00	217.25
2018-11-14 13:30:00	314.25
2018-11-14 13:45:00	428.25
2018-11-14 14:00:00	300.25
2018-11-14 14:15:00	413.75
2018-11-14 14:30:00	742.5
2018-11-14 14:45:00	582.75
2018-11-14 15:00:00	241
2018-11-14 15:15:00	253.75
2018-11-14 15:30:00	460
2018-11-14 15:45:00	683.75
2018-11-14 16:00:00	611.25
2018-11-14 16:15:00	609.5
2018-11-14 16:30:00	846.25
2018-11-14 16:45:00	722.75
2018-11-14 17:00:00	825.75
2018-11-14 17:15:00	1006.5
2018-11-14 17:30:00	997.25
2018-11-14 17:45:00	886
2018-11-14 18:00:00	916.5
2018-11-14 18:15:00	940.5
2018-11-14 18:30:00	969.75
2018-11-14 18:45:00	603.25
2018-11-14 19:00:00	466.25
2018-11-14 19:15:00	304
2018-11-14 19:30:00	358.5
2018-11-14 19:45:00	377.5
2018-11-14 20:00:00	368.25
2018-11-14 20:15:00	768.5
2018-11-14 20:30:00	614.5
2018-11-14 20:45:00	573.25
2018-11-14 21:00:00	563.5
2018-11-14 21:15:00	704.5
2018-11-14 21:30:00	732.75
2018-11-14 21:45:00	768.5
2018-11-14 22:00:00	871
2018-11-14 22:15:00	722.25
2018-11-14 22:30:00	741.25
2018-11-14 22:45:00	614
2018-11-14 23:00:00	594
2018-11-14 23:15:00	623
2018-11-14 23:30:00	705.5
2018-11-14 23:45:00	534.75
2018-11-15	309
2018-11-15 00:15:00	396.75
2018-11-15 00:30:00	216
2018-11-15 00:45:00	148.5
2018-11-15 01:00:00	70.25
2018-11-15 01:15:00	113.25
2018-11-15 01:30:00	120
2018-11-15 01:45:00	132.25
2018-11-15 02:00:00	142
2018-11-15 02:15:00	148.25
2018-11-15 02:30:00	170.25
2018-11-15 02:45:00	106.75
2018-11-15 03:00:00	148.5
2018-11-15 03:15:00	83
2018-11-15 03:30:00	114.75
2018-11-15 03:45:00	165.5
2018-11-15 04:00:00	213.75
2018-11-15 04:15:00	163.5
2018-11-15 04:30:00	81.75
2018-11-15 04:45:00	55.5
2018-11-15 05:00:00	144.5
2018-11-15 05:15:00	280.75
2018-11-15 05:30:00	195.5
2018-11-15 05:45:00	95.5
2018-11-15 06:00:00	182.5
2018-11-15 06:15:00	370.75
2018-11-15 06:30:00	420
2018-11-15 06:45:00	493.5
2018-11-15 07:00:00	323.25
2018-11-15 07:15:00	192.75
2018-11-15 07:30:00	32
2018-11-15 07:45:00	51
2018-11-15 08:00:00	64.75
2018-11-15 08:15:00	168.25
2018-11-15 08:30:00	125.5
2018-11-15 08:45:00	208
2018-11-15 09:00:00	191.25
2018-11-15 09:15:00	398.25
2018-11-15 09:30:00	79
2018-11-15 09:45:00	82.5
2018-11-15 10:00:00	186.25
2018-11-15 10:15:00	106.75
2018-11-15 10:30:00	198.5
2018-11-15 10:45:00	353.25
2018-11-15 11:00:00	387.25
2018-11-15 11:15:00	232.75
2018-11-15 11:30:00	207.5
2018-11-15 11:45:00	101.75
2018-11-15 12:00:00	94.5
2018-11-15 12:15:00	76
2018-11-15 12:30:00	301.5
2018-11-15 12:45:00	322.75
2018-11-15 13:00:00	351
2018-11-15 13:15:00	188.75
2018-11-15 13:30:00	699.25
2018-11-15 13:45:00	542.75
2018-11-15 14:00:00	354.25
2018-11-15 14:15:00	307.5
2018-11-15 14:30:00	206.25
2018-11-15 14:45:00	392.5
2018-11-15 15:00:00	563
2018-11-15 15:15:00	455.5
2018-11-15 15:30:00	457.5
2018-11-15 15:45:00	803.25
2018-11-15 16:00:00	693.75
2018-11-15 16:15:00	676.5
2018-11-15 16:30:00	761.75
2018-11-15 16:45:00	820.25
2018-11-15 17:00:00	842.5
2018-11-15 17:15:00	914
2018-11-15 17:30:00	907.75
2018-11-15 17:45:00	858
2018-11-15 18:00:00	973.5
2018-11-15 18:15:00	847.25
2018-11-15 18:30:00	740.75
2018-11-15 18:45:00	571.25
2018-11-15 19:00:00	656.25
2018-11-15 19:15:00	715.5
2018-11-15 19:30:00	504.5
2018-11-15 19:45:00	528.5
2018-11-15 20:00:00	504
2018-11-15 20:15:00	570.75
2018-11-15 20:30:00	558
2018-11-15 20:45:00	636.75
2018-11-15 21:00:00	768
2018-11-15 21:15:00	746.5
2018-11-15 21:30:00	706.5
2018-11-15 21:45:00	922.75
2018-11-15 22:00:00	973.75
2018-11-15 22:15:00	723.5
2018-11-15 22:30:00	647.5
2018-11-15 22:45:00	701.75
2018-11-15 23:00:00	730.25
2018-11-15 23:15:00	805
2018-11-15 23:30:00	569
2018-11-15 23:45:00	438
2018-11-16	601
2018-11-16 00:15:00	341.75
2018-11-16 00:30:00	38
2018-11-16 00:45:00	74
2018-11-16 01:00:00	90.5
2018-11-16 01:15:00	27
2018-11-16 01:30:00	69.5
2018-11-16 01:45:00	76.75
2018-11-16 02:00:00	37.75
2018-11-16 02:15:00	61.5
2018-11-16 02:30:00	65.5
2018-11-16 02:45:00	202.75
2018-11-16 03:00:00	524.75
2018-11-16 03:15:00	269.5
2018-11-16 03:30:00	149.5
2018-11-16 03:45:00	183.75
2018-11-16 04:00:00	80.75
2018-11-16 04:15:00	25.5
2018-11-16 04:30:00	75.25
2018-11-16 04:45:00	187
2018-11-16 05:00:00	248.25
2018-11-16 05:15:00	249.25
2018-11-16 05:30:00	194
2018-11-16 05:45:00	148.5
2018-11-16 06:00:00	440.75
2018-11-16 06:15:00	525.25
2018-11-16 06:30:00	182.5
2018-11-16 06:45:00	132.25
2018-11-16 07:00:00	162.75
2018-11-16 07:15:00	160.25
2018-11-16 07:30:00	50.75
2018-11-16 07:45:00	54.5
2018-11-16 08:00:00	264.5
2018-11-16 08:15:00	392.5
2018-11-16 08:30:00	322
2018-11-16 08:45:00	332.5
2018-11-16 09:00:00	374.5
2018-11-16 09:15:00	186.5
2018-11-16 09:30:00	52.25
2018-11-16 09:45:00	21.25
2018-11-16 10:00:00	58
2018-11-16 10:15:00	134.75
2018-11-16 10:30:00	286.75
2018-11-16 10:45:00	498.75
2018-11-16 11:00:00	340
2018-11-16 11:15:00	152.75
2018-11-16 11:30:00	36.25
2018-11-16 11:45:00	125
2018-11-16 12:00:00	227.75
2018-11-16 12:15:00	207.75
2018-11-16 12:30:00	323.25
2018-11-16 12:45:00	276.25
2018-11-16 13:00:00	330.25
2018-11-16 13:15:00	467
2018-11-16 13:30:00	579.75
2018-11-16 13:45:00	433.25
2018-11-16 14:00:00	435.25
2018-11-16 14:15:00	531.25
2018-11-16 14:30:00	634.25
2018-11-16 14:45:00	605.75
2018-11-16 15:00:00	535.75
2018-11-16 15:15:00	497.25
2018-11-16 15:30:00	764.25
2018-11-16 15:45:00	1004.25
2018-11-16 16:00:00	884.25
2018-11-16 16:15:00	826.25
2018-11-16 16:30:00	790.25
2018-11-16 16:45:00	728.5
2018-11-16 17:00:00	963.5
2018-11-16 17:15:00	998
2018-11-16 17:30:00	764.25
2018-11-16 17:45:00	682.25
2018-11-16 18:00:00	666.5
2018-11-16 18:15:00	712
2018-11-16 18:30:00	758
2018-11-16 18:45:00	648.75
2018-11-16 19:00:00	419.75
2018-11-16 19:15:00	352.25
2018-11-16 19:30:00	365.5
2018-11-16 19:45:00	466
2018-11-16 20:00:00	638.25
2018-11-16 20:15:00	890.25
2018-11-16 20:30:00	1016
2018-11-16 20:45:00	712.5
2018-11-16 21:00:00	504
2018-11-16 21:15:00	623
2018-11-16 21:30:00	711.75
2018-11-16 21:45:00	1016.75
2018-11-16 22:00:00	948.5
2018-11-16 22:15:00	656.5
2018-11-16 22:30:00	589.5
2018-11-16 22:45:00	517.75
2018-11-16 23:00:00	432.25
2018-11-16 23:15:00	535
2018-11-16 23:30:00	314.5
2018-11-16 23:45:00	274.75
2018-11-17	100.75
2018-11-17 00:15:00	140.25
2018-11-17 00:30:00	208
2018-11-17 00:45:00	196
2018-11-17 01:00:00	226
2018-11-17 01:15:00	288
2018-11-17 01:30:00	192.75
2018-11-17 01:45:00	128.5
2018-11-17 02:00:00	88.75
2018-11-17 02:15:00	89.5
2018-11-17 02:30:00	29.25
2018-11-17 02:45:00	120.25
2018-11-17 03:00:00	250.25
2018-11-17 03:15:00	196
2018-11-17 03:30:00	157.75
2018-11-17 03:45:00	267.25
2018-11-17 04:00:00	441.75
2018-11-17 04:15:00	309.5
2018-11-17 04:30:00	159.25
2018-11-17 04:45:00	66.75
2018-11-17 05:00:00	299.75
2018-11-17 05:15:00	289.5
2018-11-17 05:30:00	88
2018-11-17 05:45:00	71.25
2018-11-17 06:00:00	164.75
2018-11-17 06:15:00	165
2018-11-17 06:30:00	164
2018-11-17 06:45:00	182.5
2018-11-17 07:00:00	292.5
2018-11-17 07:15:00	229.25
2018-11-17 07:30:00	332
2018-11-17 07:45:00	453.5
2018-11-17 08:00:00	381.5
2018-11-17 08:15:00	155.25
2018-11-17 08:30:00	48.5
2018-11-17 08:45:00	128.25
2018-11-17 09:00:00	197.25
2018-11-17 09:15:00	290.5
2018-11-17 09:30:00	218.75
2018-11-17 09:45:00	99
2018-11-17 10:00:00	351.75
2018-11-17 10:15:00	424.75
2018-11-17 10:30:00	316.5
2018-11-17 10:45:00	398.75
2018-11-17 11:00:00	150.75
2018-11-17 11:15:00	32.75
2018-11-17 11:30:00	32.75
2018-11-17 11:45:00	58.75
2018-11-17 12:00:00	227
2018-11-17 12:15:00	454
2018-11-17 12:30:00	647.75
2018-11-17 12:45:00	395
2018-11-17 13:00:00	373.5
2018-11-17 13:15:00	347
2018-11-17 13:30:00	395.25
2018-11-17 13:45:00	848
2018-11-17 14:00:00	839.75
2018-11-17 14:15:00	686.75
2018-11-17 14:30:00	535.5
2018-11-17 14:45:00	713.75
2018-11-17 15:00:00	817.25
2018-11-17 15:15:00	888
2018-11-17 15:30:00	950.25
2018-11-17 15:45:00	930.75
2018-11-17 16:00:00	826.75
2018-11-17 16:15:00	643.5
2018-11-17 16:30:00	712.75
2018-11-17 16:45:00	621.5
2018-11-17 17:00:00	555.5
2018-11-17 17:15:00	657.5
2018-11-17 17:30:00	770.75
2018-11-17 17:45:00	897
2018-11-17 18:00:00	750.5
2018-11-17 18:15:00	850.5
2018-11-17 18:30:00	605.25
2018-11-17 18:45:00	604.25
2018-11-17 19:00:00	561
2018-11-17 19:15:00	477
2018-11-17 19:30:00	672
2018-11-17 19:45:00	419.75
2018-11-17 20:00:00	609.5
2018-11-17 20:15:00	731.75
2018-11-17 20:30:00	699.5
2018-11-17 20:45:00	751.75
2018-11-17 21:00:00	674.75
2018-11-17 21:15:00	840.75
2018-11-17 21:30:00	938.75
2018-11-17 21:45:00	652.25
2018-11-17 22:00:00	620.75
2018-11-17 22:15:00	656.5
2018-11-17 22:30:00	710
2018-11-17 22:45:00	861.75
2018-11-17 23:00:00	690
2018-11-17 23:15:00	309.75
2018-11-17 23:30:00	120
2018-11-17 23:45:00	288.5
2018-11-18	398
2018-11-18 00:15:00	299.5
2018-11-18 00:30:00	161.25
2018-11-18 00:45:00	219.25
2018-11-18 01:00:00	71.5
2018-11-18 01:15:00	154.5
2018-11-18 01:30:00	176.75
2018-11-18 01:45:00	92.75
2018-11-18 02:00:00	119
2018-11-18 02:15:00	120.25
2018-11-18 02:30:00	322.5
2018-11-18 02:45:00	252
2018-11-18 03:00:00	35.25
2018-11-18 03:15:00	58.75
2018-11-18 03:30:00	231.5
2018-11-18 03:45:00	231
2018-11-18 04:00:00	118.25
2018-11-18 04:15:00	327.5
2018-11-18 04:30:00	355.5
2018-11-18 04:45:00	433.5
2018-11-18 05:00:00	464
2018-11-18 05:15:00	294
2018-11-18 05:30:00	69.5
2018-11-18 05:45:00	42.75
2018-11-18 06:00:00	160.5
2018-11-18 06:15:00	172.75
2018-11-18 06:30:00	320
2018-11-18 06:45:00	353
2018-11-18 07:00:00	125.5
2018-11-18 07:15:00	152.75
2018-11-18 07:30:00	99.75
2018-11-18 07:45:00	26.75
2018-11-18 08:00:00	146.75
2018-11-18 08:15:00	384
2018-11-18 08:30:00	260.25
2018-11-18 08:45:00	99.75
2018-11-18 09:00:00	195
2018-11-18 09:15:00	80.5
2018-11-18 09:30:00	100.5
2018-11-18 09:45:00	283.5
2018-11-18 10:00:00	224.75
2018-11-18 10:15:00	372.25
2018-11-18 10:30:00	266.75
2018-11-18 10:45:00	63.25
2018-11-18 11:00:00	226.75
2018-11-18 11:15:00	339
2018-11-18 11:30:00	349
2018-11-18 11:45:00	323.25
2018-11-18 12:00:00	510
2018-11-18 12:15:00	390.25
2018-11-18 12:30:00	390.25
2018-11-18 12:45:00	481
2018-11-18 13:00:00	412.25
2018-11-18 13:15:00	618.75
2018-11-18 13:30:00	790.5
2018-11-18 13:45:00	657.25
2018-11-18 14:00:00	500.25
2018-11-18 14:15:00	913.5
2018-11-18 14:30:00	769.5
2018-11-18 14:45:00	620.25
2018-11-18 15:00:00	646.25
2018-11-18 15:15:00	691.5
2018-11-18 15:30:00	741.5
2018-11-18 15:45:00	761.75
2018-11-18 16:00:00	849.5
2018-11-18 16:15:00	851
2018-11-18 16:30:00	931.5
2018-11-18 16:45:00	1025.25
2018-11-18 17:00:00	963.5
2018-11-18 17:15:00	816.75
2018-11-18 17:30:00	955.5
2018-11-18 17:45:00	806
2018-11-18 18:00:00	585.5
2018-11-18 18:15:00	380
2018-11-18 18:30:00	376.25
2018-11-18 18:45:00	294.75
2018-11-18 19:00:00	484.75
2018-11-18 19:15:00	708.25
2018-11-18 19:30:00	830.5
2018-11-18 19:45:00	842.5
2018-11-18 20:00:00	987.25
2018-11-18 20:15:00	631.5
2018-11-18 20:30:00	570
2018-11-18 20:45:00	441
2018-11-18 21:00:00	496.25
2018-11-18 21:15:00	602.75
2018-11-18 21:30:00	696.75
2018-11-18 21:45:00	718.5
2018-11-18 22:00:00	688
2018-11-18 22:15:00	573.75
2018-11-18 22:30:00	452.5
2018-11-18 22:45:00	701.25
2018-11-18 23:00:00	722.75
2018-11-18 23:15:00	704.5
2018-11-18 23:30:00	267
2018-11-18 23:45:00	134.25
2018-11-19	120.75
2018-11-19 00:15:00	106.25
2018-11-19 00:30:00	126
2018-11-19 00:45:00	374.25
2018-11-19 01:00:00	407.25
2018-11-19 01:15:00	249.5
2018-11-19 01:30:00	328
2018-11-19 01:45:00	346
2018-11-19 02:00:00	292.5
2018-11-19 02:15:00	63.75
2018-11-19 02:30:00	27.5
2018-11-19 02:45:00	37
2018-11-19 03:00:00	81.5
2018-11-19 03:15:00	286.25
2018-11-19 03:30:00	150
2018-11-19 03:45:00	133.5
2018-11-19 04:00:00	254.75
2018-11-19 04:15:00	222
2018-11-19 04:30:00	206.5
2018-11-19 04:45:00	390.5
2018-11-19 05:00:00	244.25
2018-11-19 05:15:00	91.25
2018-11-19 05:30:00	32.25
2018-11-19 05:45:00	69.75
2018-11-19 06:00:00	194
2018-11-19 06:15:00	130.5
2018-11-19 06:30:00	134
2018-11-19 06:45:00	277.25
2018-11-19 07:00:00	347.75
2018-11-19 07:15:00	129.75
2018-11-19 07:30:00	63
2018-11-19 07:45:00	171
2018-11-19 08:00:00	312.25
2018-11-19 08:15:00	93.5
2018-11-19 08:30:00	189.75
2018-11-19 08:45:00	289.25
2018-11-19 09:00:00	765.25
2018-11-19 09:15:00	685.25
2018-11-19 09:30:00	321.75
2018-11-19 09:45:00	191.25
2018-11-19 10:00:00	229
2018-11-19 10:15:00	172
2018-11-19 10:30:00	120.75
2018-11-19 10:45:00	250.5
2018-11-19 11:00:00	425
2018-11-19 11:15:00	178
2018-11-19 11:30:00	206.5
2018-11-19 11:45:00	100.75
2018-11-19 12:00:00	172.25
2018-11-19 12:15:00	594.75
2018-11-19 12:30:00	764.5
2018-11-19 12:45:00	619.75
2018-11-19 13:00:00	637.5
2018-11-19 13:15:00	530.25
2018-11-19 13:30:00	671.5
2018-11-19 13:45:00	723.75
2018-11-19 14:00:00	611.75
2018-11-19 14:15:00	788.75
2018-11-19 14:30:00	1152.25
2018-11-19 14:45:00	1334
2018-11-19 15:00:00	1212.75
2018-11-19 15:15:00	1139.5
2018-11-19 15:30:00	1077.5
2018-11-19 15:45:00	1143.25
2018-11-19 16:00:00	1030.25
2018-11-19 16:15:00	1057.5
2018-11-19 16:30:00	1113.25
2018-11-19 16:45:00	998.25
2018-11-19 17:00:00	1173
2018-11-19 17:15:00	1075.75
2018-11-19 17:30:00	1053.25
2018-11-19 17:45:00	997.75
2018-11-19 18:00:00	1009.5
2018-11-19 18:15:00	921.5
2018-11-19 18:30:00	860.25
2018-11-19 18:45:00	887.5
2018-11-19 19:00:00	704.75
2018-11-19 19:15:00	719.5
2018-11-19 19:30:00	753.5
2018-11-19 19:45:00	702.25
2018-11-19 20:00:00	738.75
2018-11-19 20:15:00	613
2018-11-19 20:30:00	708.25
2018-11-19 20:45:00	761.5
2018-11-19 21:00:00	649.75
2018-11-19 21:15:00	685.5
2018-11-19 21:30:00	717.75
2018-11-19 21:45:00	786.25
2018-11-19 22:00:00	776.25
2018-11-19 22:15:00	723
2018-11-19 22:30:00	849.25
2018-11-19 22:45:00	890.25
2018-11-19 23:00:00	775.5
2018-11-19 23:15:00	834
2018-11-19 23:30:00	762.25
2018-11-19 23:45:00	754.5
2018-11-20	687.75
2018-11-20 00:15:00	635.75
2018-11-20 00:30:00	374
2018-11-20 00:45:00	184.75
2018-11-20 01:00:00	331
2018-11-20 01:15:00	228.25
2018-11-20 01:30:00	152.5
2018-11-20 01:45:00	324.75
2018-11-20 02:00:00	280.25
2018-11-20 02:15:00	164.5
2018-11-20 02:30:00	78.5
2018-11-20 02:45:00	312.25
2018-11-20 03:00:00	258.25
2018-11-20 03:15:00	64.75
2018-11-20 03:30:00	233.25
2018-11-20 03:45:00	245
2018-11-20 04:00:00	300.5
2018-11-20 04:15:00	218.25
2018-11-20 04:30:00	70.25
2018-11-20 04:45:00	97.25
2018-11-20 05:00:00	366.75
2018-11-20 05:15:00	283.75
2018-11-20 05:30:00	92.5
2018-11-20 05:45:00	261.25
2018-11-20 06:00:00	179.75
2018-11-20 06:15:00	258.75
2018-11-20 06:30:00	70.75
2018-11-20 06:45:00	164
2018-11-20 07:00:00	367
2018-11-20 07:15:00	492
2018-11-20 07:30:00	343.5
2018-11-20 07:45:00	225
2018-11-20 08:00:00	42
2018-11-20 08:15:00	139
2018-11-20 08:30:00	391.75
2018-11-20 08:45:00	219
2018-11-20 09:00:00	108.75
2018-11-20 09:15:00	146.75
2018-11-20 09:30:00	213.75
2018-11-20 09:45:00	253.25
2018-11-20 10:00:00	78
2018-11-20 10:15:00	259.5
2018-11-20 10:30:00	105
2018-11-20 10:45:00	185.25
2018-11-20 11:00:00	384.5
2018-11-20 11:15:00	290.75
2018-11-20 11:30:00	34.5
2018-11-20 11:45:00	80.5
2018-11-20 12:00:00	310.5
2018-11-20 12:15:00	326.25
2018-11-20 12:30:00	251.25
2018-11-20 12:45:00	266.5
2018-11-20 13:00:00	368.25
2018-11-20 13:15:00	454.5
2018-11-20 13:30:00	430.75
2018-11-20 13:45:00	477.5
2018-11-20 14:00:00	409.25
2018-11-20 14:15:00	686
2018-11-20 14:30:00	804.5
2018-11-20 14:45:00	936.5
2018-11-20 15:00:00	699
2018-11-20 15:15:00	637.25
2018-11-20 15:30:00	350.5
2018-11-20 15:45:00	751.25
2018-11-20 16:00:00	835
2018-11-20 16:15:00	820.5
2018-11-20 16:30:00	893.5
2018-11-20 16:45:00	833.5
2018-11-20 17:00:00	991.5
2018-11-20 17:15:00	989.5
2018-11-20 17:30:00	839.75
2018-11-20 17:45:00	722.75
2018-11-20 18:00:00	517.75
2018-11-20 18:15:00	571.5
2018-11-20 18:30:00	401.5
2018-11-20 18:45:00	476.25
2018-11-20 19:00:00	511
2018-11-20 19:15:00	537.25
2018-11-20 19:30:00	391.25
2018-11-20 19:45:00	266.5
2018-11-20 20:00:00	401.75
2018-11-20 20:15:00	505.75
2018-11-20 20:30:00	505.5
2018-11-20 20:45:00	570.5
2018-11-20 21:00:00	821.5
2018-11-20 21:15:00	889.75
2018-11-20 21:30:00	500.75
2018-11-20 21:45:00	536.75
2018-11-20 22:00:00	420.5
2018-11-20 22:15:00	446.5
2018-11-20 22:30:00	490.5
2018-11-20 22:45:00	547.75
2018-11-20 23:00:00	801.25
2018-11-20 23:15:00	894
2018-11-20 23:30:00	707.75
2018-11-20 23:45:00	487.25
2018-11-21	322
2018-11-21 00:15:00	314.25
2018-11-21 00:30:00	643.75
2018-11-21 00:45:00	423.75
2018-11-21 01:00:00	316.5
2018-11-21 01:15:00	40.25
2018-11-21 01:30:00	76.5
2018-11-21 01:45:00	194.5
2018-11-21 02:00:00	244.75
2018-11-21 02:15:00	209.75
2018-11-21 02:30:00	179.5
2018-11-21 02:45:00	367.25
2018-11-21 03:00:00	111
2018-11-21 03:15:00	24.25
2018-11-21 03:30:00	21.5
2018-11-21 03:45:00	141.75
2018-11-21 04:00:00	354
2018-11-21 04:15:00	242.25
2018-11-21 04:30:00	94
2018-11-21 04:45:00	49
2018-11-21 05:00:00	115.25
2018-11-21 05:15:00	316
2018-11-21 05:30:00	224.5
2018-11-21 05:45:00	234.75
2018-11-21 06:00:00	423.5
2018-11-21 06:15:00	144.75
2018-11-21 06:30:00	56
2018-11-21 06:45:00	282
2018-11-21 07:00:00	407.25
2018-11-21 07:15:00	174
2018-11-21 07:30:00	179.75
2018-11-21 07:45:00	223.25
2018-11-21 08:00:00	87.25
2018-11-21 08:15:00	237
2018-11-21 08:30:00	247
2018-11-21 08:45:00	230
2018-11-21 09:00:00	163
2018-11-21 09:15:00	125.5
2018-11-21 09:30:00	339
2018-11-21 09:45:00	103.25
2018-11-21 10:00:00	164.75
2018-11-21 10:15:00	257.5
2018-11-21 10:30:00	116
2018-11-21 10:45:00	138.5
2018-11-21 11:00:00	260.25
2018-11-21 11:15:00	314.5
2018-11-21 11:30:00	107.25
2018-11-21 11:45:00	54.25
2018-11-21 12:00:00	133.25
2018-11-21 12:15:00	502.75
2018-11-21 12:30:00	432
2018-11-21 12:45:00	224.25
2018-11-21 13:00:00	491.25
2018-11-21 13:15:00	473
2018-11-21 13:30:00	555.5
2018-11-21 13:45:00	602.25
2018-11-21 14:00:00	639.25
2018-11-21 14:15:00	714.75
2018-11-21 14:30:00	940.5
2018-11-21 14:45:00	845.75
2018-11-21 15:00:00	484.5
2018-11-21 15:15:00	497.75
2018-11-21 15:30:00	631
2018-11-21 15:45:00	942.5
2018-11-21 16:00:00	887.5
2018-11-21 16:15:00	981.5
2018-11-21 16:30:00	1056.5
2018-11-21 16:45:00	886.75
2018-11-21 17:00:00	783.5
2018-11-21 17:15:00	717.25
2018-11-21 17:30:00	575.5
2018-11-21 17:45:00	663.25
2018-11-21 18:00:00	619.25
2018-11-21 18:15:00	537.75
2018-11-21 18:30:00	594.5
2018-11-21 18:45:00	350.5
2018-11-21 19:00:00	408.5
2018-11-21 19:15:00	553.75
2018-11-21 19:30:00	489.5
2018-11-21 19:45:00	514.25
2018-11-21 20:00:00	603.5
2018-11-21 20:15:00	451.75
2018-11-21 20:30:00	590.75
2018-11-21 20:45:00	631.75
2018-11-21 21:00:00	588.75
2018-11-21 21:15:00	688.75
2018-11-21 21:30:00	650
2018-11-21 21:45:00	570.25
2018-11-21 22:00:00	633.75
2018-11-21 22:15:00	507.25
2018-11-21 22:30:00	581.25
2018-11-21 22:45:00	796.5
2018-11-21 23:00:00	770.5
2018-11-21 23:15:00	507.75
2018-11-21 23:30:00	417.75
2018-11-21 23:45:00	522.75
2018-11-22	597.5
2018-11-22 00:15:00	889.75
2018-11-22 00:30:00	652
2018-11-22 00:45:00	217.5
2018-11-22 01:00:00	164
2018-11-22 01:15:00	82.25
2018-11-22 01:30:00	46.25
2018-11-22 01:45:00	85
2018-11-22 02:00:00	54
2018-11-22 02:15:00	28.25
2018-11-22 02:30:00	74.25
2018-11-22 02:45:00	258.25
2018-11-22 03:00:00	283.75
2018-11-22 03:15:00	209.5
2018-11-22 03:30:00	229
2018-11-22 03:45:00	286.5
2018-11-22 04:00:00	64.5
2018-11-22 04:15:00	41.75
2018-11-22 04:30:00	87.75
2018-11-22 04:45:00	190.5
2018-11-22 05:00:00	91.25
2018-11-22 05:15:00	269.5
2018-11-22 05:30:00	216.75
2018-11-22 05:45:00	44.25
2018-11-22 06:00:00	186.75
2018-11-22 06:15:00	334.5
2018-11-22 06:30:00	338.25
2018-11-22 06:45:00	175.25
2018-11-22 07:00:00	132.5
2018-11-22 07:15:00	48.75
2018-11-22 07:30:00	103.25
2018-11-22 07:45:00	155.75
2018-11-22 08:00:00	224.5
2018-11-22 08:15:00	309
2018-11-22 08:30:00	82.25
2018-11-22 08:45:00	66.5
2018-11-22 09:00:00	82.75
2018-11-22 09:15:00	31.75
2018-11-22 09:30:00	121.75
2018-11-22 09:45:00	353
2018-11-22 10:00:00	502.5
2018-11-22 10:15:00	761.25
2018-11-22 10:30:00	431.25
2018-11-22 10:45:00	308.25
2018-11-22 11:00:00	159.75
2018-11-22 11:15:00	15.5
2018-11-22 11:30:00	65.5
2018-11-22 11:45:00	75.5
2018-11-22 12:00:00	238.25
2018-11-22 12:15:00	126.25
2018-11-22 12:30:00	255.5
2018-11-22 12:45:00	440.5
2018-11-22 13:00:00	524.5
2018-11-22 13:15:00	474.25
2018-11-22 13:30:00	343.75
2018-11-22 13:45:00	350.75
2018-11-22 14:00:00	568.25
2018-11-22 14:15:00	633.25
2018-11-22 14:30:00	663.5
2018-11-22 14:45:00	568
2018-11-22 15:00:00	727.25
2018-11-22 15:15:00	925.25
2018-11-22 15:30:00	827
2018-11-22 15:45:00	888
2018-11-22 16:00:00	698.5
2018-11-22 16:15:00	797.75
2018-11-22 16:30:00	722.5
2018-11-22 16:45:00	852.25
2018-11-22 17:00:00	777.75
2018-11-22 17:15:00	542.5
2018-11-22 17:30:00	609
2018-11-22 17:45:00	534
2018-11-22 18:00:00	458.25
2018-11-22 18:15:00	620.25
2018-11-22 18:30:00	673.25
2018-11-22 18:45:00	688.25
2018-11-22 19:00:00	523.5
2018-11-22 19:15:00	409
2018-11-22 19:30:00	269.5
2018-11-22 19:45:00	485
2018-11-22 20:00:00	382
2018-11-22 20:15:00	583.5
2018-11-22 20:30:00	540.75
2018-11-22 20:45:00	744.5
2018-11-22 21:00:00	743.75
2018-11-22 21:15:00	607.75
2018-11-22 21:30:00	415.75
2018-11-22 21:45:00	512.75
2018-11-22 22:00:00	691
2018-11-22 22:15:00	734.5
2018-11-22 22:30:00	496.25
2018-11-22 22:45:00	561.5
2018-11-22 23:00:00	593
2018-11-22 23:15:00	385.5
2018-11-22 23:30:00	400.75
2018-11-22 23:45:00	675.75
2018-11-23	966.5
2018-11-23 00:15:00	864.75
2018-11-23 00:30:00	488.75
2018-11-23 00:45:00	45.5
2018-11-23 01:00:00	8.75
2018-11-23 01:15:00	47
2018-11-23 01:30:00	86.75
2018-11-23 01:45:00	111
2018-11-23 02:00:00	83.5
2018-11-23 02:15:00	30.75
2018-11-23 02:30:00	102
2018-11-23 02:45:00	73.5
2018-11-23 03:00:00	299.5
2018-11-23 03:15:00	236.75
2018-11-23 03:30:00	79.5
2018-11-23 03:45:00	49.5
2018-11-23 04:00:00	147.75
2018-11-23 04:15:00	354.25
2018-11-23 04:30:00	277
2018-11-23 04:45:00	198.75
2018-11-23 05:00:00	171.75
2018-11-23 05:15:00	95.25
2018-11-23 05:30:00	47.75
2018-11-23 05:45:00	93
2018-11-23 06:00:00	195.5
2018-11-23 06:15:00	116.75
2018-11-23 06:30:00	265.5
2018-11-23 06:45:00	376.5
2018-11-23 07:00:00	205.75
2018-11-23 07:15:00	28.75
2018-11-23 07:30:00	148.25
2018-11-23 07:45:00	306.25
2018-11-23 08:00:00	236
2018-11-23 08:15:00	257.5
2018-11-23 08:30:00	336.5
2018-11-23 08:45:00	237.25
2018-11-23 09:00:00	102
2018-11-23 09:15:00	146.5
2018-11-23 09:30:00	102.25
2018-11-23 09:45:00	118
2018-11-23 10:00:00	412.5
2018-11-23 10:15:00	412.25
2018-11-23 10:30:00	441.5
2018-11-23 10:45:00	343.25
2018-11-23 11:00:00	209.25
2018-11-23 11:15:00	155.25
2018-11-23 11:30:00	69.75
2018-11-23 11:45:00	178.5
2018-11-23 12:00:00	148.75
2018-11-23 12:15:00	298.75
2018-11-23 12:30:00	592.25
2018-11-23 12:45:00	599.25
2018-11-23 13:00:00	577.25
2018-11-23 13:15:00	537
2018-11-23 13:30:00	521.25
2018-11-23 13:45:00	638.75
2018-11-23 14:00:00	685.5
2018-11-23 14:15:00	726
2018-11-23 14:30:00	807.75
2018-11-23 14:45:00	851
2018-11-23 15:00:00	718.75
2018-11-23 15:15:00	953.5
2018-11-23 15:30:00	836.5
2018-11-23 15:45:00	919.25
2018-11-23 16:00:00	784.75
2018-11-23 16:15:00	804
2018-11-23 16:30:00	827
2018-11-23 16:45:00	865.25
2018-11-23 17:00:00	830
2018-11-23 17:15:00	522.25
2018-11-23 17:30:00	701.5
2018-11-23 17:45:00	713.25
2018-11-23 18:00:00	665.25
2018-11-23 18:15:00	815.25
2018-11-23 18:30:00	433.5
2018-11-23 18:45:00	343.25
2018-11-23 19:00:00	355.75
2018-11-23 19:15:00	460
2018-11-23 19:30:00	564.75
2018-11-23 19:45:00	702.75
2018-11-23 20:00:00	689.75
2018-11-23 20:15:00	748
2018-11-23 20:30:00	413
2018-11-23 20:45:00	437.75
2018-11-23 21:00:00	349.25
2018-11-23 21:15:00	392.25
2018-11-23 21:30:00	415
2018-11-23 21:45:00	866.75
2018-11-23 22:00:00	624
2018-11-23 22:15:00	738.5
2018-11-23 22:30:00	589.75
2018-11-23 22:45:00	445
2018-11-23 23:00:00	407.75
2018-11-23 23:15:00	760.25
2018-11-23 23:30:00	778.25
2018-11-23 23:45:00	624.75
2018-11-24	417.75
2018-11-24 00:15:00	301.75
2018-11-24 00:30:00	154
2018-11-24 00:45:00	38.25
2018-11-24 01:00:00	120.5
2018-11-24 01:15:00	175.5
2018-11-24 01:30:00	321
2018-11-24 01:45:00	285.75
2018-11-24 02:00:00	68.75
2018-11-24 02:15:00	48.5
2018-11-24 02:30:00	185.5
2018-11-24 02:45:00	105.75
2018-11-24 03:00:00	33.25
2018-11-24 03:15:00	205.5
2018-11-24 03:30:00	221.25
2018-11-24 03:45:00	333.5
2018-11-24 04:00:00	399.25
2018-11-24 04:15:00	176
2018-11-24 04:30:00	26
2018-11-24 04:45:00	129.25
2018-11-24 05:00:00	56
2018-11-24 05:15:00	95
2018-11-24 05:30:00	107
2018-11-24 05:45:00	334.25
2018-11-24 06:00:00	540.25
2018-11-24 06:15:00	253.75
2018-11-24 06:30:00	91.25
2018-11-24 06:45:00	222.75
2018-11-24 07:00:00	59.75
2018-11-24 07:15:00	45
2018-11-24 07:30:00	180
2018-11-24 07:45:00	234.25
2018-11-24 08:00:00	217.25
2018-11-24 08:15:00	145
2018-11-24 08:30:00	114.75
2018-11-24 08:45:00	191.5
2018-11-24 09:00:00	221.75
2018-11-24 09:15:00	136.75
2018-11-24 09:30:00	221.5
2018-11-24 09:45:00	346.5
2018-11-24 10:00:00	253.25
2018-11-24 10:15:00	217.75
2018-11-24 10:30:00	126.75
2018-11-24 10:45:00	78.5
2018-11-24 11:00:00	63.75
2018-11-24 11:15:00	119
2018-11-24 11:30:00	277.25
2018-11-24 11:45:00	309.5
2018-11-24 12:00:00	223
2018-11-24 12:15:00	203.75
2018-11-24 12:30:00	310.25
2018-11-24 12:45:00	528.25
2018-11-24 13:00:00	735.25
2018-11-24 13:15:00	829
2018-11-24 13:30:00	615.25
2018-11-24 13:45:00	429.5
2018-11-24 14:00:00	615.5
2018-11-24 14:15:00	715
2018-11-24 14:30:00	753.25
2018-11-24 14:45:00	845
2018-11-24 15:00:00	683.5
2018-11-24 15:15:00	696
2018-11-24 15:30:00	823.5
2018-11-24 15:45:00	843.25
2018-11-24 16:00:00	835.5
2018-11-24 16:15:00	972.25
2018-11-24 16:30:00	903
2018-11-24 16:45:00	826.5
2018-11-24 17:00:00	660
2018-11-24 17:15:00	664
2018-11-24 17:30:00	712.5
2018-11-24 17:45:00	697.5
2018-11-24 18:00:00	588.5
2018-11-24 18:15:00	783.75
2018-11-24 18:30:00	641
2018-11-24 18:45:00	667.75
2018-11-24 19:00:00	511.5
2018-11-24 19:15:00	381.5
2018-11-24 19:30:00	507.75
2018-11-24 19:45:00	367.5
2018-11-24 20:00:00	284.75
2018-11-24 20:15:00	604.5
2018-11-24 20:30:00	631.25
2018-11-24 20:45:00	605
2018-11-24 21:00:00	914
2018-11-24 21:15:00	742.75
2018-11-24 21:30:00	587.5
2018-11-24 21:45:00	615
2018-11-24 22:00:00	485
2018-11-24 22:15:00	386
2018-11-24 22:30:00	448.25
2018-11-24 22:45:00	791.75
2018-11-24 23:00:00	1010.5
2018-11-24 23:15:00	893.75
2018-11-24 23:30:00	604.5
2018-11-24 23:45:00	302.5
2018-11-25	285.75
2018-11-25 00:15:00	546.25
2018-11-25 00:30:00	237.75
2018-11-25 00:45:00	93.25
2018-11-25 01:00:00	26.5
2018-11-25 01:15:00	111.75
2018-11-25 01:30:00	286.5
2018-11-25 01:45:00	118.75
2018-11-25 02:00:00	110.75
2018-11-25 02:15:00	20.5
2018-11-25 02:30:00	102.25
2018-11-25 02:45:00	63.5
2018-11-25 03:00:00	106
2018-11-25 03:15:00	55.75
2018-11-25 03:30:00	94
2018-11-25 03:45:00	41.75
2018-11-25 04:00:00	135.5
2018-11-25 04:15:00	482.25
2018-11-25 04:30:00	527
2018-11-25 04:45:00	185.25
2018-11-25 05:00:00	107.75
2018-11-25 05:15:00	74
2018-11-25 05:30:00	20.75
2018-11-25 05:45:00	44
2018-11-25 06:00:00	159.25
2018-11-25 06:15:00	296
2018-11-25 06:30:00	364.5
2018-11-25 06:45:00	251.5
2018-11-25 07:00:00	74.75
2018-11-25 07:15:00	144.25
2018-11-25 07:30:00	383.5
2018-11-25 07:45:00	377.75
2018-11-25 08:00:00	173.75
2018-11-25 08:15:00	24.5
2018-11-25 08:30:00	50
2018-11-25 08:45:00	71
2018-11-25 09:00:00	113.25
2018-11-25 09:15:00	289.5
2018-11-25 09:30:00	383.25
2018-11-25 09:45:00	280.5
2018-11-25 10:00:00	344.5
2018-11-25 10:15:00	200.5
2018-11-25 10:30:00	89.75
2018-11-25 10:45:00	62.75
2018-11-25 11:00:00	113.75
2018-11-25 11:15:00	167.75
2018-11-25 11:30:00	288
2018-11-25 11:45:00	237.25
2018-11-25 12:00:00	179.75
2018-11-25 12:15:00	314
2018-11-25 12:30:00	724.75
2018-11-25 12:45:00	722.25
2018-11-25 13:00:00	605
2018-11-25 13:15:00	724.25
2018-11-25 13:30:00	870.5
2018-11-25 13:45:00	920.75
2018-11-25 14:00:00	676.5
2018-11-25 14:15:00	848
2018-11-25 14:30:00	927.5
2018-11-25 14:45:00	909.75
2018-11-25 15:00:00	900.75
2018-11-25 15:15:00	756
2018-11-25 15:30:00	691.5
2018-11-25 15:45:00	895.75
2018-11-25 16:00:00	775
2018-11-25 16:15:00	801.25
2018-11-25 16:30:00	819.5
2018-11-25 16:45:00	618.25
2018-11-25 17:00:00	977.75
2018-11-25 17:15:00	858.75
2018-11-25 17:30:00	571.5
2018-11-25 17:45:00	736
2018-11-25 18:00:00	658.5
2018-11-25 18:15:00	621.25
2018-11-25 18:30:00	766.25
2018-11-25 18:45:00	758.5
2018-11-25 19:00:00	596.75
2018-11-25 19:15:00	335
2018-11-25 19:30:00	422.75
2018-11-25 19:45:00	388.5
2018-11-25 20:00:00	205.5
2018-11-25 20:15:00	209.25
2018-11-25 20:30:00	223.25
2018-11-25 20:45:00	432.25
2018-11-25 21:00:00	716
2018-11-25 21:15:00	849.25
2018-11-25 21:30:00	764
2018-11-25 21:45:00	702
2018-11-25 22:00:00	549.5
2018-11-25 22:15:00	659.25
2018-11-25 22:30:00	617.5
2018-11-25 22:45:00	681.75
2018-11-25 23:00:00	767.25
2018-11-25 23:15:00	589.75
2018-11-25 23:30:00	357.75
2018-11-25 23:45:00	309
2018-11-26	287.75
2018-11-26 00:15:00	695.25
2018-11-26 00:30:00	527.5
2018-11-26 00:45:00	201.75
2018-11-26 01:00:00	7.25
2018-11-26 01:15:00	26.75
2018-11-26 01:30:00	75.5
2018-11-26 01:45:00	107
2018-11-26 02:00:00	201.75
2018-11-26 02:15:00	85.5
2018-11-26 02:30:00	19.5
2018-11-26 02:45:00	66.75
2018-11-26 03:00:00	166.25
2018-11-26 03:15:00	250
2018-11-26 03:30:00	150.75
2018-11-26 03:45:00	44.5
2018-11-26 04:00:00	154.75
2018-11-26 04:15:00	203.25
2018-11-26 04:30:00	55
2018-11-26 04:45:00	26
2018-11-26 05:00:00	54.75
2018-11-26 05:15:00	75.75
2018-11-26 05:30:00	255.75
2018-11-26 05:45:00	445
2018-11-26 06:00:00	660.25
2018-11-26 06:15:00	339.5
2018-11-26 06:30:00	130.75
2018-11-26 06:45:00	45.5
2018-11-26 07:00:00	155.5
2018-11-26 07:15:00	306.25
2018-11-26 07:30:00	338.5
2018-11-26 07:45:00	289.75
2018-11-26 08:00:00	620.75
2018-11-26 08:15:00	325.75
2018-11-26 08:30:00	271.5
2018-11-26 08:45:00	145
2018-11-26 09:00:00	241
2018-11-26 09:15:00	244.75
2018-11-26 09:30:00	90
2018-11-26 09:45:00	344
2018-11-26 10:00:00	626.5
2018-11-26 10:15:00	192.75
2018-11-26 10:30:00	252.25
2018-11-26 10:45:00	106.25
2018-11-26 11:00:00	104.25
2018-11-26 11:15:00	154.5
2018-11-26 11:30:00	52.5
2018-11-26 11:45:00	212
2018-11-26 12:00:00	606.25
2018-11-26 12:15:00	690.5
2018-11-26 12:30:00	489.5
2018-11-26 12:45:00	446
2018-11-26 13:00:00	340.5
2018-11-26 13:15:00	348.75
2018-11-26 13:30:00	660.5
2018-11-26 13:45:00	713.75
2018-11-26 14:00:00	721.25
2018-11-26 14:15:00	498
2018-11-26 14:30:00	650.5
2018-11-26 14:45:00	564.75
2018-11-26 15:00:00	958.75
2018-11-26 15:15:00	1206.75
2018-11-26 15:30:00	1333
2018-11-26 15:45:00	1220.5
2018-11-26 16:00:00	1149.5
2018-11-26 16:15:00	1003.5
2018-11-26 16:30:00	1046.5
2018-11-26 16:45:00	1087.75
2018-11-26 17:00:00	1097
2018-11-26 17:15:00	1122.75
2018-11-26 17:30:00	1118
2018-11-26 17:45:00	1118.75
2018-11-26 18:00:00	1074.5
2018-11-26 18:15:00	1137.25
2018-11-26 18:30:00	1089
2018-11-26 18:45:00	788.75
2018-11-26 19:00:00	593.25
2018-11-26 19:15:00	588.25
2018-11-26 19:30:00	407.5
2018-11-26 19:45:00	242.25
2018-11-26 20:00:00	183.5
2018-11-26 20:15:00	308.25
2018-11-26 20:30:00	714.75
2018-11-26 20:45:00	430.5
2018-11-26 21:00:00	303.25
2018-11-26 21:15:00	353.25
2018-11-26 21:30:00	656.5
2018-11-26 21:45:00	822.5
2018-11-26 22:00:00	542.5
2018-11-26 22:15:00	401.5
2018-11-26 22:30:00	676.25
2018-11-26 22:45:00	808.5
2018-11-26 23:00:00	974.25
2018-11-26 23:15:00	670.25
2018-11-26 23:30:00	579.25
2018-11-26 23:45:00	817
2018-11-27	732.5
2018-11-27 00:15:00	619.75
2018-11-27 00:30:00	365.75
2018-11-27 00:45:00	317
2018-11-27 01:00:00	215.5
2018-11-27 01:15:00	156.5
2018-11-27 01:30:00	233.5
2018-11-27 01:45:00	213.25
2018-11-27 02:00:00	144.25
2018-11-27 02:15:00	18
2018-11-27 02:30:00	164.75
2018-11-27 02:45:00	382.5
2018-11-27 03:00:00	146.75
2018-11-27 03:15:00	141.5
2018-11-27 03:30:00	207
2018-11-27 03:45:00	181
2018-11-27 04:00:00	59.5
2018-11-27 04:15:00	17.75
2018-11-27 04:30:00	99.75
2018-11-27 04:45:00	169.25
2018-11-27 05:00:00	144.25
2018-11-27 05:15:00	429.75
2018-11-27 05:30:00	426.25
2018-11-27 05:45:00	114.25
2018-11-27 06:00:00	76.25
2018-11-27 06:15:00	49.75
2018-11-27 06:30:00	194.25
2018-11-27 06:45:00	224.25
2018-11-27 07:00:00	104.75
2018-11-27 07:15:00	147.25
2018-11-27 07:30:00	200.25
2018-11-27 07:45:00	335.75
2018-11-27 08:00:00	183.75
2018-11-27 08:15:00	39.5
2018-11-27 08:30:00	265.5
2018-11-27 08:45:00	106.75
2018-11-27 09:00:00	364.25
2018-11-27 09:15:00	284.5
2018-11-27 09:30:00	104
2018-11-27 09:45:00	44.25
2018-11-27 10:00:00	91.75
2018-11-27 10:15:00	145.75
2018-11-27 10:30:00	319.5
2018-11-27 10:45:00	232
2018-11-27 11:00:00	191.25
2018-11-27 11:15:00	187.75
2018-11-27 11:30:00	33
2018-11-27 11:45:00	100.75
2018-11-27 12:00:00	176
2018-11-27 12:15:00	318.75
2018-11-27 12:30:00	282.5
2018-11-27 12:45:00	240
2018-11-27 13:00:00	88.5
2018-11-27 13:15:00	188.75
2018-11-27 13:30:00	608
2018-11-27 13:45:00	263.5
2018-11-27 14:00:00	272
2018-11-27 14:15:00	455.25
2018-11-27 14:30:00	429.25
2018-11-27 14:45:00	427.75
2018-11-27 15:00:00	414.75
2018-11-27 15:15:00	577.25
2018-11-27 15:30:00	611.25
2018-11-27 15:45:00	351
2018-11-27 16:00:00	605
2018-11-27 16:15:00	854.75
2018-11-27 16:30:00	829
2018-11-27 16:45:00	965.75
2018-11-27 17:00:00	1023.75
2018-11-27 17:15:00	1084.75
2018-11-27 17:30:00	960.5
2018-11-27 17:45:00	970.75
2018-11-27 18:00:00	936
2018-11-27 18:15:00	1017.25
2018-11-27 18:30:00	792
2018-11-27 18:45:00	426
2018-11-27 19:00:00	296.25
2018-11-27 19:15:00	157.5
2018-11-27 19:30:00	241.75
2018-11-27 19:45:00	278.25
2018-11-27 20:00:00	170.5
2018-11-27 20:15:00	354.5
2018-11-27 20:30:00	633.25
2018-11-27 20:45:00	354.5
2018-11-27 21:00:00	485.75
2018-11-27 21:15:00	180
2018-11-27 21:30:00	423.5
2018-11-27 21:45:00	530
2018-11-27 22:00:00	278.5
2018-11-27 22:15:00	431.75
2018-11-27 22:30:00	707.75
2018-11-27 22:45:00	573.5
2018-11-27 23:00:00	667
2018-11-27 23:15:00	846.25
2018-11-27 23:30:00	472
2018-11-27 23:45:00	536.5
2018-11-28	660
2018-11-28 00:15:00	615.75
2018-11-28 00:30:00	361.75
2018-11-28 00:45:00	90.75
2018-11-28 01:00:00	20
2018-11-28 01:15:00	103.25
2018-11-28 01:30:00	184.5
[truncated: 1,913 more rows]

## Sheet: Conventional type (1)
Date/Time	Activity Counts				Row number of ZT0 data	6	102	198	294	390	486	582	678	774	870	966	1062	1158	1254	1350	1446	1542	1638	1734	1830	1926	2022	2118	2214	2310	2406	2502	2598	2694	2790	2886	2982	3078	3174	3270	3366	3462	3558	3654	3750
2018-11-07 06:00:00	169				Day	1	2	3	4	5	6	7	8	9	10	11	12	13	14	15	16	17	18	19	20	21	22	23	24	25	26	27	28	29	30	31	32	33	34	35	36	37	38	39	40	days
2018-11-07 06:15:00	245.25			ZT
2018-11-07 06:30:00	459.5		0	00:00:00		280	271.25	174.25	280.75	50	234	291.5	143.25	323.25	162.75	292.5	125.5	347.75	367	407.25	132.5	205.75	59.75	74.75	155.5	104.75	248	220.5	123	347.75	139.25	130.5	274	220	29	207.75	45	94.25	74	170.75	316.5	33.25	195.75	132	57.75
2018-11-07 06:45:00	260		1	00:15:00		170.5	76.5	95.25	250.75	132.5	133	197	106.5	192.75	160.25	229.25	152.75	129.75	492	174	48.75	28.75	45	144.25	306.25	147.25	230	109.75	118.25	509	31.25	159.5	405.5	205.25	154.75	193.75	110	67	48.5	268.75	274.5	197.25	167	78.25	103.25
2018-11-07 07:00:00	280		2	00:30:00		112	96.25	122.5	246.75	200	136	307.75	105.75	32	50.75	332	99.75	63	343.5	179.75	103.25	148.25	180	383.5	338.5	200.25	281.5	99	327.5	285.25	157	402.25	116.25	273.5	293.75	42.5	229	59.75	107.75	430.5	212	438	313.25	35	203
2018-11-07 07:15:00	170.5		3	00:45:00		119.75	112.5	409	135	121.5	308.75	302.25	43	51	54.5	453.5	26.75	171	225	223.25	155.75	306.25	234.25	377.75	289.75	335.75	245.25	122	535	65.25	366.75	268.5	141	461	251.5	201.25	257.75	227	503.5	445.5	533	274.75	133	54.25	233
2018-11-07 07:30:00	112		4	01:00:00		127.75	166.5	350	137.75	235.25	170.5	89.25	59.5	64.75	264.5	381.5	146.75	312.25	42	87.25	224.5	236	217.25	173.75	620.75	183.75	155.25	196.25	207.25	127.25	182.75	246.25	384.25	137.25	93	174.5	322.5	256.75	636	595.75	350.25	72.25	10.75	25	248.25
2018-11-07 07:45:00	119.75		5	01:15:00		439.25	212.5	262.75	129.5	472.5	204.5	260.75	311.5	168.25	392.5	155.25	384	93.5	139	237	309	257.5	145	24.5	325.75	39.5	244.5	373.75	79.25	130	158.25	89.25	116.75	74.75	215.75	89.25	282.75	407.75	326.75	251	263.25	56.5	39.75	129.5	81.25
2018-11-07 08:00:00	127.75		6	01:30:00		141.75	138.25	284	150.5	405.5	84.75	392	401.25	125.5	322	48.5	260.25	189.75	391.75	247	82.25	336.5	114.75	50	271.5	265.5	64.5	478.25	187.25	169.5	198	24	200.25	231.75	472.75	131.75	173.25	253.25	378	304.5	76.5	223.5	139.75	322.75	149
2018-11-07 08:15:00	439.25		7	01:45:00		138.75	144.5	234.5	207	277	147.25	431.75	97.25	208	332.5	128.25	99.75	289.25	219	230	66.5	237.25	191.5	71	145	106.75	153	141.25	226.75	255.25	215.75	91.25	288.25	250.5	265.75	80.5	43	133.25	112.5	165.75	74.75	421.5	399	410.75	255.75
2018-11-07 08:30:00	141.75		8	02:00:00		204	115	79.75	55	254	274.75	331	211.75	191.25	374.5	197.25	195	765.25	108.75	163	82.75	102	221.75	113.25	241	364.25	283.25	97.5	213	113.5	300.5	29.75	200.75	199.75	109.5	118.25	33.75	152.25	78.5	70	236.25	298	548.75	407.5	393.75
2018-11-07 08:45:00	138.75		9	02:15:00		204.5	103.75	256.25	242.25	50.75	223.75	92	111.5	398.25	186.5	290.5	80.5	685.25	146.75	125.5	31.75	146.5	136.75	289.5	244.75	284.5	274.75	368.25	350	100.75	68.5	165	223	218.75	34.75	141.25	115.25	120.5	38.5	503	196	315.5	416.25	186.5	136.25
2018-11-07 09:00:00	204		10	02:30:00		287.75	218.75	257	435.75	15.5	132.25	18.5	235.75	79	52.25	218.75	100.5	321.75	213.75	339	121.75	102.25	221.5	383.25	90	104	394.75	335.75	342	147.75	141.25	390	451.5	128.25	54.75	288	209.5	163.5	98.25	90.5	38.75	41.25	108	224.75	46.25
2018-11-07 09:15:00	204.5		11	02:45:00		196.75	303	133	186	48	79	73.75	468.5	82.5	21.25	99	283.5	191.25	253.25	103.25	353	118	346.5	280.5	344	44.25	378.25	62.25	113.25	179.75	229	164.75	491.5	287	376.75	254	122.25	148.5	317.5	142.5	114.25	9.5	172.5	217.75	200.25
2018-11-07 09:30:00	287.75		12	03:00:00		41.25	322.75	137	91.5	143.25	176	275.75	392.5	186.25	58	351.75	224.75	229	78	164.75	502.5	412.5	253.25	344.5	626.5	91.75	284.25	105.5	258.75	69.75	197.5	843.5	353.75	290	393.75	250.25	139.25	40.25	639.75	87.75	352.5	162.5	190.25	168.75	122.5
2018-11-07 09:45:00	196.75		13	03:15:00		80	168.5	354	321.25	123.25	156	438.25	69.5	106.75	134.75	424.75	372.25	172	259.5	257.5	761.25	412.25	217.75	200.5	192.75	145.75	186.75	181.75	303.5	169.25	122.75	405.5	443.25	101.5	136	258.75	149.75	37.25	493.5	503.25	266.5	458	123.75	76	99.5
2018-11-07 10:00:00	41.25		14	03:30:00		98.5	162.25	265.75	286	88	68	102.75	27.25	198.5	286.75	316.5	266.75	120.75	105	116	431.25	441.5	126.75	89.75	252.25	319.5	149.75	107	111.75	465.5	63.75	145	126.75	27.5	416.5	405.25	51.25	43.25	308	588.5	42.75	293.25	109	5.25	249
2018-11-07 10:15:00	80		15	03:45:00		250	400	223.25	345.75	158.25	226	29	50.75	353.25	498.75	398.75	63.25	250.5	185.25	138.5	308.25	343.25	78.5	62.75	106.25	232	40	164.25	74.75	272.5	58.25	10.25	21.75	137	387	325.5	188	28.75	36.75	273.5	55	146.5	189.5	139	287.25
2018-11-07 10:30:00	98.5		16	04:00:00		260.5	455.75	127.25	93.25	233.25	457.25	33.75	76	387.25	340	150.75	226.75	425	384.5	260.25	159.75	209.25	63.75	113.75	104.25	191.25	35.25	119.75	134.5	159.5	111.5	11.75	171	199.5	94.75	60	241	159.75	26.25	88.5	155	136	210.25	600.25	272.5
2018-11-07 10:45:00	250		17	04:15:00		245.25	265.25	97.25	20.75	139.75	186.25	127.5	360	232.75	152.75	32.75	339	178	290.75	314.5	15.5	155.25	119	167.75	154.5	187.75	55	166	273.25	137	198	23	317.5	390.25	37.25	22.5	432	226	14	129.25	79	124	222	613	140.5
2018-11-07 11:00:00	260.5		18	04:30:00		371.25	192.25	78	68	158	43.5	209.5	281.75	207.5	36.25	32.75	349	206.5	34.5	107.25	65.5	69.75	277.25	288	52.5	33	52.75	172.25	179.5	222.5	266.25	176.75	356.25	406.5	39.5	130	296.25	75.25	73.5	113.5	176	265.5	273.5	113.5	224
2018-11-07 11:15:00	245.25		19	04:45:00		363.25	206	135.75	262.25	23.75	19	257.25	127	101.75	125	58.75	323.25	100.75	80.5	54.25	75.5	178.5	309.5	237.25	212	100.75	306	102.75	416.25	222.25	293.75	78	279.25	309.25	40.5	128.25	257	194.5	82	43.75	176.5	278.5	482.25	27.75	69.75
2018-11-07 11:30:00	371.25		20	05:00:00		311	149.75	217.25	301	53	34.5	299	135.75	94.5	227.75	227	510	172.25	310.5	133.25	238.25	148.75	223	179.75	606.25	176	374	117.5	463	131.25	180	153.5	427.5	213.5	254.75	282.75	61.25	148.75	283.75	22	315	300.25	515.5	29.25	169.25
2018-11-07 11:45:00	363.25		21	05:15:00		131.5	165.25	345	283.25	52.25	54.5	336.5	413.75	76	207.75	454	390.25	594.75	326.25	502.75	126.25	298.75	203.75	314	690.5	318.75	435.5	287	525.5	264	183	431.25	311.5	313	353.5	317.5	162.75	239.5	406	226.25	513.5	274.25	357.25	45	289.5
2018-11-07 12:00:00	311		22	05:30:00		142.25	167.75	399	60.25	72.25	108	494	550	301.5	323.25	647.75	390.25	764.5	251.25	432	255.5	592.25	310.25	724.75	489.5	282.5	603.5	714.75	67	242	236.75	283.75	284.75	229.75	320.5	196	229.5	234	738.5	440.5	645.75	138.75	453	62.75	270
2018-11-07 12:15:00	131.5		23	05:45:00		290	191.75	317.25	104.75	197.75	208.5	367.75	110.75	322.75	276.25	395	481	619.75	266.5	224.25	440.5	599.25	528.25	722.25	446	240	318.25	347.25	24.25	388.75	171.25	204.75	241.75	483.25	549.5	204	557	412.75	691.5	350.25	562.25	210.25	376	209.5	268.25
2018-11-07 12:30:00	142.25		24	06:00:00		96.5	59.5	383.25	72.75	263.75	192.5	70.25	88.75	351	330.25	373.5	412.25	637.5	368.25	491.25	524.5	577.25	735.25	605	340.5	88.5	235.25	194.25	81.25	471.75	262	393.75	208.5	472.25	641.75	388.5	466.5	675.25	459	307.25	400	200.75	248.75	213.75	248.5
2018-11-07 12:45:00	290		25	06:15:00		40	240.25	206.25	70	259.75	284.75	111	217.25	188.75	467	347	618.75	530.25	454.5	473	474.25	537	829	724.25	348.75	188.75	208.75	162.75	201.75	359	275	608.5	314	329.5	547.75	454.25	613.75	549	368.5	182	296.75	226.25	206.25	384.75	454
2018-11-07 13:00:00	96.5		26	06:30:00		287.5	656.25	102	104.5	301.75	153	179.25	314.25	699.25	579.75	395.25	790.5	671.5	430.75	555.5	343.75	521.25	615.25	870.5	660.5	608	253.75	62.5	121	324.75	604.25	346	499	175.5	339.25	390.75	619	410	525.75	136	198.5	85.5	174.25	606.75	666
2018-11-07 13:15:00	40		27	06:45:00		261	227.5	110.25	155	89.75	359.5	305.5	428.25	542.75	433.25	848	657.25	723.75	477.5	602.25	350.75	638.75	429.5	920.75	713.75	263.5	246.25	341	64.5	148	727.25	323.5	322	404	479.75	553.5	636	436.25	210.5	103.25	204	117	249.5	328.5	777.25
2018-11-07 13:30:00	287.5		28	07:00:00		390.5	92.5	246.75	88	127.25	272.25	203.25	300.25	354.25	435.25	839.75	500.25	611.75	409.25	639.25	568.25	685.5	615.5	676.5	721.25	272	482.25	365.5	257.25	58.5	506.75	497.5	212.25	358.75	580.75	684.25	631.5	466.25	324.75	100.5	183.25	160.5	190.75	235.75	362.75
2018-11-07 13:45:00	261		29	07:15:00		106	127.25	254	302.75	188.5	256	249.5	413.75	307.5	531.25	686.75	913.5	788.75	686	714.75	633.25	726	715	848	498	455.25	434.5	308.5	306.5	251.75	405.25	782.75	123	351.5	515.5	399	721.75	365.25	713	153	30	284.25	169	242.5	294.75
2018-11-07 14:00:00	390.5		30	07:30:00		295	156.75	170	225.75	125.25	377.75	126.75	742.5	206.25	634.25	535.5	769.5	1152.25	804.5	940.5	663.5	807.75	753.25	927.5	650.5	429.25	509.5	587.25	544.5	665.75	313.5	603	379.5	531.5	715.5	309.25	438	345	503	274.5	311	856	361.25	177.5	105.5
2018-11-07 14:15:00	106		31	07:45:00		403.75	369	145.5	116	173	387.75	259.75	582.75	392.5	605.75	713.75	620.25	1334	936.5	845.75	568	851	845	909.75	564.75	427.75	582.75	899	673.25	553.5	438.25	656.75	645.75	547.5	566	374.75	407.25	353.75	598	253.5	205	918.25	181	194.5	67.5
2018-11-07 14:30:00	295		32	08:00:00		316	201	243.25	202.25	196.25	332.25	436.75	241	563	535.75	817.25	646.25	1212.75	699	484.5	727.25	718.75	683.5	900.75	958.75	414.75	906.25	810	432.5	418.25	679.25	1375	687.5	398.25	448	392	273.25	441.25	328.75	358.5	370	609.25	385.5	426.5	166.5
2018-11-07 14:45:00	403.75		33	08:15:00		372	196.5	316.25	349.75	345.5	560.75	345	253.75	455.5	497.25	888	691.5	1139.5	637.25	497.75	925.25	953.5	696	756	1206.75	577.25	706	474	486.75	617.75	512.5	1316.75	430.75	314.5	183.5	785	309	519	1060.25	510.75	580.25	245.75	459	615.5	320.5
2018-11-07 15:00:00	316		34	08:30:00		230.75	90.75	411.75	211.25	299.25	1041.25	368.5	460	457.5	764.25	950.25	741.5	1077.5	350.5	631	827	836.5	823.5	691.5	1333	611.25	748.75	104.75	493.75	568.25	453	1213	270.5	129	208.75	748.25	273.75	526	1339.5	396.5	242.25	293.75	308.5	656.5	417.25
2018-11-07 15:15:00	372		35	08:45:00		34.5	117.25	408	265.25	594.75	1233.75	538	683.75	803.25	1004.25	930.75	761.75	1143.25	751.25	942.5	888	919.25	843.25	895.75	1220.5	351	783	332.25	353.5	329	439.25	1045	514	146	296.5	378	282.25	304.5	1289.5	749.25	213	350	504	428	575
2018-11-07 15:30:00	230.75		36	09:00:00		53.25	150.5	398.5	208	693.75	1092.25	665	611.25	693.75	884.25	826.75	849.5	1030.25	835	887.5	698.5	784.75	835.5	775	1149.5	605	1020.5	729.25	290.5	406	174.75	805	746.25	308.75	506	466	557	78.25	936.5	262.25	396	178.25	375.25	234.25	736.75
2018-11-07 15:45:00	34.5		37	09:15:00		82.75	241.25	339.25	409.75	574.75	922.5	410.25	609.5	676.5	826.25	643.5	851	1057.5	820.5	981.5	797.75	804	972.25	801.25	1003.5	854.75	1036.75	542.75	153.25	286.5	291.5	994.25	298.75	540	344	602.25	371.5	440.25	451	70.75	203.25	148	416.5	320	337.75
2018-11-07 16:00:00	53.25		38	09:30:00		110.5	334	369.25	593	678.75	649.75	693.5	846.25	761.75	790.25	712.75	931.5	1113.25	893.5	1056.5	722.5	827	903	819.5	1046.5	829	987.25	694	417	390.5	439.5	1012.25	554.5	706.5	458.25	582.5	233.25	773.25	778	110	469.5	272	536.5	412.25	179.25
2018-11-07 16:15:00	82.75		39	09:45:00		209.5	287	509.5	669.5	630	951.5	768	722.75	820.25	728.5	621.5	1025.25	998.25	833.5	886.75	852.25	865.25	826.5	618.25	1087.75	965.75	1034.5	863.75	818.5	638	639.25	828.25	560.25	685.25	790.5	564.5	552.75	581.5	977.75	446.25	404	482.75	672	680.75	466
2018-11-07 16:30:00	110.5		40	10:00:00		363.5	254.25	508	662.5	803	836.5	722	825.75	842.5	963.5	555.5	963.5	1173	991.5	783.5	777.75	830	660	977.75	1097	1023.75	1000.5	718.75	922.75	500.75	838.25	1044.5	227.25	695.25	933.5	368	653	485.5	1072.5	647.25	672.75	366.75	607.25	927.75	711.5
2018-11-07 16:45:00	209.5		41	10:15:00		334.25	433.75	349.25	581	768.25	988	923.25	1006.5	914	998	657.5	816.75	1075.75	989.5	717.25	542.5	522.25	664	858.75	1122.75	1084.75	939	730.75	799.75	587	912	1199.5	278	726.5	800.75	471.5	632	815.75	880	778	534.5	460	409.25	884.25	756.75
2018-11-07 17:00:00	363.5		42	10:30:00		229.75	553.75	612.25	617.25	830.25	1028.5	890	997.25	907.75	764.25	770.75	955.5	1053.25	839.75	575.5	609	701.5	712.5	571.5	1118	960.5	890.75	737.75	454.75	953.25	1012	1231.75	648	748.75	687	567.75	687.25	732.25	863.75	727.25	632	542.75	345.25	414.25	487.5
2018-11-07 17:15:00	334.25		43	10:45:00		299.25	433.5	815.75	626.75	802.5	942.75	741.75	886	858	682.25	897	806	997.75	722.75	663.25	534	713.25	697.5	736	1118.75	970.75	623.75	653.25	618	1072.5	638	1040.75	755	572	212.75	845.25	468.75	839	895	453.25	910.5	632.25	513.75	517.5	500.75
2018-11-07 17:30:00	229.75		44	11:00:00		333.25	500.25	787	753	718	943.25	999.75	916.5	973.5	666.5	750.5	585.5	1009.5	517.75	619.25	458.25	665.25	588.5	658.5	1074.5	936	852.25	870.25	805.75	1016.25	944.5	1082	912.75	886	758.5	1050.75	642.5	913.75	971.5	827.25	845.25	937.25	967.5	890	982.5
2018-11-07 17:45:00	299.25		45	11:15:00		586.75	708	858.75	783	778.75	1055.75	977.75	940.5	847.25	712	850.5	380	921.5	571.5	537.75	620.25	815.25	783.75	621.25	1137.25	1017.25	946.75	949.75	977.25	989	1077.25	1139.75	1032	1048.75	1088.25	1000	1034.75	1047.5	1031.5	1007	1076.75	1061.75	1144	1136.25	1124.5
2018-11-07 18:00:00	333.25		46	11:30:00		791	776	854.25	877	625.25	1026.25	932.25	969.75	740.75	758	605.25	376.25	860.25	401.5	594.5	673.25	433.5	641	766.25	1089	792	934	924.5	1012.75	1085.75	1059.25	1175.25	1041.25	1042	1023.25	1086.25	1087	1001	1030.75	985.25	1097.5	948.5	1020.75	901.25	1091.25
2018-11-07 18:15:00	586.75		47	11:45:00		549.25	786.5	861.5	827.5	677.75	1061.25	737	603.25	571.25	648.75	604.25	294.75	887.5	476.25	350.5	688.25	343.25	667.75	758.5	788.75	426	948	981.25	1018.75	1138.5	913.75	1132.25	1069	1002.75	871	877	1078.25	1026.75	982.25	734	952.5	845.75	1023.25	869	877.75
2018-11-07 18:30:00	791		48	12:00:00		552.5	647.25	665.75	733.75	622.25	1031.75	294.25	466.25	656.25	419.75	561	484.75	704.75	511	408.5	523.5	355.75	511.5	596.75	593.25	296.25	821.25	940	995.5	1105	868.25	1163	805	819.5	698.75	781.25	752.5	934.5	970.5	546.5	937.75	921.75	714.5	581.5	505.25
2018-11-07 18:45:00	549.25		49	12:15:00		417.25	562.75	289	510.25	382.75	999.5	100.75	304	715.5	352.25	477	708.25	719.5	537.25	553.75	409	460	381.5	335	588.25	157.5	417.75	776	967.5	1016.75	764	1026.75	796.75	761.75	543	733.25	680	817.25	823	469.25	878.5	1027.25	602.75	596.75	693.25
2018-11-07 19:00:00	552.5		50	12:30:00		304.75	242.75	170.5	408.75	328.75	815.75	138.5	358.5	504.5	365.5	672	830.5	753.5	391.25	489.5	269.5	564.75	507.75	422.75	407.5	241.75	550.75	585.75	894.25	924.5	700.25	861.75	636.75	683.75	477.25	442.5	512	569.75	736	659	527	780.75	477.75	513.25	548.5
2018-11-07 19:15:00	417.25		51	12:45:00		241	157.75	74	248	310.75	602.5	322.75	377.5	528.5	466	419.75	842.5	702.25	266.5	514.25	485	702.75	367.5	388.5	242.25	278.25	304.75	442.75	799.5	508.75	598.75	799.5	556.75	623	376.75	335.5	438.75	684	720.25	298	555.5	690.25	511	629	707.5
2018-11-07 19:30:00	304.75		52	13:00:00		183.25	113.5	247.25	113.5	556.75	392.25	284.5	368.25	504	638.25	609.5	987.25	738.75	401.75	603.5	382	689.75	284.75	205.5	183.5	170.5	319.75	474	471.75	496.5	355.75	823.25	521.25	659.5	498	661.75	509.25	501.75	821	413.25	524.5	409.5	709.5	697.25	677.75
2018-11-07 19:45:00	241		53	13:15:00		587.25	185.75	367.75	100.25	397.5	200.25	400.5	768.5	570.75	890.25	731.75	631.5	613	505.75	451.75	583.5	748	604.5	209.25	308.25	354.5	326.5	336.25	570.75	477.75	549.75	569	551.5	566.75	469.25	735.25	644.5	389.5	307	491.75	372.25	393.75	580.25	552	841.75
2018-11-07 20:00:00	183.25		54	13:30:00		624.5	340.25	316.25	106.25	327.25	291.5	515	614.5	558	1016	699.5	570	708.25	505.5	590.75	540.75	413	631.25	223.25	714.75	633.25	234.25	347.75	447.25	341.5	656	618	419.25	505.5	480.25	633.25	490.5	443.25	417.5	316.25	340.75	483.75	378.5	425.75	666.25
2018-11-07 20:15:00	587.25		55	13:45:00		526.25	277.5	464.25	327.25	413.75	461	789	573.25	636.75	712.5	751.75	441	761.5	570.5	631.75	744.5	437.75	605	432.25	430.5	354.5	267.5	512.25	227.5	350.75	508.75	631.5	447.75	544	514.25	508.25	322.25	526	295.5	255.75	457	414.25	306	551.25	433.75
2018-11-07 20:30:00	624.5		56	14:00:00		527.75	118.75	456.25	355.25	559	521.25	803.75	563.5	768	504	674.75	496.25	649.75	821.5	588.75	743.75	349.25	914	716	303.25	485.75	183	341	322	231.25	421.5	639.5	681	594.25	621	482.75	488	481.75	397.25	317.75	286.75	432.75	548.25	489.25	540.5
2018-11-07 20:45:00	526.25		57	14:15:00		349.25	217.25	540.5	523.75	509.75	551	802.5	704.5	746.5	623	840.75	602.75	685.5	889.75	688.75	607.75	392.25	742.75	849.25	353.25	180	195.75	279.75	370.5	485.75	478.75	555.75	595	595.5	501.25	511.75	646.25	478	232.75	478.25	294.75	325.25	609.5	540.25	734
2018-11-07 21:00:00	527.75		58	14:30:00		228.25	310.5	288.75	564.75	686.25	587.5	651.5	732.75	706.5	711.75	938.75	696.75	717.75	500.75	650	415.75	415	587.5	764	656.5	423.5	232.5	290.25	408	415.25	453.75	658.25	708.75	491.75	471.25	718.5	395.25	687	500.5	258.5	381.75	605.25	429.5	565.5	555
2018-11-07 21:15:00	349.25		59	14:45:00		384.25	559.5	301.75	665.25	721.75	247.5	600.25	768.5	922.75	1016.75	652.25	718.5	786.25	536.75	570.25	512.75	866.75	615	702	822.5	530	217.25	171.75	583.75	461.5	493.5	785.25	428.75	470.25	727	577	588.75	833	674.75	425.25	664	834.75	689.75	441.25	599
2018-11-07 21:30:00	228.25		60	15:00:00		380.5	649.25	293.5	461	336.75	235.5	377.75	871	973.75	948.5	620.75	688	776.25	420.5	633.75	691	624	485	549.5	542.5	278.5	256.75	456.25	511.75	869.25	856.75	796.5	542.25	690.75	674.75	464.25	656.75	811.5	532.5	524	635.75	584.25	684.75	667	455.25
2018-11-07 21:45:00	384.25		61	15:15:00		505	449	256	491.5	399.25	451	459.5	722.25	723.5	656.5	656.5	573.75	723	446.5	507.25	734.5	738.5	386	659.25	401.5	431.75	355.5	426	439.5	668.25	835.25	822.75	546.5	625.5	636	411.25	375	527.25	721.75	300.75	741.25	476.75	745.5	747	564.5
2018-11-07 22:00:00	380.5		62	15:30:00		408	212.5	380.25	321.5	316.5	491.5	439.25	741.25	647.5	589.5	710	452.5	849.25	490.5	581.25	496.25	589.75	448.25	617.5	676.25	707.75	564.75	681	535	780	701.75	794.5	630.25	760.25	665.75	682	491.5	505	909.5	241.75	799.75	612.75	573.5	584.25	600.75
2018-11-07 22:15:00	505		63	15:45:00		254.25	398.75	422.75	428.75	254.75	533	687.25	614	701.75	517.75	861.75	701.25	890.25	547.75	796.5	561.5	445	791.75	681.75	808.5	573.5	494	611.25	447.75	1094.75	645.75	960	624.5	717.5	614.25	833.5	763.75	648.5	804.75	543	516	481.75	516.5	755.75	846
2018-11-07 22:30:00	408		64	16:00:00		296	289	338.5	500.75	241	729.75	606.75	594	730.25	432.25	690	722.75	775.5	801.25	770.5	593	407.75	1010.5	767.25	974.25	667	483.75	492.75	582.5	715	796.5	879.25	779	836.25	722.75	890.75	995.5	1025.5	756	856.5	528.75	529.25	609.5	913.5	1007
2018-11-07 22:45:00	254.25		65	16:15:00		259.75	205.5	673	294.25	204.75	689	786.5	623	805	535	309.75	704.5	834	894	507.75	385.5	760.25	893.75	589.75	670.25	846.25	614.5	564.75	899.25	739.25	666.75	984	861.5	1023.25	828	756.75	817.25	939.5	705.75	773.5	855.75	998.5	892	986.75	933.5
2018-11-07 23:00:00	296		66	16:30:00		277.25	256.25	618.75	170.75	412.25	675.75	821.5	705.5	569	314.5	120	267	762.25	707.75	417.75	400.75	778.25	604.5	357.75	579.25	472	500	690.75	949.5	719.75	843.75	728	968.5	1054.75	602.75	429.75	1024.5	920	846.5	749.25	844.25	948.5	990.5	776.75	702
2018-11-07 23:15:00	259.75		67	16:45:00		227.5	272.5	418.5	260.25	607.75	708.25	713	534.75	438	274.75	288.5	134.25	754.5	487.25	522.75	675.75	624.75	302.5	309	817	536.5	442	656.25	624	568.75	924.75	798.75	777.75	759.75	547.75	565.5	870	660.75	827.25	664.75	919.25	980.75	862.5	799.75	816.75
2018-11-07 23:30:00	277.25		68	17:00:00		159	275.75	354.25	283.5	741.25	784.75	492.25	309	601	100.75	398	120.75	687.75	322	597.5	966.5	417.75	285.75	287.75	732.5	660	624.75	644.5	538.75	511.5	726.25	976.75	862.75	609.25	922.25	582.75	739	487	793.25	732.75	784.5	895.75	781.5	854.5	655.25
2018-11-07 23:45:00	227.5		69	17:15:00		210.75	400.25	137.25	383.25	482.75	947.5	104.5	396.75	341.75	140.25	299.5	106.25	635.75	314.25	889.75	864.75	301.75	546.25	695.25	619.75	615.75	630	526.75	568.5	839.5	520.25	971.25	696.75	856	1013.25	831.75	650.75	591.75	837.5	797.75	748	793	730.25	654	880
2018-11-08	159		70	17:30:00		205.5	428.5	82.75	463	598	914	107.5	216	38	208	161.25	126	374	643.75	652	488.75	154	237.75	527.5	365.75	361.75	353.5	218.75	220.75	478.75	314.75	752.25	543.75	677	654.5	427	469.25	551.25	786	573	583.5	484.5	550.25	274	659.5
2018-11-08 00:15:00	210.75		71	17:45:00		413	235.75	151.5	398.75	853.75	890.25	151.75	148.5	74	196	219.25	374.25	184.75	423.75	217.5	45.5	38.25	93.25	201.75	317	90.75	128.75	148.5	13.5	189	439.75	584.75	262	410.25	140	174.5	184	306.5	515.5	385.75	104.5	208.25	201	132.75	450.5
2018-11-08 00:30:00	205.5		72	18:00:00		172.5	306	273	404	926.5	734.5	85.5	70.25	90.5	226	71.5	407.25	331	316.5	164	8.75	120.5	26.5	7.25	215.5	20	37.25	150.5	64.25	129	333	272.5	226.5	206.5	69.75	32.25	127	215	428.5	319.75	43.25	32.5	180.75	69	145.75
2018-11-08 00:45:00	413		73	18:15:00		318.25	531.75	219	473.5	679.5	189.75	142.5	113.25	27	288	154.5	249.5	228.25	40.25	82.25	47	175.5	111.75	26.75	156.5	103.25	13.25	42.25	146.5	56.5	94.75	54.75	244.5	199.5	38.5	96.5	206.5	294	199.25	240	12.5	157.5	159.25	168.25	58
2018-11-08 01:00:00	172.5		74	18:30:00		406.75	331.5	317.5	620	185	99.25	47.25	120	69.5	192.75	176.75	328	152.5	76.5	46.25	86.75	321	286.5	75.5	233.5	184.5	64.75	111.25	194.75	278.75	158	145.75	97	227.75	67.25	118	45	86.5	397	185.25	84	63.25	114.25	388.5	230.5
2018-11-08 01:15:00	318.25		75	18:45:00		198.25	268	319.5	734.5	32.5	186	31.75	132.25	76.75	128.5	92.75	346	324.75	194.5	85	111	285.75	118.75	107	213.25	179.5	74.75	177	245	159.75	181	470.25	257.75	103.5	177.25	381.25	135	457.25	365	342.75	221.25	186	320.5	425.75	141.5
2018-11-08 01:30:00	406.75		76	19:00:00		104.25	183.5	434.75	747.5	16.75	410	241.75	142	37.75	88.75	119	292.5	280.25	244.75	54	83.5	68.75	110.75	201.75	144.25	118	254.25	96	107	55.75	64.75	296.25	402.75	238.5	118.75	353.75	200.5	394.25	172	474.5	197.5	181.75	287.75	253	274
2018-11-08 01:45:00	198.25		77	19:15:00		253.5	330	440	558.25	60.75	150.75	265.5	148.25	61.5	89.5	120.25	63.75	164.5	209.75	28.25	30.75	48.5	20.5	85.5	18	190.75	256.5	119.25	79	203.25	224	354	248.25	189	127	239	323.5	42.75	438	266	377	146.25	400	145.5	245.5
2018-11-08 02:00:00	104.25		78	19:30:00		217.25	414.5	472.25	365.5	54.75	221.25	130	170.25	65.5	29.25	322.5	27.5	78.5	179.5	74.25	102	185.5	102.25	19.5	164.75	26.25	103.5	156	284.75	158.75	111	202.25	67.5	113.5	229.5	279.75	212.75	27.25	306	105.75	521.25	258.75	208.5	61.5	260.75
2018-11-08 02:15:00	253.5		79	19:45:00		248.5	310.75	808.25	214.25	91.5	262.25	266	106.75	202.75	120.25	252	37	312.25	367.25	258.25	73.5	105.75	63.5	66.75	382.5	37.25	19.5	136.75	251	129.5	30.5	116	328	217.5	204.25	401.25	83.5	78.75	97.5	146.75	228	245	190.75	50	224.25
2018-11-08 02:30:00	217.25		80	20:00:00		623	333.5	810.75	44.5	294	385.5	234	148.5	524.75	250.25	35.25	81.5	258.25	111	283.75	299.5	33.25	106	166.25	146.75	137	62.5	95.75	142.25	192.5	169	32.5	184.5	63.25	128.5	111	64	252	137.25	309	95.25	84	32.25	132.75	164.5
2018-11-08 02:45:00	248.5		81	20:15:00		434.5	436	651.25	16	226.5	199.75	100.5	83	269.5	196	58.75	286.25	64.75	24.25	209.5	236.75	205.5	55.75	250	141.5	275	203.25	89.5	80.25	188	132.75	141	81.25	226.75	155	85	36.5	393.25	52.75	214.5	44	30	114.25	248.5	301.5
2018-11-08 03:00:00	623		82	20:30:00		299.25	430.5	475	25.25	82	113.75	66.75	114.75	149.5	157.75	231.5	150	233.25	21.5	229	79.5	221.25	94	150.75	207	200	218.75	89.5	60.25	26.25	67.5	261.5	182.25	206	221.75	280.5	145.5	175.25	292	57	166.25	111	150.25	198.25	216.75
2018-11-08 03:15:00	434.5		83	20:45:00		108	395.25	169	66.75	74.5	256.5	245	165.5	183.75	267.25	231	133.5	245	141.75	286.5	49.5	333.5	41.75	44.5	181	254.75	168.5	213.75	172.5	48.75	22.5	330.25	147.25	256.75	112.75	137	154.25	128.25	343	65	349.75	233.25	72.25	178.75	63.75
2018-11-08 03:30:00	299.25		84	21:00:00		236.5	499.25	48.25	75.5	247.75	338.75	73.25	213.75	80.75	441.75	118.25	254.75	300.5	354	64.5	147.75	399.25	135.5	154.75	59.5	325.5	248.75	261	11	154.25	65	222	72	220.75	73.25	72.5	186.5	171.25	337.25	38	286.25	133.25	114	259.5	126
2018-11-08 03:45:00	108		85	21:15:00		382.25	760.75	55.5	98.5	182.75	175	324.5	163.5	25.5	309.5	327.5	222	218.25	242.25	41.75	354.25	176	482.25	203.25	17.75	326.25	303.75	126.25	26.75	31.5	22.75	82.75	89.25	109.5	168.75	54.5	118.75	35.75	120	36.5	210.75	90	49.75	118	16.25
2018-11-08 04:00:00	236.5		86	21:30:00		604	540.25	19.75	99.25	194	105	518	81.75	75.25	159.25	355.5	206.5	70.25	94	87.75	277	26	527	55	99.75	138	15.5	37.75	160	65	191.5	137.5	181.75	21.75	58.5	208.75	184.5	268.5	103.25	102	82.25	202.5	137.25	163.25	55.75
2018-11-08 04:15:00	382.25		87	21:45:00		627	278	54.75	75	99.75	168.75	250.75	55.5	187	66.75	433.5	390.5	97.25	49	190.5	198.75	129.25	185.25	26	169.25	152.25	20.75	122	143.25	169	390.25	331.5	363.75	143.75	97.75	326.25	199.5	235	56.25	183.5	55	359.5	279	68	64
2018-11-08 04:30:00	604		88	22:00:00		644.75	40.25	114.75	161.25	68.5	228.75	215.75	144.5	248.25	299.75	464	244.25	366.75	115.25	91.25	171.75	56	107.75	54.75	144.25	187.75	178	150.75	113.75	249.25	291.75	501	357.25	183	114	346	10.25	165	236.75	304.75	40.25	465.5	49.5	92.75	374.25
2018-11-08 04:45:00	627		89	22:15:00		555.5	37.75	218.5	259.5	153.25	293.75	147.25	280.75	249.25	289.5	294	91.25	283.75	316	269.5	95.25	95	74	75.75	429.75	231.5	216.5	187.25	244	124	47.5	410.75	222	216.25	205.5	129	77.5	247.25	272.25	540.25	246.5	53.25	63.5	97.5	93
2018-11-08 05:00:00	644.75		90	22:30:00		380.75	68.5	194	193.5	181.75	432.5	68.25	195.5	194	88	69.5	32.25	92.5	224.5	216.75	47.75	107	20.75	255.75	426.25	292.75	115	62.5	50.25	223.75	130.5	50.75	135.75	223.75	111.5	49.25	175	178	436.25	244.5	316.25	63	42	209.75	219.5
2018-11-08 05:15:00	555.5		91	22:45:00		150.25	124.75	74.75	730.25	237.75	364.75	17.75	95.5	148.5	71.25	42.75	69.75	261.25	234.75	44.25	93	334.25	44	445	114.25	167.75	291	162.5	26.25	291.5	227.75	129.25	181.25	162.25	116.75	203.5	130.75	17.5	184	91.5	67.75	18.25	135.75	237.25	158
2018-11-08 05:30:00	380.75		92	23:00:00		84.75	252.25	127	575.5	168.25	173.5	35.25	182.5	440.75	164.75	160.5	194	179.75	423.5	186.75	195.5	540.25	159.25	660.25	76.25	158.75	522.75	272.25	161.25	80.75	96.5	370.5	247	272.5	421	340.5	307.75	67.5	357.5	139.5	51.5	108	503	302.25	161
2018-11-08 05:45:00	150.25		93	23:15:00		95.25	231	167.25	310.75	223.75	167.25	269.5	370.75	525.25	165	172.75	130.5	258.75	144.75	334.5	116.75	253.75	296	339.5	49.75	18	148.25	181.75	33	82.5	28	76.25	265.25	318.75	468.75	237.25	317.5	21.25	165.5	136	106	143	128.5	169.25	41.25
2018-11-08 06:00:00	84.75		94	23:30:00		136.25	136.75	114	46	176.5	255	545.25	420	182.5	164	320	134	70.75	56	338.25	265.5	91.25	364.5	130.75	194.25	107.5	14.5	120.75	167.75	19.75	24.25	11.75	217.75	202	159.25	173	80.75	63.5	48.75	100	53.25	97.5	74.25	97.25	44.25
2018-11-08 06:15:00	95.25		95	23:45:00		201.75	96.5	198.5	34.75	396.25	450.25	395	493.5	132.25	182.5	353	277.25	164	282	175.25	376.5	222.75	251.5	45.5	224.25	80.25	51.5	91.75	151.25	31.25	76	115.75	435.25	19.5	55.75	77.25	57.75	41.75	263.75	98.75	25.75	165.25	204	58	80.25
2018-11-08 06:30:00	136.25		96	1900-01-01		271.25	174.25	280.75	50	234	291.5	143.25	323.25	162.75	292.5	125.5	347.75	367	407.25	132.5	205.75	59.75	74.75	155.5	104.75	248	220.5	123	347.75	139.25	130.5	274	220	29	207.75	45	94.25	74	170.75	316.5	33.25	195.75	132	57.75	203.25
2018-11-08 06:45:00	201.75		97	1900-01-01 00:15:00		76.5	95.25	250.75	132.5	133	197	106.5	192.75	160.25	229.25	152.75	129.75	492	174	48.75	28.75	45	144.25	306.25	147.25	230	109.75	118.25	509	31.25	159.5	405.5	205.25	154.75	193.75	110	67	48.5	268.75	274.5	197.25	167	78.25	103.25	273.75
2018-11-08 07:00:00	271.25		98	1900-01-01 00:30:00		96.25	122.5	246.75	200	136	307.75	105.75	32	50.75	332	99.75	63	343.5	179.75	103.25	148.25	180	383.5	338.5	200.25	281.5	99	327.5	285.25	157	402.25	116.25	273.5	293.75	42.5	229	59.75	107.75	430.5	212	438	313.25	35	203	208.75
2018-11-08 07:15:00	76.5		99	1900-01-01 00:45:00		112.5	409	135	121.5	308.75	302.25	43	51	54.5	453.5	26.75	171	225	223.25	155.75	306.25	234.25	377.75	289.75	335.75	245.25	122	535	65.25	366.75	268.5	141	461	251.5	201.25	257.75	227	503.5	445.5	533	274.75	133	54.25	233	675.75
2018-11-08 07:30:00	96.25		100	1900-01-01 01:00:00		166.5	350	137.75	235.25	170.5	89.25	59.5	64.75	264.5	381.5	146.75	312.25	42	87.25	224.5	236	217.25	173.75	620.75	183.75	155.25	196.25	207.25	127.25	182.75	246.25	384.25	137.25	93	174.5	322.5	256.75	636	595.75	350.25	72.25	10.75	25	248.25	598.5
2018-11-08 07:45:00	112.5		101	1900-01-01 01:15:00		212.5	262.75	129.5	472.5	204.5	260.75	311.5	168.25	392.5	155.25	384	93.5	139	237	309	257.5	145	24.5	325.75	39.5	244.5	373.75	79.25	130	158.25	89.25	116.75	74.75	215.75	89.25	282.75	407.75	326.75	251	263.25	56.5	39.75	129.5	81.25	199.5
2018-11-08 08:00:00	166.5		102	1900-01-01 01:30:00		138.25	284	150.5	405.5	84.75	392	401.25	125.5	322	48.5	260.25	189.75	391.75	247	82.25	336.5	114.75	50	271.5	265.5	64.5	478.25	187.25	169.5	198	24	200.25	231.75	472.75	131.75	173.25	253.25	378	304.5	76.5	223.5	139.75	322.75	149	18.75
2018-11-08 08:15:00	212.5		103	1900-01-01 01:45:00		144.5	234.5	207	277	147.25	431.75	97.25	208	332.5	128.25	99.75	289.25	219	230	66.5	237.25	191.5	71	145	106.75	153	141.25	226.75	255.25	215.75	91.25	288.25	250.5	265.75	80.5	43	133.25	112.5	165.75	74.75	421.5	399	410.75	255.75	25
2018-11-08 08:30:00	138.25		104	1900-01-01 02:00:00		115	79.75	55	254	274.75	331	211.75	191.25	374.5	197.25	195	765.25	108.75	163	82.75	102	221.75	113.25	241	364.25	283.25	97.5	213	113.5	300.5	29.75	200.75	199.75	109.5	118.25	33.75	152.25	78.5	70	236.25	298	548.75	407.5	393.75	16.5
2018-11-08 08:45:00	144.5		105	1900-01-01 02:15:00		103.75	256.25	242.25	50.75	223.75	92	111.5	398.25	186.5	290.5	80.5	685.25	146.75	125.5	31.75	146.5	136.75	289.5	244.75	284.5	274.75	368.25	350	100.75	68.5	165	223	218.75	34.75	141.25	115.25	120.5	38.5	503	196	315.5	416.25	186.5	136.25	42.25
2018-11-08 09:00:00	115		106	1900-01-01 02:30:00		218.75	257	435.75	15.5	132.25	18.5	235.75	79	52.25	218.75	100.5	321.75	213.75	339	121.75	102.25	221.5	383.25	90	104	394.75	335.75	342	147.75	141.25	390	451.5	128.25	54.75	288	209.5	163.5	98.25	90.5	38.75	41.25	108	224.75	46.25	32.25
2018-11-08 09:15:00	103.75		107	1900-01-01 02:45:00		303	133	186	48	79	73.75	468.5	82.5	21.25	99	283.5	191.25	253.25	103.25	353	118	346.5	280.5	344	44.25	378.25	62.25	113.25	179.75	229	164.75	491.5	287	376.75	254	122.25	148.5	317.5	142.5	114.25	9.5	172.5	217.75	200.25	193.5
2018-11-08 09:30:00	218.75		108	1900-01-01 03:00:00		322.75	137	91.5	143.25	176	275.75	392.5	186.25	58	351.75	224.75	229	78	164.75	502.5	412.5	253.25	344.5	626.5	91.75	284.25	105.5	258.75	69.75	197.5	843.5	353.75	290	393.75	250.25	139.25	40.25	639.75	87.75	352.5	162.5	190.25	168.75	122.5	343.75
2018-11-08 09:45:00	303		109	1900-01-01 03:15:00		168.5	354	321.25	123.25	156	438.25	69.5	106.75	134.75	424.75	372.25	172	259.5	257.5	761.25	412.25	217.75	200.5	192.75	145.75	186.75	181.75	303.5	169.25	122.75	405.5	443.25	101.5	136	258.75	149.75	37.25	493.5	503.25	266.5	458	123.75	76	99.5	187.75
2018-11-08 10:00:00	322.75		110	1900-01-01 03:30:00		162.25	265.75	286	88	68	102.75	27.25	198.5	286.75	316.5	266.75	120.75	105	116	431.25	441.5	126.75	89.75	252.25	319.5	149.75	107	111.75	465.5	63.75	145	126.75	27.5	416.5	405.25	51.25	43.25	308	588.5	42.75	293.25	109	5.25	249	35
2018-11-08 10:15:00	168.5		111	1900-01-01 03:45:00		400	223.25	345.75	158.25	226	29	50.75	353.25	498.75	398.75	63.25	250.5	185.25	138.5	308.25	343.25	78.5	62.75	106.25	232	40	164.25	74.75	272.5	58.25	10.25	21.75	137	387	325.5	188	28.75	36.75	273.5	55	146.5	189.5	139	287.25	16
2018-11-08 10:30:00	162.25		112	1900-01-01 04:00:00		455.75	127.25	93.25	233.25	457.25	33.75	76	387.25	340	150.75	226.75	425	384.5	260.25	159.75	209.25	63.75	113.75	104.25	191.25	35.25	119.75	134.5	159.5	111.5	11.75	171	199.5	94.75	60	241	159.75	26.25	88.5	155	136	210.25	600.25	272.5	70.75
2018-11-08 10:45:00	400		113	1900-01-01 04:15:00		265.25	97.25	20.75	139.75	186.25	127.5	360	232.75	152.75	32.75	339	178	290.75	314.5	15.5	155.25	119	167.75	154.5	187.75	55	166	273.25	137	198	23	317.5	390.25	37.25	22.5	432	226	14	129.25	79	124	222	613	140.5	195.5
2018-11-08 11:00:00	455.75		114	1900-01-01 04:30:00		192.25	78	68	158	43.5	209.5	281.75	207.5	36.25	32.75	349	206.5	34.5	107.25	65.5	69.75	277.25	288	52.5	33	52.75	172.25	179.5	222.5	266.25	176.75	356.25	406.5	39.5	130	296.25	75.25	73.5	113.5	176	265.5	273.5	113.5	224	214.75
2018-11-08 11:15:00	265.25		115	1900-01-01 04:45:00		206	135.75	262.25	23.75	19	257.25	127	101.75	125	58.75	323.25	100.75	80.5	54.25	75.5	178.5	309.5	237.25	212	100.75	306	102.75	416.25	222.25	293.75	78	279.25	309.25	40.5	128.25	257	194.5	82	43.75	176.5	278.5	482.25	27.75	69.75	50
2018-11-08 11:30:00	192.25		116	1900-01-01 05:00:00		149.75	217.25	301	53	34.5	299	135.75	94.5	227.75	227	510	172.25	310.5	133.25	238.25	148.75	223	179.75	606.25	176	374	117.5	463	131.25	180	153.5	427.5	213.5	254.75	282.75	61.25	148.75	283.75	22	315	300.25	515.5	29.25	169.25	54.75
2018-11-08 11:45:00	206		117	1900-01-01 05:15:00		165.25	345	283.25	52.25	54.5	336.5	413.75	76	207.75	454	390.25	594.75	326.25	502.75	126.25	298.75	203.75	314	690.5	318.75	435.5	287	525.5	264	183	431.25	311.5	313	353.5	317.5	162.75	239.5	406	226.25	513.5	274.25	357.25	45	289.5	128.5
2018-11-08 12:00:00	149.75		118	1900-01-01 05:30:00		167.75	399	60.25	72.25	108	494	550	301.5	323.25	647.75	390.25	764.5	251.25	432	255.5	592.25	310.25	724.75	489.5	282.5	603.5	714.75	67	242	236.75	283.75	284.75	229.75	320.5	196	229.5	234	738.5	440.5	645.75	138.75	453	62.75	270	243
2018-11-08 12:15:00	165.25		119	1900-01-01 05:45:00		191.75	317.25	104.75	197.75	208.5	367.75	110.75	322.75	276.25	395	481	619.75	266.5	224.25	440.5	599.25	528.25	722.25	446	240	318.25	347.25	24.25	388.75	171.25	204.75	241.75	483.25	549.5	204	557	412.75	691.5	350.25	562.25	210.25	376	209.5	268.25	170.75
2018-11-08 12:30:00	167.75		120	1900-01-01 06:00:00		59.5	383.25	72.75	263.75	192.5	70.25	88.75	351	330.25	373.5	412.25	637.5	368.25	491.25	524.5	577.25	735.25	605	340.5	88.5	235.25	194.25	81.25	471.75	262	393.75	208.5	472.25	641.75	388.5	466.5	675.25	459	307.25	400	200.75	248.75	213.75	248.5	77
2018-11-08 12:45:00	191.75		121	1900-01-01 06:15:00		240.25	206.25	70	259.75	284.75	111	217.25	188.75	467	347	618.75	530.25	454.5	473	474.25	537	829	724.25	348.75	188.75	208.75	162.75	201.75	359	275	608.5	314	329.5	547.75	454.25	613.75	549	368.5	182	296.75	226.25	206.25	384.75	454	198
2018-11-08 13:00:00	59.5		122	1900-01-01 06:30:00		656.25	102	104.5	301.75	153	179.25	314.25	699.25	579.75	395.25	790.5	671.5	430.75	555.5	343.75	521.25	615.25	870.5	660.5	608	253.75	62.5	121	324.75	604.25	346	499	175.5	339.25	390.75	619	410	525.75	136	198.5	85.5	174.25	606.75	666	214
2018-11-08 13:15:00	240.25		123	1900-01-01 06:45:00		227.5	110.25	155	89.75	359.5	305.5	428.25	542.75	433.25	848	657.25	723.75	477.5	602.25	350.75	638.75	429.5	920.75	713.75	263.5	246.25	341	64.5	148	727.25	323.5	322	404	479.75	553.5	636	436.25	210.5	103.25	204	117	249.5	328.5	777.25	215.25
2018-11-08 13:30:00	656.25		124	1900-01-01 07:00:00		92.5	246.75	88	127.25	272.25	203.25	300.25	354.25	435.25	839.75	500.25	611.75	409.25	639.25	568.25	685.5	615.5	676.5	721.25	272	482.25	365.5	257.25	58.5	506.75	497.5	212.25	358.75	580.75	684.25	631.5	466.25	324.75	100.5	183.25	160.5	190.75	235.75	362.75	3
2018-11-08 13:45:00	227.5		125	1900-01-01 07:15:00		127.25	254	302.75	188.5	256	249.5	413.75	307.5	531.25	686.75	913.5	788.75	686	714.75	633.25	726	715	848	498	455.25	434.5	308.5	306.5	251.75	405.25	782.75	123	351.5	515.5	399	721.75	365.25	713	153	30	284.25	169	242.5	294.75	37.5
2018-11-08 14:00:00	92.5		126	1900-01-01 07:30:00		156.75	170	225.75	125.25	377.75	126.75	742.5	206.25	634.25	535.5	769.5	1152.25	804.5	940.5	663.5	807.75	753.25	927.5	650.5	429.25	509.5	587.25	544.5	665.75	313.5	603	379.5	531.5	715.5	309.25	438	345	503	274.5	311	856	361.25	177.5	105.5	266
2018-11-08 14:15:00	127.25		127	1900-01-01 07:45:00		369	145.5	116	173	387.75	259.75	582.75	392.5	605.75	713.75	620.25	1334	936.5	845.75	568	851	845	909.75	564.75	427.75	582.75	899	673.25	553.5	438.25	656.75	645.75	547.5	566	374.75	407.25	353.75	598	253.5	205	918.25	181	194.5	67.5	128.25
2018-11-08 14:30:00	156.75		128	1900-01-01 08:00:00		201	243.25	202.25	196.25	332.25	436.75	241	563	535.75	817.25	646.25	1212.75	699	484.5	727.25	718.75	683.5	900.75	958.75	414.75	906.25	810	432.5	418.25	679.25	1375	687.5	398.25	448	392	273.25	441.25	328.75	358.5	370	609.25	385.5	426.5	166.5	1.5
2018-11-08 14:45:00	369		129	1900-01-01 08:15:00		196.5	316.25	349.75	345.5	560.75	345	253.75	455.5	497.25	888	691.5	1139.5	637.25	497.75	925.25	953.5	696	756	1206.75	577.25	706	474	486.75	617.75	512.5	1316.75	430.75	314.5	183.5	785	309	519	1060.25	510.75	580.25	245.75	459	615.5	320.5	9.75
2018-11-08 15:00:00	201		130	1900-01-01 08:30:00		90.75	411.75	211.25	299.25	1041.25	368.5	460	457.5	764.25	950.25	741.5	1077.5	350.5	631	827	836.5	823.5	691.5	1333	611.25	748.75	104.75	493.75	568.25	453	1213	270.5	129	208.75	748.25	273.75	526	1339.5	396.5	242.25	293.75	308.5	656.5	417.25	57.5
2018-11-08 15:15:00	196.5		131	1900-01-01 08:45:00		117.25	408	265.25	594.75	1233.75	538	683.75	803.25	1004.25	930.75	761.75	1143.25	751.25	942.5	888	919.25	843.25	895.75	1220.5	351	783	332.25	353.5	329	439.25	1045	514	146	296.5	378	282.25	304.5	1289.5	749.25	213	350	504	428	575	103
2018-11-08 15:30:00	90.75		132	1900-01-01 09:00:00		150.5	398.5	208	693.75	1092.25	665	611.25	693.75	884.25	826.75	849.5	1030.25	835	887.5	698.5	784.75	835.5	775	1149.5	605	1020.5	729.25	290.5	406	174.75	805	746.25	308.75	506	466	557	78.25	936.5	262.25	396	178.25	375.25	234.25	736.75	46.5
2018-11-08 15:45:00	117.25		133	1900-01-01 09:15:00		241.25	339.25	409.75	574.75	922.5	410.25	609.5	676.5	826.25	643.5	851	1057.5	820.5	981.5	797.75	804	972.25	801.25	1003.5	854.75	1036.75	542.75	153.25	286.5	291.5	994.25	298.75	540	344	602.25	371.5	440.25	451	70.75	203.25	148	416.5	320	337.75	70
2018-11-08 16:00:00	150.5		134	1900-01-01 09:30:00		334	369.25	593	678.75	649.75	693.5	846.25	761.75	790.25	712.75	931.5	1113.25	893.5	1056.5	722.5	827	903	819.5	1046.5	829	987.25	694	417	390.5	439.5	1012.25	554.5	706.5	458.25	582.5	233.25	773.25	778	110	469.5	272	536.5	412.25	179.25	58
2018-11-08 16:15:00	241.25		135	1900-01-01 09:45:00		287	509.5	669.5	630	951.5	768	722.75	820.25	728.5	621.5	1025.25	998.25	833.5	886.75	852.25	865.25	826.5	618.25	1087.75	965.75	1034.5	863.75	818.5	638	639.25	828.25	560.25	685.25	790.5	564.5	552.75	581.5	977.75	446.25	404	482.75	672	680.75	466	199
2018-11-08 16:30:00	334		136	1900-01-01 10:00:00		254.25	508	662.5	803	836.5	722	825.75	842.5	963.5	555.5	963.5	1173	991.5	783.5	777.75	830	660	977.75	1097	1023.75	1000.5	718.75	922.75	500.75	838.25	1044.5	227.25	695.25	933.5	368	653	485.5	1072.5	647.25	672.75	366.75	607.25	927.75	711.5	80.25
2018-11-08 16:45:00	287		137	1900-01-01 10:15:00		433.75	349.25	581	768.25	988	923.25	1006.5	914	998	657.5	816.75	1075.75	989.5	717.25	542.5	522.25	664	858.75	1122.75	1084.75	939	730.75	799.75	587	912	1199.5	278	726.5	800.75	471.5	632	815.75	880	778	534.5	460	409.25	884.25	756.75	0
2018-11-08 17:00:00	254.25		138	1900-01-01 10:30:00		553.75	612.25	617.25	830.25	1028.5	890	997.25	907.75	764.25	770.75	955.5	1053.25	839.75	575.5	609	701.5	712.5	571.5	1118	960.5	890.75	737.75	454.75	953.25	1012	1231.75	648	748.75	687	567.75	687.25	732.25	863.75	727.25	632	542.75	345.25	414.25	487.5	0
2018-11-08 17:15:00	433.75		139	1900-01-01 10:45:00		433.5	815.75	626.75	802.5	942.75	741.75	886	858	682.25	897	806	997.75	722.75	663.25	534	713.25	697.5	736	1118.75	970.75	623.75	653.25	618	1072.5	638	1040.75	755	572	212.75	845.25	468.75	839	895	453.25	910.5	632.25	513.75	517.5	500.75	0
2018-11-08 17:30:00	553.75		140	1900-01-01 11:00:00		500.25	787	753	718	943.25	999.75	916.5	973.5	666.5	750.5	585.5	1009.5	517.75	619.25	458.25	665.25	588.5	658.5	1074.5	936	852.25	870.25	805.75	1016.25	944.5	1082	912.75	886	758.5	1050.75	642.5	913.75	971.5	827.25	845.25	937.25	967.5	890	982.5	0
2018-11-08 17:45:00	433.5		141	1900-01-01 11:15:00		708	858.75	783	778.75	1055.75	977.75	940.5	847.25	712	850.5	380	921.5	571.5	537.75	620.25	815.25	783.75	621.25	1137.25	1017.25	946.75	949.75	977.25	989	1077.25	1139.75	1032	1048.75	1088.25	1000	1034.75	1047.5	1031.5	1007	1076.75	1061.75	1144	1136.25	1124.5	0
2018-11-08 18:00:00	500.25		142	1900-01-01 11:30:00		776	854.25	877	625.25	1026.25	932.25	969.75	740.75	758	605.25	376.25	860.25	401.5	594.5	673.25	433.5	641	766.25	1089	792	934	924.5	1012.75	1085.75	1059.25	1175.25	1041.25	1042	1023.25	1086.25	1087	1001	1030.75	985.25	1097.5	948.5	1020.75	901.25	1091.25	0
2018-11-08 18:15:00	708		143	1900-01-01 11:45:00		786.5	861.5	827.5	677.75	1061.25	737	603.25	571.25	648.75	604.25	294.75	887.5	476.25	350.5	688.25	343.25	667.75	758.5	788.75	426	948	981.25	1018.75	1138.5	913.75	1132.25	1069	1002.75	871	877	1078.25	1026.75	982.25	734	952.5	845.75	1023.25	869	877.75	0
2018-11-08 18:30:00	776		144	1900-01-01 12:00:00		647.25	665.75	733.75	622.25	1031.75	294.25	466.25	656.25	419.75	561	484.75	704.75	511	408.5	523.5	355.75	511.5	596.75	593.25	296.25	821.25	940	995.5	1105	868.25	1163	805	819.5	698.75	781.25	752.5	934.5	970.5	546.5	937.75	921.75	714.5	581.5	505.25	0
2018-11-08 18:45:00	786.5		145	1900-01-01 12:15:00		562.75	289	510.25	382.75	999.5	100.75	304	715.5	352.25	477	708.25	719.5	537.25	553.75	409	460	381.5	335	588.25	157.5	417.75	776	967.5	1016.75	764	1026.75	796.75	761.75	543	733.25	680	817.25	823	469.25	878.5	1027.25	602.75	596.75	693.25	0
2018-11-08 19:00:00	647.25		146	1900-01-01 12:30:00		242.75	170.5	408.75	328.75	815.75	138.5	358.5	504.5	365.5	672	830.5	753.5	391.25	489.5	269.5	564.75	507.75	422.75	407.5	241.75	550.75	585.75	894.25	924.5	700.25	861.75	636.75	683.75	477.25	442.5	512	569.75	736	659	527	780.75	477.75	513.25	548.5	0
2018-11-08 19:15:00	562.75		147	1900-01-01 12:45:00		157.75	74	248	310.75	602.5	322.75	377.5	528.5	466	419.75	842.5	702.25	266.5	514.25	485	702.75	367.5	388.5	242.25	278.25	304.75	442.75	799.5	508.75	598.75	799.5	556.75	623	376.75	335.5	438.75	684	720.25	298	555.5	690.25	511	629	707.5	0
2018-11-08 19:30:00	242.75		148	1900-01-01 13:00:00		113.5	247.25	113.5	556.75	392.25	284.5	368.25	504	638.25	609.5	987.25	738.75	401.75	603.5	382	689.75	284.75	205.5	183.5	170.5	319.75	474	471.75	496.5	355.75	823.25	521.25	659.5	498	661.75	509.25	501.75	821	413.25	524.5	409.5	709.5	697.25	677.75	0
2018-11-08 19:45:00	157.75		149	1900-01-01 13:15:00		185.75	367.75	100.25	397.5	200.25	400.5	768.5	570.75	890.25	731.75	631.5	613	505.75	451.75	583.5	748	604.5	209.25	308.25	354.5	326.5	336.25	570.75	477.75	549.75	569	551.5	566.75	469.25	735.25	644.5	389.5	307	491.75	372.25	393.75	580.25	552	841.75	0
2018-11-08 20:00:00	113.5		150	1900-01-01 13:30:00		340.25	316.25	106.25	327.25	291.5	515	614.5	558	1016	699.5	570	708.25	505.5	590.75	540.75	413	631.25	223.25	714.75	633.25	234.25	347.75	447.25	341.5	656	618	419.25	505.5	480.25	633.25	490.5	443.25	417.5	316.25	340.75	483.75	378.5	425.75	666.25	0
2018-11-08 20:15:00	185.75		151	1900-01-01 13:45:00		277.5	464.25	327.25	413.75	461	789	573.25	636.75	712.5	751.75	441	761.5	570.5	631.75	744.5	437.75	605	432.25	430.5	354.5	267.5	512.25	227.5	350.75	508.75	631.5	447.75	544	514.25	508.25	322.25	526	295.5	255.75	457	414.25	306	551.25	433.75	0
2018-11-08 20:30:00	340.25		152	1900-01-01 14:00:00		118.75	456.25	355.25	559	521.25	803.75	563.5	768	504	674.75	496.25	649.75	821.5	588.75	743.75	349.25	914	716	303.25	485.75	183	341	322	231.25	421.5	639.5	681	594.25	621	482.75	488	481.75	397.25	317.75	286.75	432.75	548.25	489.25	540.5	0
2018-11-08 20:45:00	277.5		153	1900-01-01 14:15:00		217.25	540.5	523.75	509.75	551	802.5	704.5	746.5	623	840.75	602.75	685.5	889.75	688.75	607.75	392.25	742.75	849.25	353.25	180	195.75	279.75	370.5	485.75	478.75	555.75	595	595.5	501.25	511.75	646.25	478	232.75	478.25	294.75	325.25	609.5	540.25	734	0
2018-11-08 21:00:00	118.75		154	1900-01-01 14:30:00		310.5	288.75	564.75	686.25	587.5	651.5	732.75	706.5	711.75	938.75	696.75	717.75	500.75	650	415.75	415	587.5	764	656.5	423.5	232.5	290.25	408	415.25	453.75	658.25	708.75	491.75	471.25	718.5	395.25	687	500.5	258.5	381.75	605.25	429.5	565.5	555	0
2018-11-08 21:15:00	217.25		155	1900-01-01 14:45:00		559.5	301.75	665.25	721.75	247.5	600.25	768.5	922.75	1016.75	652.25	718.5	786.25	536.75	570.25	512.75	866.75	615	702	822.5	530	217.25	171.75	583.75	461.5	493.5	785.25	428.75	470.25	727	577	588.75	833	674.75	425.25	664	834.75	689.75	441.25	599	0
2018-11-08 21:30:00	310.5		156	1900-01-01 15:00:00		649.25	293.5	461	336.75	235.5	377.75	871	973.75	948.5	620.75	688	776.25	420.5	633.75	691	624	485	549.5	542.5	278.5	256.75	456.25	511.75	869.25	856.75	796.5	542.25	690.75	674.75	464.25	656.75	811.5	532.5	524	635.75	584.25	684.75	667	455.25	0
2018-11-08 21:45:00	559.5		157	1900-01-01 15:15:00		449	256	491.5	399.25	451	459.5	722.25	723.5	656.5	656.5	573.75	723	446.5	507.25	734.5	738.5	386	659.25	401.5	431.75	355.5	426	439.5	668.25	835.25	822.75	546.5	625.5	636	411.25	375	527.25	721.75	300.75	741.25	476.75	745.5	747	564.5	0
2018-11-08 22:00:00	649.25		158	1900-01-01 15:30:00		212.5	380.25	321.5	316.5	491.5	439.25	741.25	647.5	589.5	710	452.5	849.25	490.5	581.25	496.25	589.75	448.25	617.5	676.25	707.75	564.75	681	535	780	701.75	794.5	630.25	760.25	665.75	682	491.5	505	909.5	241.75	799.75	612.75	573.5	584.25	600.75	0
2018-11-08 22:15:00	449		159	1900-01-01 15:45:00		398.75	422.75	428.75	254.75	533	687.25	614	701.75	517.75	861.75	701.25	890.25	547.75	796.5	561.5	445	791.75	681.75	808.5	573.5	494	611.25	447.75	1094.75	645.75	960	624.5	717.5	614.25	833.5	763.75	648.5	804.75	543	516	481.75	516.5	755.75	846	0
2018-11-08 22:30:00	212.5		160	1900-01-01 16:00:00		289	338.5	500.75	241	729.75	606.75	594	730.25	432.25	690	722.75	775.5	801.25	770.5	593	407.75	1010.5	767.25	974.25	667	483.75	492.75	582.5	715	796.5	879.25	779	836.25	722.75	890.75	995.5	1025.5	756	856.5	528.75	529.25	609.5	913.5	1007	0
2018-11-08 22:45:00	398.75		161	1900-01-01 16:15:00		205.5	673	294.25	204.75	689	786.5	623	805	535	309.75	704.5	834	894	507.75	385.5	760.25	893.75	589.75	670.25	846.25	614.5	564.75	899.25	739.25	666.75	984	861.5	1023.25	828	756.75	817.25	939.5	705.75	773.5	855.75	998.5	892	986.75	933.5	0
2018-11-08 23:00:00	289		162	1900-01-01 16:30:00		256.25	618.75	170.75	412.25	675.75	821.5	705.5	569	314.5	120	267	762.25	707.75	417.75	400.75	778.25	604.5	357.75	579.25	472	500	690.75	949.5	719.75	843.75	728	968.5	1054.75	602.75	429.75	1024.5	920	846.5	749.25	844.25	948.5	990.5	776.75	702	0
2018-11-08 23:15:00	205.5		163	1900-01-01 16:45:00		272.5	418.5	260.25	607.75	708.25	713	534.75	438	274.75	288.5	134.25	754.5	487.25	522.75	675.75	624.75	302.5	309	817	536.5	442	656.25	624	568.75	924.75	798.75	777.75	759.75	547.75	565.5	870	660.75	827.25	664.75	919.25	980.75	862.5	799.75	816.75	0
2018-11-08 23:30:00	256.25		164	1900-01-01 17:00:00		275.75	354.25	283.5	741.25	784.75	492.25	309	601	100.75	398	120.75	687.75	322	597.5	966.5	417.75	285.75	287.75	732.5	660	624.75	644.5	538.75	511.5	726.25	976.75	862.75	609.25	922.25	582.75	739	487	793.25	732.75	784.5	895.75	781.5	854.5	655.25	0
2018-11-08 23:45:00	272.5		165	1900-01-01 17:15:00		400.25	137.25	383.25	482.75	947.5	104.5	396.75	341.75	140.25	299.5	106.25	635.75	314.25	889.75	864.75	301.75	546.25	695.25	619.75	615.75	630	526.75	568.5	839.5	520.25	971.25	696.75	856	1013.25	831.75	650.75	591.75	837.5	797.75	748	793	730.25	654	880	0
2018-11-09	275.75		166	1900-01-01 17:30:00		428.5	82.75	463	598	914	107.5	216	38	208	161.25	126	374	643.75	652	488.75	154	237.75	527.5	365.75	361.75	353.5	218.75	220.75	478.75	314.75	752.25	543.75	677	654.5	427	469.25	551.25	786	573	583.5	484.5	550.25	274	659.5	0
2018-11-09 00:15:00	400.25		167	1900-01-01 17:45:00		235.75	151.5	398.75	853.75	890.25	151.75	148.5	74	196	219.25	374.25	184.75	423.75	217.5	45.5	38.25	93.25	201.75	317	90.75	128.75	148.5	13.5	189	439.75	584.75	262	410.25	140	174.5	184	306.5	515.5	385.75	104.5	208.25	201	132.75	450.5	0
2018-11-09 00:30:00	428.5		168	1900-01-01 18:00:00		306	273	404	926.5	734.5	85.5	70.25	90.5	226	71.5	407.25	331	316.5	164	8.75	120.5	26.5	7.25	215.5	20	37.25	150.5	64.25	129	333	272.5	226.5	206.5	69.75	32.25	127	215	428.5	319.75	43.25	32.5	180.75	69	145.75	0
2018-11-09 00:45:00	235.75		169	1900-01-01 18:15:00		531.75	219	473.5	679.5	189.75	142.5	113.25	27	288	154.5	249.5	228.25	40.25	82.25	47	175.5	111.75	26.75	156.5	103.25	13.25	42.25	146.5	56.5	94.75	54.75	244.5	199.5	38.5	96.5	206.5	294	199.25	240	12.5	157.5	159.25	168.25	58	0
2018-11-09 01:00:00	306		170	1900-01-01 18:30:00		331.5	317.5	620	185	99.25	47.25	120	69.5	192.75	176.75	328	152.5	76.5	46.25	86.75	321	286.5	75.5	233.5	184.5	64.75	111.25	194.75	278.75	158	145.75	97	227.75	67.25	118	45	86.5	397	185.25	84	63.25	114.25	388.5	230.5	0
2018-11-09 01:15:00	531.75		171	1900-01-01 18:45:00		268	319.5	734.5	32.5	186	31.75	132.25	76.75	128.5	92.75	346	324.75	194.5	85	111	285.75	118.75	107	213.25	179.5	74.75	177	245	159.75	181	470.25	257.75	103.5	177.25	381.25	135	457.25	365	342.75	221.25	186	320.5	425.75	141.5	0
2018-11-09 01:30:00	331.5		172	1900-01-01 19:00:00		183.5	434.75	747.5	16.75	410	241.75	142	37.75	88.75	119	292.5	280.25	244.75	54	83.5	68.75	110.75	201.75	144.25	118	254.25	96	107	55.75	64.75	296.25	402.75	238.5	118.75	353.75	200.5	394.25	172	474.5	197.5	181.75	287.75	253	274	0
2018-11-09 01:45:00	268		173	1900-01-01 19:15:00		330	440	558.25	60.75	150.75	265.5	148.25	61.5	89.5	120.25	63.75	164.5	209.75	28.25	30.75	48.5	20.5	85.5	18	190.75	256.5	119.25	79	203.25	224	354	248.25	189	127	239	323.5	42.75	438	266	377	146.25	400	145.5	245.5	0
2018-11-09 02:00:00	183.5		174	1900-01-01 19:30:00		414.5	472.25	365.5	54.75	221.25	130	170.25	65.5	29.25	322.5	27.5	78.5	179.5	74.25	102	185.5	102.25	19.5	164.75	26.25	103.5	156	284.75	158.75	111	202.25	67.5	113.5	229.5	279.75	212.75	27.25	306	105.75	521.25	258.75	208.5	61.5	260.75	0
2018-11-09 02:15:00	330		175	1900-01-01 19:45:00		310.75	808.25	214.25	91.5	262.25	266	106.75	202.75	120.25	252	37	312.25	367.25	258.25	73.5	105.75	63.5	66.75	382.5	37.25	19.5	136.75	251	129.5	30.5	116	328	217.5	204.25	401.25	83.5	78.75	97.5	146.75	228	245	190.75	50	224.25	0
2018-11-09 02:30:00	414.5		176	1900-01-01 20:00:00		333.5	810.75	44.5	294	385.5	234	148.5	524.75	250.25	35.25	81.5	258.25	111	283.75	299.5	33.25	106	166.25	146.75	137	62.5	95.75	142.25	192.5	169	32.5	184.5	63.25	128.5	111	64	252	137.25	309	95.25	84	32.25	132.75	164.5	0
2018-11-09 02:45:00	310.75		177	1900-01-01 20:15:00		436	651.25	16	226.5	199.75	100.5	83	269.5	196	58.75	286.25	64.75	24.25	209.5	236.75	205.5	55.75	250	141.5	275	203.25	89.5	80.25	188	132.75	141	81.25	226.75	155	85	36.5	393.25	52.75	214.5	44	30	114.25	248.5	301.5	0
2018-11-09 03:00:00	333.5		178	1900-01-01 20:30:00		430.5	475	25.25	82	113.75	66.75	114.75	149.5	157.75	231.5	150	233.25	21.5	229	79.5	221.25	94	150.75	207	200	218.75	89.5	60.25	26.25	67.5	261.5	182.25	206	221.75	280.5	145.5	175.25	292	57	166.25	111	150.25	198.25	216.75	0
2018-11-09 03:15:00	436		179	1900-01-01 20:45:00		395.25	169	66.75	74.5	256.5	245	165.5	183.75	267.25	231	133.5	245	141.75	286.5	49.5	333.5	41.75	44.5	181	254.75	168.5	213.75	172.5	48.75	22.5	330.25	147.25	256.75	112.75	137	154.25	128.25	343	65	349.75	233.25	72.25	178.75	63.75	0
2018-11-09 03:30:00	430.5		180	1900-01-01 21:00:00		499.25	48.25	75.5	247.75	338.75	73.25	213.75	80.75	441.75	118.25	254.75	300.5	354	64.5	147.75	399.25	135.5	154.75	59.5	325.5	248.75	261	11	154.25	65	222	72	220.75	73.25	72.5	186.5	171.25	337.25	38	286.25	133.25	114	259.5	126	0
2018-11-09 03:45:00	395.25		181	1900-01-01 21:15:00		760.75	55.5	98.5	182.75	175	324.5	163.5	25.5	309.5	327.5	222	218.25	242.25	41.75	354.25	176	482.25	203.25	17.75	326.25	303.75	126.25	26.75	31.5	22.75	82.75	89.25	109.5	168.75	54.5	118.75	35.75	120	36.5	210.75	90	49.75	118	16.25	0
2018-11-09 04:00:00	499.25		182	1900-01-01 21:30:00		540.25	19.75	99.25	194	105	518	81.75	75.25	159.25	355.5	206.5	70.25	94	87.75	277	26	527	55	99.75	138	15.5	37.75	160	65	191.5	137.5	181.75	21.75	58.5	208.75	184.5	268.5	103.25	102	82.25	202.5	137.25	163.25	55.75	0
2018-11-09 04:15:00	760.75		183	1900-01-01 21:45:00		278	54.75	75	99.75	168.75	250.75	55.5	187	66.75	433.5	390.5	97.25	49	190.5	198.75	129.25	185.25	26	169.25	152.25	20.75	122	143.25	169	390.25	331.5	363.75	143.75	97.75	326.25	199.5	235	56.25	183.5	55	359.5	279	68	64	0
2018-11-09 04:30:00	540.25		184	1900-01-01 22:00:00		40.25	114.75	161.25	68.5	228.75	215.75	144.5	248.25	299.75	464	244.25	366.75	115.25	91.25	171.75	56	107.75	54.75	144.25	187.75	178	150.75	113.75	249.25	291.75	501	357.25	183	114	346	10.25	165	236.75	304.75	40.25	465.5	49.5	92.75	374.25	0
2018-11-09 04:45:00	278		185	1900-01-01 22:15:00		37.75	218.5	259.5	153.25	293.75	147.25	280.75	249.25	289.5	294	91.25	283.75	316	269.5	95.25	95	74	75.75	429.75	231.5	216.5	187.25	244	124	47.5	410.75	222	216.25	205.5	129	77.5	247.25	272.25	540.25	246.5	53.25	63.5	97.5	93	0
2018-11-09 05:00:00	40.25		186	1900-01-01 22:30:00		68.5	194	193.5	181.75	432.5	68.25	195.5	194	88	69.5	32.25	92.5	224.5	216.75	47.75	107	20.75	255.75	426.25	292.75	115	62.5	50.25	223.75	130.5	50.75	135.75	223.75	111.5	49.25	175	178	436.25	244.5	316.25	63	42	209.75	219.5	0
2018-11-09 05:15:00	37.75		187	1900-01-01 22:45:00		124.75	74.75	730.25	237.75	364.75	17.75	95.5	148.5	71.25	42.75	69.75	261.25	234.75	44.25	93	334.25	44	445	114.25	167.75	291	162.5	26.25	291.5	227.75	129.25	181.25	162.25	116.75	203.5	130.75	17.5	184	91.5	67.75	18.25	135.75	237.25	158	0
2018-11-09 05:30:00	68.5		188	1900-01-01 23:00:00		252.25	127	575.5	168.25	173.5	35.25	182.5	440.75	164.75	160.5	194	179.75	423.5	186.75	195.5	540.25	159.25	660.25	76.25	158.75	522.75	272.25	161.25	80.75	96.5	370.5	247	272.5	421	340.5	307.75	67.5	357.5	139.5	51.5	108	503	302.25	161	0
2018-11-09 05:45:00	124.75		189	1900-01-01 23:15:00		231	167.25	310.75	223.75	167.25	269.5	370.75	525.25	165	172.75	130.5	258.75	144.75	334.5	116.75	253.75	296	339.5	49.75	18	148.25	181.75	33	82.5	28	76.25	265.25	318.75	468.75	237.25	317.5	21.25	165.5	136	106	143	128.5	169.25	41.25	0
2018-11-09 06:00:00	252.25		190	1900-01-01 23:30:00		136.75	114	46	176.5	255	545.25	420	182.5	164	320	134	70.75	56	338.25	265.5	91.25	364.5	130.75	194.25	107.5	14.5	120.75	167.75	19.75	24.25	11.75	217.75	202	159.25	173	80.75	63.5	48.75	100	53.25	97.5	74.25	97.25	44.25	0
2018-11-09 06:15:00	231		191	1900-01-01 23:45:00		96.5	198.5	34.75	396.25	450.25	395	493.5	132.25	182.5	353	277.25	164	282	175.25	376.5	222.75	251.5	45.5	224.25	80.25	51.5	91.75	151.25	31.25	76	115.75	435.25	19.5	55.75	77.25	57.75	41.75	263.75	98.75	25.75	165.25	204	58	80.25	0
2018-11-09 06:30:00	136.75
2018-11-09 06:45:00	96.5
2018-11-09 07:00:00	174.25
2018-11-09 07:15:00	95.25
2018-11-09 07:30:00	122.5
2018-11-09 07:45:00	409
2018-11-09 08:00:00	350
2018-11-09 08:15:00	262.75
2018-11-09 08:30:00	284
2018-11-09 08:45:00	234.5
2018-11-09 09:00:00	79.75
2018-11-09 09:15:00	256.25
2018-11-09 09:30:00	257
2018-11-09 09:45:00	133
2018-11-09 10:00:00	137
2018-11-09 10:15:00	354
2018-11-09 10:30:00	265.75
2018-11-09 10:45:00	223.25
2018-11-09 11:00:00	127.25
2018-11-09 11:15:00	97.25
2018-11-09 11:30:00	78
2018-11-09 11:45:00	135.75
2018-11-09 12:00:00	217.25
2018-11-09 12:15:00	345
2018-11-09 12:30:00	399
2018-11-09 12:45:00	317.25
2018-11-09 13:00:00	383.25
2018-11-09 13:15:00	206.25
2018-11-09 13:30:00	102
2018-11-09 13:45:00	110.25
2018-11-09 14:00:00	246.75
2018-11-09 14:15:00	254
2018-11-09 14:30:00	170
2018-11-09 14:45:00	145.5
2018-11-09 15:00:00	243.25
2018-11-09 15:15:00	316.25
2018-11-09 15:30:00	411.75
2018-11-09 15:45:00	408
2018-11-09 16:00:00	398.5
2018-11-09 16:15:00	339.25
2018-11-09 16:30:00	369.25
2018-11-09 16:45:00	509.5
2018-11-09 17:00:00	508
2018-11-09 17:15:00	349.25
2018-11-09 17:30:00	612.25
2018-11-09 17:45:00	815.75
2018-11-09 18:00:00	787
2018-11-09 18:15:00	858.75
2018-11-09 18:30:00	854.25
2018-11-09 18:45:00	861.5
2018-11-09 19:00:00	665.75
2018-11-09 19:15:00	289
2018-11-09 19:30:00	170.5
2018-11-09 19:45:00	74
2018-11-09 20:00:00	247.25
2018-11-09 20:15:00	367.75
2018-11-09 20:30:00	316.25
2018-11-09 20:45:00	464.25
2018-11-09 21:00:00	456.25
2018-11-09 21:15:00	540.5
2018-11-09 21:30:00	288.75
2018-11-09 21:45:00	301.75
2018-11-09 22:00:00	293.5
2018-11-09 22:15:00	256
2018-11-09 22:30:00	380.25
2018-11-09 22:45:00	422.75
2018-11-09 23:00:00	338.5
2018-11-09 23:15:00	673
2018-11-09 23:30:00	618.75
2018-11-09 23:45:00	418.5
2018-11-10	354.25
2018-11-10 00:15:00	137.25
2018-11-10 00:30:00	82.75
2018-11-10 00:45:00	151.5
2018-11-10 01:00:00	273
2018-11-10 01:15:00	219
2018-11-10 01:30:00	317.5
2018-11-10 01:45:00	319.5
2018-11-10 02:00:00	434.75
2018-11-10 02:15:00	440
2018-11-10 02:30:00	472.25
2018-11-10 02:45:00	808.25
2018-11-10 03:00:00	810.75
2018-11-10 03:15:00	651.25
2018-11-10 03:30:00	475
2018-11-10 03:45:00	169
2018-11-10 04:00:00	48.25
2018-11-10 04:15:00	55.5
2018-11-10 04:30:00	19.75
2018-11-10 04:45:00	54.75
2018-11-10 05:00:00	114.75
2018-11-10 05:15:00	218.5
2018-11-10 05:30:00	194
2018-11-10 05:45:00	74.75
2018-11-10 06:00:00	127
2018-11-10 06:15:00	167.25
2018-11-10 06:30:00	114
2018-11-10 06:45:00	198.5
2018-11-10 07:00:00	280.75
2018-11-10 07:15:00	250.75
2018-11-10 07:30:00	246.75
2018-11-10 07:45:00	135
2018-11-10 08:00:00	137.75
2018-11-10 08:15:00	129.5
2018-11-10 08:30:00	150.5
2018-11-10 08:45:00	207
2018-11-10 09:00:00	55
2018-11-10 09:15:00	242.25
2018-11-10 09:30:00	435.75
2018-11-10 09:45:00	186
2018-11-10 10:00:00	91.5
2018-11-10 10:15:00	321.25
2018-11-10 10:30:00	286
2018-11-10 10:45:00	345.75
2018-11-10 11:00:00	93.25
2018-11-10 11:15:00	20.75
2018-11-10 11:30:00	68
2018-11-10 11:45:00	262.25
2018-11-10 12:00:00	301
2018-11-10 12:15:00	283.25
2018-11-10 12:30:00	60.25
2018-11-10 12:45:00	104.75
2018-11-10 13:00:00	72.75
2018-11-10 13:15:00	70
2018-11-10 13:30:00	104.5
2018-11-10 13:45:00	155
2018-11-10 14:00:00	88
2018-11-10 14:15:00	302.75
2018-11-10 14:30:00	225.75
2018-11-10 14:45:00	116
2018-11-10 15:00:00	202.25
2018-11-10 15:15:00	349.75
2018-11-10 15:30:00	211.25
2018-11-10 15:45:00	265.25
2018-11-10 16:00:00	208
2018-11-10 16:15:00	409.75
2018-11-10 16:30:00	593
2018-11-10 16:45:00	669.5
2018-11-10 17:00:00	662.5
2018-11-10 17:15:00	581
2018-11-10 17:30:00	617.25
2018-11-10 17:45:00	626.75
2018-11-10 18:00:00	753
2018-11-10 18:15:00	783
2018-11-10 18:30:00	877
2018-11-10 18:45:00	827.5
2018-11-10 19:00:00	733.75
2018-11-10 19:15:00	510.25
2018-11-10 19:30:00	408.75
2018-11-10 19:45:00	248
2018-11-10 20:00:00	113.5
2018-11-10 20:15:00	100.25
2018-11-10 20:30:00	106.25
2018-11-10 20:45:00	327.25
2018-11-10 21:00:00	355.25
2018-11-10 21:15:00	523.75
2018-11-10 21:30:00	564.75
2018-11-10 21:45:00	665.25
2018-11-10 22:00:00	461
2018-11-10 22:15:00	491.5
2018-11-10 22:30:00	321.5
2018-11-10 22:45:00	428.75
2018-11-10 23:00:00	500.75
2018-11-10 23:15:00	294.25
2018-11-10 23:30:00	170.75
2018-11-10 23:45:00	260.25
2018-11-11	283.5
2018-11-11 00:15:00	383.25
2018-11-11 00:30:00	463
2018-11-11 00:45:00	398.75
2018-11-11 01:00:00	404
2018-11-11 01:15:00	473.5
2018-11-11 01:30:00	620
2018-11-11 01:45:00	734.5
2018-11-11 02:00:00	747.5
2018-11-11 02:15:00	558.25
2018-11-11 02:30:00	365.5
2018-11-11 02:45:00	214.25
2018-11-11 03:00:00	44.5
2018-11-11 03:15:00	16
2018-11-11 03:30:00	25.25
2018-11-11 03:45:00	66.75
2018-11-11 04:00:00	75.5
2018-11-11 04:15:00	98.5
2018-11-11 04:30:00	99.25
2018-11-11 04:45:00	75
2018-11-11 05:00:00	161.25
2018-11-11 05:15:00	259.5
2018-11-11 05:30:00	193.5
2018-11-11 05:45:00	730.25
2018-11-11 06:00:00	575.5
2018-11-11 06:15:00	310.75
2018-11-11 06:30:00	46
2018-11-11 06:45:00	34.75
2018-11-11 07:00:00	50
2018-11-11 07:15:00	132.5
2018-11-11 07:30:00	200
2018-11-11 07:45:00	121.5
2018-11-11 08:00:00	235.25
2018-11-11 08:15:00	472.5
2018-11-11 08:30:00	405.5
2018-11-11 08:45:00	277
2018-11-11 09:00:00	254
2018-11-11 09:15:00	50.75
2018-11-11 09:30:00	15.5
2018-11-11 09:45:00	48
2018-11-11 10:00:00	143.25
2018-11-11 10:15:00	123.25
2018-11-11 10:30:00	88
2018-11-11 10:45:00	158.25
2018-11-11 11:00:00	233.25
2018-11-11 11:15:00	139.75
2018-11-11 11:30:00	158
2018-11-11 11:45:00	23.75
2018-11-11 12:00:00	53
2018-11-11 12:15:00	52.25
2018-11-11 12:30:00	72.25
2018-11-11 12:45:00	197.75
2018-11-11 13:00:00	263.75
2018-11-11 13:15:00	259.75
2018-11-11 13:30:00	301.75
2018-11-11 13:45:00	89.75
2018-11-11 14:00:00	127.25
2018-11-11 14:15:00	188.5
2018-11-11 14:30:00	125.25
2018-11-11 14:45:00	173
2018-11-11 15:00:00	196.25
2018-11-11 15:15:00	345.5
2018-11-11 15:30:00	299.25
2018-11-11 15:45:00	594.75
2018-11-11 16:00:00	693.75
2018-11-11 16:15:00	574.75
2018-11-11 16:30:00	678.75
2018-11-11 16:45:00	630
2018-11-11 17:00:00	803
2018-11-11 17:15:00	768.25
2018-11-11 17:30:00	830.25
2018-11-11 17:45:00	802.5
2018-11-11 18:00:00	718
2018-11-11 18:15:00	778.75
2018-11-11 18:30:00	625.25
2018-11-11 18:45:00	677.75
2018-11-11 19:00:00	622.25
2018-11-11 19:15:00	382.75
2018-11-11 19:30:00	328.75
2018-11-11 19:45:00	310.75
2018-11-11 20:00:00	556.75
2018-11-11 20:15:00	397.5
2018-11-11 20:30:00	327.25
2018-11-11 20:45:00	413.75
2018-11-11 21:00:00	559
2018-11-11 21:15:00	509.75
2018-11-11 21:30:00	686.25
2018-11-11 21:45:00	721.75
2018-11-11 22:00:00	336.75
2018-11-11 22:15:00	399.25
2018-11-11 22:30:00	316.5
2018-11-11 22:45:00	254.75
2018-11-11 23:00:00	241
2018-11-11 23:15:00	204.75
2018-11-11 23:30:00	412.25
2018-11-11 23:45:00	607.75
2018-11-12	741.25
2018-11-12 00:15:00	482.75
2018-11-12 00:30:00	598
2018-11-12 00:45:00	853.75
2018-11-12 01:00:00	926.5
2018-11-12 01:15:00	679.5
2018-11-12 01:30:00	185
2018-11-12 01:45:00	32.5
2018-11-12 02:00:00	16.75
2018-11-12 02:15:00	60.75
2018-11-12 02:30:00	54.75
2018-11-12 02:45:00	91.5
2018-11-12 03:00:00	294
2018-11-12 03:15:00	226.5
2018-11-12 03:30:00	82
2018-11-12 03:45:00	74.5
2018-11-12 04:00:00	247.75
2018-11-12 04:15:00	182.75
2018-11-12 04:30:00	194
2018-11-12 04:45:00	99.75
2018-11-12 05:00:00	68.5
2018-11-12 05:15:00	153.25
2018-11-12 05:30:00	181.75
2018-11-12 05:45:00	237.75
2018-11-12 06:00:00	168.25
2018-11-12 06:15:00	223.75
2018-11-12 06:30:00	176.5
2018-11-12 06:45:00	396.25
2018-11-12 07:00:00	234
2018-11-12 07:15:00	133
2018-11-12 07:30:00	136
2018-11-12 07:45:00	308.75
2018-11-12 08:00:00	170.5
2018-11-12 08:15:00	204.5
2018-11-12 08:30:00	84.75
2018-11-12 08:45:00	147.25
2018-11-12 09:00:00	274.75
2018-11-12 09:15:00	223.75
2018-11-12 09:30:00	132.25
2018-11-12 09:45:00	79
2018-11-12 10:00:00	176
2018-11-12 10:15:00	156
2018-11-12 10:30:00	68
2018-11-12 10:45:00	226
2018-11-12 11:00:00	457.25
2018-11-12 11:15:00	186.25
2018-11-12 11:30:00	43.5
2018-11-12 11:45:00	19
2018-11-12 12:00:00	34.5
2018-11-12 12:15:00	54.5
2018-11-12 12:30:00	108
2018-11-12 12:45:00	208.5
2018-11-12 13:00:00	192.5
2018-11-12 13:15:00	284.75
2018-11-12 13:30:00	153
2018-11-12 13:45:00	359.5
2018-11-12 14:00:00	272.25
2018-11-12 14:15:00	256
2018-11-12 14:30:00	377.75
2018-11-12 14:45:00	387.75
2018-11-12 15:00:00	332.25
2018-11-12 15:15:00	560.75
2018-11-12 15:30:00	1041.25
2018-11-12 15:45:00	1233.75
2018-11-12 16:00:00	1092.25
2018-11-12 16:15:00	922.5
2018-11-12 16:30:00	649.75
2018-11-12 16:45:00	951.5
2018-11-12 17:00:00	836.5
2018-11-12 17:15:00	988
2018-11-12 17:30:00	1028.5
2018-11-12 17:45:00	942.75
2018-11-12 18:00:00	943.25
2018-11-12 18:15:00	1055.75
2018-11-12 18:30:00	1026.25
2018-11-12 18:45:00	1061.25
2018-11-12 19:00:00	1031.75
2018-11-12 19:15:00	999.5
2018-11-12 19:30:00	815.75
2018-11-12 19:45:00	602.5
2018-11-12 20:00:00	392.25
2018-11-12 20:15:00	200.25
2018-11-12 20:30:00	291.5
2018-11-12 20:45:00	461
2018-11-12 21:00:00	521.25
2018-11-12 21:15:00	551
2018-11-12 21:30:00	587.5
2018-11-12 21:45:00	247.5
2018-11-12 22:00:00	235.5
2018-11-12 22:15:00	451
2018-11-12 22:30:00	491.5
2018-11-12 22:45:00	533
2018-11-12 23:00:00	729.75
2018-11-12 23:15:00	689
2018-11-12 23:30:00	675.75
2018-11-12 23:45:00	708.25
2018-11-13	784.75
2018-11-13 00:15:00	947.5
2018-11-13 00:30:00	914
2018-11-13 00:45:00	890.25
2018-11-13 01:00:00	734.5
2018-11-13 01:15:00	189.75
2018-11-13 01:30:00	99.25
2018-11-13 01:45:00	186
2018-11-13 02:00:00	410
2018-11-13 02:15:00	150.75
2018-11-13 02:30:00	221.25
2018-11-13 02:45:00	262.25
2018-11-13 03:00:00	385.5
2018-11-13 03:15:00	199.75
2018-11-13 03:30:00	113.75
2018-11-13 03:45:00	256.5
2018-11-13 04:00:00	338.75
2018-11-13 04:15:00	175
2018-11-13 04:30:00	105
2018-11-13 04:45:00	168.75
2018-11-13 05:00:00	228.75
2018-11-13 05:15:00	293.75
2018-11-13 05:30:00	432.5
2018-11-13 05:45:00	364.75
2018-11-13 06:00:00	173.5
2018-11-13 06:15:00	167.25
2018-11-13 06:30:00	255
2018-11-13 06:45:00	450.25
2018-11-13 07:00:00	291.5
2018-11-13 07:15:00	197
2018-11-13 07:30:00	307.75
2018-11-13 07:45:00	302.25
2018-11-13 08:00:00	89.25
2018-11-13 08:15:00	260.75
2018-11-13 08:30:00	392
2018-11-13 08:45:00	431.75
2018-11-13 09:00:00	331
2018-11-13 09:15:00	92
2018-11-13 09:30:00	18.5
2018-11-13 09:45:00	73.75
2018-11-13 10:00:00	275.75
2018-11-13 10:15:00	438.25
2018-11-13 10:30:00	102.75
2018-11-13 10:45:00	29
2018-11-13 11:00:00	33.75
2018-11-13 11:15:00	127.5
2018-11-13 11:30:00	209.5
2018-11-13 11:45:00	257.25
2018-11-13 12:00:00	299
2018-11-13 12:15:00	336.5
2018-11-13 12:30:00	494
2018-11-13 12:45:00	367.75
2018-11-13 13:00:00	70.25
2018-11-13 13:15:00	111
2018-11-13 13:30:00	179.25
2018-11-13 13:45:00	305.5
2018-11-13 14:00:00	203.25
2018-11-13 14:15:00	249.5
2018-11-13 14:30:00	126.75
2018-11-13 14:45:00	259.75
2018-11-13 15:00:00	436.75
2018-11-13 15:15:00	345
2018-11-13 15:30:00	368.5
2018-11-13 15:45:00	538
2018-11-13 16:00:00	665
2018-11-13 16:15:00	410.25
2018-11-13 16:30:00	693.5
2018-11-13 16:45:00	768
2018-11-13 17:00:00	722
2018-11-13 17:15:00	923.25
2018-11-13 17:30:00	890
2018-11-13 17:45:00	741.75
2018-11-13 18:00:00	999.75
2018-11-13 18:15:00	977.75
2018-11-13 18:30:00	932.25
2018-11-13 18:45:00	737
2018-11-13 19:00:00	294.25
2018-11-13 19:15:00	100.75
2018-11-13 19:30:00	138.5
2018-11-13 19:45:00	322.75
2018-11-13 20:00:00	284.5
2018-11-13 20:15:00	400.5
2018-11-13 20:30:00	515
2018-11-13 20:45:00	789
2018-11-13 21:00:00	803.75
2018-11-13 21:15:00	802.5
2018-11-13 21:30:00	651.5
2018-11-13 21:45:00	600.25
2018-11-13 22:00:00	377.75
2018-11-13 22:15:00	459.5
2018-11-13 22:30:00	439.25
2018-11-13 22:45:00	687.25
2018-11-13 23:00:00	606.75
2018-11-13 23:15:00	786.5
2018-11-13 23:30:00	821.5
2018-11-13 23:45:00	713
2018-11-14	492.25
2018-11-14 00:15:00	104.5
2018-11-14 00:30:00	107.5
2018-11-14 00:45:00	151.75
2018-11-14 01:00:00	85.5
2018-11-14 01:15:00	142.5
2018-11-14 01:30:00	47.25
2018-11-14 01:45:00	31.75
2018-11-14 02:00:00	241.75
2018-11-14 02:15:00	265.5
2018-11-14 02:30:00	130
2018-11-14 02:45:00	266
2018-11-14 03:00:00	234
2018-11-14 03:15:00	100.5
2018-11-14 03:30:00	66.75
2018-11-14 03:45:00	245
2018-11-14 04:00:00	73.25
2018-11-14 04:15:00	324.5
2018-11-14 04:30:00	518
2018-11-14 04:45:00	250.75
2018-11-14 05:00:00	215.75
2018-11-14 05:15:00	147.25
2018-11-14 05:30:00	68.25
2018-11-14 05:45:00	17.75
2018-11-14 06:00:00	35.25
2018-11-14 06:15:00	269.5
2018-11-14 06:30:00	545.25
2018-11-14 06:45:00	395
2018-11-14 07:00:00	143.25
2018-11-14 07:15:00	106.5
2018-11-14 07:30:00	105.75
2018-11-14 07:45:00	43
2018-11-14 08:00:00	59.5
2018-11-14 08:15:00	311.5
2018-11-14 08:30:00	401.25
2018-11-14 08:45:00	97.25
2018-11-14 09:00:00	211.75
2018-11-14 09:15:00	111.5
2018-11-14 09:30:00	235.75
2018-11-14 09:45:00	468.5
2018-11-14 10:00:00	392.5
2018-11-14 10:15:00	69.5
2018-11-14 10:30:00	27.25
2018-11-14 10:45:00	50.75
2018-11-14 11:00:00	76
2018-11-14 11:15:00	360
2018-11-14 11:30:00	281.75
2018-11-14 11:45:00	127
2018-11-14 12:00:00	135.75
2018-11-14 12:15:00	413.75
2018-11-14 12:30:00	550
2018-11-14 12:45:00	110.75
2018-11-14 13:00:00	88.75
2018-11-14 13:15:00	217.25
2018-11-14 13:30:00	314.25
2018-11-14 13:45:00	428.25
2018-11-14 14:00:00	300.25
2018-11-14 14:15:00	413.75
2018-11-14 14:30:00	742.5
2018-11-14 14:45:00	582.75
2018-11-14 15:00:00	241
2018-11-14 15:15:00	253.75
2018-11-14 15:30:00	460
2018-11-14 15:45:00	683.75
2018-11-14 16:00:00	611.25
2018-11-14 16:15:00	609.5
2018-11-14 16:30:00	846.25
2018-11-14 16:45:00	722.75
2018-11-14 17:00:00	825.75
2018-11-14 17:15:00	1006.5
2018-11-14 17:30:00	997.25
2018-11-14 17:45:00	886
2018-11-14 18:00:00	916.5
2018-11-14 18:15:00	940.5
2018-11-14 18:30:00	969.75
2018-11-14 18:45:00	603.25
2018-11-14 19:00:00	466.25
2018-11-14 19:15:00	304
2018-11-14 19:30:00	358.5
2018-11-14 19:45:00	377.5
2018-11-14 20:00:00	368.25
2018-11-14 20:15:00	768.5
2018-11-14 20:30:00	614.5
2018-11-14 20:45:00	573.25
2018-11-14 21:00:00	563.5
2018-11-14 21:15:00	704.5
2018-11-14 21:30:00	732.75
2018-11-14 21:45:00	768.5
2018-11-14 22:00:00	871
2018-11-14 22:15:00	722.25
2018-11-14 22:30:00	741.25
2018-11-14 22:45:00	614
2018-11-14 23:00:00	594
2018-11-14 23:15:00	623
2018-11-14 23:30:00	705.5
2018-11-14 23:45:00	534.75
2018-11-15	309
2018-11-15 00:15:00	396.75
2018-11-15 00:30:00	216
2018-11-15 00:45:00	148.5
2018-11-15 01:00:00	70.25
2018-11-15 01:15:00	113.25
2018-11-15 01:30:00	120
2018-11-15 01:45:00	132.25
2018-11-15 02:00:00	142
2018-11-15 02:15:00	148.25
2018-11-15 02:30:00	170.25
2018-11-15 02:45:00	106.75
2018-11-15 03:00:00	148.5
2018-11-15 03:15:00	83
2018-11-15 03:30:00	114.75
2018-11-15 03:45:00	165.5
2018-11-15 04:00:00	213.75
2018-11-15 04:15:00	163.5
2018-11-15 04:30:00	81.75
2018-11-15 04:45:00	55.5
2018-11-15 05:00:00	144.5
2018-11-15 05:15:00	280.75
2018-11-15 05:30:00	195.5
2018-11-15 05:45:00	95.5
2018-11-15 06:00:00	182.5
2018-11-15 06:15:00	370.75
2018-11-15 06:30:00	420
2018-11-15 06:45:00	493.5
2018-11-15 07:00:00	323.25
2018-11-15 07:15:00	192.75
2018-11-15 07:30:00	32
2018-11-15 07:45:00	51
2018-11-15 08:00:00	64.75
2018-11-15 08:15:00	168.25
2018-11-15 08:30:00	125.5
2018-11-15 08:45:00	208
2018-11-15 09:00:00	191.25
2018-11-15 09:15:00	398.25
2018-11-15 09:30:00	79
2018-11-15 09:45:00	82.5
2018-11-15 10:00:00	186.25
2018-11-15 10:15:00	106.75
2018-11-15 10:30:00	198.5
2018-11-15 10:45:00	353.25
2018-11-15 11:00:00	387.25
2018-11-15 11:15:00	232.75
2018-11-15 11:30:00	207.5
2018-11-15 11:45:00	101.75
2018-11-15 12:00:00	94.5
2018-11-15 12:15:00	76
2018-11-15 12:30:00	301.5
2018-11-15 12:45:00	322.75
2018-11-15 13:00:00	351
2018-11-15 13:15:00	188.75
2018-11-15 13:30:00	699.25
2018-11-15 13:45:00	542.75
2018-11-15 14:00:00	354.25
2018-11-15 14:15:00	307.5
2018-11-15 14:30:00	206.25
2018-11-15 14:45:00	392.5
2018-11-15 15:00:00	563
2018-11-15 15:15:00	455.5
2018-11-15 15:30:00	457.5
2018-11-15 15:45:00	803.25
2018-11-15 16:00:00	693.75
2018-11-15 16:15:00	676.5
2018-11-15 16:30:00	761.75
2018-11-15 16:45:00	820.25
2018-11-15 17:00:00	842.5
2018-11-15 17:15:00	914
2018-11-15 17:30:00	907.75
2018-11-15 17:45:00	858
2018-11-15 18:00:00	973.5
2018-11-15 18:15:00	847.25
2018-11-15 18:30:00	740.75
2018-11-15 18:45:00	571.25
2018-11-15 19:00:00	656.25
2018-11-15 19:15:00	715.5
2018-11-15 19:30:00	504.5
2018-11-15 19:45:00	528.5
2018-11-15 20:00:00	504
2018-11-15 20:15:00	570.75
2018-11-15 20:30:00	558
2018-11-15 20:45:00	636.75
2018-11-15 21:00:00	768
2018-11-15 21:15:00	746.5
2018-11-15 21:30:00	706.5
2018-11-15 21:45:00	922.75
2018-11-15 22:00:00	973.75
2018-11-15 22:15:00	723.5
2018-11-15 22:30:00	647.5
2018-11-15 22:45:00	701.75
2018-11-15 23:00:00	730.25
2018-11-15 23:15:00	805
2018-11-15 23:30:00	569
2018-11-15 23:45:00	438
2018-11-16	601
2018-11-16 00:15:00	341.75
2018-11-16 00:30:00	38
2018-11-16 00:45:00	74
2018-11-16 01:00:00	90.5
2018-11-16 01:15:00	27
2018-11-16 01:30:00	69.5
2018-11-16 01:45:00	76.75
2018-11-16 02:00:00	37.75
2018-11-16 02:15:00	61.5
2018-11-16 02:30:00	65.5
2018-11-16 02:45:00	202.75
2018-11-16 03:00:00	524.75
2018-11-16 03:15:00	269.5
2018-11-16 03:30:00	149.5
2018-11-16 03:45:00	183.75
2018-11-16 04:00:00	80.75
2018-11-16 04:15:00	25.5
2018-11-16 04:30:00	75.25
2018-11-16 04:45:00	187
2018-11-16 05:00:00	248.25
2018-11-16 05:15:00	249.25
2018-11-16 05:30:00	194
2018-11-16 05:45:00	148.5
2018-11-16 06:00:00	440.75
2018-11-16 06:15:00	525.25
2018-11-16 06:30:00	182.5
2018-11-16 06:45:00	132.25
2018-11-16 07:00:00	162.75
2018-11-16 07:15:00	160.25
2018-11-16 07:30:00	50.75
2018-11-16 07:45:00	54.5
2018-11-16 08:00:00	264.5
2018-11-16 08:15:00	392.5
2018-11-16 08:30:00	322
2018-11-16 08:45:00	332.5
2018-11-16 09:00:00	374.5
2018-11-16 09:15:00	186.5
2018-11-16 09:30:00	52.25
2018-11-16 09:45:00	21.25
2018-11-16 10:00:00	58
2018-11-16 10:15:00	134.75
2018-11-16 10:30:00	286.75
2018-11-16 10:45:00	498.75
2018-11-16 11:00:00	340
2018-11-16 11:15:00	152.75
2018-11-16 11:30:00	36.25
2018-11-16 11:45:00	125
2018-11-16 12:00:00	227.75
2018-11-16 12:15:00	207.75
2018-11-16 12:30:00	323.25
2018-11-16 12:45:00	276.25
2018-11-16 13:00:00	330.25
2018-11-16 13:15:00	467
2018-11-16 13:30:00	579.75
2018-11-16 13:45:00	433.25
2018-11-16 14:00:00	435.25
2018-11-16 14:15:00	531.25
2018-11-16 14:30:00	634.25
2018-11-16 14:45:00	605.75
2018-11-16 15:00:00	535.75
2018-11-16 15:15:00	497.25
2018-11-16 15:30:00	764.25
2018-11-16 15:45:00	1004.25
2018-11-16 16:00:00	884.25
2018-11-16 16:15:00	826.25
2018-11-16 16:30:00	790.25
2018-11-16 16:45:00	728.5
2018-11-16 17:00:00	963.5
2018-11-16 17:15:00	998
2018-11-16 17:30:00	764.25
2018-11-16 17:45:00	682.25
2018-11-16 18:00:00	666.5
2018-11-16 18:15:00	712
2018-11-16 18:30:00	758
2018-11-16 18:45:00	648.75
2018-11-16 19:00:00	419.75
2018-11-16 19:15:00	352.25
2018-11-16 19:30:00	365.5
2018-11-16 19:45:00	466
2018-11-16 20:00:00	638.25
2018-11-16 20:15:00	890.25
2018-11-16 20:30:00	1016
2018-11-16 20:45:00	712.5
2018-11-16 21:00:00	504
2018-11-16 21:15:00	623
2018-11-16 21:30:00	711.75
2018-11-16 21:45:00	1016.75
2018-11-16 22:00:00	948.5
2018-11-16 22:15:00	656.5
2018-11-16 22:30:00	589.5
2018-11-16 22:45:00	517.75
2018-11-16 23:00:00	432.25
2018-11-16 23:15:00	535
2018-11-16 23:30:00	314.5
2018-11-16 23:45:00	274.75
2018-11-17	100.75
2018-11-17 00:15:00	140.25
2018-11-17 00:30:00	208
2018-11-17 00:45:00	196
2018-11-17 01:00:00	226
2018-11-17 01:15:00	288
2018-11-17 01:30:00	192.75
2018-11-17 01:45:00	128.5
2018-11-17 02:00:00	88.75
2018-11-17 02:15:00	89.5
2018-11-17 02:30:00	29.25
2018-11-17 02:45:00	120.25
2018-11-17 03:00:00	250.25
2018-11-17 03:15:00	196
2018-11-17 03:30:00	157.75
2018-11-17 03:45:00	267.25
2018-11-17 04:00:00	441.75
2018-11-17 04:15:00	309.5
2018-11-17 04:30:00	159.25
2018-11-17 04:45:00	66.75
2018-11-17 05:00:00	299.75
2018-11-17 05:15:00	289.5
2018-11-17 05:30:00	88
2018-11-17 05:45:00	71.25
2018-11-17 06:00:00	164.75
2018-11-17 06:15:00	165
2018-11-17 06:30:00	164
2018-11-17 06:45:00	182.5
2018-11-17 07:00:00	292.5
2018-11-17 07:15:00	229.25
2018-11-17 07:30:00	332
2018-11-17 07:45:00	453.5
2018-11-17 08:00:00	381.5
2018-11-17 08:15:00	155.25
2018-11-17 08:30:00	48.5
2018-11-17 08:45:00	128.25
2018-11-17 09:00:00	197.25
2018-11-17 09:15:00	290.5
2018-11-17 09:30:00	218.75
2018-11-17 09:45:00	99
2018-11-17 10:00:00	351.75
2018-11-17 10:15:00	424.75
2018-11-17 10:30:00	316.5
2018-11-17 10:45:00	398.75
2018-11-17 11:00:00	150.75
2018-11-17 11:15:00	32.75
2018-11-17 11:30:00	32.75
2018-11-17 11:45:00	58.75
2018-11-17 12:00:00	227
2018-11-17 12:15:00	454
2018-11-17 12:30:00	647.75
2018-11-17 12:45:00	395
2018-11-17 13:00:00	373.5
2018-11-17 13:15:00	347
2018-11-17 13:30:00	395.25
2018-11-17 13:45:00	848
2018-11-17 14:00:00	839.75
2018-11-17 14:15:00	686.75
2018-11-17 14:30:00	535.5
2018-11-17 14:45:00	713.75
2018-11-17 15:00:00	817.25
2018-11-17 15:15:00	888
2018-11-17 15:30:00	950.25
2018-11-17 15:45:00	930.75
2018-11-17 16:00:00	826.75
2018-11-17 16:15:00	643.5
2018-11-17 16:30:00	712.75
2018-11-17 16:45:00	621.5
2018-11-17 17:00:00	555.5
2018-11-17 17:15:00	657.5
2018-11-17 17:30:00	770.75
2018-11-17 17:45:00	897
2018-11-17 18:00:00	750.5
2018-11-17 18:15:00	850.5
2018-11-17 18:30:00	605.25
2018-11-17 18:45:00	604.25
2018-11-17 19:00:00	561
2018-11-17 19:15:00	477
2018-11-17 19:30:00	672
2018-11-17 19:45:00	419.75
2018-11-17 20:00:00	609.5
2018-11-17 20:15:00	731.75
2018-11-17 20:30:00	699.5
2018-11-17 20:45:00	751.75
2018-11-17 21:00:00	674.75
2018-11-17 21:15:00	840.75
2018-11-17 21:30:00	938.75
2018-11-17 21:45:00	652.25
2018-11-17 22:00:00	620.75
2018-11-17 22:15:00	656.5
2018-11-17 22:30:00	710
2018-11-17 22:45:00	861.75
2018-11-17 23:00:00	690
2018-11-17 23:15:00	309.75
2018-11-17 23:30:00	120
2018-11-17 23:45:00	288.5
2018-11-18	398
2018-11-18 00:15:00	299.5
2018-11-18 00:30:00	161.25
2018-11-18 00:45:00	219.25
2018-11-18 01:00:00	71.5
2018-11-18 01:15:00	154.5
2018-11-18 01:30:00	176.75
2018-11-18 01:45:00	92.75
2018-11-18 02:00:00	119
2018-11-18 02:15:00	120.25
2018-11-18 02:30:00	322.5
2018-11-18 02:45:00	252
2018-11-18 03:00:00	35.25
2018-11-18 03:15:00	58.75
2018-11-18 03:30:00	231.5
2018-11-18 03:45:00	231
2018-11-18 04:00:00	118.25
2018-11-18 04:15:00	327.5
2018-11-18 04:30:00	355.5
2018-11-18 04:45:00	433.5
2018-11-18 05:00:00	464
2018-11-18 05:15:00	294
2018-11-18 05:30:00	69.5
2018-11-18 05:45:00	42.75
2018-11-18 06:00:00	160.5
2018-11-18 06:15:00	172.75
2018-11-18 06:30:00	320
2018-11-18 06:45:00	353
2018-11-18 07:00:00	125.5
2018-11-18 07:15:00	152.75
2018-11-18 07:30:00	99.75
2018-11-18 07:45:00	26.75
2018-11-18 08:00:00	146.75
2018-11-18 08:15:00	384
2018-11-18 08:30:00	260.25
2018-11-18 08:45:00	99.75
2018-11-18 09:00:00	195
2018-11-18 09:15:00	80.5
2018-11-18 09:30:00	100.5
2018-11-18 09:45:00	283.5
2018-11-18 10:00:00	224.75
2018-11-18 10:15:00	372.25
2018-11-18 10:30:00	266.75
2018-11-18 10:45:00	63.25
2018-11-18 11:00:00	226.75
2018-11-18 11:15:00	339
2018-11-18 11:30:00	349
2018-11-18 11:45:00	323.25
2018-11-18 12:00:00	510
2018-11-18 12:15:00	390.25
2018-11-18 12:30:00	390.25
2018-11-18 12:45:00	481
2018-11-18 13:00:00	412.25
2018-11-18 13:15:00	618.75
2018-11-18 13:30:00	790.5
2018-11-18 13:45:00	657.25
2018-11-18 14:00:00	500.25
2018-11-18 14:15:00	913.5
2018-11-18 14:30:00	769.5
2018-11-18 14:45:00	620.25
2018-11-18 15:00:00	646.25
2018-11-18 15:15:00	691.5
2018-11-18 15:30:00	741.5
2018-11-18 15:45:00	761.75
2018-11-18 16:00:00	849.5
2018-11-18 16:15:00	851
2018-11-18 16:30:00	931.5
2018-11-18 16:45:00	1025.25
2018-11-18 17:00:00	963.5
2018-11-18 17:15:00	816.75
2018-11-18 17:30:00	955.5
2018-11-18 17:45:00	806
2018-11-18 18:00:00	585.5
2018-11-18 18:15:00	380
2018-11-18 18:30:00	376.25
2018-11-18 18:45:00	294.75
2018-11-18 19:00:00	484.75
2018-11-18 19:15:00	708.25
2018-11-18 19:30:00	830.5
2018-11-18 19:45:00	842.5
2018-11-18 20:00:00	987.25
2018-11-18 20:15:00	631.5
2018-11-18 20:30:00	570
2018-11-18 20:45:00	441
2018-11-18 21:00:00	496.25
2018-11-18 21:15:00	602.75
2018-11-18 21:30:00	696.75
2018-11-18 21:45:00	718.5
2018-11-18 22:00:00	688
2018-11-18 22:15:00	573.75
2018-11-18 22:30:00	452.5
2018-11-18 22:45:00	701.25
2018-11-18 23:00:00	722.75
2018-11-18 23:15:00	704.5
2018-11-18 23:30:00	267
2018-11-18 23:45:00	134.25
2018-11-19	120.75
2018-11-19 00:15:00	106.25
2018-11-19 00:30:00	126
2018-11-19 00:45:00	374.25
2018-11-19 01:00:00	407.25
2018-11-19 01:15:00	249.5
2018-11-19 01:30:00	328
2018-11-19 01:45:00	346
2018-11-19 02:00:00	292.5
2018-11-19 02:15:00	63.75
2018-11-19 02:30:00	27.5
2018-11-19 02:45:00	37
2018-11-19 03:00:00	81.5
2018-11-19 03:15:00	286.25
2018-11-19 03:30:00	150
2018-11-19 03:45:00	133.5
2018-11-19 04:00:00	254.75
2018-11-19 04:15:00	222
2018-11-19 04:30:00	206.5
2018-11-19 04:45:00	390.5
2018-11-19 05:00:00	244.25
2018-11-19 05:15:00	91.25
2018-11-19 05:30:00	32.25
2018-11-19 05:45:00	69.75
2018-11-19 06:00:00	194
2018-11-19 06:15:00	130.5
2018-11-19 06:30:00	134
2018-11-19 06:45:00	277.25
2018-11-19 07:00:00	347.75
2018-11-19 07:15:00	129.75
2018-11-19 07:30:00	63
2018-11-19 07:45:00	171
2018-11-19 08:00:00	312.25
2018-11-19 08:15:00	93.5
2018-11-19 08:30:00	189.75
2018-11-19 08:45:00	289.25
2018-11-19 09:00:00	765.25
2018-11-19 09:15:00	685.25
2018-11-19 09:30:00	321.75
2018-11-19 09:45:00	191.25
2018-11-19 10:00:00	229
2018-11-19 10:15:00	172
2018-11-19 10:30:00	120.75
2018-11-19 10:45:00	250.5
2018-11-19 11:00:00	425
2018-11-19 11:15:00	178
2018-11-19 11:30:00	206.5
2018-11-19 11:45:00	100.75
2018-11-19 12:00:00	172.25
2018-11-19 12:15:00	594.75
2018-11-19 12:30:00	764.5
2018-11-19 12:45:00	619.75
2018-11-19 13:00:00	637.5
2018-11-19 13:15:00	530.25
2018-11-19 13:30:00	671.5
2018-11-19 13:45:00	723.75
2018-11-19 14:00:00	611.75
2018-11-19 14:15:00	788.75
2018-11-19 14:30:00	1152.25
2018-11-19 14:45:00	1334
2018-11-19 15:00:00	1212.75
2018-11-19 15:15:00	1139.5
2018-11-19 15:30:00	1077.5
2018-11-19 15:45:00	1143.25
2018-11-19 16:00:00	1030.25
2018-11-19 16:15:00	1057.5
2018-11-19 16:30:00	1113.25
2018-11-19 16:45:00	998.25
2018-11-19 17:00:00	1173
2018-11-19 17:15:00	1075.75
2018-11-19 17:30:00	1053.25
2018-11-19 17:45:00	997.75
2018-11-19 18:00:00	1009.5
2018-11-19 18:15:00	921.5
2018-11-19 18:30:00	860.25
2018-11-19 18:45:00	887.5
2018-11-19 19:00:00	704.75
2018-11-19 19:15:00	719.5
2018-11-19 19:30:00	753.5
2018-11-19 19:45:00	702.25
2018-11-19 20:00:00	738.75
2018-11-19 20:15:00	613
2018-11-19 20:30:00	708.25
2018-11-19 20:45:00	761.5
2018-11-19 21:00:00	649.75
2018-11-19 21:15:00	685.5
2018-11-19 21:30:00	717.75
2018-11-19 21:45:00	786.25
2018-11-19 22:00:00	776.25
2018-11-19 22:15:00	723
2018-11-19 22:30:00	849.25
2018-11-19 22:45:00	890.25
2018-11-19 23:00:00	775.5
2018-11-19 23:15:00	834
2018-11-19 23:30:00	762.25
2018-11-19 23:45:00	754.5
2018-11-20	687.75
2018-11-20 00:15:00	635.75
2018-11-20 00:30:00	374
2018-11-20 00:45:00	184.75
2018-11-20 01:00:00	331
2018-11-20 01:15:00	228.25
2018-11-20 01:30:00	152.5
2018-11-20 01:45:00	324.75
2018-11-20 02:00:00	280.25
2018-11-20 02:15:00	164.5
2018-11-20 02:30:00	78.5
2018-11-20 02:45:00	312.25
2018-11-20 03:00:00	258.25
2018-11-20 03:15:00	64.75
2018-11-20 03:30:00	233.25
2018-11-20 03:45:00	245
2018-11-20 04:00:00	300.5
2018-11-20 04:15:00	218.25
2018-11-20 04:30:00	70.25
2018-11-20 04:45:00	97.25
2018-11-20 05:00:00	366.75
2018-11-20 05:15:00	283.75
2018-11-20 05:30:00	92.5
2018-11-20 05:45:00	261.25
2018-11-20 06:00:00	179.75
2018-11-20 06:15:00	258.75
2018-11-20 06:30:00	70.75
2018-11-20 06:45:00	164
2018-11-20 07:00:00	367
2018-11-20 07:15:00	492
2018-11-20 07:30:00	343.5
2018-11-20 07:45:00	225
2018-11-20 08:00:00	42
2018-11-20 08:15:00	139
2018-11-20 08:30:00	391.75
2018-11-20 08:45:00	219
2018-11-20 09:00:00	108.75
2018-11-20 09:15:00	146.75
2018-11-20 09:30:00	213.75
2018-11-20 09:45:00	253.25
2018-11-20 10:00:00	78
2018-11-20 10:15:00	259.5
2018-11-20 10:30:00	105
2018-11-20 10:45:00	185.25
2018-11-20 11:00:00	384.5
2018-11-20 11:15:00	290.75
2018-11-20 11:30:00	34.5
2018-11-20 11:45:00	80.5
2018-11-20 12:00:00	310.5
2018-11-20 12:15:00	326.25
2018-11-20 12:30:00	251.25
2018-11-20 12:45:00	266.5
2018-11-20 13:00:00	368.25
2018-11-20 13:15:00	454.5
2018-11-20 13:30:00	430.75
2018-11-20 13:45:00	477.5
2018-11-20 14:00:00	409.25
2018-11-20 14:15:00	686
2018-11-20 14:30:00	804.5
2018-11-20 14:45:00	936.5
2018-11-20 15:00:00	699
2018-11-20 15:15:00	637.25
2018-11-20 15:30:00	350.5
2018-11-20 15:45:00	751.25
2018-11-20 16:00:00	835
2018-11-20 16:15:00	820.5
2018-11-20 16:30:00	893.5
2018-11-20 16:45:00	833.5
2018-11-20 17:00:00	991.5
2018-11-20 17:15:00	989.5
2018-11-20 17:30:00	839.75
2018-11-20 17:45:00	722.75
2018-11-20 18:00:00	517.75
2018-11-20 18:15:00	571.5
2018-11-20 18:30:00	401.5
2018-11-20 18:45:00	476.25
2018-11-20 19:00:00	511
2018-11-20 19:15:00	537.25
2018-11-20 19:30:00	391.25
2018-11-20 19:45:00	266.5
2018-11-20 20:00:00	401.75
2018-11-20 20:15:00	505.75
2018-11-20 20:30:00	505.5
2018-11-20 20:45:00	570.5
2018-11-20 21:00:00	821.5
2018-11-20 21:15:00	889.75
2018-11-20 21:30:00	500.75
2018-11-20 21:45:00	536.75
2018-11-20 22:00:00	420.5
2018-11-20 22:15:00	446.5
2018-11-20 22:30:00	490.5
2018-11-20 22:45:00	547.75
2018-11-20 23:00:00	801.25
2018-11-20 23:15:00	894
2018-11-20 23:30:00	707.75
2018-11-20 23:45:00	487.25
2018-11-21	322
2018-11-21 00:15:00	314.25
2018-11-21 00:30:00	643.75
2018-11-21 00:45:00	423.75
2018-11-21 01:00:00	316.5
2018-11-21 01:15:00	40.25
2018-11-21 01:30:00	76.5
2018-11-21 01:45:00	194.5
2018-11-21 02:00:00	244.75
2018-11-21 02:15:00	209.75
2018-11-21 02:30:00	179.5
2018-11-21 02:45:00	367.25
2018-11-21 03:00:00	111
2018-11-21 03:15:00	24.25
2018-11-21 03:30:00	21.5
2018-11-21 03:45:00	141.75
2018-11-21 04:00:00	354
2018-11-21 04:15:00	242.25
2018-11-21 04:30:00	94
2018-11-21 04:45:00	49
2018-11-21 05:00:00	115.25
2018-11-21 05:15:00	316
2018-11-21 05:30:00	224.5
2018-11-21 05:45:00	234.75
2018-11-21 06:00:00	423.5
2018-11-21 06:15:00	144.75
2018-11-21 06:30:00	56
2018-11-21 06:45:00	282
2018-11-21 07:00:00	407.25
2018-11-21 07:15:00	174
2018-11-21 07:30:00	179.75
2018-11-21 07:45:00	223.25
2018-11-21 08:00:00	87.25
2018-11-21 08:15:00	237
2018-11-21 08:30:00	247
2018-11-21 08:45:00	230
2018-11-21 09:00:00	163
2018-11-21 09:15:00	125.5
2018-11-21 09:30:00	339
2018-11-21 09:45:00	103.25
2018-11-21 10:00:00	164.75
2018-11-21 10:15:00	257.5
2018-11-21 10:30:00	116
2018-11-21 10:45:00	138.5
2018-11-21 11:00:00	260.25
2018-11-21 11:15:00	314.5
2018-11-21 11:30:00	107.25
2018-11-21 11:45:00	54.25
2018-11-21 12:00:00	133.25
2018-11-21 12:15:00	502.75
2018-11-21 12:30:00	432
2018-11-21 12:45:00	224.25
2018-11-21 13:00:00	491.25
2018-11-21 13:15:00	473
2018-11-21 13:30:00	555.5
2018-11-21 13:45:00	602.25
2018-11-21 14:00:00	639.25
2018-11-21 14:15:00	714.75
2018-11-21 14:30:00	940.5
2018-11-21 14:45:00	845.75
2018-11-21 15:00:00	484.5
2018-11-21 15:15:00	497.75
2018-11-21 15:30:00	631
2018-11-21 15:45:00	942.5
2018-11-21 16:00:00	887.5
2018-11-21 16:15:00	981.5
2018-11-21 16:30:00	1056.5
2018-11-21 16:45:00	886.75
2018-11-21 17:00:00	783.5
2018-11-21 17:15:00	717.25
2018-11-21 17:30:00	575.5
2018-11-21 17:45:00	663.25
2018-11-21 18:00:00	619.25
2018-11-21 18:15:00	537.75
2018-11-21 18:30:00	594.5
2018-11-21 18:45:00	350.5
2018-11-21 19:00:00	408.5
2018-11-21 19:15:00	553.75
2018-11-21 19:30:00	489.5
2018-11-21 19:45:00	514.25
2018-11-21 20:00:00	603.5
2018-11-21 20:15:00	451.75
2018-11-21 20:30:00	590.75
2018-11-21 20:45:00	631.75
2018-11-21 21:00:00	588.75
2018-11-21 21:15:00	688.75
2018-11-21 21:30:00	650
2018-11-21 21:45:00	570.25
2018-11-21 22:00:00	633.75
2018-11-21 22:15:00	507.25
2018-11-21 22:30:00	581.25
2018-11-21 22:45:00	796.5
2018-11-21 23:00:00	770.5
2018-11-21 23:15:00	507.75
2018-11-21 23:30:00	417.75
2018-11-21 23:45:00	522.75
2018-11-22	597.5
2018-11-22 00:15:00	889.75
2018-11-22 00:30:00	652
2018-11-22 00:45:00	217.5
2018-11-22 01:00:00	164
2018-11-22 01:15:00	82.25
2018-11-22 01:30:00	46.25
2018-11-22 01:45:00	85
2018-11-22 02:00:00	54
2018-11-22 02:15:00	28.25
2018-11-22 02:30:00	74.25
2018-11-22 02:45:00	258.25
2018-11-22 03:00:00	283.75
2018-11-22 03:15:00	209.5
2018-11-22 03:30:00	229
2018-11-22 03:45:00	286.5
2018-11-22 04:00:00	64.5
2018-11-22 04:15:00	41.75
2018-11-22 04:30:00	87.75
2018-11-22 04:45:00	190.5
2018-11-22 05:00:00	91.25
2018-11-22 05:15:00	269.5
2018-11-22 05:30:00	216.75
2018-11-22 05:45:00	44.25
2018-11-22 06:00:00	186.75
2018-11-22 06:15:00	334.5
2018-11-22 06:30:00	338.25
2018-11-22 06:45:00	175.25
2018-11-22 07:00:00	132.5
2018-11-22 07:15:00	48.75
2018-11-22 07:30:00	103.25
2018-11-22 07:45:00	155.75
2018-11-22 08:00:00	224.5
2018-11-22 08:15:00	309
2018-11-22 08:30:00	82.25
2018-11-22 08:45:00	66.5
2018-11-22 09:00:00	82.75
2018-11-22 09:15:00	31.75
2018-11-22 09:30:00	121.75
2018-11-22 09:45:00	353
2018-11-22 10:00:00	502.5
2018-11-22 10:15:00	761.25
2018-11-22 10:30:00	431.25
2018-11-22 10:45:00	308.25
2018-11-22 11:00:00	159.75
2018-11-22 11:15:00	15.5
2018-11-22 11:30:00	65.5
2018-11-22 11:45:00	75.5
2018-11-22 12:00:00	238.25
2018-11-22 12:15:00	126.25
2018-11-22 12:30:00	255.5
2018-11-22 12:45:00	440.5
2018-11-22 13:00:00	524.5
2018-11-22 13:15:00	474.25
2018-11-22 13:30:00	343.75
2018-11-22 13:45:00	350.75
2018-11-22 14:00:00	568.25
2018-11-22 14:15:00	633.25
2018-11-22 14:30:00	663.5
2018-11-22 14:45:00	568
2018-11-22 15:00:00	727.25
2018-11-22 15:15:00	925.25
2018-11-22 15:30:00	827
2018-11-22 15:45:00	888
2018-11-22 16:00:00	698.5
2018-11-22 16:15:00	797.75
2018-11-22 16:30:00	722.5
2018-11-22 16:45:00	852.25
2018-11-22 17:00:00	777.75
2018-11-22 17:15:00	542.5
2018-11-22 17:30:00	609
2018-11-22 17:45:00	534
2018-11-22 18:00:00	458.25
2018-11-22 18:15:00	620.25
2018-11-22 18:30:00	673.25
2018-11-22 18:45:00	688.25
2018-11-22 19:00:00	523.5
2018-11-22 19:15:00	409
2018-11-22 19:30:00	269.5
2018-11-22 19:45:00	485
2018-11-22 20:00:00	382
2018-11-22 20:15:00	583.5
2018-11-22 20:30:00	540.75
2018-11-22 20:45:00	744.5
2018-11-22 21:00:00	743.75
2018-11-22 21:15:00	607.75
2018-11-22 21:30:00	415.75
2018-11-22 21:45:00	512.75
2018-11-22 22:00:00	691
2018-11-22 22:15:00	734.5
2018-11-22 22:30:00	496.25
2018-11-22 22:45:00	561.5
2018-11-22 23:00:00	593
2018-11-22 23:15:00	385.5
2018-11-22 23:30:00	400.75
2018-11-22 23:45:00	675.75
2018-11-23	966.5
2018-11-23 00:15:00	864.75
2018-11-23 00:30:00	488.75
2018-11-23 00:45:00	45.5
2018-11-23 01:00:00	8.75
2018-11-23 01:15:00	47
2018-11-23 01:30:00	86.75
2018-11-23 01:45:00	111
2018-11-23 02:00:00	83.5
2018-11-23 02:15:00	30.75
2018-11-23 02:30:00	102
2018-11-23 02:45:00	73.5
2018-11-23 03:00:00	299.5
2018-11-23 03:15:00	236.75
2018-11-23 03:30:00	79.5
2018-11-23 03:45:00	49.5
2018-11-23 04:00:00	147.75
2018-11-23 04:15:00	354.25
2018-11-23 04:30:00	277
2018-11-23 04:45:00	198.75
2018-11-23 05:00:00	171.75
2018-11-23 05:15:00	95.25
2018-11-23 05:30:00	47.75
2018-11-23 05:45:00	93
2018-11-23 06:00:00	195.5
2018-11-23 06:15:00	116.75
2018-11-23 06:30:00	265.5
2018-11-23 06:45:00	376.5
2018-11-23 07:00:00	205.75
2018-11-23 07:15:00	28.75
2018-11-23 07:30:00	148.25
2018-11-23 07:45:00	306.25
2018-11-23 08:00:00	236
2018-11-23 08:15:00	257.5
2018-11-23 08:30:00	336.5
2018-11-23 08:45:00	237.25
2018-11-23 09:00:00	102
2018-11-23 09:15:00	146.5
2018-11-23 09:30:00	102.25
2018-11-23 09:45:00	118
2018-11-23 10:00:00	412.5
2018-11-23 10:15:00	412.25
2018-11-23 10:30:00	441.5
2018-11-23 10:45:00	343.25
2018-11-23 11:00:00	209.25
2018-11-23 11:15:00	155.25
2018-11-23 11:30:00	69.75
2018-11-23 11:45:00	178.5
2018-11-23 12:00:00	148.75
2018-11-23 12:15:00	298.75
2018-11-23 12:30:00	592.25
2018-11-23 12:45:00	599.25
2018-11-23 13:00:00	577.25
2018-11-23 13:15:00	537
2018-11-23 13:30:00	521.25
2018-11-23 13:45:00	638.75
2018-11-23 14:00:00	685.5
2018-11-23 14:15:00	726
2018-11-23 14:30:00	807.75
2018-11-23 14:45:00	851
2018-11-23 15:00:00	718.75
2018-11-23 15:15:00	953.5
2018-11-23 15:30:00	836.5
2018-11-23 15:45:00	919.25
2018-11-23 16:00:00	784.75
2018-11-23 16:15:00	804
2018-11-23 16:30:00	827
2018-11-23 16:45:00	865.25
2018-11-23 17:00:00	830
2018-11-23 17:15:00	522.25
2018-11-23 17:30:00	701.5
2018-11-23 17:45:00	713.25
2018-11-23 18:00:00	665.25
2018-11-23 18:15:00	815.25
2018-11-23 18:30:00	433.5
2018-11-23 18:45:00	343.25
2018-11-23 19:00:00	355.75
2018-11-23 19:15:00	460
2018-11-23 19:30:00	564.75
2018-11-23 19:45:00	702.75
2018-11-23 20:00:00	689.75
2018-11-23 20:15:00	748
2018-11-23 20:30:00	413
2018-11-23 20:45:00	437.75
2018-11-23 21:00:00	349.25
2018-11-23 21:15:00	392.25
2018-11-23 21:30:00	415
2018-11-23 21:45:00	866.75
2018-11-23 22:00:00	624
2018-11-23 22:15:00	738.5
2018-11-23 22:30:00	589.75
2018-11-23 22:45:00	445
2018-11-23 23:00:00	407.75
2018-11-23 23:15:00	760.25
2018-11-23 23:30:00	778.25
2018-11-23 23:45:00	624.75
2018-11-24	417.75
2018-11-24 00:15:00	301.75
2018-11-24 00:30:00	154
2018-11-24 00:45:00	38.25
2018-11-24 01:00:00	120.5
2018-11-24 01:15:00	175.5
2018-11-24 01:30:00	321
2018-11-24 01:45:00	285.75
2018-11-24 02:00:00	68.75
2018-11-24 02:15:00	48.5
2018-11-24 02:30:00	185.5
2018-11-24 02:45:00	105.75
2018-11-24 03:00:00	33.25
2018-11-24 03:15:00	205.5
2018-11-24 03:30:00	221.25
2018-11-24 03:45:00	333.5
2018-11-24 04:00:00	399.25
2018-11-24 04:15:00	176
2018-11-24 04:30:00	26
2018-11-24 04:45:00	129.25
2018-11-24 05:00:00	56
2018-11-24 05:15:00	95
2018-11-24 05:30:00	107
2018-11-24 05:45:00	334.25
2018-11-24 06:00:00	540.25
2018-11-24 06:15:00	253.75
2018-11-24 06:30:00	91.25
2018-11-24 06:45:00	222.75
2018-11-24 07:00:00	59.75
2018-11-24 07:15:00	45
2018-11-24 07:30:00	180
2018-11-24 07:45:00	234.25
2018-11-24 08:00:00	217.25
2018-11-24 08:15:00	145
2018-11-24 08:30:00	114.75
2018-11-24 08:45:00	191.5
2018-11-24 09:00:00	221.75
2018-11-24 09:15:00	136.75
2018-11-24 09:30:00	221.5
2018-11-24 09:45:00	346.5
2018-11-24 10:00:00	253.25
2018-11-24 10:15:00	217.75
2018-11-24 10:30:00	126.75
2018-11-24 10:45:00	78.5
2018-11-24 11:00:00	63.75
2018-11-24 11:15:00	119
2018-11-24 11:30:00	277.25
2018-11-24 11:45:00	309.5
2018-11-24 12:00:00	223
2018-11-24 12:15:00	203.75
2018-11-24 12:30:00	310.25
2018-11-24 12:45:00	528.25
2018-11-24 13:00:00	735.25
2018-11-24 13:15:00	829
2018-11-24 13:30:00	615.25
2018-11-24 13:45:00	429.5
2018-11-24 14:00:00	615.5
2018-11-24 14:15:00	715
2018-11-24 14:30:00	753.25
2018-11-24 14:45:00	845
2018-11-24 15:00:00	683.5
2018-11-24 15:15:00	696
2018-11-24 15:30:00	823.5
2018-11-24 15:45:00	843.25
2018-11-24 16:00:00	835.5
2018-11-24 16:15:00	972.25
2018-11-24 16:30:00	903
2018-11-24 16:45:00	826.5
2018-11-24 17:00:00	660
2018-11-24 17:15:00	664
2018-11-24 17:30:00	712.5
2018-11-24 17:45:00	697.5
2018-11-24 18:00:00	588.5
2018-11-24 18:15:00	783.75
2018-11-24 18:30:00	641
2018-11-24 18:45:00	667.75
2018-11-24 19:00:00	511.5
2018-11-24 19:15:00	381.5
2018-11-24 19:30:00	507.75
2018-11-24 19:45:00	367.5
2018-11-24 20:00:00	284.75
2018-11-24 20:15:00	604.5
2018-11-24 20:30:00	631.25
2018-11-24 20:45:00	605
2018-11-24 21:00:00	914
2018-11-24 21:15:00	742.75
2018-11-24 21:30:00	587.5
2018-11-24 21:45:00	615
2018-11-24 22:00:00	485
2018-11-24 22:15:00	386
2018-11-24 22:30:00	448.25
2018-11-24 22:45:00	791.75
2018-11-24 23:00:00	1010.5
2018-11-24 23:15:00	893.75
2018-11-24 23:30:00	604.5
2018-11-24 23:45:00	302.5
2018-11-25	285.75
2018-11-25 00:15:00	546.25
2018-11-25 00:30:00	237.75
2018-11-25 00:45:00	93.25
2018-11-25 01:00:00	26.5
2018-11-25 01:15:00	111.75
2018-11-25 01:30:00	286.5
2018-11-25 01:45:00	118.75
2018-11-25 02:00:00	110.75
2018-11-25 02:15:00	20.5
2018-11-25 02:30:00	102.25
2018-11-25 02:45:00	63.5
2018-11-25 03:00:00	106
2018-11-25 03:15:00	55.75
2018-11-25 03:30:00	94
2018-11-25 03:45:00	41.75
2018-11-25 04:00:00	135.5
2018-11-25 04:15:00	482.25
2018-11-25 04:30:00	527
2018-11-25 04:45:00	185.25
2018-11-25 05:00:00	107.75
2018-11-25 05:15:00	74
2018-11-25 05:30:00	20.75
2018-11-25 05:45:00	44
2018-11-25 06:00:00	159.25
2018-11-25 06:15:00	296
2018-11-25 06:30:00	364.5
2018-11-25 06:45:00	251.5
2018-11-25 07:00:00	74.75
2018-11-25 07:15:00	144.25
2018-11-25 07:30:00	383.5
2018-11-25 07:45:00	377.75
2018-11-25 08:00:00	173.75
2018-11-25 08:15:00	24.5
2018-11-25 08:30:00	50
2018-11-25 08:45:00	71
2018-11-25 09:00:00	113.25
2018-11-25 09:15:00	289.5
2018-11-25 09:30:00	383.25
2018-11-25 09:45:00	280.5
2018-11-25 10:00:00	344.5
2018-11-25 10:15:00	200.5
2018-11-25 10:30:00	89.75
2018-11-25 10:45:00	62.75
2018-11-25 11:00:00	113.75
2018-11-25 11:15:00	167.75
2018-11-25 11:30:00	288
2018-11-25 11:45:00	237.25
2018-11-25 12:00:00	179.75
2018-11-25 12:15:00	314
2018-11-25 12:30:00	724.75
2018-11-25 12:45:00	722.25
2018-11-25 13:00:00	605
2018-11-25 13:15:00	724.25
2018-11-25 13:30:00	870.5
2018-11-25 13:45:00	920.75
2018-11-25 14:00:00	676.5
2018-11-25 14:15:00	848
2018-11-25 14:30:00	927.5
2018-11-25 14:45:00	909.75
2018-11-25 15:00:00	900.75
2018-11-25 15:15:00	756
2018-11-25 15:30:00	691.5
2018-11-25 15:45:00	895.75
2018-11-25 16:00:00	775
2018-11-25 16:15:00	801.25
2018-11-25 16:30:00	819.5
2018-11-25 16:45:00	618.25
2018-11-25 17:00:00	977.75
2018-11-25 17:15:00	858.75
2018-11-25 17:30:00	571.5
2018-11-25 17:45:00	736
2018-11-25 18:00:00	658.5
2018-11-25 18:15:00	621.25
2018-11-25 18:30:00	766.25
2018-11-25 18:45:00	758.5
2018-11-25 19:00:00	596.75
2018-11-25 19:15:00	335
2018-11-25 19:30:00	422.75
2018-11-25 19:45:00	388.5
2018-11-25 20:00:00	205.5
2018-11-25 20:15:00	209.25
2018-11-25 20:30:00	223.25
2018-11-25 20:45:00	432.25
2018-11-25 21:00:00	716
2018-11-25 21:15:00	849.25
2018-11-25 21:30:00	764
2018-11-25 21:45:00	702
2018-11-25 22:00:00	549.5
2018-11-25 22:15:00	659.25
2018-11-25 22:30:00	617.5
2018-11-25 22:45:00	681.75
2018-11-25 23:00:00	767.25
2018-11-25 23:15:00	589.75
2018-11-25 23:30:00	357.75
2018-11-25 23:45:00	309
2018-11-26	287.75
2018-11-26 00:15:00	695.25
2018-11-26 00:30:00	527.5
2018-11-26 00:45:00	201.75
2018-11-26 01:00:00	7.25
2018-11-26 01:15:00	26.75
2018-11-26 01:30:00	75.5
2018-11-26 01:45:00	107
2018-11-26 02:00:00	201.75
2018-11-26 02:15:00	85.5
2018-11-26 02:30:00	19.5
2018-11-26 02:45:00	66.75
2018-11-26 03:00:00	166.25
2018-11-26 03:15:00	250
2018-11-26 03:30:00	150.75
2018-11-26 03:45:00	44.5
2018-11-26 04:00:00	154.75
2018-11-26 04:15:00	203.25
2018-11-26 04:30:00	55
2018-11-26 04:45:00	26
2018-11-26 05:00:00	54.75
2018-11-26 05:15:00	75.75
2018-11-26 05:30:00	255.75
2018-11-26 05:45:00	445
2018-11-26 06:00:00	660.25
2018-11-26 06:15:00	339.5
2018-11-26 06:30:00	130.75
2018-11-26 06:45:00	45.5
2018-11-26 07:00:00	155.5
2018-11-26 07:15:00	306.25
2018-11-26 07:30:00	338.5
2018-11-26 07:45:00	289.75
2018-11-26 08:00:00	620.75
2018-11-26 08:15:00	325.75
2018-11-26 08:30:00	271.5
2018-11-26 08:45:00	145
2018-11-26 09:00:00	241
2018-11-26 09:15:00	244.75
2018-11-26 09:30:00	90
2018-11-26 09:45:00	344
2018-11-26 10:00:00	626.5
2018-11-26 10:15:00	192.75
2018-11-26 10:30:00	252.25
2018-11-26 10:45:00	106.25
2018-11-26 11:00:00	104.25
2018-11-26 11:15:00	154.5
2018-11-26 11:30:00	52.5
2018-11-26 11:45:00	212
2018-11-26 12:00:00	606.25
2018-11-26 12:15:00	690.5
2018-11-26 12:30:00	489.5
2018-11-26 12:45:00	446
2018-11-26 13:00:00	340.5
2018-11-26 13:15:00	348.75
2018-11-26 13:30:00	660.5
2018-11-26 13:45:00	713.75
2018-11-26 14:00:00	721.25
2018-11-26 14:15:00	498
2018-11-26 14:30:00	650.5
2018-11-26 14:45:00	564.75
2018-11-26 15:00:00	958.75
2018-11-26 15:15:00	1206.75
2018-11-26 15:30:00	1333
2018-11-26 15:45:00	1220.5
2018-11-26 16:00:00	1149.5
2018-11-26 16:15:00	1003.5
2018-11-26 16:30:00	1046.5
2018-11-26 16:45:00	1087.75
2018-11-26 17:00:00	1097
2018-11-26 17:15:00	1122.75
2018-11-26 17:30:00	1118
2018-11-26 17:45:00	1118.75
2018-11-26 18:00:00	1074.5
2018-11-26 18:15:00	1137.25
2018-11-26 18:30:00	1089
2018-11-26 18:45:00	788.75
2018-11-26 19:00:00	593.25
2018-11-26 19:15:00	588.25
2018-11-26 19:30:00	407.5
2018-11-26 19:45:00	242.25
2018-11-26 20:00:00	183.5
2018-11-26 20:15:00	308.25
2018-11-26 20:30:00	714.75
2018-11-26 20:45:00	430.5
2018-11-26 21:00:00	303.25
2018-11-26 21:15:00	353.25
2018-11-26 21:30:00	656.5
2018-11-26 21:45:00	822.5
2018-11-26 22:00:00	542.5
2018-11-26 22:15:00	401.5
2018-11-26 22:30:00	676.25
2018-11-26 22:45:00	808.5
2018-11-26 23:00:00	974.25
2018-11-26 23:15:00	670.25
2018-11-26 23:30:00	579.25
2018-11-26 23:45:00	817
2018-11-27	732.5
2018-11-27 00:15:00	619.75
2018-11-27 00:30:00	365.75
2018-11-27 00:45:00	317
2018-11-27 01:00:00	215.5
2018-11-27 01:15:00	156.5
2018-11-27 01:30:00	233.5
2018-11-27 01:45:00	213.25
2018-11-27 02:00:00	144.25
2018-11-27 02:15:00	18
2018-11-27 02:30:00	164.75
2018-11-27 02:45:00	382.5
2018-11-27 03:00:00	146.75
2018-11-27 03:15:00	141.5
2018-11-27 03:30:00	207
2018-11-27 03:45:00	181
2018-11-27 04:00:00	59.5
2018-11-27 04:15:00	17.75
2018-11-27 04:30:00	99.75
2018-11-27 04:45:00	169.25
2018-11-27 05:00:00	144.25
2018-11-27 05:15:00	429.75
2018-11-27 05:30:00	426.25
2018-11-27 05:45:00	114.25
2018-11-27 06:00:00	76.25
2018-11-27 06:15:00	49.75
2018-11-27 06:30:00	194.25
2018-11-27 06:45:00	224.25
2018-11-27 07:00:00	104.75
2018-11-27 07:15:00	147.25
2018-11-27 07:30:00	200.25
2018-11-27 07:45:00	335.75
2018-11-27 08:00:00	183.75
2018-11-27 08:15:00	39.5
2018-11-27 08:30:00	265.5
2018-11-27 08:45:00	106.75
2018-11-27 09:00:00	364.25
2018-11-27 09:15:00	284.5
2018-11-27 09:30:00	104
2018-11-27 09:45:00	44.25
2018-11-27 10:00:00	91.75
2018-11-27 10:15:00	145.75
2018-11-27 10:30:00	319.5
2018-11-27 10:45:00	232
2018-11-27 11:00:00	191.25
2018-11-27 11:15:00	187.75
2018-11-27 11:30:00	33
2018-11-27 11:45:00	100.75
2018-11-27 12:00:00	176
2018-11-27 12:15:00	318.75
2018-11-27 12:30:00	282.5
2018-11-27 12:45:00	240
2018-11-27 13:00:00	88.5
2018-11-27 13:15:00	188.75
2018-11-27 13:30:00	608
2018-11-27 13:45:00	263.5
2018-11-27 14:00:00	272
2018-11-27 14:15:00	455.25
2018-11-27 14:30:00	429.25
2018-11-27 14:45:00	427.75
2018-11-27 15:00:00	414.75
2018-11-27 15:15:00	577.25
2018-11-27 15:30:00	611.25
2018-11-27 15:45:00	351
2018-11-27 16:00:00	605
2018-11-27 16:15:00	854.75
2018-11-27 16:30:00	829
2018-11-27 16:45:00	965.75
2018-11-27 17:00:00	1023.75
2018-11-27 17:15:00	1084.75
2018-11-27 17:30:00	960.5
2018-11-27 17:45:00	970.75
2018-11-27 18:00:00	936
2018-11-27 18:15:00	1017.25
2018-11-27 18:30:00	792
2018-11-27 18:45:00	426
2018-11-27 19:00:00	296.25
2018-11-27 19:15:00	157.5
2018-11-27 19:30:00	241.75
2018-11-27 19:45:00	278.25
2018-11-27 20:00:00	170.5
2018-11-27 20:15:00	354.5
2018-11-27 20:30:00	633.25
2018-11-27 20:45:00	354.5
2018-11-27 21:00:00	485.75
2018-11-27 21:15:00	180
2018-11-27 21:30:00	423.5
2018-11-27 21:45:00	530
2018-11-27 22:00:00	278.5
2018-11-27 22:15:00	431.75
2018-11-27 22:30:00	707.75
2018-11-27 22:45:00	573.5
2018-11-27 23:00:00	667
2018-11-27 23:15:00	846.25
2018-11-27 23:30:00	472
2018-11-27 23:45:00	536.5
2018-11-28	660
2018-11-28 00:15:00	615.75
2018-11-28 00:30:00	361.75
2018-11-28 00:45:00	90.75
2018-11-28 01:00:00	20
2018-11-28 01:15:00	103.25
2018-11-28 01:30:00	184.5
[truncated: 1,913 more rows]

## Sheet: Before visualization
Date/Time	Activity Counts				Row number of ZT0 data	6	102	198	294	390	486	582	678	774	870	966	1062	1158	1254	1350	1446	1542	1638	1734	1830	1926	2022	2118	2214	2310	2406	2502	2598	2694	2790	2886	2982	3078	3174	3270	3366	3462	3558	3654	3750
2018-11-07 06:00:00	169				Day	1	2	3	4	5	6	7	8	9	10	11	12	13	14	15	16	17	18	19	20	21	22	23	24	25	26	27	28	29	30	31	32	33	34	35	36	37	38	39	40	days
2018-11-07 06:15:00	245.25			ZT
2018-11-07 06:30:00	459.5		0	00:00:00		280	271.25	174.25	280.75	50	234	291.5	143.25	323.25	162.75	292.5	125.5	347.75	367	407.25	132.5	205.75	59.75	74.75	155.5	104.75	248	220.5	123	347.75	139.25	130.5	274	435.25	19.5	55.75	77.25	57.75	41.75	263.75	98.75	25.75	165.25	204	58
2018-11-07 06:45:00	260		1	00:15:00		170.5	76.5	95.25	250.75	132.5	133	197	106.5	192.75	160.25	229.25	152.75	129.75	492	174	48.75	28.75	45	144.25	306.25	147.25	230	109.75	118.25	509	31.25	159.5	405.5	220	29	207.75	45	94.25	74	170.75	316.5	33.25	195.75	132	57.75
2018-11-07 07:00:00	280		2	00:30:00		112	96.25	122.5	246.75	200	136	307.75	105.75	32	50.75	332	99.75	63	343.5	179.75	103.25	148.25	180	383.5	338.5	200.25	281.5	99	327.5	285.25	157	402.25	116.25	205.25	154.75	193.75	110	67	48.5	268.75	274.5	197.25	167	78.25	103.25
2018-11-07 07:15:00	170.5		3	00:45:00		119.75	112.5	409	135	121.5	308.75	302.25	43	51	54.5	453.5	26.75	171	225	223.25	155.75	306.25	234.25	377.75	289.75	335.75	245.25	122	535	65.25	366.75	268.5	141	273.5	293.75	42.5	229	59.75	107.75	430.5	212	438	313.25	35	203
2018-11-07 07:30:00	112		4	01:00:00		127.75	166.5	350	137.75	235.25	170.5	89.25	59.5	64.75	264.5	381.5	146.75	312.25	42	87.25	224.5	236	217.25	173.75	620.75	183.75	155.25	196.25	207.25	127.25	182.75	246.25	384.25	461	251.5	201.25	257.75	227	503.5	445.5	533	274.75	133	54.25	233
2018-11-07 07:45:00	119.75		5	01:15:00		439.25	212.5	262.75	129.5	472.5	204.5	260.75	311.5	168.25	392.5	155.25	384	93.5	139	237	309	257.5	145	24.5	325.75	39.5	244.5	373.75	79.25	130	158.25	89.25	116.75	137.25	93	174.5	322.5	256.75	636	595.75	350.25	72.25	10.75	25	248.25
2018-11-07 08:00:00	127.75		6	01:30:00		141.75	138.25	284	150.5	405.5	84.75	392	401.25	125.5	322	48.5	260.25	189.75	391.75	247	82.25	336.5	114.75	50	271.5	265.5	64.5	478.25	187.25	169.5	198	24	200.25	74.75	215.75	89.25	282.75	407.75	326.75	251	263.25	56.5	39.75	129.5	81.25
2018-11-07 08:15:00	439.25		7	01:45:00		138.75	144.5	234.5	207	277	147.25	431.75	97.25	208	332.5	128.25	99.75	289.25	219	230	66.5	237.25	191.5	71	145	106.75	153	141.25	226.75	255.25	215.75	91.25	288.25	231.75	472.75	131.75	173.25	253.25	378	304.5	76.5	223.5	139.75	322.75	149
2018-11-07 08:30:00	141.75		8	02:00:00		204	115	79.75	55	254	274.75	331	211.75	191.25	374.5	197.25	195	765.25	108.75	163	82.75	102	221.75	113.25	241	364.25	283.25	97.5	213	113.5	300.5	29.75	200.75	250.5	265.75	80.5	43	133.25	112.5	165.75	74.75	421.5	399	410.75	255.75
2018-11-07 08:45:00	138.75		9	02:15:00		204.5	103.75	256.25	242.25	50.75	223.75	92	111.5	398.25	186.5	290.5	80.5	685.25	146.75	125.5	31.75	146.5	136.75	289.5	244.75	284.5	274.75	368.25	350	100.75	68.5	165	223	199.75	109.5	118.25	33.75	152.25	78.5	70	236.25	298	548.75	407.5	393.75
2018-11-07 09:00:00	204		10	02:30:00		287.75	218.75	257	435.75	15.5	132.25	18.5	235.75	79	52.25	218.75	100.5	321.75	213.75	339	121.75	102.25	221.5	383.25	90	104	394.75	335.75	342	147.75	141.25	390	451.5	218.75	34.75	141.25	115.25	120.5	38.5	503	196	315.5	416.25	186.5	136.25
2018-11-07 09:15:00	204.5		11	02:45:00		196.75	303	133	186	48	79	73.75	468.5	82.5	21.25	99	283.5	191.25	253.25	103.25	353	118	346.5	280.5	344	44.25	378.25	62.25	113.25	179.75	229	164.75	491.5	128.25	54.75	288	209.5	163.5	98.25	90.5	38.75	41.25	108	224.75	46.25
2018-11-07 09:30:00	287.75		12	03:00:00		41.25	322.75	137	91.5	143.25	176	275.75	392.5	186.25	58	351.75	224.75	229	78	164.75	502.5	412.5	253.25	344.5	626.5	91.75	284.25	105.5	258.75	69.75	197.5	843.5	353.75	287	376.75	254	122.25	148.5	317.5	142.5	114.25	9.5	172.5	217.75	200.25
2018-11-07 09:45:00	196.75		13	03:15:00		80	168.5	354	321.25	123.25	156	438.25	69.5	106.75	134.75	424.75	372.25	172	259.5	257.5	761.25	412.25	217.75	200.5	192.75	145.75	186.75	181.75	303.5	169.25	122.75	405.5	443.25	290	393.75	250.25	139.25	40.25	639.75	87.75	352.5	162.5	190.25	168.75	122.5
2018-11-07 10:00:00	41.25		14	03:30:00		98.5	162.25	265.75	286	88	68	102.75	27.25	198.5	286.75	316.5	266.75	120.75	105	116	431.25	441.5	126.75	89.75	252.25	319.5	149.75	107	111.75	465.5	63.75	145	126.75	101.5	136	258.75	149.75	37.25	493.5	503.25	266.5	458	123.75	76	99.5
2018-11-07 10:15:00	80		15	03:45:00		250	400	223.25	345.75	158.25	226	29	50.75	353.25	498.75	398.75	63.25	250.5	185.25	138.5	308.25	343.25	78.5	62.75	106.25	232	40	164.25	74.75	272.5	58.25	10.25	21.75	27.5	416.5	405.25	51.25	43.25	308	588.5	42.75	293.25	109	5.25	249
2018-11-07 10:30:00	98.5		16	04:00:00		260.5	455.75	127.25	93.25	233.25	457.25	33.75	76	387.25	340	150.75	226.75	425	384.5	260.25	159.75	209.25	63.75	113.75	104.25	191.25	35.25	119.75	134.5	159.5	111.5	11.75	171	137	387	325.5	188	28.75	36.75	273.5	55	146.5	189.5	139	287.25
2018-11-07 10:45:00	250		17	04:15:00		245.25	265.25	97.25	20.75	139.75	186.25	127.5	360	232.75	152.75	32.75	339	178	290.75	314.5	15.5	155.25	119	167.75	154.5	187.75	55	166	273.25	137	198	23	317.5	199.5	94.75	60	241	159.75	26.25	88.5	155	136	210.25	600.25	272.5
2018-11-07 11:00:00	260.5		18	04:30:00		371.25	192.25	78	68	158	43.5	209.5	281.75	207.5	36.25	32.75	349	206.5	34.5	107.25	65.5	69.75	277.25	288	52.5	33	52.75	172.25	179.5	222.5	266.25	176.75	356.25	390.25	37.25	22.5	432	226	14	129.25	79	124	222	613	140.5
2018-11-07 11:15:00	245.25		19	04:45:00		363.25	206	135.75	262.25	23.75	19	257.25	127	101.75	125	58.75	323.25	100.75	80.5	54.25	75.5	178.5	309.5	237.25	212	100.75	306	102.75	416.25	222.25	293.75	78	279.25	406.5	39.5	130	296.25	75.25	73.5	113.5	176	265.5	273.5	113.5	224
2018-11-07 11:30:00	371.25		20	05:00:00		311	149.75	217.25	301	53	34.5	299	135.75	94.5	227.75	227	510	172.25	310.5	133.25	238.25	148.75	223	179.75	606.25	176	374	117.5	463	131.25	180	153.5	427.5	309.25	40.5	128.25	257	194.5	82	43.75	176.5	278.5	482.25	27.75	69.75
2018-11-07 11:45:00	363.25		21	05:15:00		131.5	165.25	345	283.25	52.25	54.5	336.5	413.75	76	207.75	454	390.25	594.75	326.25	502.75	126.25	298.75	203.75	314	690.5	318.75	435.5	287	525.5	264	183	431.25	311.5	213.5	254.75	282.75	61.25	148.75	283.75	22	315	300.25	515.5	29.25	169.25
2018-11-07 12:00:00	311		22	05:30:00		142.25	167.75	399	60.25	72.25	108	494	550	301.5	323.25	647.75	390.25	764.5	251.25	432	255.5	592.25	310.25	724.75	489.5	282.5	603.5	714.75	67	242	236.75	283.75	284.75	313	353.5	317.5	162.75	239.5	406	226.25	513.5	274.25	357.25	45	289.5
2018-11-07 12:15:00	131.5		23	05:45:00		290	191.75	317.25	104.75	197.75	208.5	367.75	110.75	322.75	276.25	395	481	619.75	266.5	224.25	440.5	599.25	528.25	722.25	446	240	318.25	347.25	24.25	388.75	171.25	204.75	241.75	229.75	320.5	196	229.5	234	738.5	440.5	645.75	138.75	453	62.75	270
2018-11-07 12:30:00	142.25		24	06:00:00		96.5	59.5	383.25	72.75	263.75	192.5	70.25	88.75	351	330.25	373.5	412.25	637.5	368.25	491.25	524.5	577.25	735.25	605	340.5	88.5	235.25	194.25	81.25	471.75	262	393.75	208.5	483.25	549.5	204	557	412.75	691.5	350.25	562.25	210.25	376	209.5	268.25
2018-11-07 12:45:00	290		25	06:15:00		40	240.25	206.25	70	259.75	284.75	111	217.25	188.75	467	347	618.75	530.25	454.5	473	474.25	537	829	724.25	348.75	188.75	208.75	162.75	201.75	359	275	608.5	314	472.25	641.75	388.5	466.5	675.25	459	307.25	400	200.75	248.75	213.75	248.5
2018-11-07 13:00:00	96.5		26	06:30:00		287.5	656.25	102	104.5	301.75	153	179.25	314.25	699.25	579.75	395.25	790.5	671.5	430.75	555.5	343.75	521.25	615.25	870.5	660.5	608	253.75	62.5	121	324.75	604.25	346	499	329.5	547.75	454.25	613.75	549	368.5	182	296.75	226.25	206.25	384.75	454
2018-11-07 13:15:00	40		27	06:45:00		261	227.5	110.25	155	89.75	359.5	305.5	428.25	542.75	433.25	848	657.25	723.75	477.5	602.25	350.75	638.75	429.5	920.75	713.75	263.5	246.25	341	64.5	148	727.25	323.5	322	175.5	339.25	390.75	619	410	525.75	136	198.5	85.5	174.25	606.75	666
2018-11-07 13:30:00	287.5		28	07:00:00		390.5	92.5	246.75	88	127.25	272.25	203.25	300.25	354.25	435.25	839.75	500.25	611.75	409.25	639.25	568.25	685.5	615.5	676.5	721.25	272	482.25	365.5	257.25	58.5	506.75	497.5	212.25	404	479.75	553.5	636	436.25	210.5	103.25	204	117	249.5	328.5	777.25
2018-11-07 13:45:00	261		29	07:15:00		106	127.25	254	302.75	188.5	256	249.5	413.75	307.5	531.25	686.75	913.5	788.75	686	714.75	633.25	726	715	848	498	455.25	434.5	308.5	306.5	251.75	405.25	782.75	123	358.75	580.75	684.25	631.5	466.25	324.75	100.5	183.25	160.5	190.75	235.75	362.75
2018-11-07 14:00:00	390.5		30	07:30:00		295	156.75	170	225.75	125.25	377.75	126.75	742.5	206.25	634.25	535.5	769.5	1152.25	804.5	940.5	663.5	807.75	753.25	927.5	650.5	429.25	509.5	587.25	544.5	665.75	313.5	603	379.5	351.5	515.5	399	721.75	365.25	713	153	30	284.25	169	242.5	294.75
2018-11-07 14:15:00	106		31	07:45:00		403.75	369	145.5	116	173	387.75	259.75	582.75	392.5	605.75	713.75	620.25	1334	936.5	845.75	568	851	845	909.75	564.75	427.75	582.75	899	673.25	553.5	438.25	656.75	645.75	531.5	715.5	309.25	438	345	503	274.5	311	856	361.25	177.5	105.5
2018-11-07 14:30:00	295		32	08:00:00		316	201	243.25	202.25	196.25	332.25	436.75	241	563	535.75	817.25	646.25	1212.75	699	484.5	727.25	718.75	683.5	900.75	958.75	414.75	906.25	810	432.5	418.25	679.25	1375	687.5	547.5	566	374.75	407.25	353.75	598	253.5	205	918.25	181	194.5	67.5
2018-11-07 14:45:00	403.75		33	08:15:00		372	196.5	316.25	349.75	345.5	560.75	345	253.75	455.5	497.25	888	691.5	1139.5	637.25	497.75	925.25	953.5	696	756	1206.75	577.25	706	474	486.75	617.75	512.5	1316.75	430.75	398.25	448	392	273.25	441.25	328.75	358.5	370	609.25	385.5	426.5	166.5
2018-11-07 15:00:00	316		34	08:30:00		230.75	90.75	411.75	211.25	299.25	1041.25	368.5	460	457.5	764.25	950.25	741.5	1077.5	350.5	631	827	836.5	823.5	691.5	1333	611.25	748.75	104.75	493.75	568.25	453	1213	270.5	314.5	183.5	785	309	519	1060.25	510.75	580.25	245.75	459	615.5	320.5
2018-11-07 15:15:00	372		35	08:45:00		34.5	117.25	408	265.25	594.75	1233.75	538	683.75	803.25	1004.25	930.75	761.75	1143.25	751.25	942.5	888	919.25	843.25	895.75	1220.5	351	783	332.25	353.5	329	439.25	1045	514	129	208.75	748.25	273.75	526	1339.5	396.5	242.25	293.75	308.5	656.5	417.25
2018-11-07 15:30:00	230.75		36	09:00:00		53.25	150.5	398.5	208	693.75	1092.25	665	611.25	693.75	884.25	826.75	849.5	1030.25	835	887.5	698.5	784.75	835.5	775	1149.5	605	1020.5	729.25	290.5	406	174.75	805	746.25	146	296.5	378	282.25	304.5	1289.5	749.25	213	350	504	428	575
2018-11-07 15:45:00	34.5		37	09:15:00		82.75	241.25	339.25	409.75	574.75	922.5	410.25	609.5	676.5	826.25	643.5	851	1057.5	820.5	981.5	797.75	804	972.25	801.25	1003.5	854.75	1036.75	542.75	153.25	286.5	291.5	994.25	298.75	308.75	506	466	557	78.25	936.5	262.25	396	178.25	375.25	234.25	736.75
2018-11-07 16:00:00	53.25		38	09:30:00		110.5	334	369.25	593	678.75	649.75	693.5	846.25	761.75	790.25	712.75	931.5	1113.25	893.5	1056.5	722.5	827	903	819.5	1046.5	829	987.25	694	417	390.5	439.5	1012.25	554.5	540	344	602.25	371.5	440.25	451	70.75	203.25	148	416.5	320	337.75
2018-11-07 16:15:00	82.75		39	09:45:00		209.5	287	509.5	669.5	630	951.5	768	722.75	820.25	728.5	621.5	1025.25	998.25	833.5	886.75	852.25	865.25	826.5	618.25	1087.75	965.75	1034.5	863.75	818.5	638	639.25	828.25	560.25	706.5	458.25	582.5	233.25	773.25	778	110	469.5	272	536.5	412.25	179.25
2018-11-07 16:30:00	110.5		40	10:00:00		363.5	254.25	508	662.5	803	836.5	722	825.75	842.5	963.5	555.5	963.5	1173	991.5	783.5	777.75	830	660	977.75	1097	1023.75	1000.5	718.75	922.75	500.75	838.25	1044.5	227.25	685.25	790.5	564.5	552.75	581.5	977.75	446.25	404	482.75	672	680.75	466
2018-11-07 16:45:00	209.5		41	10:15:00		334.25	433.75	349.25	581	768.25	988	923.25	1006.5	914	998	657.5	816.75	1075.75	989.5	717.25	542.5	522.25	664	858.75	1122.75	1084.75	939	730.75	799.75	587	912	1199.5	278	695.25	933.5	368	653	485.5	1072.5	647.25	672.75	366.75	607.25	927.75	711.5
2018-11-07 17:00:00	363.5		42	10:30:00		229.75	553.75	612.25	617.25	830.25	1028.5	890	997.25	907.75	764.25	770.75	955.5	1053.25	839.75	575.5	609	701.5	712.5	571.5	1118	960.5	890.75	737.75	454.75	953.25	1012	1231.75	648	726.5	800.75	471.5	632	815.75	880	778	534.5	460	409.25	884.25	756.75
2018-11-07 17:15:00	334.25		43	10:45:00		299.25	433.5	815.75	626.75	802.5	942.75	741.75	886	858	682.25	897	806	997.75	722.75	663.25	534	713.25	697.5	736	1118.75	970.75	623.75	653.25	618	1072.5	638	1040.75	755	748.75	687	567.75	687.25	732.25	863.75	727.25	632	542.75	345.25	414.25	487.5
2018-11-07 17:30:00	229.75		44	11:00:00		333.25	500.25	787	753	718	943.25	999.75	916.5	973.5	666.5	750.5	585.5	1009.5	517.75	619.25	458.25	665.25	588.5	658.5	1074.5	936	852.25	870.25	805.75	1016.25	944.5	1082	912.75	572	212.75	845.25	468.75	839	895	453.25	910.5	632.25	513.75	517.5	500.75
2018-11-07 17:45:00	299.25		45	11:15:00		586.75	708	858.75	783	778.75	1055.75	977.75	940.5	847.25	712	850.5	380	921.5	571.5	537.75	620.25	815.25	783.75	621.25	1137.25	1017.25	946.75	949.75	977.25	989	1077.25	1139.75	1032	886	758.5	1050.75	642.5	913.75	971.5	827.25	845.25	937.25	967.5	890	982.5
2018-11-07 18:00:00	333.25		46	11:30:00		791	776	854.25	877	625.25	1026.25	932.25	969.75	740.75	758	605.25	376.25	860.25	401.5	594.5	673.25	433.5	641	766.25	1089	792	934	924.5	1012.75	1085.75	1059.25	1175.25	1041.25	1048.75	1088.25	1000	1034.75	1047.5	1031.5	1007	1076.75	1061.75	1144	1136.25	1124.5
2018-11-07 18:15:00	586.75		47	11:45:00		549.25	786.5	861.5	827.5	677.75	1061.25	737	603.25	571.25	648.75	604.25	294.75	887.5	476.25	350.5	688.25	343.25	667.75	758.5	788.75	426	948	981.25	1018.75	1138.5	913.75	1132.25	1069	1042	1023.25	1086.25	1087	1001	1030.75	985.25	1097.5	948.5	1020.75	901.25	1091.25
2018-11-07 18:30:00	791		48	12:00:00		552.5	647.25	665.75	733.75	622.25	1031.75	294.25	466.25	656.25	419.75	561	484.75	704.75	511	408.5	523.5	355.75	511.5	596.75	593.25	296.25	821.25	940	995.5	1105	868.25	1163	805	1002.75	871	877	1078.25	1026.75	982.25	734	952.5	845.75	1023.25	869	877.75
2018-11-07 18:45:00	549.25		49	12:15:00		417.25	562.75	289	510.25	382.75	999.5	100.75	304	715.5	352.25	477	708.25	719.5	537.25	553.75	409	460	381.5	335	588.25	157.5	417.75	776	967.5	1016.75	764	1026.75	796.75	819.5	698.75	781.25	752.5	934.5	970.5	546.5	937.75	921.75	714.5	581.5	505.25
2018-11-07 19:00:00	552.5		50	12:30:00		304.75	242.75	170.5	408.75	328.75	815.75	138.5	358.5	504.5	365.5	672	830.5	753.5	391.25	489.5	269.5	564.75	507.75	422.75	407.5	241.75	550.75	585.75	894.25	924.5	700.25	861.75	636.75	761.75	543	733.25	680	817.25	823	469.25	878.5	1027.25	602.75	596.75	693.25
2018-11-07 19:15:00	417.25		51	12:45:00		241	157.75	74	248	310.75	602.5	322.75	377.5	528.5	466	419.75	842.5	702.25	266.5	514.25	485	702.75	367.5	388.5	242.25	278.25	304.75	442.75	799.5	508.75	598.75	799.5	556.75	683.75	477.25	442.5	512	569.75	736	659	527	780.75	477.75	513.25	548.5
2018-11-07 19:30:00	304.75		52	13:00:00		183.25	113.5	247.25	113.5	556.75	392.25	284.5	368.25	504	638.25	609.5	987.25	738.75	401.75	603.5	382	689.75	284.75	205.5	183.5	170.5	319.75	474	471.75	496.5	355.75	823.25	521.25	623	376.75	335.5	438.75	684	720.25	298	555.5	690.25	511	629	707.5
2018-11-07 19:45:00	241		53	13:15:00		587.25	185.75	367.75	100.25	397.5	200.25	400.5	768.5	570.75	890.25	731.75	631.5	613	505.75	451.75	583.5	748	604.5	209.25	308.25	354.5	326.5	336.25	570.75	477.75	549.75	569	551.5	659.5	498	661.75	509.25	501.75	821	413.25	524.5	409.5	709.5	697.25	677.75
2018-11-07 20:00:00	183.25		54	13:30:00		624.5	340.25	316.25	106.25	327.25	291.5	515	614.5	558	1016	699.5	570	708.25	505.5	590.75	540.75	413	631.25	223.25	714.75	633.25	234.25	347.75	447.25	341.5	656	618	419.25	566.75	469.25	735.25	644.5	389.5	307	491.75	372.25	393.75	580.25	552	841.75
2018-11-07 20:15:00	587.25		55	13:45:00		526.25	277.5	464.25	327.25	413.75	461	789	573.25	636.75	712.5	751.75	441	761.5	570.5	631.75	744.5	437.75	605	432.25	430.5	354.5	267.5	512.25	227.5	350.75	508.75	631.5	447.75	505.5	480.25	633.25	490.5	443.25	417.5	316.25	340.75	483.75	378.5	425.75	666.25
2018-11-07 20:30:00	624.5		56	14:00:00		527.75	118.75	456.25	355.25	559	521.25	803.75	563.5	768	504	674.75	496.25	649.75	821.5	588.75	743.75	349.25	914	716	303.25	485.75	183	341	322	231.25	421.5	639.5	681	544	514.25	508.25	322.25	526	295.5	255.75	457	414.25	306	551.25	433.75
2018-11-07 20:45:00	526.25		57	14:15:00		349.25	217.25	540.5	523.75	509.75	551	802.5	704.5	746.5	623	840.75	602.75	685.5	889.75	688.75	607.75	392.25	742.75	849.25	353.25	180	195.75	279.75	370.5	485.75	478.75	555.75	595	594.25	621	482.75	488	481.75	397.25	317.75	286.75	432.75	548.25	489.25	540.5
2018-11-07 21:00:00	527.75		58	14:30:00		349.25	217.25	540.5	523.75	509.75	551	802.5	704.5	746.5	623	840.75	602.75	685.5	889.75	688.75	607.75	392.25	742.75	849.25	353.25	180	195.75	279.75	370.5	485.75	478.75	555.75	595	595.5	501.25	511.75	646.25	478	232.75	478.25	294.75	325.25	609.5	540.25	734
2018-11-07 21:15:00	349.25		59	14:45:00		228.25	310.5	288.75	564.75	686.25	587.5	651.5	732.75	706.5	711.75	938.75	696.75	717.75	500.75	650	415.75	415	587.5	764	656.5	423.5	232.5	290.25	408	415.25	453.75	658.25	708.75	491.75	471.25	718.5	395.25	687	500.5	258.5	381.75	605.25	429.5	565.5	555
2018-11-07 21:30:00	228.25		60	15:00:00		384.25	559.5	301.75	665.25	721.75	247.5	600.25	768.5	922.75	1016.75	652.25	718.5	786.25	536.75	570.25	512.75	866.75	615	702	822.5	530	217.25	171.75	583.75	461.5	493.5	785.25	428.75	470.25	727	577	588.75	833	674.75	425.25	664	834.75	689.75	441.25	599
2018-11-07 21:45:00	384.25		61	15:15:00		380.5	649.25	293.5	461	336.75	235.5	377.75	871	973.75	948.5	620.75	688	776.25	420.5	633.75	691	624	485	549.5	542.5	278.5	256.75	456.25	511.75	869.25	856.75	796.5	542.25	690.75	674.75	464.25	656.75	811.5	532.5	524	635.75	584.25	684.75	667	455.25
2018-11-07 22:00:00	380.5		62	15:30:00		505	449	256	491.5	399.25	451	459.5	722.25	723.5	656.5	656.5	573.75	723	446.5	507.25	734.5	738.5	386	659.25	401.5	431.75	355.5	426	439.5	668.25	835.25	822.75	546.5	625.5	636	411.25	375	527.25	721.75	300.75	741.25	476.75	745.5	747	564.5
2018-11-07 22:15:00	505		63	15:45:00		408	212.5	380.25	321.5	316.5	491.5	439.25	741.25	647.5	589.5	710	452.5	849.25	490.5	581.25	496.25	589.75	448.25	617.5	676.25	707.75	564.75	681	535	780	701.75	794.5	630.25	760.25	665.75	682	491.5	505	909.5	241.75	799.75	612.75	573.5	584.25	600.75
2018-11-07 22:30:00	408		64	16:00:00		254.25	398.75	422.75	428.75	254.75	533	687.25	614	701.75	517.75	861.75	701.25	890.25	547.75	796.5	561.5	445	791.75	681.75	808.5	573.5	494	611.25	447.75	1094.75	645.75	960	624.5	717.5	614.25	833.5	763.75	648.5	804.75	543	516	481.75	516.5	755.75	846
2018-11-07 22:45:00	254.25		65	16:15:00		296	289	338.5	500.75	241	729.75	606.75	594	730.25	432.25	690	722.75	775.5	801.25	770.5	593	407.75	1010.5	767.25	974.25	667	483.75	492.75	582.5	715	796.5	879.25	779	836.25	722.75	890.75	995.5	1025.5	756	856.5	528.75	529.25	609.5	913.5	1007
2018-11-07 23:00:00	296		66	16:30:00		259.75	205.5	673	294.25	204.75	689	786.5	623	805	535	309.75	704.5	834	894	507.75	385.5	760.25	893.75	589.75	670.25	846.25	614.5	564.75	899.25	739.25	666.75	984	861.5	1023.25	828	756.75	817.25	939.5	705.75	773.5	855.75	998.5	892	986.75	933.5
2018-11-07 23:15:00	259.75		67	16:45:00		277.25	256.25	618.75	170.75	412.25	675.75	821.5	705.5	569	314.5	120	267	762.25	707.75	417.75	400.75	778.25	604.5	357.75	579.25	472	500	690.75	949.5	719.75	843.75	728	968.5	1054.75	602.75	429.75	1024.5	920	846.5	749.25	844.25	948.5	990.5	776.75	702
2018-11-07 23:30:00	277.25		68	17:00:00		227.5	272.5	418.5	260.25	607.75	708.25	713	534.75	438	274.75	288.5	134.25	754.5	487.25	522.75	675.75	624.75	302.5	309	817	536.5	442	656.25	624	568.75	924.75	798.75	777.75	759.75	547.75	565.5	870	660.75	827.25	664.75	919.25	980.75	862.5	799.75	816.75
2018-11-07 23:45:00	227.5		69	17:15:00		159	275.75	354.25	283.5	741.25	784.75	492.25	309	601	100.75	398	120.75	687.75	322	597.5	966.5	417.75	285.75	287.75	732.5	660	624.75	644.5	538.75	511.5	726.25	976.75	862.75	609.25	922.25	582.75	739	487	793.25	732.75	784.5	895.75	781.5	854.5	655.25
2018-11-08	159		70	17:30:00		210.75	400.25	137.25	383.25	482.75	947.5	104.5	396.75	341.75	140.25	299.5	106.25	635.75	314.25	889.75	864.75	301.75	546.25	695.25	619.75	615.75	630	526.75	568.5	839.5	520.25	971.25	696.75	856	1013.25	831.75	650.75	591.75	837.5	797.75	748	793	730.25	654	880
2018-11-08 00:15:00	210.75		71	17:45:00		205.5	428.5	82.75	463	598	914	107.5	216	38	208	161.25	126	374	643.75	652	488.75	154	237.75	527.5	365.75	361.75	353.5	218.75	220.75	478.75	314.75	752.25	543.75	677	654.5	427	469.25	551.25	786	573	583.5	484.5	550.25	274	659.5
2018-11-08 00:30:00	205.5		72	18:00:00		413	235.75	151.5	398.75	853.75	890.25	151.75	148.5	74	196	219.25	374.25	184.75	423.75	217.5	45.5	38.25	93.25	201.75	317	90.75	128.75	148.5	13.5	189	439.75	584.75	262	410.25	140	174.5	184	306.5	515.5	385.75	104.5	208.25	201	132.75	450.5
2018-11-08 00:45:00	413		73	18:15:00		172.5	306	273	404	926.5	734.5	85.5	70.25	90.5	226	71.5	407.25	331	316.5	164	8.75	120.5	26.5	7.25	215.5	20	37.25	150.5	64.25	129	333	272.5	226.5	206.5	69.75	32.25	127	215	428.5	319.75	43.25	32.5	180.75	69	145.75
2018-11-08 01:00:00	172.5		74	18:30:00		318.25	531.75	219	473.5	679.5	189.75	142.5	113.25	27	288	154.5	249.5	228.25	40.25	82.25	47	175.5	111.75	26.75	156.5	103.25	13.25	42.25	146.5	56.5	94.75	54.75	244.5	199.5	38.5	96.5	206.5	294	199.25	240	12.5	157.5	159.25	168.25	58
2018-11-08 01:15:00	318.25		75	18:45:00		406.75	331.5	317.5	620	185	99.25	47.25	120	69.5	192.75	176.75	328	152.5	76.5	46.25	86.75	321	286.5	75.5	233.5	184.5	64.75	111.25	194.75	278.75	158	145.75	97	227.75	67.25	118	45	86.5	397	185.25	84	63.25	114.25	388.5	230.5
2018-11-08 01:30:00	406.75		76	19:00:00		198.25	268	319.5	734.5	32.5	186	31.75	132.25	76.75	128.5	92.75	346	324.75	194.5	85	111	285.75	118.75	107	213.25	179.5	74.75	177	245	159.75	181	470.25	257.75	103.5	177.25	381.25	135	457.25	365	342.75	221.25	186	320.5	425.75	141.5
2018-11-08 01:45:00	198.25		77	19:15:00		104.25	183.5	434.75	747.5	16.75	410	241.75	142	37.75	88.75	119	292.5	280.25	244.75	54	83.5	68.75	110.75	201.75	144.25	118	254.25	96	107	55.75	64.75	296.25	402.75	238.5	118.75	353.75	200.5	394.25	172	474.5	197.5	181.75	287.75	253	274
2018-11-08 02:00:00	104.25		78	19:30:00		253.5	330	440	558.25	60.75	150.75	265.5	148.25	61.5	89.5	120.25	63.75	164.5	209.75	28.25	30.75	48.5	20.5	85.5	18	190.75	256.5	119.25	79	203.25	224	354	248.25	189	127	239	323.5	42.75	438	266	377	146.25	400	145.5	245.5
2018-11-08 02:15:00	253.5		79	19:45:00		217.25	414.5	472.25	365.5	54.75	221.25	130	170.25	65.5	29.25	322.5	27.5	78.5	179.5	74.25	102	185.5	102.25	19.5	164.75	26.25	103.5	156	284.75	158.75	111	202.25	67.5	113.5	229.5	279.75	212.75	27.25	306	105.75	521.25	258.75	208.5	61.5	260.75
2018-11-08 02:30:00	217.25		80	20:00:00		248.5	310.75	808.25	214.25	91.5	262.25	266	106.75	202.75	120.25	252	37	312.25	367.25	258.25	73.5	105.75	63.5	66.75	382.5	37.25	19.5	136.75	251	129.5	30.5	116	328	217.5	204.25	401.25	83.5	78.75	97.5	146.75	228	245	190.75	50	224.25
2018-11-08 02:45:00	248.5		81	20:15:00		623	333.5	810.75	44.5	294	385.5	234	148.5	524.75	250.25	35.25	81.5	258.25	111	283.75	299.5	33.25	106	166.25	146.75	137	62.5	95.75	142.25	192.5	169	32.5	184.5	63.25	128.5	111	64	252	137.25	309	95.25	84	32.25	132.75	164.5
2018-11-08 03:00:00	623		82	20:30:00		434.5	436	651.25	16	226.5	199.75	100.5	83	269.5	196	58.75	286.25	64.75	24.25	209.5	236.75	205.5	55.75	250	141.5	275	203.25	89.5	80.25	188	132.75	141	81.25	226.75	155	85	36.5	393.25	52.75	214.5	44	30	114.25	248.5	301.5
2018-11-08 03:15:00	434.5		83	20:45:00		299.25	430.5	475	25.25	82	113.75	66.75	114.75	149.5	157.75	231.5	150	233.25	21.5	229	79.5	221.25	94	150.75	207	200	218.75	89.5	60.25	26.25	67.5	261.5	182.25	206	221.75	280.5	145.5	175.25	292	57	166.25	111	150.25	198.25	216.75
2018-11-08 03:30:00	299.25		84	21:00:00		108	395.25	169	66.75	74.5	256.5	245	165.5	183.75	267.25	231	133.5	245	141.75	286.5	49.5	333.5	41.75	44.5	181	254.75	168.5	213.75	172.5	48.75	22.5	330.25	147.25	256.75	112.75	137	154.25	128.25	343	65	349.75	233.25	72.25	178.75	63.75
2018-11-08 03:45:00	108		85	21:15:00		236.5	499.25	48.25	75.5	247.75	338.75	73.25	213.75	80.75	441.75	118.25	254.75	300.5	354	64.5	147.75	399.25	135.5	154.75	59.5	325.5	248.75	261	11	154.25	65	222	72	220.75	73.25	72.5	186.5	171.25	337.25	38	286.25	133.25	114	259.5	126
2018-11-08 04:00:00	236.5		86	21:30:00		382.25	760.75	55.5	98.5	182.75	175	324.5	163.5	25.5	309.5	327.5	222	218.25	242.25	41.75	354.25	176	482.25	203.25	17.75	326.25	303.75	126.25	26.75	31.5	22.75	82.75	89.25	109.5	168.75	54.5	118.75	35.75	120	36.5	210.75	90	49.75	118	16.25
2018-11-08 04:15:00	382.25		87	21:45:00		604	540.25	19.75	99.25	194	105	518	81.75	75.25	159.25	355.5	206.5	70.25	94	87.75	277	26	527	55	99.75	138	15.5	37.75	160	65	191.5	137.5	181.75	21.75	58.5	208.75	184.5	268.5	103.25	102	82.25	202.5	137.25	163.25	55.75
2018-11-08 04:30:00	604		88	22:00:00		627	278	54.75	75	99.75	168.75	250.75	55.5	187	66.75	433.5	390.5	97.25	49	190.5	198.75	129.25	185.25	26	169.25	152.25	20.75	122	143.25	169	390.25	331.5	363.75	143.75	97.75	326.25	199.5	235	56.25	183.5	55	359.5	279	68	64
2018-11-08 04:45:00	627		89	22:15:00		644.75	40.25	114.75	161.25	68.5	228.75	215.75	144.5	248.25	299.75	464	244.25	366.75	115.25	91.25	171.75	56	107.75	54.75	144.25	187.75	178	150.75	113.75	249.25	291.75	501	357.25	183	114	346	10.25	165	236.75	304.75	40.25	465.5	49.5	92.75	374.25
2018-11-08 05:00:00	644.75		90	22:30:00		555.5	37.75	218.5	259.5	153.25	293.75	147.25	280.75	249.25	289.5	294	91.25	283.75	316	269.5	95.25	95	74	75.75	429.75	231.5	216.5	187.25	244	124	47.5	410.75	222	216.25	205.5	129	77.5	247.25	272.25	540.25	246.5	53.25	63.5	97.5	93
2018-11-08 05:15:00	555.5		91	22:45:00		380.75	68.5	194	193.5	181.75	432.5	68.25	195.5	194	88	69.5	32.25	92.5	224.5	216.75	47.75	107	20.75	255.75	426.25	292.75	115	62.5	50.25	223.75	130.5	50.75	135.75	223.75	111.5	49.25	175	178	436.25	244.5	316.25	63	42	209.75	219.5
2018-11-08 05:30:00	380.75		92	23:00:00		150.25	124.75	74.75	730.25	237.75	364.75	17.75	95.5	148.5	71.25	42.75	69.75	261.25	234.75	44.25	93	334.25	44	445	114.25	167.75	291	162.5	26.25	291.5	227.75	129.25	181.25	162.25	116.75	203.5	130.75	17.5	184	91.5	67.75	18.25	135.75	237.25	158
2018-11-08 05:45:00	150.25		93	23:15:00		84.75	252.25	127	575.5	168.25	173.5	35.25	182.5	440.75	164.75	160.5	194	179.75	423.5	186.75	195.5	540.25	159.25	660.25	76.25	158.75	522.75	272.25	161.25	80.75	96.5	370.5	247	272.5	421	340.5	307.75	67.5	357.5	139.5	51.5	108	503	302.25	161
2018-11-08 06:00:00	84.75		94	23:30:00		95.25	231	167.25	310.75	223.75	167.25	269.5	370.75	525.25	165	172.75	130.5	258.75	144.75	334.5	116.75	253.75	296	339.5	49.75	18	148.25	181.75	33	82.5	28	76.25	265.25	318.75	468.75	237.25	317.5	21.25	165.5	136	106	143	128.5	169.25	41.25
2018-11-08 06:15:00	95.25		95	23:45:00		136.25	136.75	114	46	176.5	255	545.25	420	182.5	164	320	134	70.75	56	338.25	265.5	91.25	364.5	130.75	194.25	107.5	14.5	120.75	167.75	19.75	24.25	11.75	217.75	202	159.25	173	80.75	63.5	48.75	100	53.25	97.5	74.25	97.25	44.25
2018-11-08 06:30:00	136.25		96	1900-01-01		201.75	96.5	198.5	34.75	396.25	450.25	395	493.5	132.25	182.5	353	277.25	164	282	175.25	376.5	222.75	251.5	45.5	224.25	80.25	51.5	91.75	151.25	31.25	76	115.75	435.25	19.5	55.75	77.25	57.75	41.75	263.75	98.75	25.75	165.25	204	58	80.25
2018-11-08 06:45:00	201.75		97	1900-01-01 00:15:00		271.25	174.25	280.75	50	234	291.5	143.25	323.25	162.75	292.5	125.5	347.75	367	407.25	132.5	205.75	59.75	74.75	155.5	104.75	248	220.5	123	347.75	139.25	130.5	274	220	29	207.75	45	94.25	74	170.75	316.5	33.25	195.75	132	57.75	203.25
2018-11-08 07:00:00	271.25		98	1900-01-01 00:30:00		76.5	95.25	250.75	132.5	133	197	106.5	192.75	160.25	229.25	152.75	129.75	492	174	48.75	28.75	45	144.25	306.25	147.25	230	109.75	118.25	509	31.25	159.5	405.5	205.25	154.75	193.75	110	67	48.5	268.75	274.5	197.25	167	78.25	103.25	273.75
2018-11-08 07:15:00	76.5		99	1900-01-01 00:45:00		96.25	122.5	246.75	200	136	307.75	105.75	32	50.75	332	99.75	63	343.5	179.75	103.25	148.25	180	383.5	338.5	200.25	281.5	99	327.5	285.25	157	402.25	116.25	273.5	293.75	42.5	229	59.75	107.75	430.5	212	438	313.25	35	203	208.75
2018-11-08 07:30:00	96.25		100	1900-01-01 01:00:00		112.5	409	135	121.5	308.75	302.25	43	51	54.5	453.5	26.75	171	225	223.25	155.75	306.25	234.25	377.75	289.75	335.75	245.25	122	535	65.25	366.75	268.5	141	461	251.5	201.25	257.75	227	503.5	445.5	533	274.75	133	54.25	233	675.75
2018-11-08 07:45:00	112.5		101	1900-01-01 01:15:00		166.5	350	137.75	235.25	170.5	89.25	59.5	64.75	264.5	381.5	146.75	312.25	42	87.25	224.5	236	217.25	173.75	620.75	183.75	155.25	196.25	207.25	127.25	182.75	246.25	384.25	137.25	93	174.5	322.5	256.75	636	595.75	350.25	72.25	10.75	25	248.25	598.5
2018-11-08 08:00:00	166.5		102	1900-01-01 01:30:00		212.5	262.75	129.5	472.5	204.5	260.75	311.5	168.25	392.5	155.25	384	93.5	139	237	309	257.5	145	24.5	325.75	39.5	244.5	373.75	79.25	130	158.25	89.25	116.75	74.75	215.75	89.25	282.75	407.75	326.75	251	263.25	56.5	39.75	129.5	81.25	199.5
2018-11-08 08:15:00	212.5		103	1900-01-01 01:45:00		138.25	284	150.5	405.5	84.75	392	401.25	125.5	322	48.5	260.25	189.75	391.75	247	82.25	336.5	114.75	50	271.5	265.5	64.5	478.25	187.25	169.5	198	24	200.25	231.75	472.75	131.75	173.25	253.25	378	304.5	76.5	223.5	139.75	322.75	149	18.75
2018-11-08 08:30:00	138.25		104	1900-01-01 02:00:00		144.5	234.5	207	277	147.25	431.75	97.25	208	332.5	128.25	99.75	289.25	219	230	66.5	237.25	191.5	71	145	106.75	153	141.25	226.75	255.25	215.75	91.25	288.25	250.5	265.75	80.5	43	133.25	112.5	165.75	74.75	421.5	399	410.75	255.75	25
2018-11-08 08:45:00	144.5		105	1900-01-01 02:15:00		115	79.75	55	254	274.75	331	211.75	191.25	374.5	197.25	195	765.25	108.75	163	82.75	102	221.75	113.25	241	364.25	283.25	97.5	213	113.5	300.5	29.75	200.75	199.75	109.5	118.25	33.75	152.25	78.5	70	236.25	298	548.75	407.5	393.75	16.5
2018-11-08 09:00:00	115		106	1900-01-01 02:30:00		103.75	256.25	242.25	50.75	223.75	92	111.5	398.25	186.5	290.5	80.5	685.25	146.75	125.5	31.75	146.5	136.75	289.5	244.75	284.5	274.75	368.25	350	100.75	68.5	165	223	218.75	34.75	141.25	115.25	120.5	38.5	503	196	315.5	416.25	186.5	136.25	42.25
2018-11-08 09:15:00	103.75		107	1900-01-01 02:45:00		218.75	257	435.75	15.5	132.25	18.5	235.75	79	52.25	218.75	100.5	321.75	213.75	339	121.75	102.25	221.5	383.25	90	104	394.75	335.75	342	147.75	141.25	390	451.5	128.25	54.75	288	209.5	163.5	98.25	90.5	38.75	41.25	108	224.75	46.25	32.25
2018-11-08 09:30:00	218.75		108	1900-01-01 03:00:00		303	133	186	48	79	73.75	468.5	82.5	21.25	99	283.5	191.25	253.25	103.25	353	118	346.5	280.5	344	44.25	378.25	62.25	113.25	179.75	229	164.75	491.5	287	376.75	254	122.25	148.5	317.5	142.5	114.25	9.5	172.5	217.75	200.25	193.5
2018-11-08 09:45:00	303		109	1900-01-01 03:15:00		322.75	137	91.5	143.25	176	275.75	392.5	186.25	58	351.75	224.75	229	78	164.75	502.5	412.5	253.25	344.5	626.5	91.75	284.25	105.5	258.75	69.75	197.5	843.5	353.75	290	393.75	250.25	139.25	40.25	639.75	87.75	352.5	162.5	190.25	168.75	122.5	343.75
2018-11-08 10:00:00	322.75		110	1900-01-01 03:30:00		168.5	354	321.25	123.25	156	438.25	69.5	106.75	134.75	424.75	372.25	172	259.5	257.5	761.25	412.25	217.75	200.5	192.75	145.75	186.75	181.75	303.5	169.25	122.75	405.5	443.25	101.5	136	258.75	149.75	37.25	493.5	503.25	266.5	458	123.75	76	99.5	187.75
2018-11-08 10:15:00	168.5		111	1900-01-01 03:45:00		162.25	265.75	286	88	68	102.75	27.25	198.5	286.75	316.5	266.75	120.75	105	116	431.25	441.5	126.75	89.75	252.25	319.5	149.75	107	111.75	465.5	63.75	145	126.75	27.5	416.5	405.25	51.25	43.25	308	588.5	42.75	293.25	109	5.25	249	35
2018-11-08 10:30:00	162.25		112	1900-01-01 04:00:00		400	223.25	345.75	158.25	226	29	50.75	353.25	498.75	398.75	63.25	250.5	185.25	138.5	308.25	343.25	78.5	62.75	106.25	232	40	164.25	74.75	272.5	58.25	10.25	21.75	137	387	325.5	188	28.75	36.75	273.5	55	146.5	189.5	139	287.25	16
2018-11-08 10:45:00	400		113	1900-01-01 04:15:00		455.75	127.25	93.25	233.25	457.25	33.75	76	387.25	340	150.75	226.75	425	384.5	260.25	159.75	209.25	63.75	113.75	104.25	191.25	35.25	119.75	134.5	159.5	111.5	11.75	171	199.5	94.75	60	241	159.75	26.25	88.5	155	136	210.25	600.25	272.5	70.75
2018-11-08 11:00:00	455.75		114	1900-01-01 04:30:00		265.25	97.25	20.75	139.75	186.25	127.5	360	232.75	152.75	32.75	339	178	290.75	314.5	15.5	155.25	119	167.75	154.5	187.75	55	166	273.25	137	198	23	317.5	390.25	37.25	22.5	432	226	14	129.25	79	124	222	613	140.5	195.5
2018-11-08 11:15:00	265.25		115	1900-01-01 04:45:00		192.25	78	68	158	43.5	209.5	281.75	207.5	36.25	32.75	349	206.5	34.5	107.25	65.5	69.75	277.25	288	52.5	33	52.75	172.25	179.5	222.5	266.25	176.75	356.25	406.5	39.5	130	296.25	75.25	73.5	113.5	176	265.5	273.5	113.5	224	214.75
2018-11-08 11:30:00	192.25		116	1900-01-01 05:00:00		206	135.75	262.25	23.75	19	257.25	127	101.75	125	58.75	323.25	100.75	80.5	54.25	75.5	178.5	309.5	237.25	212	100.75	306	102.75	416.25	222.25	293.75	78	279.25	309.25	40.5	128.25	257	194.5	82	43.75	176.5	278.5	482.25	27.75	69.75	50
2018-11-08 11:45:00	206		117	1900-01-01 05:15:00		149.75	217.25	301	53	34.5	299	135.75	94.5	227.75	227	510	172.25	310.5	133.25	238.25	148.75	223	179.75	606.25	176	374	117.5	463	131.25	180	153.5	427.5	213.5	254.75	282.75	61.25	148.75	283.75	22	315	300.25	515.5	29.25	169.25	54.75
2018-11-08 12:00:00	149.75		118	1900-01-01 05:30:00		165.25	345	283.25	52.25	54.5	336.5	413.75	76	207.75	454	390.25	594.75	326.25	502.75	126.25	298.75	203.75	314	690.5	318.75	435.5	287	525.5	264	183	431.25	311.5	313	353.5	317.5	162.75	239.5	406	226.25	513.5	274.25	357.25	45	289.5	128.5
2018-11-08 12:15:00	165.25		119	1900-01-01 05:45:00		167.75	399	60.25	72.25	108	494	550	301.5	323.25	647.75	390.25	764.5	251.25	432	255.5	592.25	310.25	724.75	489.5	282.5	603.5	714.75	67	242	236.75	283.75	284.75	229.75	320.5	196	229.5	234	738.5	440.5	645.75	138.75	453	62.75	270	243
2018-11-08 12:30:00	167.75		120	1900-01-01 06:00:00		191.75	317.25	104.75	197.75	208.5	367.75	110.75	322.75	276.25	395	481	619.75	266.5	224.25	440.5	599.25	528.25	722.25	446	240	318.25	347.25	24.25	388.75	171.25	204.75	241.75	483.25	549.5	204	557	412.75	691.5	350.25	562.25	210.25	376	209.5	268.25	170.75
2018-11-08 12:45:00	191.75		121	1900-01-01 06:15:00		59.5	383.25	72.75	263.75	192.5	70.25	88.75	351	330.25	373.5	412.25	637.5	368.25	491.25	524.5	577.25	735.25	605	340.5	88.5	235.25	194.25	81.25	471.75	262	393.75	208.5	472.25	641.75	388.5	466.5	675.25	459	307.25	400	200.75	248.75	213.75	248.5	77
2018-11-08 13:00:00	59.5		122	1900-01-01 06:30:00		240.25	206.25	70	259.75	284.75	111	217.25	188.75	467	347	618.75	530.25	454.5	473	474.25	537	829	724.25	348.75	188.75	208.75	162.75	201.75	359	275	608.5	314	329.5	547.75	454.25	613.75	549	368.5	182	296.75	226.25	206.25	384.75	454	198
2018-11-08 13:15:00	240.25		123	1900-01-01 06:45:00		656.25	102	104.5	301.75	153	179.25	314.25	699.25	579.75	395.25	790.5	671.5	430.75	555.5	343.75	521.25	615.25	870.5	660.5	608	253.75	62.5	121	324.75	604.25	346	499	175.5	339.25	390.75	619	410	525.75	136	198.5	85.5	174.25	606.75	666	214
2018-11-08 13:30:00	656.25		124	1900-01-01 07:00:00		227.5	110.25	155	89.75	359.5	305.5	428.25	542.75	433.25	848	657.25	723.75	477.5	602.25	350.75	638.75	429.5	920.75	713.75	263.5	246.25	341	64.5	148	727.25	323.5	322	404	479.75	553.5	636	436.25	210.5	103.25	204	117	249.5	328.5	777.25	215.25
2018-11-08 13:45:00	227.5		125	1900-01-01 07:15:00		92.5	246.75	88	127.25	272.25	203.25	300.25	354.25	435.25	839.75	500.25	611.75	409.25	639.25	568.25	685.5	615.5	676.5	721.25	272	482.25	365.5	257.25	58.5	506.75	497.5	212.25	358.75	580.75	684.25	631.5	466.25	324.75	100.5	183.25	160.5	190.75	235.75	362.75	3
2018-11-08 14:00:00	92.5		126	1900-01-01 07:30:00		127.25	254	302.75	188.5	256	249.5	413.75	307.5	531.25	686.75	913.5	788.75	686	714.75	633.25	726	715	848	498	455.25	434.5	308.5	306.5	251.75	405.25	782.75	123	351.5	515.5	399	721.75	365.25	713	153	30	284.25	169	242.5	294.75	37.5
2018-11-08 14:15:00	127.25		127	1900-01-01 07:45:00		156.75	170	225.75	125.25	377.75	126.75	742.5	206.25	634.25	535.5	769.5	1152.25	804.5	940.5	663.5	807.75	753.25	927.5	650.5	429.25	509.5	587.25	544.5	665.75	313.5	603	379.5	531.5	715.5	309.25	438	345	503	274.5	311	856	361.25	177.5	105.5	266
2018-11-08 14:30:00	156.75		128	1900-01-01 08:00:00		369	145.5	116	173	387.75	259.75	582.75	392.5	605.75	713.75	620.25	1334	936.5	845.75	568	851	845	909.75	564.75	427.75	582.75	899	673.25	553.5	438.25	656.75	645.75	547.5	566	374.75	407.25	353.75	598	253.5	205	918.25	181	194.5	67.5	128.25
2018-11-08 14:45:00	369		129	1900-01-01 08:15:00		201	243.25	202.25	196.25	332.25	436.75	241	563	535.75	817.25	646.25	1212.75	699	484.5	727.25	718.75	683.5	900.75	958.75	414.75	906.25	810	432.5	418.25	679.25	1375	687.5	398.25	448	392	273.25	441.25	328.75	358.5	370	609.25	385.5	426.5	166.5	1.5
2018-11-08 15:00:00	201		130	1900-01-01 08:30:00		196.5	316.25	349.75	345.5	560.75	345	253.75	455.5	497.25	888	691.5	1139.5	637.25	497.75	925.25	953.5	696	756	1206.75	577.25	706	474	486.75	617.75	512.5	1316.75	430.75	314.5	183.5	785	309	519	1060.25	510.75	580.25	245.75	459	615.5	320.5	9.75
2018-11-08 15:15:00	196.5		131	1900-01-01 08:45:00		90.75	411.75	211.25	299.25	1041.25	368.5	460	457.5	764.25	950.25	741.5	1077.5	350.5	631	827	836.5	823.5	691.5	1333	611.25	748.75	104.75	493.75	568.25	453	1213	270.5	129	208.75	748.25	273.75	526	1339.5	396.5	242.25	293.75	308.5	656.5	417.25	57.5
2018-11-08 15:30:00	90.75		132	1900-01-01 09:00:00		117.25	408	265.25	594.75	1233.75	538	683.75	803.25	1004.25	930.75	761.75	1143.25	751.25	942.5	888	919.25	843.25	895.75	1220.5	351	783	332.25	353.5	329	439.25	1045	514	146	296.5	378	282.25	304.5	1289.5	749.25	213	350	504	428	575	103
2018-11-08 15:45:00	117.25		133	1900-01-01 09:15:00		150.5	398.5	208	693.75	1092.25	665	611.25	693.75	884.25	826.75	849.5	1030.25	835	887.5	698.5	784.75	835.5	775	1149.5	605	1020.5	729.25	290.5	406	174.75	805	746.25	308.75	506	466	557	78.25	936.5	262.25	396	178.25	375.25	234.25	736.75	46.5
2018-11-08 16:00:00	150.5		134	1900-01-01 09:30:00		241.25	339.25	409.75	574.75	922.5	410.25	609.5	676.5	826.25	643.5	851	1057.5	820.5	981.5	797.75	804	972.25	801.25	1003.5	854.75	1036.75	542.75	153.25	286.5	291.5	994.25	298.75	540	344	602.25	371.5	440.25	451	70.75	203.25	148	416.5	320	337.75	70
2018-11-08 16:15:00	241.25		135	1900-01-01 09:45:00		334	369.25	593	678.75	649.75	693.5	846.25	761.75	790.25	712.75	931.5	1113.25	893.5	1056.5	722.5	827	903	819.5	1046.5	829	987.25	694	417	390.5	439.5	1012.25	554.5	706.5	458.25	582.5	233.25	773.25	778	110	469.5	272	536.5	412.25	179.25	58
2018-11-08 16:30:00	334		136	1900-01-01 10:00:00		287	509.5	669.5	630	951.5	768	722.75	820.25	728.5	621.5	1025.25	998.25	833.5	886.75	852.25	865.25	826.5	618.25	1087.75	965.75	1034.5	863.75	818.5	638	639.25	828.25	560.25	685.25	790.5	564.5	552.75	581.5	977.75	446.25	404	482.75	672	680.75	466	199
2018-11-08 16:45:00	287		137	1900-01-01 10:15:00		254.25	508	662.5	803	836.5	722	825.75	842.5	963.5	555.5	963.5	1173	991.5	783.5	777.75	830	660	977.75	1097	1023.75	1000.5	718.75	922.75	500.75	838.25	1044.5	227.25	695.25	933.5	368	653	485.5	1072.5	647.25	672.75	366.75	607.25	927.75	711.5	80.25
2018-11-08 17:00:00	254.25		138	1900-01-01 10:30:00		433.75	349.25	581	768.25	988	923.25	1006.5	914	998	657.5	816.75	1075.75	989.5	717.25	542.5	522.25	664	858.75	1122.75	1084.75	939	730.75	799.75	587	912	1199.5	278	726.5	800.75	471.5	632	815.75	880	778	534.5	460	409.25	884.25	756.75	0
2018-11-08 17:15:00	433.75		139	1900-01-01 10:45:00		553.75	612.25	617.25	830.25	1028.5	890	997.25	907.75	764.25	770.75	955.5	1053.25	839.75	575.5	609	701.5	712.5	571.5	1118	960.5	890.75	737.75	454.75	953.25	1012	1231.75	648	748.75	687	567.75	687.25	732.25	863.75	727.25	632	542.75	345.25	414.25	487.5	0
2018-11-08 17:30:00	553.75		140	1900-01-01 11:00:00		433.5	815.75	626.75	802.5	942.75	741.75	886	858	682.25	897	806	997.75	722.75	663.25	534	713.25	697.5	736	1118.75	970.75	623.75	653.25	618	1072.5	638	1040.75	755	572	212.75	845.25	468.75	839	895	453.25	910.5	632.25	513.75	517.5	500.75	0
2018-11-08 17:45:00	433.5		141	1900-01-01 11:15:00		500.25	787	753	718	943.25	999.75	916.5	973.5	666.5	750.5	585.5	1009.5	517.75	619.25	458.25	665.25	588.5	658.5	1074.5	936	852.25	870.25	805.75	1016.25	944.5	1082	912.75	886	758.5	1050.75	642.5	913.75	971.5	827.25	845.25	937.25	967.5	890	982.5	0
2018-11-08 18:00:00	500.25		142	1900-01-01 11:30:00		708	858.75	783	778.75	1055.75	977.75	940.5	847.25	712	850.5	380	921.5	571.5	537.75	620.25	815.25	783.75	621.25	1137.25	1017.25	946.75	949.75	977.25	989	1077.25	1139.75	1032	1048.75	1088.25	1000	1034.75	1047.5	1031.5	1007	1076.75	1061.75	1144	1136.25	1124.5	0
2018-11-08 18:15:00	708		143	1900-01-01 11:45:00		776	854.25	877	625.25	1026.25	932.25	969.75	740.75	758	605.25	376.25	860.25	401.5	594.5	673.25	433.5	641	766.25	1089	792	934	924.5	1012.75	1085.75	1059.25	1175.25	1041.25	1042	1023.25	1086.25	1087	1001	1030.75	985.25	1097.5	948.5	1020.75	901.25	1091.25	0
2018-11-08 18:30:00	776		144	1900-01-01 12:00:00		786.5	861.5	827.5	677.75	1061.25	737	603.25	571.25	648.75	604.25	294.75	887.5	476.25	350.5	688.25	343.25	667.75	758.5	788.75	426	948	981.25	1018.75	1138.5	913.75	1132.25	1069	1002.75	871	877	1078.25	1026.75	982.25	734	952.5	845.75	1023.25	869	877.75	0
2018-11-08 18:45:00	786.5		145	1900-01-01 12:15:00		647.25	665.75	733.75	622.25	1031.75	294.25	466.25	656.25	419.75	561	484.75	704.75	511	408.5	523.5	355.75	511.5	596.75	593.25	296.25	821.25	940	995.5	1105	868.25	1163	805	819.5	698.75	781.25	752.5	934.5	970.5	546.5	937.75	921.75	714.5	581.5	505.25	0
2018-11-08 19:00:00	647.25		146	1900-01-01 12:30:00		562.75	289	510.25	382.75	999.5	100.75	304	715.5	352.25	477	708.25	719.5	537.25	553.75	409	460	381.5	335	588.25	157.5	417.75	776	967.5	1016.75	764	1026.75	796.75	761.75	543	733.25	680	817.25	823	469.25	878.5	1027.25	602.75	596.75	693.25	0
2018-11-08 19:15:00	562.75		147	1900-01-01 12:45:00		242.75	170.5	408.75	328.75	815.75	138.5	358.5	504.5	365.5	672	830.5	753.5	391.25	489.5	269.5	564.75	507.75	422.75	407.5	241.75	550.75	585.75	894.25	924.5	700.25	861.75	636.75	683.75	477.25	442.5	512	569.75	736	659	527	780.75	477.75	513.25	548.5	0
2018-11-08 19:30:00	242.75		148	1900-01-01 13:00:00		157.75	74	248	310.75	602.5	322.75	377.5	528.5	466	419.75	842.5	702.25	266.5	514.25	485	702.75	367.5	388.5	242.25	278.25	304.75	442.75	799.5	508.75	598.75	799.5	556.75	623	376.75	335.5	438.75	684	720.25	298	555.5	690.25	511	629	707.5	0
2018-11-08 19:45:00	157.75		149	1900-01-01 13:15:00		113.5	247.25	113.5	556.75	392.25	284.5	368.25	504	638.25	609.5	987.25	738.75	401.75	603.5	382	689.75	284.75	205.5	183.5	170.5	319.75	474	471.75	496.5	355.75	823.25	521.25	659.5	498	661.75	509.25	501.75	821	413.25	524.5	409.5	709.5	697.25	677.75	0
2018-11-08 20:00:00	113.5		150	1900-01-01 13:30:00		185.75	367.75	100.25	397.5	200.25	400.5	768.5	570.75	890.25	731.75	631.5	613	505.75	451.75	583.5	748	604.5	209.25	308.25	354.5	326.5	336.25	570.75	477.75	549.75	569	551.5	566.75	469.25	735.25	644.5	389.5	307	491.75	372.25	393.75	580.25	552	841.75	0
2018-11-08 20:15:00	185.75		151	1900-01-01 13:45:00		340.25	316.25	106.25	327.25	291.5	515	614.5	558	1016	699.5	570	708.25	505.5	590.75	540.75	413	631.25	223.25	714.75	633.25	234.25	347.75	447.25	341.5	656	618	419.25	505.5	480.25	633.25	490.5	443.25	417.5	316.25	340.75	483.75	378.5	425.75	666.25	0
2018-11-08 20:30:00	340.25		152	1900-01-01 14:00:00		277.5	464.25	327.25	413.75	461	789	573.25	636.75	712.5	751.75	441	761.5	570.5	631.75	744.5	437.75	605	432.25	430.5	354.5	267.5	512.25	227.5	350.75	508.75	631.5	447.75	544	514.25	508.25	322.25	526	295.5	255.75	457	414.25	306	551.25	433.75	0
2018-11-08 20:45:00	277.5		153	1900-01-01 14:15:00		118.75	456.25	355.25	559	521.25	803.75	563.5	768	504	674.75	496.25	649.75	821.5	588.75	743.75	349.25	914	716	303.25	485.75	183	341	322	231.25	421.5	639.5	681	594.25	621	482.75	488	481.75	397.25	317.75	286.75	432.75	548.25	489.25	540.5	0
2018-11-08 21:00:00	118.75		154	1900-01-01 14:30:00		217.25	540.5	523.75	509.75	551	802.5	704.5	746.5	623	840.75	602.75	685.5	889.75	688.75	607.75	392.25	742.75	849.25	353.25	180	195.75	279.75	370.5	485.75	478.75	555.75	595	595.5	501.25	511.75	646.25	478	232.75	478.25	294.75	325.25	609.5	540.25	734	0
2018-11-08 21:15:00	217.25		155	1900-01-01 14:45:00		310.5	288.75	564.75	686.25	587.5	651.5	732.75	706.5	711.75	938.75	696.75	717.75	500.75	650	415.75	415	587.5	764	656.5	423.5	232.5	290.25	408	415.25	453.75	658.25	708.75	491.75	471.25	718.5	395.25	687	500.5	258.5	381.75	605.25	429.5	565.5	555	0
2018-11-08 21:30:00	310.5		156	1900-01-01 15:00:00		559.5	301.75	665.25	721.75	247.5	600.25	768.5	922.75	1016.75	652.25	718.5	786.25	536.75	570.25	512.75	866.75	615	702	822.5	530	217.25	171.75	583.75	461.5	493.5	785.25	428.75	470.25	727	577	588.75	833	674.75	425.25	664	834.75	689.75	441.25	599	0
2018-11-08 21:45:00	559.5		157	1900-01-01 15:15:00		649.25	293.5	461	336.75	235.5	377.75	871	973.75	948.5	620.75	688	776.25	420.5	633.75	691	624	485	549.5	542.5	278.5	256.75	456.25	511.75	869.25	856.75	796.5	542.25	690.75	674.75	464.25	656.75	811.5	532.5	524	635.75	584.25	684.75	667	455.25	0
2018-11-08 22:00:00	649.25		158	1900-01-01 15:30:00		449	256	491.5	399.25	451	459.5	722.25	723.5	656.5	656.5	573.75	723	446.5	507.25	734.5	738.5	386	659.25	401.5	431.75	355.5	426	439.5	668.25	835.25	822.75	546.5	625.5	636	411.25	375	527.25	721.75	300.75	741.25	476.75	745.5	747	564.5	0
2018-11-08 22:15:00	449		159	1900-01-01 15:45:00		212.5	380.25	321.5	316.5	491.5	439.25	741.25	647.5	589.5	710	452.5	849.25	490.5	581.25	496.25	589.75	448.25	617.5	676.25	707.75	564.75	681	535	780	701.75	794.5	630.25	760.25	665.75	682	491.5	505	909.5	241.75	799.75	612.75	573.5	584.25	600.75	0
2018-11-08 22:30:00	212.5		160	1900-01-01 16:00:00		398.75	422.75	428.75	254.75	533	687.25	614	701.75	517.75	861.75	701.25	890.25	547.75	796.5	561.5	445	791.75	681.75	808.5	573.5	494	611.25	447.75	1094.75	645.75	960	624.5	717.5	614.25	833.5	763.75	648.5	804.75	543	516	481.75	516.5	755.75	846	0
2018-11-08 22:45:00	398.75		161	1900-01-01 16:15:00		289	338.5	500.75	241	729.75	606.75	594	730.25	432.25	690	722.75	775.5	801.25	770.5	593	407.75	1010.5	767.25	974.25	667	483.75	492.75	582.5	715	796.5	879.25	779	836.25	722.75	890.75	995.5	1025.5	756	856.5	528.75	529.25	609.5	913.5	1007	0
2018-11-08 23:00:00	289		162	1900-01-01 16:30:00		205.5	673	294.25	204.75	689	786.5	623	805	535	309.75	704.5	834	894	507.75	385.5	760.25	893.75	589.75	670.25	846.25	614.5	564.75	899.25	739.25	666.75	984	861.5	1023.25	828	756.75	817.25	939.5	705.75	773.5	855.75	998.5	892	986.75	933.5	0
2018-11-08 23:15:00	205.5		163	1900-01-01 16:45:00		256.25	618.75	170.75	412.25	675.75	821.5	705.5	569	314.5	120	267	762.25	707.75	417.75	400.75	778.25	604.5	357.75	579.25	472	500	690.75	949.5	719.75	843.75	728	968.5	1054.75	602.75	429.75	1024.5	920	846.5	749.25	844.25	948.5	990.5	776.75	702	0
2018-11-08 23:30:00	256.25		164	1900-01-01 17:00:00		272.5	418.5	260.25	607.75	708.25	713	534.75	438	274.75	288.5	134.25	754.5	487.25	522.75	675.75	624.75	302.5	309	817	536.5	442	656.25	624	568.75	924.75	798.75	777.75	759.75	547.75	565.5	870	660.75	827.25	664.75	919.25	980.75	862.5	799.75	816.75	0
2018-11-08 23:45:00	272.5		165	1900-01-01 17:15:00		275.75	354.25	283.5	741.25	784.75	492.25	309	601	100.75	398	120.75	687.75	322	597.5	966.5	417.75	285.75	287.75	732.5	660	624.75	644.5	538.75	511.5	726.25	976.75	862.75	609.25	922.25	582.75	739	487	793.25	732.75	784.5	895.75	781.5	854.5	655.25	0
2018-11-09	275.75		166	1900-01-01 17:30:00		400.25	137.25	383.25	482.75	947.5	104.5	396.75	341.75	140.25	299.5	106.25	635.75	314.25	889.75	864.75	301.75	546.25	695.25	619.75	615.75	630	526.75	568.5	839.5	520.25	971.25	696.75	856	1013.25	831.75	650.75	591.75	837.5	797.75	748	793	730.25	654	880	0
2018-11-09 00:15:00	400.25		167	1900-01-01 17:45:00		428.5	82.75	463	598	914	107.5	216	38	208	161.25	126	374	643.75	652	488.75	154	237.75	527.5	365.75	361.75	353.5	218.75	220.75	478.75	314.75	752.25	543.75	677	654.5	427	469.25	551.25	786	573	583.5	484.5	550.25	274	659.5	0
2018-11-09 00:30:00	428.5		168	1900-01-01 18:00:00		235.75	151.5	398.75	853.75	890.25	151.75	148.5	74	196	219.25	374.25	184.75	423.75	217.5	45.5	38.25	93.25	201.75	317	90.75	128.75	148.5	13.5	189	439.75	584.75	262	410.25	140	174.5	184	306.5	515.5	385.75	104.5	208.25	201	132.75	450.5	0
2018-11-09 00:45:00	235.75		169	1900-01-01 18:15:00		306	273	404	926.5	734.5	85.5	70.25	90.5	226	71.5	407.25	331	316.5	164	8.75	120.5	26.5	7.25	215.5	20	37.25	150.5	64.25	129	333	272.5	226.5	206.5	69.75	32.25	127	215	428.5	319.75	43.25	32.5	180.75	69	145.75	0
2018-11-09 01:00:00	306		170	1900-01-01 18:30:00		531.75	219	473.5	679.5	189.75	142.5	113.25	27	288	154.5	249.5	228.25	40.25	82.25	47	175.5	111.75	26.75	156.5	103.25	13.25	42.25	146.5	56.5	94.75	54.75	244.5	199.5	38.5	96.5	206.5	294	199.25	240	12.5	157.5	159.25	168.25	58	0
2018-11-09 01:15:00	531.75		171	1900-01-01 18:45:00		331.5	317.5	620	185	99.25	47.25	120	69.5	192.75	176.75	328	152.5	76.5	46.25	86.75	321	286.5	75.5	233.5	184.5	64.75	111.25	194.75	278.75	158	145.75	97	227.75	67.25	118	45	86.5	397	185.25	84	63.25	114.25	388.5	230.5	0
2018-11-09 01:30:00	331.5		172	1900-01-01 19:00:00		268	319.5	734.5	32.5	186	31.75	132.25	76.75	128.5	92.75	346	324.75	194.5	85	111	285.75	118.75	107	213.25	179.5	74.75	177	245	159.75	181	470.25	257.75	103.5	177.25	381.25	135	457.25	365	342.75	221.25	186	320.5	425.75	141.5	0
2018-11-09 01:45:00	268		173	1900-01-01 19:15:00		183.5	434.75	747.5	16.75	410	241.75	142	37.75	88.75	119	292.5	280.25	244.75	54	83.5	68.75	110.75	201.75	144.25	118	254.25	96	107	55.75	64.75	296.25	402.75	238.5	118.75	353.75	200.5	394.25	172	474.5	197.5	181.75	287.75	253	274	0
2018-11-09 02:00:00	183.5		174	1900-01-01 19:30:00		330	440	558.25	60.75	150.75	265.5	148.25	61.5	89.5	120.25	63.75	164.5	209.75	28.25	30.75	48.5	20.5	85.5	18	190.75	256.5	119.25	79	203.25	224	354	248.25	189	127	239	323.5	42.75	438	266	377	146.25	400	145.5	245.5	0
2018-11-09 02:15:00	330		175	1900-01-01 19:45:00		414.5	472.25	365.5	54.75	221.25	130	170.25	65.5	29.25	322.5	27.5	78.5	179.5	74.25	102	185.5	102.25	19.5	164.75	26.25	103.5	156	284.75	158.75	111	202.25	67.5	113.5	229.5	279.75	212.75	27.25	306	105.75	521.25	258.75	208.5	61.5	260.75	0
2018-11-09 02:30:00	414.5		176	1900-01-01 20:00:00		310.75	808.25	214.25	91.5	262.25	266	106.75	202.75	120.25	252	37	312.25	367.25	258.25	73.5	105.75	63.5	66.75	382.5	37.25	19.5	136.75	251	129.5	30.5	116	328	217.5	204.25	401.25	83.5	78.75	97.5	146.75	228	245	190.75	50	224.25	0
2018-11-09 02:45:00	310.75		177	1900-01-01 20:15:00		333.5	810.75	44.5	294	385.5	234	148.5	524.75	250.25	35.25	81.5	258.25	111	283.75	299.5	33.25	106	166.25	146.75	137	62.5	95.75	142.25	192.5	169	32.5	184.5	63.25	128.5	111	64	252	137.25	309	95.25	84	32.25	132.75	164.5	0
2018-11-09 03:00:00	333.5		178	1900-01-01 20:30:00		436	651.25	16	226.5	199.75	100.5	83	269.5	196	58.75	286.25	64.75	24.25	209.5	236.75	205.5	55.75	250	141.5	275	203.25	89.5	80.25	188	132.75	141	81.25	226.75	155	85	36.5	393.25	52.75	214.5	44	30	114.25	248.5	301.5	0
2018-11-09 03:15:00	436		179	1900-01-01 20:45:00		430.5	475	25.25	82	113.75	66.75	114.75	149.5	157.75	231.5	150	233.25	21.5	229	79.5	221.25	94	150.75	207	200	218.75	89.5	60.25	26.25	67.5	261.5	182.25	206	221.75	280.5	145.5	175.25	292	57	166.25	111	150.25	198.25	216.75	0
2018-11-09 03:30:00	430.5		180	1900-01-01 21:00:00		395.25	169	66.75	74.5	256.5	245	165.5	183.75	267.25	231	133.5	245	141.75	286.5	49.5	333.5	41.75	44.5	181	254.75	168.5	213.75	172.5	48.75	22.5	330.25	147.25	256.75	112.75	137	154.25	128.25	343	65	349.75	233.25	72.25	178.75	63.75	0
2018-11-09 03:45:00	395.25		181	1900-01-01 21:15:00		499.25	48.25	75.5	247.75	338.75	73.25	213.75	80.75	441.75	118.25	254.75	300.5	354	64.5	147.75	399.25	135.5	154.75	59.5	325.5	248.75	261	11	154.25	65	222	72	220.75	73.25	72.5	186.5	171.25	337.25	38	286.25	133.25	114	259.5	126	0
2018-11-09 04:00:00	499.25		182	1900-01-01 21:30:00		760.75	55.5	98.5	182.75	175	324.5	163.5	25.5	309.5	327.5	222	218.25	242.25	41.75	354.25	176	482.25	203.25	17.75	326.25	303.75	126.25	26.75	31.5	22.75	82.75	89.25	109.5	168.75	54.5	118.75	35.75	120	36.5	210.75	90	49.75	118	16.25	0
2018-11-09 04:15:00	760.75		183	1900-01-01 21:45:00		540.25	19.75	99.25	194	105	518	81.75	75.25	159.25	355.5	206.5	70.25	94	87.75	277	26	527	55	99.75	138	15.5	37.75	160	65	191.5	137.5	181.75	21.75	58.5	208.75	184.5	268.5	103.25	102	82.25	202.5	137.25	163.25	55.75	0
2018-11-09 04:30:00	540.25		184	1900-01-01 22:00:00		278	54.75	75	99.75	168.75	250.75	55.5	187	66.75	433.5	390.5	97.25	49	190.5	198.75	129.25	185.25	26	169.25	152.25	20.75	122	143.25	169	390.25	331.5	363.75	143.75	97.75	326.25	199.5	235	56.25	183.5	55	359.5	279	68	64	0
2018-11-09 04:45:00	278		185	1900-01-01 22:15:00		40.25	114.75	161.25	68.5	228.75	215.75	144.5	248.25	299.75	464	244.25	366.75	115.25	91.25	171.75	56	107.75	54.75	144.25	187.75	178	150.75	113.75	249.25	291.75	501	357.25	183	114	346	10.25	165	236.75	304.75	40.25	465.5	49.5	92.75	374.25	0
2018-11-09 05:00:00	40.25		186	1900-01-01 22:30:00		37.75	218.5	259.5	153.25	293.75	147.25	280.75	249.25	289.5	294	91.25	283.75	316	269.5	95.25	95	74	75.75	429.75	231.5	216.5	187.25	244	124	47.5	410.75	222	216.25	205.5	129	77.5	247.25	272.25	540.25	246.5	53.25	63.5	97.5	93	0
2018-11-09 05:15:00	37.75		187	1900-01-01 22:45:00		68.5	194	193.5	181.75	432.5	68.25	195.5	194	88	69.5	32.25	92.5	224.5	216.75	47.75	107	20.75	255.75	426.25	292.75	115	62.5	50.25	223.75	130.5	50.75	135.75	223.75	111.5	49.25	175	178	436.25	244.5	316.25	63	42	209.75	219.5	0
2018-11-09 05:30:00	68.5		188	1900-01-01 23:00:00		124.75	74.75	730.25	237.75	364.75	17.75	95.5	148.5	71.25	42.75	69.75	261.25	234.75	44.25	93	334.25	44	445	114.25	167.75	291	162.5	26.25	291.5	227.75	129.25	181.25	162.25	116.75	203.5	130.75	17.5	184	91.5	67.75	18.25	135.75	237.25	158	0
2018-11-09 05:45:00	124.75		189	1900-01-01 23:15:00		252.25	127	575.5	168.25	173.5	35.25	182.5	440.75	164.75	160.5	194	179.75	423.5	186.75	195.5	540.25	159.25	660.25	76.25	158.75	522.75	272.25	161.25	80.75	96.5	370.5	247	272.5	421	340.5	307.75	67.5	357.5	139.5	51.5	108	503	302.25	161	0
2018-11-09 06:00:00	252.25		190	1900-01-01 23:30:00		231	167.25	310.75	223.75	167.25	269.5	370.75	525.25	165	172.75	130.5	258.75	144.75	334.5	116.75	253.75	296	339.5	49.75	18	148.25	181.75	33	82.5	28	76.25	265.25	318.75	468.75	237.25	317.5	21.25	165.5	136	106	143	128.5	169.25	41.25	0
2018-11-09 06:15:00	231		191	1900-01-01 23:45:00		136.75	114	46	176.5	255	545.25	420	182.5	164	320	134	70.75	56	338.25	265.5	91.25	364.5	130.75	194.25	107.5	14.5	120.75	167.75	19.75	24.25	11.75	217.75	202	159.25	173	80.75	63.5	48.75	100	53.25	97.5	74.25	97.25	44.25	0
2018-11-09 06:30:00	136.75
2018-11-09 06:45:00	96.5
2018-11-09 07:00:00	174.25
2018-11-09 07:15:00	95.25
2018-11-09 07:30:00	122.5
2018-11-09 07:45:00	409
2018-11-09 08:00:00	350
2018-11-09 08:15:00	262.75
2018-11-09 08:30:00	284
2018-11-09 08:45:00	234.5
2018-11-09 09:00:00	79.75
2018-11-09 09:15:00	256.25
2018-11-09 09:30:00	257
2018-11-09 09:45:00	133
2018-11-09 10:00:00	137
2018-11-09 10:15:00	354
2018-11-09 10:30:00	265.75
2018-11-09 10:45:00	223.25
2018-11-09 11:00:00	127.25
2018-11-09 11:15:00	97.25
2018-11-09 11:30:00	78
2018-11-09 11:45:00	135.75
2018-11-09 12:00:00	217.25
2018-11-09 12:15:00	345
2018-11-09 12:30:00	399
2018-11-09 12:45:00	317.25
2018-11-09 13:00:00	383.25
2018-11-09 13:15:00	206.25
2018-11-09 13:30:00	102
2018-11-09 13:45:00	110.25
2018-11-09 14:00:00	246.75
2018-11-09 14:15:00	254
2018-11-09 14:30:00	170
2018-11-09 14:45:00	145.5
2018-11-09 15:00:00	243.25
2018-11-09 15:15:00	316.25
2018-11-09 15:30:00	411.75
2018-11-09 15:45:00	408
2018-11-09 16:00:00	398.5
2018-11-09 16:15:00	339.25
2018-11-09 16:30:00	369.25
2018-11-09 16:45:00	509.5
2018-11-09 17:00:00	508
2018-11-09 17:15:00	349.25
2018-11-09 17:30:00	612.25
2018-11-09 17:45:00	815.75
2018-11-09 18:00:00	787
2018-11-09 18:15:00	858.75
2018-11-09 18:30:00	854.25
2018-11-09 18:45:00	861.5
2018-11-09 19:00:00	665.75
2018-11-09 19:15:00	289
2018-11-09 19:30:00	170.5
2018-11-09 19:45:00	74
2018-11-09 20:00:00	247.25
2018-11-09 20:15:00	367.75
2018-11-09 20:30:00	316.25
2018-11-09 20:45:00	464.25
2018-11-09 21:00:00	456.25
2018-11-09 21:15:00	540.5
2018-11-09 21:30:00	288.75
2018-11-09 21:45:00	301.75
2018-11-09 22:00:00	293.5
2018-11-09 22:15:00	256
2018-11-09 22:30:00	380.25
2018-11-09 22:45:00	422.75
2018-11-09 23:00:00	338.5
2018-11-09 23:15:00	673
2018-11-09 23:30:00	618.75
2018-11-09 23:45:00	418.5
2018-11-10	354.25
2018-11-10 00:15:00	137.25
2018-11-10 00:30:00	82.75
2018-11-10 00:45:00	151.5
2018-11-10 01:00:00	273
2018-11-10 01:15:00	219
2018-11-10 01:30:00	317.5
2018-11-10 01:45:00	319.5
2018-11-10 02:00:00	434.75
2018-11-10 02:15:00	440
2018-11-10 02:30:00	472.25
2018-11-10 02:45:00	808.25
2018-11-10 03:00:00	810.75
2018-11-10 03:15:00	651.25
2018-11-10 03:30:00	475
2018-11-10 03:45:00	169
2018-11-10 04:00:00	48.25
2018-11-10 04:15:00	55.5
2018-11-10 04:30:00	19.75
2018-11-10 04:45:00	54.75
2018-11-10 05:00:00	114.75
2018-11-10 05:15:00	218.5
2018-11-10 05:30:00	194
2018-11-10 05:45:00	74.75
2018-11-10 06:00:00	127
2018-11-10 06:15:00	167.25
2018-11-10 06:30:00	114
2018-11-10 06:45:00	198.5
2018-11-10 07:00:00	280.75
2018-11-10 07:15:00	250.75
2018-11-10 07:30:00	246.75
2018-11-10 07:45:00	135
2018-11-10 08:00:00	137.75
2018-11-10 08:15:00	129.5
2018-11-10 08:30:00	150.5
2018-11-10 08:45:00	207
2018-11-10 09:00:00	55
2018-11-10 09:15:00	242.25
2018-11-10 09:30:00	435.75
2018-11-10 09:45:00	186
2018-11-10 10:00:00	91.5
2018-11-10 10:15:00	321.25
2018-11-10 10:30:00	286
2018-11-10 10:45:00	345.75
2018-11-10 11:00:00	93.25
2018-11-10 11:15:00	20.75
2018-11-10 11:30:00	68
2018-11-10 11:45:00	262.25
2018-11-10 12:00:00	301
2018-11-10 12:15:00	283.25
2018-11-10 12:30:00	60.25
2018-11-10 12:45:00	104.75
2018-11-10 13:00:00	72.75
2018-11-10 13:15:00	70
2018-11-10 13:30:00	104.5
2018-11-10 13:45:00	155
2018-11-10 14:00:00	88
2018-11-10 14:15:00	302.75
2018-11-10 14:30:00	225.75
2018-11-10 14:45:00	116
2018-11-10 15:00:00	202.25
2018-11-10 15:15:00	349.75
2018-11-10 15:30:00	211.25
2018-11-10 15:45:00	265.25
2018-11-10 16:00:00	208
2018-11-10 16:15:00	409.75
2018-11-10 16:30:00	593
2018-11-10 16:45:00	669.5
2018-11-10 17:00:00	662.5
2018-11-10 17:15:00	581
2018-11-10 17:30:00	617.25
2018-11-10 17:45:00	626.75
2018-11-10 18:00:00	753
2018-11-10 18:15:00	783
2018-11-10 18:30:00	877
2018-11-10 18:45:00	827.5
2018-11-10 19:00:00	733.75
2018-11-10 19:15:00	510.25
2018-11-10 19:30:00	408.75
2018-11-10 19:45:00	248
2018-11-10 20:00:00	113.5
2018-11-10 20:15:00	100.25
2018-11-10 20:30:00	106.25
2018-11-10 20:45:00	327.25
2018-11-10 21:00:00	355.25
2018-11-10 21:15:00	523.75
2018-11-10 21:30:00	564.75
2018-11-10 21:45:00	665.25
2018-11-10 22:00:00	461
2018-11-10 22:15:00	491.5
2018-11-10 22:30:00	321.5
2018-11-10 22:45:00	428.75
2018-11-10 23:00:00	500.75
2018-11-10 23:15:00	294.25
2018-11-10 23:30:00	170.75
2018-11-10 23:45:00	260.25
2018-11-11	283.5
2018-11-11 00:15:00	383.25
2018-11-11 00:30:00	463
2018-11-11 00:45:00	398.75
2018-11-11 01:00:00	404
2018-11-11 01:15:00	473.5
2018-11-11 01:30:00	620
2018-11-11 01:45:00	734.5
2018-11-11 02:00:00	747.5
2018-11-11 02:15:00	558.25
2018-11-11 02:30:00	365.5
2018-11-11 02:45:00	214.25
2018-11-11 03:00:00	44.5
2018-11-11 03:15:00	16
2018-11-11 03:30:00	25.25
2018-11-11 03:45:00	66.75
2018-11-11 04:00:00	75.5
2018-11-11 04:15:00	98.5
2018-11-11 04:30:00	99.25
2018-11-11 04:45:00	75
2018-11-11 05:00:00	161.25
2018-11-11 05:15:00	259.5
2018-11-11 05:30:00	193.5
2018-11-11 05:45:00	730.25
2018-11-11 06:00:00	575.5
2018-11-11 06:15:00	310.75
2018-11-11 06:30:00	46
2018-11-11 06:45:00	34.75
2018-11-11 07:00:00	50
2018-11-11 07:15:00	132.5
2018-11-11 07:30:00	200
2018-11-11 07:45:00	121.5
2018-11-11 08:00:00	235.25
2018-11-11 08:15:00	472.5
2018-11-11 08:30:00	405.5
2018-11-11 08:45:00	277
2018-11-11 09:00:00	254
2018-11-11 09:15:00	50.75
2018-11-11 09:30:00	15.5
2018-11-11 09:45:00	48
2018-11-11 10:00:00	143.25
2018-11-11 10:15:00	123.25
2018-11-11 10:30:00	88
2018-11-11 10:45:00	158.25
2018-11-11 11:00:00	233.25
2018-11-11 11:15:00	139.75
2018-11-11 11:30:00	158
2018-11-11 11:45:00	23.75
2018-11-11 12:00:00	53
2018-11-11 12:15:00	52.25
2018-11-11 12:30:00	72.25
2018-11-11 12:45:00	197.75
2018-11-11 13:00:00	263.75
2018-11-11 13:15:00	259.75
2018-11-11 13:30:00	301.75
2018-11-11 13:45:00	89.75
2018-11-11 14:00:00	127.25
2018-11-11 14:15:00	188.5
2018-11-11 14:30:00	125.25
2018-11-11 14:45:00	173
2018-11-11 15:00:00	196.25
2018-11-11 15:15:00	345.5
2018-11-11 15:30:00	299.25
2018-11-11 15:45:00	594.75
2018-11-11 16:00:00	693.75
2018-11-11 16:15:00	574.75
2018-11-11 16:30:00	678.75
2018-11-11 16:45:00	630
2018-11-11 17:00:00	803
2018-11-11 17:15:00	768.25
2018-11-11 17:30:00	830.25
2018-11-11 17:45:00	802.5
2018-11-11 18:00:00	718
2018-11-11 18:15:00	778.75
2018-11-11 18:30:00	625.25
2018-11-11 18:45:00	677.75
2018-11-11 19:00:00	622.25
2018-11-11 19:15:00	382.75
2018-11-11 19:30:00	328.75
2018-11-11 19:45:00	310.75
2018-11-11 20:00:00	556.75
2018-11-11 20:15:00	397.5
2018-11-11 20:30:00	327.25
2018-11-11 20:45:00	413.75
2018-11-11 21:00:00	559
2018-11-11 21:15:00	509.75
2018-11-11 21:30:00	686.25
2018-11-11 21:45:00	721.75
2018-11-11 22:00:00	336.75
2018-11-11 22:15:00	399.25
2018-11-11 22:30:00	316.5
2018-11-11 22:45:00	254.75
2018-11-11 23:00:00	241
2018-11-11 23:15:00	204.75
2018-11-11 23:30:00	412.25
2018-11-11 23:45:00	607.75
2018-11-12	741.25
2018-11-12 00:15:00	482.75
2018-11-12 00:30:00	598
2018-11-12 00:45:00	853.75
2018-11-12 01:00:00	926.5
2018-11-12 01:15:00	679.5
2018-11-12 01:30:00	185
2018-11-12 01:45:00	32.5
2018-11-12 02:00:00	16.75
2018-11-12 02:15:00	60.75
2018-11-12 02:30:00	54.75
2018-11-12 02:45:00	91.5
2018-11-12 03:00:00	294
2018-11-12 03:15:00	226.5
2018-11-12 03:30:00	82
2018-11-12 03:45:00	74.5
2018-11-12 04:00:00	247.75
2018-11-12 04:15:00	182.75
2018-11-12 04:30:00	194
2018-11-12 04:45:00	99.75
2018-11-12 05:00:00	68.5
2018-11-12 05:15:00	153.25
2018-11-12 05:30:00	181.75
2018-11-12 05:45:00	237.75
2018-11-12 06:00:00	168.25
2018-11-12 06:15:00	223.75
2018-11-12 06:30:00	176.5
2018-11-12 06:45:00	396.25
2018-11-12 07:00:00	234
2018-11-12 07:15:00	133
2018-11-12 07:30:00	136
2018-11-12 07:45:00	308.75
2018-11-12 08:00:00	170.5
2018-11-12 08:15:00	204.5
2018-11-12 08:30:00	84.75
2018-11-12 08:45:00	147.25
2018-11-12 09:00:00	274.75
2018-11-12 09:15:00	223.75
2018-11-12 09:30:00	132.25
2018-11-12 09:45:00	79
2018-11-12 10:00:00	176
2018-11-12 10:15:00	156
2018-11-12 10:30:00	68
2018-11-12 10:45:00	226
2018-11-12 11:00:00	457.25
2018-11-12 11:15:00	186.25
2018-11-12 11:30:00	43.5
2018-11-12 11:45:00	19
2018-11-12 12:00:00	34.5
2018-11-12 12:15:00	54.5
2018-11-12 12:30:00	108
2018-11-12 12:45:00	208.5
2018-11-12 13:00:00	192.5
2018-11-12 13:15:00	284.75
2018-11-12 13:30:00	153
2018-11-12 13:45:00	359.5
2018-11-12 14:00:00	272.25
2018-11-12 14:15:00	256
2018-11-12 14:30:00	377.75
2018-11-12 14:45:00	387.75
2018-11-12 15:00:00	332.25
2018-11-12 15:15:00	560.75
2018-11-12 15:30:00	1041.25
2018-11-12 15:45:00	1233.75
2018-11-12 16:00:00	1092.25
2018-11-12 16:15:00	922.5
2018-11-12 16:30:00	649.75
2018-11-12 16:45:00	951.5
2018-11-12 17:00:00	836.5
2018-11-12 17:15:00	988
2018-11-12 17:30:00	1028.5
2018-11-12 17:45:00	942.75
2018-11-12 18:00:00	943.25
2018-11-12 18:15:00	1055.75
2018-11-12 18:30:00	1026.25
2018-11-12 18:45:00	1061.25
2018-11-12 19:00:00	1031.75
2018-11-12 19:15:00	999.5
2018-11-12 19:30:00	815.75
2018-11-12 19:45:00	602.5
2018-11-12 20:00:00	392.25
2018-11-12 20:15:00	200.25
2018-11-12 20:30:00	291.5
2018-11-12 20:45:00	461
2018-11-12 21:00:00	521.25
2018-11-12 21:15:00	551
2018-11-12 21:30:00	587.5
2018-11-12 21:45:00	247.5
2018-11-12 22:00:00	235.5
2018-11-12 22:15:00	451
2018-11-12 22:30:00	491.5
2018-11-12 22:45:00	533
2018-11-12 23:00:00	729.75
2018-11-12 23:15:00	689
2018-11-12 23:30:00	675.75
2018-11-12 23:45:00	708.25
2018-11-13	784.75
2018-11-13 00:15:00	947.5
2018-11-13 00:30:00	914
2018-11-13 00:45:00	890.25
2018-11-13 01:00:00	734.5
2018-11-13 01:15:00	189.75
2018-11-13 01:30:00	99.25
2018-11-13 01:45:00	186
2018-11-13 02:00:00	410
2018-11-13 02:15:00	150.75
2018-11-13 02:30:00	221.25
2018-11-13 02:45:00	262.25
2018-11-13 03:00:00	385.5
2018-11-13 03:15:00	199.75
2018-11-13 03:30:00	113.75
2018-11-13 03:45:00	256.5
2018-11-13 04:00:00	338.75
2018-11-13 04:15:00	175
2018-11-13 04:30:00	105
2018-11-13 04:45:00	168.75
2018-11-13 05:00:00	228.75
2018-11-13 05:15:00	293.75
2018-11-13 05:30:00	432.5
2018-11-13 05:45:00	364.75
2018-11-13 06:00:00	173.5
2018-11-13 06:15:00	167.25
2018-11-13 06:30:00	255
2018-11-13 06:45:00	450.25
2018-11-13 07:00:00	291.5
2018-11-13 07:15:00	197
2018-11-13 07:30:00	307.75
2018-11-13 07:45:00	302.25
2018-11-13 08:00:00	89.25
2018-11-13 08:15:00	260.75
2018-11-13 08:30:00	392
2018-11-13 08:45:00	431.75
2018-11-13 09:00:00	331
2018-11-13 09:15:00	92
2018-11-13 09:30:00	18.5
2018-11-13 09:45:00	73.75
2018-11-13 10:00:00	275.75
2018-11-13 10:15:00	438.25
2018-11-13 10:30:00	102.75
2018-11-13 10:45:00	29
2018-11-13 11:00:00	33.75
2018-11-13 11:15:00	127.5
2018-11-13 11:30:00	209.5
2018-11-13 11:45:00	257.25
2018-11-13 12:00:00	299
2018-11-13 12:15:00	336.5
2018-11-13 12:30:00	494
2018-11-13 12:45:00	367.75
2018-11-13 13:00:00	70.25
2018-11-13 13:15:00	111
2018-11-13 13:30:00	179.25
2018-11-13 13:45:00	305.5
2018-11-13 14:00:00	203.25
2018-11-13 14:15:00	249.5
2018-11-13 14:30:00	126.75
2018-11-13 14:45:00	259.75
2018-11-13 15:00:00	436.75
2018-11-13 15:15:00	345
2018-11-13 15:30:00	368.5
2018-11-13 15:45:00	538
2018-11-13 16:00:00	665
2018-11-13 16:15:00	410.25
2018-11-13 16:30:00	693.5
2018-11-13 16:45:00	768
2018-11-13 17:00:00	722
2018-11-13 17:15:00	923.25
2018-11-13 17:30:00	890
2018-11-13 17:45:00	741.75
2018-11-13 18:00:00	999.75
2018-11-13 18:15:00	977.75
2018-11-13 18:30:00	932.25
2018-11-13 18:45:00	737
2018-11-13 19:00:00	294.25
2018-11-13 19:15:00	100.75
2018-11-13 19:30:00	138.5
2018-11-13 19:45:00	322.75
2018-11-13 20:00:00	284.5
2018-11-13 20:15:00	400.5
2018-11-13 20:30:00	515
2018-11-13 20:45:00	789
2018-11-13 21:00:00	803.75
2018-11-13 21:15:00	802.5
2018-11-13 21:30:00	651.5
2018-11-13 21:45:00	600.25
2018-11-13 22:00:00	377.75
2018-11-13 22:15:00	459.5
2018-11-13 22:30:00	439.25
2018-11-13 22:45:00	687.25
2018-11-13 23:00:00	606.75
2018-11-13 23:15:00	786.5
2018-11-13 23:30:00	821.5
2018-11-13 23:45:00	713
2018-11-14	492.25
2018-11-14 00:15:00	104.5
2018-11-14 00:30:00	107.5
2018-11-14 00:45:00	151.75
2018-11-14 01:00:00	85.5
2018-11-14 01:15:00	142.5
2018-11-14 01:30:00	47.25
2018-11-14 01:45:00	31.75
2018-11-14 02:00:00	241.75
2018-11-14 02:15:00	265.5
2018-11-14 02:30:00	130
2018-11-14 02:45:00	266
2018-11-14 03:00:00	234
2018-11-14 03:15:00	100.5
2018-11-14 03:30:00	66.75
2018-11-14 03:45:00	245
2018-11-14 04:00:00	73.25
2018-11-14 04:15:00	324.5
2018-11-14 04:30:00	518
2018-11-14 04:45:00	250.75
2018-11-14 05:00:00	215.75
2018-11-14 05:15:00	147.25
2018-11-14 05:30:00	68.25
2018-11-14 05:45:00	17.75
2018-11-14 06:00:00	35.25
2018-11-14 06:15:00	269.5
2018-11-14 06:30:00	545.25
2018-11-14 06:45:00	395
2018-11-14 07:00:00	143.25
2018-11-14 07:15:00	106.5
2018-11-14 07:30:00	105.75
2018-11-14 07:45:00	43
2018-11-14 08:00:00	59.5
2018-11-14 08:15:00	311.5
2018-11-14 08:30:00	401.25
2018-11-14 08:45:00	97.25
2018-11-14 09:00:00	211.75
2018-11-14 09:15:00	111.5
2018-11-14 09:30:00	235.75
2018-11-14 09:45:00	468.5
2018-11-14 10:00:00	392.5
2018-11-14 10:15:00	69.5
2018-11-14 10:30:00	27.25
2018-11-14 10:45:00	50.75
2018-11-14 11:00:00	76
2018-11-14 11:15:00	360
2018-11-14 11:30:00	281.75
2018-11-14 11:45:00	127
2018-11-14 12:00:00	135.75
2018-11-14 12:15:00	413.75
2018-11-14 12:30:00	550
2018-11-14 12:45:00	110.75
2018-11-14 13:00:00	88.75
2018-11-14 13:15:00	217.25
2018-11-14 13:30:00	314.25
2018-11-14 13:45:00	428.25
2018-11-14 14:00:00	300.25
2018-11-14 14:15:00	413.75
2018-11-14 14:30:00	742.5
2018-11-14 14:45:00	582.75
2018-11-14 15:00:00	241
2018-11-14 15:15:00	253.75
2018-11-14 15:30:00	460
2018-11-14 15:45:00	683.75
2018-11-14 16:00:00	611.25
2018-11-14 16:15:00	609.5
2018-11-14 16:30:00	846.25
2018-11-14 16:45:00	722.75
2018-11-14 17:00:00	825.75
2018-11-14 17:15:00	1006.5
2018-11-14 17:30:00	997.25
2018-11-14 17:45:00	886
2018-11-14 18:00:00	916.5
2018-11-14 18:15:00	940.5
2018-11-14 18:30:00	969.75
2018-11-14 18:45:00	603.25
2018-11-14 19:00:00	466.25
2018-11-14 19:15:00	304
2018-11-14 19:30:00	358.5
2018-11-14 19:45:00	377.5
2018-11-14 20:00:00	368.25
2018-11-14 20:15:00	768.5
2018-11-14 20:30:00	614.5
2018-11-14 20:45:00	573.25
2018-11-14 21:00:00	563.5
2018-11-14 21:15:00	704.5
2018-11-14 21:30:00	732.75
2018-11-14 21:45:00	768.5
2018-11-14 22:00:00	871
2018-11-14 22:15:00	722.25
2018-11-14 22:30:00	741.25
2018-11-14 22:45:00	614
2018-11-14 23:00:00	594
2018-11-14 23:15:00	623
2018-11-14 23:30:00	705.5
2018-11-14 23:45:00	534.75
2018-11-15	309
2018-11-15 00:15:00	396.75
2018-11-15 00:30:00	216
2018-11-15 00:45:00	148.5
2018-11-15 01:00:00	70.25
2018-11-15 01:15:00	113.25
2018-11-15 01:30:00	120
2018-11-15 01:45:00	132.25
2018-11-15 02:00:00	142
2018-11-15 02:15:00	148.25
2018-11-15 02:30:00	170.25
2018-11-15 02:45:00	106.75
2018-11-15 03:00:00	148.5
2018-11-15 03:15:00	83
2018-11-15 03:30:00	114.75
2018-11-15 03:45:00	165.5
2018-11-15 04:00:00	213.75
2018-11-15 04:15:00	163.5
2018-11-15 04:30:00	81.75
2018-11-15 04:45:00	55.5
2018-11-15 05:00:00	144.5
2018-11-15 05:15:00	280.75
2018-11-15 05:30:00	195.5
2018-11-15 05:45:00	95.5
2018-11-15 06:00:00	182.5
2018-11-15 06:15:00	370.75
2018-11-15 06:30:00	420
2018-11-15 06:45:00	493.5
2018-11-15 07:00:00	323.25
2018-11-15 07:15:00	192.75
2018-11-15 07:30:00	32
2018-11-15 07:45:00	51
2018-11-15 08:00:00	64.75
2018-11-15 08:15:00	168.25
2018-11-15 08:30:00	125.5
2018-11-15 08:45:00	208
2018-11-15 09:00:00	191.25
2018-11-15 09:15:00	398.25
2018-11-15 09:30:00	79
2018-11-15 09:45:00	82.5
2018-11-15 10:00:00	186.25
2018-11-15 10:15:00	106.75
2018-11-15 10:30:00	198.5
2018-11-15 10:45:00	353.25
2018-11-15 11:00:00	387.25
2018-11-15 11:15:00	232.75
2018-11-15 11:30:00	207.5
2018-11-15 11:45:00	101.75
2018-11-15 12:00:00	94.5
2018-11-15 12:15:00	76
2018-11-15 12:30:00	301.5
2018-11-15 12:45:00	322.75
2018-11-15 13:00:00	351
2018-11-15 13:15:00	188.75
2018-11-15 13:30:00	699.25
2018-11-15 13:45:00	542.75
2018-11-15 14:00:00	354.25
2018-11-15 14:15:00	307.5
2018-11-15 14:30:00	206.25
2018-11-15 14:45:00	392.5
2018-11-15 15:00:00	563
2018-11-15 15:15:00	455.5
2018-11-15 15:30:00	457.5
2018-11-15 15:45:00	803.25
2018-11-15 16:00:00	693.75
2018-11-15 16:15:00	676.5
2018-11-15 16:30:00	761.75
2018-11-15 16:45:00	820.25
2018-11-15 17:00:00	842.5
2018-11-15 17:15:00	914
2018-11-15 17:30:00	907.75
2018-11-15 17:45:00	858
2018-11-15 18:00:00	973.5
2018-11-15 18:15:00	847.25
2018-11-15 18:30:00	740.75
2018-11-15 18:45:00	571.25
2018-11-15 19:00:00	656.25
2018-11-15 19:15:00	715.5
2018-11-15 19:30:00	504.5
2018-11-15 19:45:00	528.5
2018-11-15 20:00:00	504
2018-11-15 20:15:00	570.75
2018-11-15 20:30:00	558
2018-11-15 20:45:00	636.75
2018-11-15 21:00:00	768
2018-11-15 21:15:00	746.5
2018-11-15 21:30:00	706.5
2018-11-15 21:45:00	922.75
2018-11-15 22:00:00	973.75
2018-11-15 22:15:00	723.5
2018-11-15 22:30:00	647.5
2018-11-15 22:45:00	701.75
2018-11-15 23:00:00	730.25
2018-11-15 23:15:00	805
2018-11-15 23:30:00	569
2018-11-15 23:45:00	438
2018-11-16	601
2018-11-16 00:15:00	341.75
2018-11-16 00:30:00	38
2018-11-16 00:45:00	74
2018-11-16 01:00:00	90.5
2018-11-16 01:15:00	27
2018-11-16 01:30:00	69.5
2018-11-16 01:45:00	76.75
2018-11-16 02:00:00	37.75
2018-11-16 02:15:00	61.5
2018-11-16 02:30:00	65.5
2018-11-16 02:45:00	202.75
2018-11-16 03:00:00	524.75
2018-11-16 03:15:00	269.5
2018-11-16 03:30:00	149.5
2018-11-16 03:45:00	183.75
2018-11-16 04:00:00	80.75
2018-11-16 04:15:00	25.5
2018-11-16 04:30:00	75.25
2018-11-16 04:45:00	187
2018-11-16 05:00:00	248.25
2018-11-16 05:15:00	249.25
2018-11-16 05:30:00	194
2018-11-16 05:45:00	148.5
2018-11-16 06:00:00	440.75
2018-11-16 06:15:00	525.25
2018-11-16 06:30:00	182.5
2018-11-16 06:45:00	132.25
2018-11-16 07:00:00	162.75
2018-11-16 07:15:00	160.25
2018-11-16 07:30:00	50.75
2018-11-16 07:45:00	54.5
2018-11-16 08:00:00	264.5
2018-11-16 08:15:00	392.5
2018-11-16 08:30:00	322
2018-11-16 08:45:00	332.5
2018-11-16 09:00:00	374.5
2018-11-16 09:15:00	186.5
2018-11-16 09:30:00	52.25
2018-11-16 09:45:00	21.25
2018-11-16 10:00:00	58
2018-11-16 10:15:00	134.75
2018-11-16 10:30:00	286.75
2018-11-16 10:45:00	498.75
2018-11-16 11:00:00	340
2018-11-16 11:15:00	152.75
2018-11-16 11:30:00	36.25
2018-11-16 11:45:00	125
2018-11-16 12:00:00	227.75
2018-11-16 12:15:00	207.75
2018-11-16 12:30:00	323.25
2018-11-16 12:45:00	276.25
2018-11-16 13:00:00	330.25
2018-11-16 13:15:00	467
2018-11-16 13:30:00	579.75
2018-11-16 13:45:00	433.25
2018-11-16 14:00:00	435.25
2018-11-16 14:15:00	531.25
2018-11-16 14:30:00	634.25
2018-11-16 14:45:00	605.75
2018-11-16 15:00:00	535.75
2018-11-16 15:15:00	497.25
2018-11-16 15:30:00	764.25
2018-11-16 15:45:00	1004.25
2018-11-16 16:00:00	884.25
2018-11-16 16:15:00	826.25
2018-11-16 16:30:00	790.25
2018-11-16 16:45:00	728.5
2018-11-16 17:00:00	963.5
2018-11-16 17:15:00	998
2018-11-16 17:30:00	764.25
2018-11-16 17:45:00	682.25
2018-11-16 18:00:00	666.5
2018-11-16 18:15:00	712
2018-11-16 18:30:00	758
2018-11-16 18:45:00	648.75
2018-11-16 19:00:00	419.75
2018-11-16 19:15:00	352.25
2018-11-16 19:30:00	365.5
2018-11-16 19:45:00	466
2018-11-16 20:00:00	638.25
2018-11-16 20:15:00	890.25
2018-11-16 20:30:00	1016
2018-11-16 20:45:00	712.5
2018-11-16 21:00:00	504
2018-11-16 21:15:00	623
2018-11-16 21:30:00	711.75
2018-11-16 21:45:00	1016.75
2018-11-16 22:00:00	948.5
2018-11-16 22:15:00	656.5
2018-11-16 22:30:00	589.5
2018-11-16 22:45:00	517.75
2018-11-16 23:00:00	432.25
2018-11-16 23:15:00	535
2018-11-16 23:30:00	314.5
2018-11-16 23:45:00	274.75
2018-11-17	100.75
2018-11-17 00:15:00	140.25
2018-11-17 00:30:00	208
2018-11-17 00:45:00	196
2018-11-17 01:00:00	226
2018-11-17 01:15:00	288
2018-11-17 01:30:00	192.75
2018-11-17 01:45:00	128.5
2018-11-17 02:00:00	88.75
2018-11-17 02:15:00	89.5
2018-11-17 02:30:00	29.25
2018-11-17 02:45:00	120.25
2018-11-17 03:00:00	250.25
2018-11-17 03:15:00	196
2018-11-17 03:30:00	157.75
2018-11-17 03:45:00	267.25
2018-11-17 04:00:00	441.75
2018-11-17 04:15:00	309.5
2018-11-17 04:30:00	159.25
2018-11-17 04:45:00	66.75
2018-11-17 05:00:00	299.75
2018-11-17 05:15:00	289.5
2018-11-17 05:30:00	88
2018-11-17 05:45:00	71.25
2018-11-17 06:00:00	164.75
2018-11-17 06:15:00	165
2018-11-17 06:30:00	164
2018-11-17 06:45:00	182.5
2018-11-17 07:00:00	292.5
2018-11-17 07:15:00	229.25
2018-11-17 07:30:00	332
2018-11-17 07:45:00	453.5
2018-11-17 08:00:00	381.5
2018-11-17 08:15:00	155.25
2018-11-17 08:30:00	48.5
2018-11-17 08:45:00	128.25
2018-11-17 09:00:00	197.25
2018-11-17 09:15:00	290.5
2018-11-17 09:30:00	218.75
2018-11-17 09:45:00	99
2018-11-17 10:00:00	351.75
2018-11-17 10:15:00	424.75
2018-11-17 10:30:00	316.5
2018-11-17 10:45:00	398.75
2018-11-17 11:00:00	150.75
2018-11-17 11:15:00	32.75
2018-11-17 11:30:00	32.75
2018-11-17 11:45:00	58.75
2018-11-17 12:00:00	227
2018-11-17 12:15:00	454
2018-11-17 12:30:00	647.75
2018-11-17 12:45:00	395
2018-11-17 13:00:00	373.5
2018-11-17 13:15:00	347
2018-11-17 13:30:00	395.25
2018-11-17 13:45:00	848
2018-11-17 14:00:00	839.75
2018-11-17 14:15:00	686.75
2018-11-17 14:30:00	535.5
2018-11-17 14:45:00	713.75
2018-11-17 15:00:00	817.25
2018-11-17 15:15:00	888
2018-11-17 15:30:00	950.25
2018-11-17 15:45:00	930.75
2018-11-17 16:00:00	826.75
2018-11-17 16:15:00	643.5
2018-11-17 16:30:00	712.75
2018-11-17 16:45:00	621.5
2018-11-17 17:00:00	555.5
2018-11-17 17:15:00	657.5
2018-11-17 17:30:00	770.75
2018-11-17 17:45:00	897
2018-11-17 18:00:00	750.5
2018-11-17 18:15:00	850.5
2018-11-17 18:30:00	605.25
2018-11-17 18:45:00	604.25
2018-11-17 19:00:00	561
2018-11-17 19:15:00	477
2018-11-17 19:30:00	672
2018-11-17 19:45:00	419.75
2018-11-17 20:00:00	609.5
2018-11-17 20:15:00	731.75
2018-11-17 20:30:00	699.5
2018-11-17 20:45:00	751.75
2018-11-17 21:00:00	674.75
2018-11-17 21:15:00	840.75
2018-11-17 21:30:00	938.75
2018-11-17 21:45:00	652.25
2018-11-17 22:00:00	620.75
2018-11-17 22:15:00	656.5
2018-11-17 22:30:00	710
2018-11-17 22:45:00	861.75
2018-11-17 23:00:00	690
2018-11-17 23:15:00	309.75
2018-11-17 23:30:00	120
2018-11-17 23:45:00	288.5
2018-11-18	398
2018-11-18 00:15:00	299.5
2018-11-18 00:30:00	161.25
2018-11-18 00:45:00	219.25
2018-11-18 01:00:00	71.5
2018-11-18 01:15:00	154.5
2018-11-18 01:30:00	176.75
2018-11-18 01:45:00	92.75
2018-11-18 02:00:00	119
2018-11-18 02:15:00	120.25
2018-11-18 02:30:00	322.5
2018-11-18 02:45:00	252
2018-11-18 03:00:00	35.25
2018-11-18 03:15:00	58.75
2018-11-18 03:30:00	231.5
2018-11-18 03:45:00	231
2018-11-18 04:00:00	118.25
2018-11-18 04:15:00	327.5
2018-11-18 04:30:00	355.5
2018-11-18 04:45:00	433.5
2018-11-18 05:00:00	464
2018-11-18 05:15:00	294
2018-11-18 05:30:00	69.5
2018-11-18 05:45:00	42.75
2018-11-18 06:00:00	160.5
2018-11-18 06:15:00	172.75
2018-11-18 06:30:00	320
2018-11-18 06:45:00	353
2018-11-18 07:00:00	125.5
2018-11-18 07:15:00	152.75
2018-11-18 07:30:00	99.75
2018-11-18 07:45:00	26.75
2018-11-18 08:00:00	146.75
2018-11-18 08:15:00	384
2018-11-18 08:30:00	260.25
2018-11-18 08:45:00	99.75
2018-11-18 09:00:00	195
2018-11-18 09:15:00	80.5
2018-11-18 09:30:00	100.5
2018-11-18 09:45:00	283.5
2018-11-18 10:00:00	224.75
2018-11-18 10:15:00	372.25
2018-11-18 10:30:00	266.75
2018-11-18 10:45:00	63.25
2018-11-18 11:00:00	226.75
2018-11-18 11:15:00	339
2018-11-18 11:30:00	349
2018-11-18 11:45:00	323.25
2018-11-18 12:00:00	510
2018-11-18 12:15:00	390.25
2018-11-18 12:30:00	390.25
2018-11-18 12:45:00	481
2018-11-18 13:00:00	412.25
2018-11-18 13:15:00	618.75
2018-11-18 13:30:00	790.5
2018-11-18 13:45:00	657.25
2018-11-18 14:00:00	500.25
2018-11-18 14:15:00	913.5
2018-11-18 14:30:00	769.5
2018-11-18 14:45:00	620.25
2018-11-18 15:00:00	646.25
2018-11-18 15:15:00	691.5
2018-11-18 15:30:00	741.5
2018-11-18 15:45:00	761.75
2018-11-18 16:00:00	849.5
2018-11-18 16:15:00	851
2018-11-18 16:30:00	931.5
2018-11-18 16:45:00	1025.25
2018-11-18 17:00:00	963.5
2018-11-18 17:15:00	816.75
2018-11-18 17:30:00	955.5
2018-11-18 17:45:00	806
2018-11-18 18:00:00	585.5
2018-11-18 18:15:00	380
2018-11-18 18:30:00	376.25
2018-11-18 18:45:00	294.75
2018-11-18 19:00:00	484.75
2018-11-18 19:15:00	708.25
2018-11-18 19:30:00	830.5
2018-11-18 19:45:00	842.5
2018-11-18 20:00:00	987.25
2018-11-18 20:15:00	631.5
2018-11-18 20:30:00	570
2018-11-18 20:45:00	441
2018-11-18 21:00:00	496.25
2018-11-18 21:15:00	602.75
2018-11-18 21:30:00	696.75
2018-11-18 21:45:00	718.5
2018-11-18 22:00:00	688
2018-11-18 22:15:00	573.75
2018-11-18 22:30:00	452.5
2018-11-18 22:45:00	701.25
2018-11-18 23:00:00	722.75
2018-11-18 23:15:00	704.5
2018-11-18 23:30:00	267
2018-11-18 23:45:00	134.25
2018-11-19	120.75
2018-11-19 00:15:00	106.25
2018-11-19 00:30:00	126
2018-11-19 00:45:00	374.25
2018-11-19 01:00:00	407.25
2018-11-19 01:15:00	249.5
2018-11-19 01:30:00	328
2018-11-19 01:45:00	346
2018-11-19 02:00:00	292.5
2018-11-19 02:15:00	63.75
2018-11-19 02:30:00	27.5
2018-11-19 02:45:00	37
2018-11-19 03:00:00	81.5
2018-11-19 03:15:00	286.25
2018-11-19 03:30:00	150
2018-11-19 03:45:00	133.5
2018-11-19 04:00:00	254.75
2018-11-19 04:15:00	222
2018-11-19 04:30:00	206.5
2018-11-19 04:45:00	390.5
2018-11-19 05:00:00	244.25
2018-11-19 05:15:00	91.25
2018-11-19 05:30:00	32.25
2018-11-19 05:45:00	69.75
2018-11-19 06:00:00	194
2018-11-19 06:15:00	130.5
2018-11-19 06:30:00	134
2018-11-19 06:45:00	277.25
2018-11-19 07:00:00	347.75
2018-11-19 07:15:00	129.75
2018-11-19 07:30:00	63
2018-11-19 07:45:00	171
2018-11-19 08:00:00	312.25
2018-11-19 08:15:00	93.5
2018-11-19 08:30:00	189.75
2018-11-19 08:45:00	289.25
2018-11-19 09:00:00	765.25
2018-11-19 09:15:00	685.25
2018-11-19 09:30:00	321.75
2018-11-19 09:45:00	191.25
2018-11-19 10:00:00	229
2018-11-19 10:15:00	172
2018-11-19 10:30:00	120.75
2018-11-19 10:45:00	250.5
2018-11-19 11:00:00	425
2018-11-19 11:15:00	178
2018-11-19 11:30:00	206.5
2018-11-19 11:45:00	100.75
2018-11-19 12:00:00	172.25
2018-11-19 12:15:00	594.75
2018-11-19 12:30:00	764.5
2018-11-19 12:45:00	619.75
2018-11-19 13:00:00	637.5
2018-11-19 13:15:00	530.25
2018-11-19 13:30:00	671.5
2018-11-19 13:45:00	723.75
2018-11-19 14:00:00	611.75
2018-11-19 14:15:00	788.75
2018-11-19 14:30:00	1152.25
2018-11-19 14:45:00	1334
2018-11-19 15:00:00	1212.75
2018-11-19 15:15:00	1139.5
2018-11-19 15:30:00	1077.5
2018-11-19 15:45:00	1143.25
2018-11-19 16:00:00	1030.25
2018-11-19 16:15:00	1057.5
2018-11-19 16:30:00	1113.25
2018-11-19 16:45:00	998.25
2018-11-19 17:00:00	1173
2018-11-19 17:15:00	1075.75
2018-11-19 17:30:00	1053.25
2018-11-19 17:45:00	997.75
2018-11-19 18:00:00	1009.5
2018-11-19 18:15:00	921.5
2018-11-19 18:30:00	860.25
2018-11-19 18:45:00	887.5
2018-11-19 19:00:00	704.75
2018-11-19 19:15:00	719.5
2018-11-19 19:30:00	753.5
2018-11-19 19:45:00	702.25
2018-11-19 20:00:00	738.75
2018-11-19 20:15:00	613
2018-11-19 20:30:00	708.25
2018-11-19 20:45:00	761.5
2018-11-19 21:00:00	649.75
2018-11-19 21:15:00	685.5
2018-11-19 21:30:00	717.75
2018-11-19 21:45:00	786.25
2018-11-19 22:00:00	776.25
2018-11-19 22:15:00	723
2018-11-19 22:30:00	849.25
2018-11-19 22:45:00	890.25
2018-11-19 23:00:00	775.5
2018-11-19 23:15:00	834
2018-11-19 23:30:00	762.25
2018-11-19 23:45:00	754.5
2018-11-20	687.75
2018-11-20 00:15:00	635.75
2018-11-20 00:30:00	374
2018-11-20 00:45:00	184.75
2018-11-20 01:00:00	331
2018-11-20 01:15:00	228.25
2018-11-20 01:30:00	152.5
2018-11-20 01:45:00	324.75
2018-11-20 02:00:00	280.25
2018-11-20 02:15:00	164.5
2018-11-20 02:30:00	78.5
2018-11-20 02:45:00	312.25
2018-11-20 03:00:00	258.25
2018-11-20 03:15:00	64.75
2018-11-20 03:30:00	233.25
2018-11-20 03:45:00	245
2018-11-20 04:00:00	300.5
2018-11-20 04:15:00	218.25
2018-11-20 04:30:00	70.25
2018-11-20 04:45:00	97.25
2018-11-20 05:00:00	366.75
2018-11-20 05:15:00	283.75
2018-11-20 05:30:00	92.5
2018-11-20 05:45:00	261.25
2018-11-20 06:00:00	179.75
2018-11-20 06:15:00	258.75
2018-11-20 06:30:00	70.75
2018-11-20 06:45:00	164
2018-11-20 07:00:00	367
2018-11-20 07:15:00	492
2018-11-20 07:30:00	343.5
2018-11-20 07:45:00	225
2018-11-20 08:00:00	42
2018-11-20 08:15:00	139
2018-11-20 08:30:00	391.75
2018-11-20 08:45:00	219
2018-11-20 09:00:00	108.75
2018-11-20 09:15:00	146.75
2018-11-20 09:30:00	213.75
2018-11-20 09:45:00	253.25
2018-11-20 10:00:00	78
2018-11-20 10:15:00	259.5
2018-11-20 10:30:00	105
2018-11-20 10:45:00	185.25
2018-11-20 11:00:00	384.5
2018-11-20 11:15:00	290.75
2018-11-20 11:30:00	34.5
2018-11-20 11:45:00	80.5
2018-11-20 12:00:00	310.5
2018-11-20 12:15:00	326.25
2018-11-20 12:30:00	251.25
2018-11-20 12:45:00	266.5
2018-11-20 13:00:00	368.25
2018-11-20 13:15:00	454.5
2018-11-20 13:30:00	430.75
2018-11-20 13:45:00	477.5
2018-11-20 14:00:00	409.25
2018-11-20 14:15:00	686
2018-11-20 14:30:00	804.5
2018-11-20 14:45:00	936.5
2018-11-20 15:00:00	699
2018-11-20 15:15:00	637.25
2018-11-20 15:30:00	350.5
2018-11-20 15:45:00	751.25
2018-11-20 16:00:00	835
2018-11-20 16:15:00	820.5
2018-11-20 16:30:00	893.5
2018-11-20 16:45:00	833.5
2018-11-20 17:00:00	991.5
2018-11-20 17:15:00	989.5
2018-11-20 17:30:00	839.75
2018-11-20 17:45:00	722.75
2018-11-20 18:00:00	517.75
2018-11-20 18:15:00	571.5
2018-11-20 18:30:00	401.5
2018-11-20 18:45:00	476.25
2018-11-20 19:00:00	511
2018-11-20 19:15:00	537.25
2018-11-20 19:30:00	391.25
2018-11-20 19:45:00	266.5
2018-11-20 20:00:00	401.75
2018-11-20 20:15:00	505.75
2018-11-20 20:30:00	505.5
2018-11-20 20:45:00	570.5
2018-11-20 21:00:00	821.5
2018-11-20 21:15:00	889.75
2018-11-20 21:30:00	500.75
2018-11-20 21:45:00	536.75
2018-11-20 22:00:00	420.5
2018-11-20 22:15:00	446.5
2018-11-20 22:30:00	490.5
2018-11-20 22:45:00	547.75
2018-11-20 23:00:00	801.25
2018-11-20 23:15:00	894
2018-11-20 23:30:00	707.75
2018-11-20 23:45:00	487.25
2018-11-21	322
2018-11-21 00:15:00	314.25
2018-11-21 00:30:00	643.75
2018-11-21 00:45:00	423.75
2018-11-21 01:00:00	316.5
2018-11-21 01:15:00	40.25
2018-11-21 01:30:00	76.5
2018-11-21 01:45:00	194.5
2018-11-21 02:00:00	244.75
2018-11-21 02:15:00	209.75
2018-11-21 02:30:00	179.5
2018-11-21 02:45:00	367.25
2018-11-21 03:00:00	111
2018-11-21 03:15:00	24.25
2018-11-21 03:30:00	21.5
2018-11-21 03:45:00	141.75
2018-11-21 04:00:00	354
2018-11-21 04:15:00	242.25
2018-11-21 04:30:00	94
2018-11-21 04:45:00	49
2018-11-21 05:00:00	115.25
2018-11-21 05:15:00	316
2018-11-21 05:30:00	224.5
2018-11-21 05:45:00	234.75
2018-11-21 06:00:00	423.5
2018-11-21 06:15:00	144.75
2018-11-21 06:30:00	56
2018-11-21 06:45:00	282
2018-11-21 07:00:00	407.25
2018-11-21 07:15:00	174
2018-11-21 07:30:00	179.75
2018-11-21 07:45:00	223.25
2018-11-21 08:00:00	87.25
2018-11-21 08:15:00	237
2018-11-21 08:30:00	247
2018-11-21 08:45:00	230
2018-11-21 09:00:00	163
2018-11-21 09:15:00	125.5
2018-11-21 09:30:00	339
2018-11-21 09:45:00	103.25
2018-11-21 10:00:00	164.75
2018-11-21 10:15:00	257.5
2018-11-21 10:30:00	116
2018-11-21 10:45:00	138.5
2018-11-21 11:00:00	260.25
2018-11-21 11:15:00	314.5
2018-11-21 11:30:00	107.25
2018-11-21 11:45:00	54.25
2018-11-21 12:00:00	133.25
2018-11-21 12:15:00	502.75
2018-11-21 12:30:00	432
2018-11-21 12:45:00	224.25
2018-11-21 13:00:00	491.25
2018-11-21 13:15:00	473
2018-11-21 13:30:00	555.5
2018-11-21 13:45:00	602.25
2018-11-21 14:00:00	639.25
2018-11-21 14:15:00	714.75
2018-11-21 14:30:00	940.5
2018-11-21 14:45:00	845.75
2018-11-21 15:00:00	484.5
2018-11-21 15:15:00	497.75
2018-11-21 15:30:00	631
2018-11-21 15:45:00	942.5
2018-11-21 16:00:00	887.5
2018-11-21 16:15:00	981.5
2018-11-21 16:30:00	1056.5
2018-11-21 16:45:00	886.75
2018-11-21 17:00:00	783.5
2018-11-21 17:15:00	717.25
2018-11-21 17:30:00	575.5
2018-11-21 17:45:00	663.25
2018-11-21 18:00:00	619.25
2018-11-21 18:15:00	537.75
2018-11-21 18:30:00	594.5
2018-11-21 18:45:00	350.5
2018-11-21 19:00:00	408.5
2018-11-21 19:15:00	553.75
2018-11-21 19:30:00	489.5
2018-11-21 19:45:00	514.25
2018-11-21 20:00:00	603.5
2018-11-21 20:15:00	451.75
2018-11-21 20:30:00	590.75
2018-11-21 20:45:00	631.75
2018-11-21 21:00:00	588.75
2018-11-21 21:15:00	688.75
2018-11-21 21:30:00	650
2018-11-21 21:45:00	570.25
2018-11-21 22:00:00	633.75
2018-11-21 22:15:00	507.25
2018-11-21 22:30:00	581.25
2018-11-21 22:45:00	796.5
2018-11-21 23:00:00	770.5
2018-11-21 23:15:00	507.75
2018-11-21 23:30:00	417.75
2018-11-21 23:45:00	522.75
2018-11-22	597.5
2018-11-22 00:15:00	889.75
2018-11-22 00:30:00	652
2018-11-22 00:45:00	217.5
2018-11-22 01:00:00	164
2018-11-22 01:15:00	82.25
2018-11-22 01:30:00	46.25
2018-11-22 01:45:00	85
2018-11-22 02:00:00	54
2018-11-22 02:15:00	28.25
2018-11-22 02:30:00	74.25
2018-11-22 02:45:00	258.25
2018-11-22 03:00:00	283.75
2018-11-22 03:15:00	209.5
2018-11-22 03:30:00	229
2018-11-22 03:45:00	286.5
2018-11-22 04:00:00	64.5
2018-11-22 04:15:00	41.75
2018-11-22 04:30:00	87.75
2018-11-22 04:45:00	190.5
2018-11-22 05:00:00	91.25
2018-11-22 05:15:00	269.5
2018-11-22 05:30:00	216.75
2018-11-22 05:45:00	44.25
2018-11-22 06:00:00	186.75
2018-11-22 06:15:00	334.5
2018-11-22 06:30:00	338.25
2018-11-22 06:45:00	175.25
2018-11-22 07:00:00	132.5
2018-11-22 07:15:00	48.75
2018-11-22 07:30:00	103.25
2018-11-22 07:45:00	155.75
2018-11-22 08:00:00	224.5
2018-11-22 08:15:00	309
2018-11-22 08:30:00	82.25
2018-11-22 08:45:00	66.5
2018-11-22 09:00:00	82.75
2018-11-22 09:15:00	31.75
2018-11-22 09:30:00	121.75
2018-11-22 09:45:00	353
2018-11-22 10:00:00	502.5
2018-11-22 10:15:00	761.25
2018-11-22 10:30:00	431.25
2018-11-22 10:45:00	308.25
2018-11-22 11:00:00	159.75
2018-11-22 11:15:00	15.5
2018-11-22 11:30:00	65.5
2018-11-22 11:45:00	75.5
2018-11-22 12:00:00	238.25
2018-11-22 12:15:00	126.25
2018-11-22 12:30:00	255.5
2018-11-22 12:45:00	440.5
2018-11-22 13:00:00	524.5
2018-11-22 13:15:00	474.25
2018-11-22 13:30:00	343.75
2018-11-22 13:45:00	350.75
2018-11-22 14:00:00	568.25
2018-11-22 14:15:00	633.25
2018-11-22 14:30:00	663.5
2018-11-22 14:45:00	568
2018-11-22 15:00:00	727.25
2018-11-22 15:15:00	925.25
2018-11-22 15:30:00	827
2018-11-22 15:45:00	888
2018-11-22 16:00:00	698.5
2018-11-22 16:15:00	797.75
2018-11-22 16:30:00	722.5
2018-11-22 16:45:00	852.25
2018-11-22 17:00:00	777.75
2018-11-22 17:15:00	542.5
2018-11-22 17:30:00	609
2018-11-22 17:45:00	534
2018-11-22 18:00:00	458.25
2018-11-22 18:15:00	620.25
2018-11-22 18:30:00	673.25
2018-11-22 18:45:00	688.25
2018-11-22 19:00:00	523.5
2018-11-22 19:15:00	409
2018-11-22 19:30:00	269.5
2018-11-22 19:45:00	485
2018-11-22 20:00:00	382
2018-11-22 20:15:00	583.5
2018-11-22 20:30:00	540.75
2018-11-22 20:45:00	744.5
2018-11-22 21:00:00	743.75
2018-11-22 21:15:00	607.75
2018-11-22 21:30:00	415.75
2018-11-22 21:45:00	512.75
2018-11-22 22:00:00	691
2018-11-22 22:15:00	734.5
2018-11-22 22:30:00	496.25
2018-11-22 22:45:00	561.5
2018-11-22 23:00:00	593
2018-11-22 23:15:00	385.5
2018-11-22 23:30:00	400.75
2018-11-22 23:45:00	675.75
2018-11-23	966.5
2018-11-23 00:15:00	864.75
2018-11-23 00:30:00	488.75
2018-11-23 00:45:00	45.5
2018-11-23 01:00:00	8.75
2018-11-23 01:15:00	47
2018-11-23 01:30:00	86.75
2018-11-23 01:45:00	111
2018-11-23 02:00:00	83.5
2018-11-23 02:15:00	30.75
2018-11-23 02:30:00	102
2018-11-23 02:45:00	73.5
2018-11-23 03:00:00	299.5
2018-11-23 03:15:00	236.75
2018-11-23 03:30:00	79.5
2018-11-23 03:45:00	49.5
2018-11-23 04:00:00	147.75
2018-11-23 04:15:00	354.25
2018-11-23 04:30:00	277
2018-11-23 04:45:00	198.75
2018-11-23 05:00:00	171.75
2018-11-23 05:15:00	95.25
2018-11-23 05:30:00	47.75
2018-11-23 05:45:00	93
2018-11-23 06:00:00	195.5
2018-11-23 06:15:00	116.75
2018-11-23 06:30:00	265.5
2018-11-23 06:45:00	376.5
2018-11-23 07:00:00	205.75
2018-11-23 07:15:00	28.75
2018-11-23 07:30:00	148.25
2018-11-23 07:45:00	306.25
2018-11-23 08:00:00	236
2018-11-23 08:15:00	257.5
2018-11-23 08:30:00	336.5
2018-11-23 08:45:00	237.25
2018-11-23 09:00:00	102
2018-11-23 09:15:00	146.5
2018-11-23 09:30:00	102.25
2018-11-23 09:45:00	118
2018-11-23 10:00:00	412.5
2018-11-23 10:15:00	412.25
2018-11-23 10:30:00	441.5
2018-11-23 10:45:00	343.25
2018-11-23 11:00:00	209.25
2018-11-23 11:15:00	155.25
2018-11-23 11:30:00	69.75
2018-11-23 11:45:00	178.5
2018-11-23 12:00:00	148.75
2018-11-23 12:15:00	298.75
2018-11-23 12:30:00	592.25
2018-11-23 12:45:00	599.25
2018-11-23 13:00:00	577.25
2018-11-23 13:15:00	537
2018-11-23 13:30:00	521.25
2018-11-23 13:45:00	638.75
2018-11-23 14:00:00	685.5
2018-11-23 14:15:00	726
2018-11-23 14:30:00	807.75
2018-11-23 14:45:00	851
2018-11-23 15:00:00	718.75
2018-11-23 15:15:00	953.5
2018-11-23 15:30:00	836.5
2018-11-23 15:45:00	919.25
2018-11-23 16:00:00	784.75
2018-11-23 16:15:00	804
2018-11-23 16:30:00	827
2018-11-23 16:45:00	865.25
2018-11-23 17:00:00	830
2018-11-23 17:15:00	522.25
2018-11-23 17:30:00	701.5
2018-11-23 17:45:00	713.25
2018-11-23 18:00:00	665.25
2018-11-23 18:15:00	815.25
2018-11-23 18:30:00	433.5
2018-11-23 18:45:00	343.25
2018-11-23 19:00:00	355.75
2018-11-23 19:15:00	460
2018-11-23 19:30:00	564.75
2018-11-23 19:45:00	702.75
2018-11-23 20:00:00	689.75
2018-11-23 20:15:00	748
2018-11-23 20:30:00	413
2018-11-23 20:45:00	437.75
2018-11-23 21:00:00	349.25
2018-11-23 21:15:00	392.25
2018-11-23 21:30:00	415
2018-11-23 21:45:00	866.75
2018-11-23 22:00:00	624
2018-11-23 22:15:00	738.5
2018-11-23 22:30:00	589.75
2018-11-23 22:45:00	445
2018-11-23 23:00:00	407.75
2018-11-23 23:15:00	760.25
2018-11-23 23:30:00	778.25
2018-11-23 23:45:00	624.75
2018-11-24	417.75
2018-11-24 00:15:00	301.75
2018-11-24 00:30:00	154
2018-11-24 00:45:00	38.25
2018-11-24 01:00:00	120.5
2018-11-24 01:15:00	175.5
2018-11-24 01:30:00	321
2018-11-24 01:45:00	285.75
2018-11-24 02:00:00	68.75
2018-11-24 02:15:00	48.5
2018-11-24 02:30:00	185.5
2018-11-24 02:45:00	105.75
2018-11-24 03:00:00	33.25
2018-11-24 03:15:00	205.5
2018-11-24 03:30:00	221.25
2018-11-24 03:45:00	333.5
2018-11-24 04:00:00	399.25
2018-11-24 04:15:00	176
2018-11-24 04:30:00	26
2018-11-24 04:45:00	129.25
2018-11-24 05:00:00	56
2018-11-24 05:15:00	95
2018-11-24 05:30:00	107
2018-11-24 05:45:00	334.25
2018-11-24 06:00:00	540.25
2018-11-24 06:15:00	253.75
2018-11-24 06:30:00	91.25
2018-11-24 06:45:00	222.75
2018-11-24 07:00:00	59.75
2018-11-24 07:15:00	45
2018-11-24 07:30:00	180
2018-11-24 07:45:00	234.25
2018-11-24 08:00:00	217.25
2018-11-24 08:15:00	145
2018-11-24 08:30:00	114.75
2018-11-24 08:45:00	191.5
2018-11-24 09:00:00	221.75
[truncated: 2,267 more rows]
