# Supplementary material for: Simple and Quick Visualization of Periodical Data Using Microsoft Excel
Source: Methods Protoc. 2019 Oct 11;2(4):81. doi: 10.3390/mps2040081 (PMC6961127; doi:10.3390/mps2040081)
Supplement: Supplementary file 1 [file mps-02-00081-s001.zip › 190930 Supplemental files/File S2 190905.xlsx]

## Sheet: Sheet1
Start cell [row] ⇒	3						Reference row of INDIRECT (start data row of the day)
BIN	5	min	Date/Time	Activity			3	279	555	831	1107	1383	1659	1935	2211	2487	2763	3039
Tau	23	hr	2018-11-06 07:00:03	264.5			1	2	3	4	5	6	7	8	9	10	11	12	days			1	2	3	4	5	6	7	8	9	10	11	12	days
			2018-11-06 07:05:03	291.75	ZT
			2018-11-06 07:10:03	259.5	0		291.75	84.75	46.5	73.25	147	234.5	240.75	282.75	143.5	133.75	181.5	147.5				291.75	84.75	46.5	73.25	147	234.5	240.75	282.75	143.5	133.75	181.5	147.5
			2018-11-06 07:15:03	222.75	0.0833333		259.5	177	79.75	126.5	160.25	112.75	250.75	197.75	92	202.25	184.5	151.75				259.5	177	79.75	126.5	160.25	112.75	250.75	197.75	92	202.25	184.5	151.75
			2018-11-06 07:20:03	325.25	0.166667		222.75	204.25	110.25	133.75	127.5	56.75	249.75	249.25	142.25	227.5	138	120.5				222.75	204.25	110.25	133.75	127.5	56.75	249.75	249.25	142.25	227.5	138	120.5
			2018-11-06 07:25:03	297.75	0.25		325.25	199.25	121.25	126	122.75	72.25	184.5	242.75	136.25	173.25	181.5	114				325.25	199.25	121.25	126	122.75	72.25	184.5	242.75	136.25	173.25	181.5	114
			2018-11-06 07:30:03	277.25	0.333333		297.75	224.5	110.75	139.25	115.5	170.75	176.25	213.75	140.75	258.75	198.5	119.25				297.75	224.5	110.75	139.25	115.5	170.75	176.25	213.75	140.75	258.75	198.5	119.25
			2018-11-06 07:35:03	256.5	0.416667		277.25	210.5	150.25	170.75	201.75	230.5	122	232.5	182.5	272.5	190.75	119				277.25	210.5	150.25	170.75	201.75	230.5	122	232.5	182.5	272.5	190.75	119
			2018-11-06 07:40:03	198.25	0.5		256.5	198.25	215	148.75	144.5	202.75	127.5	206	135.5	231.25	162.5	66.25				256.5	198.25	215	148.75	144.5	202.75	127.5	206	135.5	231.25	162.5	66.25
			2018-11-06 07:45:03	163.75	0.583333		198.25	127	209.25	145.5	179.25	191.5	254.75	221.75	176.25	249.25	234.25	143				198.25	127	209.25	145.5	179.25	191.5	254.75	221.75	176.25	249.25	234.25	143
			2018-11-06 07:50:03	113.75	0.666667		163.75	183.5	179.75	136.25	148.5	225.75	215.75	248	127.5	252.25	161.25	156.25				163.75	183.5	179.75	136.25	148.5	225.75	215.75	248	127.5	252.25	161.25	156.25
			2018-11-06 07:55:03	83.75	0.75		113.75	132	204.5	127	288	262.5	258.5	214.75	173.5	238.5	229	134.75				113.75	132	204.5	127	288	262.5	258.5	214.75	173.5	238.5	229	134.75
			2018-11-06 08:00:03	10.75	0.833333		83.75	134.5	205.75	124.25	296.25	235.5	260.25	249.25	285	227.5	227	172				83.75	134.5	205.75	124.25	296.25	235.5	260.25	249.25	285	227.5	227	172
			2018-11-06 08:05:03	5.5	0.916667		10.75	114.75	216.75	144	224	236.5	335	244.25	228.75	302.5	180.75	159.25				10.75	114.75	216.75	144	224	236.5	335	244.25	228.75	302.5	180.75	159.25
			2018-11-06 08:10:03	4	1		5.5	57	235.5	152.5	239.5	253.5	334.25	244.5	204.25	253.5	214.75	163.75				5.5	57	235.5	152.5	239.5	253.5	334.25	244.5	204.25	253.5	214.75	163.75
			2018-11-06 08:15:03	12.75	1.08333		4	58.5	204.25	170.5	280.75	256.75	333	245.25	200	296.75	273.5	264.25				4	58.5	204.25	170.5	280.75	256.75	333	245.25	200	296.75	273.5	264.25
			2018-11-06 08:20:03	28	1.16667		12.75	53.5	205	176.25	290.5	237.25	259.25	295	202.5	320.75	279.75	210.25				12.75	53.5	205	176.25	290.5	237.25	259.25	295	202.5	320.75	279.75	210.25
			2018-11-06 08:25:03	60.75	1.25		28	49.75	208.75	229	191.25	235.75	270.75	321.25	258.5	276.75	286.5	311				28	49.75	208.75	229	191.25	235.75	270.75	321.25	258.5	276.75	286.5	311
			2018-11-06 08:30:03	74.75	1.33333		60.75	87.25	215.5	272.25	212.5	163.25	233	327.75	262	213.25	216.5	297.25				60.75	87.25	215.5	272.25	212.5	163.25	233	327.75	262	213.25	216.5	297.25
			2018-11-06 08:35:03	49.25	1.41667		74.75	108.25	131.25	259.5	247.5	159.25	175.75	298.5	266	232.25	243.5	282				74.75	108.25	131.25	259.5	247.5	159.25	175.75	298.5	266	232.25	243.5	282
			2018-11-06 08:40:03	17.75	1.5		49.25	119.25	140.5	254	168.25	158.75	98.75	331.25	260.75	192	256.5	319.5				49.25	119.25	140.5	254	168.25	158.75	98.75	331.25	260.75	192	256.5	319.5
			2018-11-06 08:45:03	34.25	1.58333		17.75	144.5	118.75	169	171.75	111.75	64.5	300.5	287.25	262.5	225.5	328.75				17.75	144.5	118.75	169	171.75	111.75	64.5	300.5	287.25	262.5	225.5	328.75
			2018-11-06 08:50:03	30.5	1.66667		34.25	195.75	121.5	117.25	135	95	21.75	282.25	273.5	286.75	224.5	367.75				34.25	195.75	121.5	117.25	135	95	21.75	282.25	273.5	286.75	224.5	367.75
			2018-11-06 08:55:03	61.5	1.75		30.5	89.25	65.75	125	86	100.75	4.5	256.75	237	241.5	282.5	279.75				30.5	89.25	65.75	125	86	100.75	4.5	256.75	237	241.5	282.5	279.75
			2018-11-06 09:00:03	80.75	1.83333		61.5	98.5	36.5	110.25	55.5	84.25	8.5	290.5	247	192.75	310.25	245.25				61.5	98.5	36.5	110.25	55.5	84.25	8.5	290.5	247	192.75	310.25	245.25
			2018-11-06 09:05:03	28.25	1.91667		80.75	72.25	48	42.75	27.5	29.25	19.5	343	229	179.75	330	187.5				80.75	72.25	48	42.75	27.5	29.25	19.5	343	229	179.75	330	187.5
			2018-11-06 09:10:03	49.5	2		28.25	68.25	50.25	19.25	24.25	17.5	4.5	296.5	208.5	182.5	349.5	162.5				28.25	68.25	50.25	19.25	24.25	17.5	4.5	296.5	208.5	182.5	349.5	162.5
			2018-11-06 09:15:03	25	2.08333		49.5	123.25	12	14.75	15.75	6.5	7	257.5	165	188.5	306.25	180.25				49.5	123.25	12	14.75	15.75	6.5	7	257.5	165	188.5	306.25	180.25
			2018-11-06 09:20:03	67.25	2.16667		25	88.5	22.5	6.25	8.25	20.5	5.25	180.5	118.75	223	318	161.25				25	88.5	22.5	6.25	8.25	20.5	5.25	180.5	118.75	223	318	161.25
			2018-11-06 09:25:03	94.5	2.25		67.25	64.75	66.5	20.75	36.75	9.75	17.75	74	63.75	235	268.75	193.5				67.25	64.75	66.5	20.75	36.75	9.75	17.75	74	63.75	235	268.75	193.5
			2018-11-06 09:30:03	113	2.33333		94.5	68	25.75	12.5	8.25	3.25	15.5	30.25	25.25	184.75	217.5	216				94.5	68	25.75	12.5	8.25	3.25	15.5	30.25	25.25	184.75	217.5	216
			2018-11-06 09:35:03	63.75	2.41667		113	37.75	3	4.5	10.5	3	27.5	85.5	15.5	203.25	237.25	213.5				113	37.75	3	4.5	10.5	3	27.5	85.5	15.5	203.25	237.25	213.5
			2018-11-06 09:40:03	205.5	2.5		63.75	30.25	13.75	15	2.25	3	11.25	49.5	23	189.75	182	170.25				63.75	30.25	13.75	15	2.25	3	11.25	49.5	23	189.75	182	170.25
			2018-11-06 09:45:03	283.75	2.58333		205.5	23	62.75	14.75	7	13	3.25	24.75	49.5	275.5	253.25	236				205.5	23	62.75	14.75	7	13	3.25	24.75	49.5	275.5	253.25	236
			2018-11-06 09:50:03	261.25	2.66667		283.75	58.75	59.75	38.75	10.5	9.25	40.25	25	35	240.25	212.25	305.5				283.75	58.75	59.75	38.75	10.5	9.25	40.25	25	35	240.25	212.25	305.5
			2018-11-06 09:55:03	200.75	2.75		261.25	36	44.5	21.25	5	36.75	34.25	29.5	55.5	192.75	225.75	321.25				261.25	36	44.5	21.25	5	36.75	34.25	29.5	55.5	192.75	225.75	321.25
			2018-11-06 10:00:03	184.25	2.83333		200.75	60.5	48.75	37.25	12	12.75	30.25	46.25	57.75	180	249.25	339.25				200.75	60.5	48.75	37.25	12	12.75	30.25	46.25	57.75	180	249.25	339.25
			2018-11-06 10:05:03	74.75	2.91667		184.25	23.25	108.5	66.25	37.75	17.25	27	110.25	38.5	162	226.75	356.25				184.25	23.25	108.5	66.25	37.75	17.25	27	110.25	38.5	162	226.75	356.25
			2018-11-06 10:10:03	75.25	3		74.75	10.5	103.5	74	11.25	16.5	69.5	145	6.25	111	234.25	297.5				74.75	10.5	103.5	74	11.25	16.5	69.5	145	6.25	111	234.25	297.5
			2018-11-06 10:15:03	15.75	3.08333		75.25	27.25	99.25	87	24.75	26.5	81.25	147	27	62.75	223	325.75				75.25	27.25	99.25	87	24.75	26.5	81.25	147	27	62.75	223	325.75
			2018-11-06 10:20:03	14	3.16667		15.75	90	68.5	91.25	78.75	32.5	143.25	118	52.25	135.25	273	325.25				15.75	90	68.5	91.25	78.75	32.5	143.25	118	52.25	135.25	273	325.25
			2018-11-06 10:25:03	4	3.25		14	106.5	45	75.75	79	48	148.75	79.5	45	136.25	293.25	291.25				14	106.5	45	75.75	79	48	148.75	79.5	45	136.25	293.25	291.25
			2018-11-06 10:30:03	0.25	3.33333		4	197	17	61.25	73.5	28.25	52.75	49.25	63.25	125.75	257	214.75				4	197	17	61.25	73.5	28.25	52.75	49.25	63.25	125.75	257	214.75
			2018-11-06 10:35:03	16.25	3.41667		0.25	135.75	14.5	94	66	22.25	25	22	34.25	134.75	254.75	150.5				0.25	135.75	14.5	94	66	22.25	25	22	34.25	134.75	254.75	150.5
			2018-11-06 10:40:03	0	3.5		16.25	69.5	17.75	25.5	82	21.5	21	45	12	109.5	245.5	177.5				16.25	69.5	17.75	25.5	82	21.5	21	45	12	109.5	245.5	177.5
			2018-11-06 10:45:03	0	3.58333		0	44.5	22.5	71	69	34.25	45.75	57.75	12.5	74.75	192	192.25				0	44.5	22.5	71	69	34.25	45.75	57.75	12.5	74.75	192	192.25
			2018-11-06 10:50:03	0	3.66667		0	27.75	56	40.25	43	43.5	15.25	118.5	22.75	31.75	131.5	219.75				0	27.75	56	40.25	43	43.5	15.25	118.5	22.75	31.75	131.5	219.75
			2018-11-06 10:55:03	0	3.75		0	25	38.25	44.25	15.25	26.5	13	64.5	7.5	60.75	130.25	203.75				0	25	38.25	44.25	15.25	26.5	13	64.5	7.5	60.75	130.25	203.75
			2018-11-06 11:00:03	22.75	3.83333		0	52.75	35.25	27	14.25	31.25	19.75	108.25	7	74.75	124	180.5				0	52.75	35.25	27	14.25	31.25	19.75	108.25	7	74.75	124	180.5
			2018-11-06 11:05:03	0	3.91667		22.75	61	39	25.25	45.25	17.25	41.75	89.5	17.25	13	183.75	133.5				22.75	61	39	25.25	45.25	17.25	41.75	89.5	17.25	13	183.75	133.5
			2018-11-06 11:10:03	0	4		0	50.25	91.5	48	39.75	39	72.25	165.75	67.5	19.5	206.25	142.5				0	50.25	91.5	48	39.75	39	72.25	165.75	67.5	19.5	206.25	142.5
			2018-11-06 11:15:03	0	4.08333		0	50	34.25	73.25	31.25	53.25	85	93.25	75.75	4.5	159.25	124.25				0	50	34.25	73.25	31.25	53.25	85	93.25	75.75	4.5	159.25	124.25
			2018-11-06 11:20:03	0	4.16667		0	103.75	40.75	53	56	69	90.5	126.5	98.5	46.25	235.5	165.5				0	103.75	40.75	53	56	69	90.5	126.5	98.5	46.25	235.5	165.5
			2018-11-06 11:25:03	0	4.25		0	87.25	66	46.25	29	167.75	89.75	66.5	124.5	38.25	130.5	175.5				0	87.25	66	46.25	29	167.75	89.75	66.5	124.5	38.25	130.5	175.5
			2018-11-06 11:30:03	0	4.33333		0	50.5	85.25	9.25	65.75	46.5	67	70.25	81.5	21	110.25	172.75				0	50.5	85.25	9.25	65.75	46.5	67	70.25	81.5	21	110.25	172.75
			2018-11-06 11:35:03	0	4.41667		0	66.75	61.25	39.75	72.5	45.25	26	63	59.5	54	101	186.75				0	66.75	61.25	39.75	72.5	45.25	26	63	59.5	54	101	186.75
			2018-11-06 11:40:03	0	4.5		0	108.25	70.75	41.5	19	71.25	67	48	29	58.75	24.75	121.5				0	108.25	70.75	41.5	19	71.25	67	48	29	58.75	24.75	121.5
			2018-11-06 11:45:03	0	4.58333		0	90.75	24	47	49.5	65.75	80.5	53	55.25	48.75	3	95.5				0	90.75	24	47	49.5	65.75	80.5	53	55.25	48.75	3	95.5
			2018-11-06 11:50:03	42.75	4.66667		0	88.75	43.5	34	45.5	56.5	46.5	12.75	45.75	12.5	10.25	97.5				0	88.75	43.5	34	45.5	56.5	46.5	12.75	45.75	12.5	10.25	97.5
			2018-11-06 11:55:03	34	4.75		42.75	89.75	23.25	122.25	72.5	130.75	58.25	42.75	87.75	9	4.5	151.5				42.75	89.75	23.25	122.25	72.5	130.75	58.25	42.75	87.75	9	4.5	151.5
			2018-11-06 12:00:03	1.25	4.83333		34	62.5	55	133	53.5	306.5	30.25	106.5	91.25	60.75	34.75	80.5				34	62.5	55	133	53.5	306.5	30.25	106.5	91.25	60.75	34.75	80.5
			2018-11-06 12:05:03	0	4.91667		1.25	44.5	66.25	153.75	72.5	293	11.25	107.25	87	62.5	34.75	42.75				1.25	44.5	66.25	153.75	72.5	293	11.25	107.25	87	62.5	34.75	42.75
			2018-11-06 12:10:03	0.25	5		0	33.5	56.75	186.25	90.5	174.5	27	125	69.25	42.75	45.5	19.5				0	33.5	56.75	186.25	90.5	174.5	27	125	69.25	42.75	45.5	19.5
			2018-11-06 12:15:03	0	5.08333		0.25	3	24.75	99.75	93.5	207.5	30.75	112.5	78	42.75	38.5	13.5				0.25	3	24.75	99.75	93.5	207.5	30.75	112.5	78	42.75	38.5	13.5
			2018-11-06 12:20:03	0	5.16667		0	4.75	33.5	64	96.75	193.5	10.75	101.25	86.75	56.5	6.5	67.75				0	4.75	33.5	64	96.75	193.5	10.75	101.25	86.75	56.5	6.5	67.75
			2018-11-06 12:25:03	0	5.25		0	6.75	23.25	100.75	100	151.25	37.25	79	68.25	78.75	11.5	62.5				0	6.75	23.25	100.75	100	151.25	37.25	79	68.25	78.75	11.5	62.5
			2018-11-06 12:30:03	4.75	5.33333		0	33.5	36.75	98.5	91.25	61.75	58.25	40.5	19.25	54.5	12.75	43.75				0	33.5	36.75	98.5	91.25	61.75	58.25	40.5	19.25	54.5	12.75	43.75
			2018-11-06 12:35:03	6.25	5.41667		4.75	39.75	43.75	63.5	59.5	97.75	57.75	55.5	13	15	2.75	34				4.75	39.75	43.75	63.5	59.5	97.75	57.75	55.5	13	15	2.75	34
			2018-11-06 12:40:03	12	5.5		6.25	51.75	80	107	88	23	60	31	25.25	29.75	4.75	50.25				6.25	51.75	80	107	88	23	60	31	25.25	29.75	4.75	50.25
			2018-11-06 12:45:03	12	5.58333		12	26.25	82.5	78.25	74	10.25	35.5	54	8.75	67.5	16	76.75				12	26.25	82.5	78.25	74	10.25	35.5	54	8.75	67.5	16	76.75
			2018-11-06 12:50:03	5.75	5.66667		12	20.5	56.25	98.75	84.75	12.75	86.25	20	32.75	73	48.75	81				12	20.5	56.25	98.75	84.75	12.75	86.25	20	32.75	73	48.75	81
			2018-11-06 12:55:03	4.25	5.75		5.75	76.75	68.25	104.75	65.25	4.75	111	47.5	93.75	69.25	36.5	84.75				5.75	76.75	68.25	104.75	65.25	4.75	111	47.5	93.75	69.25	36.5	84.75
			2018-11-06 13:00:03	0.5	5.83333		4.25	104.25	113	99.75	45	20.75	91	62.75	86	19.75	10.75	41.75				4.25	104.25	113	99.75	45	20.75	91	62.75	86	19.75	10.75	41.75
			2018-11-06 13:05:03	6.5	5.91667		0.5	69	121.75	30	24.75	9.25	35.75	58.5	65.25	17.75	29.5	69.5				0.5	69	121.75	30	24.75	9.25	35.75	58.5	65.25	17.75	29.5	69.5
			2018-11-06 13:10:03	29.5	6		6.5	78.25	127.75	9.5	55.5	21	53.25	66	32.75	39.25	10.75	70.25				6.5	78.25	127.75	9.5	55.5	21	53.25	66	32.75	39.25	10.75	70.25
			2018-11-06 13:15:03	13	6.08333		29.5	84	89.5	15	30.75	12.25	65	58.75	17.75	41.25	19.25	86				29.5	84	89.5	15	30.75	12.25	65	58.75	17.75	41.25	19.25	86
			2018-11-06 13:20:03	7.25	6.16667		13	98.25	105.5	55.25	51.5	16.75	50	104	22.75	68	7.75	69.75				13	98.25	105.5	55.25	51.5	16.75	50	104	22.75	68	7.75	69.75
			2018-11-06 13:25:03	13.5	6.25		7.25	78.25	59.5	81.5	44.5	36	102	92.5	38.25	35	19.75	67.25				7.25	78.25	59.5	81.5	44.5	36	102	92.5	38.25	35	19.75	67.25
			2018-11-06 13:30:03	25.25	6.33333		13.5	101.75	54.5	111.75	74	48.25	78.75	80.75	108	24	19.5	116.25				13.5	101.75	54.5	111.75	74	48.25	78.75	80.75	108	24	19.5	116.25
			2018-11-06 13:35:03	10.5	6.41667		25.25	65.25	54.5	63	11	48.25	43	120.5	178.25	24	22.25	104.5				25.25	65.25	54.5	63	11	48.25	43	120.5	178.25	24	22.25	104.5
			2018-11-06 13:40:03	42.25	6.5		10.5	125.25	43	117.75	31	96.5	52.5	155.25	202	19	11.25	64.75				10.5	125.25	43	117.75	31	96.5	52.5	155.25	202	19	11.25	64.75
			2018-11-06 13:45:03	30.25	6.58333		42.25	125.5	49.75	68.5	41	55	59.25	145	169.75	33.5	30	79.25				42.25	125.5	49.75	68.5	41	55	59.25	145	169.75	33.5	30	79.25
			2018-11-06 13:50:03	6.25	6.66667		30.25	120.5	69.5	70.75	78.5	48.5	64.75	132.25	146.25	62.25	24.25	48.75				30.25	120.5	69.5	70.75	78.5	48.5	64.75	132.25	146.25	62.25	24.25	48.75
			2018-11-06 13:55:03	28	6.75		6.25	116.25	102.75	61	96.25	40.5	105.75	135.5	92.5	54	46	46				6.25	116.25	102.75	61	96.25	40.5	105.75	135.5	92.5	54	46	46
			2018-11-06 14:00:03	4.75	6.83333		28	131.75	105	31.5	77	60	126.25	160.75	62.5	76.5	71.25	31				28	131.75	105	31.5	77	60	126.25	160.75	62.5	76.5	71.25	31
			2018-11-06 14:05:03	9	6.91667		4.75	115.25	192.25	40.5	33.75	21	164.25	68.5	95.75	35	85.5	51.5				4.75	115.25	192.25	40.5	33.75	21	164.25	68.5	95.75	35	85.5	51.5
			2018-11-06 14:10:03	16.25	7		9	137.5	173	12.75	28.5	27.25	108.25	49.25	107.75	91.5	162.25	20.75				9	137.5	173	12.75	28.5	27.25	108.25	49.25	107.75	91.5	162.25	20.75
			2018-11-06 14:15:03	10.75	7.08333		16.25	110.5	153.25	36	11.75	70	78.5	75.75	69	41.25	167	17.25				16.25	110.5	153.25	36	11.75	70	78.5	75.75	69	41.25	167	17.25
			2018-11-06 14:20:03	18	7.16667		10.75	63	129.5	88.25	14.75	138	47.25	48.5	39	81	195.5	50.75				10.75	63	129.5	88.25	14.75	138	47.25	48.5	39	81	195.5	50.75
			2018-11-06 14:25:03	25.5	7.25		18	15.25	120.5	142.75	35.5	153	35.75	34	44.75	106.75	135.5	38.75				18	15.25	120.5	142.75	35.5	153	35.75	34	44.75	106.75	135.5	38.75
			2018-11-06 14:30:03	29	7.33333		25.5	64	81.75	95.5	69	163.5	61.5	67.75	69.25	38.25	93	40				25.5	64	81.75	95.5	69	163.5	61.5	67.75	69.25	38.25	93	40
			2018-11-06 14:35:03	35.75	7.41667		29	52.25	63	115.75	137.75	156	35.75	65.5	33.25	18.5	41	10.75				29	52.25	63	115.75	137.75	156	35.75	65.5	33.25	18.5	41	10.75
			2018-11-06 14:40:03	26	7.5		35.75	18.25	95.75	94	170.75	127	40.25	85.5	28.25	9.25	44	12.75				35.75	18.25	95.75	94	170.75	127	40.25	85.5	28.25	9.25	44	12.75
			2018-11-06 14:45:03	26.25	7.58333		26	28	42	109.5	125	150.75	37.75	73	13.25	57	55	8.75				26	28	42	109.5	125	150.75	37.75	73	13.25	57	55	8.75
			2018-11-06 14:50:03	27.5	7.66667		26.25	96	54.5	62.25	140	127.75	58	96.5	26.75	15.5	50.5	7.75				26.25	96	54.5	62.25	140	127.75	58	96.5	26.75	15.5	50.5	7.75
			2018-11-06 14:55:03	33.25	7.75		27.5	109	61.5	87.5	106.5	110.25	87.5	127.75	1.25	20	66.25	22.75				27.5	109	61.5	87.5	106.5	110.25	87.5	127.75	1.25	20	66.25	22.75
			2018-11-06 15:00:03	44.25	7.83333		33.25	78.25	94.25	68.5	51.25	86	82.75	142.25	5	23.25	71.75	42				33.25	78.25	94.25	68.5	51.25	86	82.75	142.25	5	23.25	71.75	42
			2018-11-06 15:05:03	21	7.91667		44.25	102.75	50.25	67.25	28.25	80.75	138.5	180.25	11.5	12.25	45.75	55.5				44.25	102.75	50.25	67.25	28.25	80.75	138.5	180.25	11.5	12.25	45.75	55.5
			2018-11-06 15:10:03	19.25	8		21	54.75	17.5	59	32.5	96	94	128.75	9.25	24	34.75	95.25				21	54.75	17.5	59	32.5	96	94	128.75	9.25	24	34.75	95.25
			2018-11-06 15:15:03	61	8.08333		19.25	35.25	42.5	34	16.75	86.25	47	98.5	10.25	53.25	31.75	72.75				19.25	35.25	42.5	34	16.75	86.25	47	98.5	10.25	53.25	31.75	72.75
			2018-11-06 15:20:03	2	8.16667		61	6.5	89.75	34.25	42.25	71.75	29.5	64.25	15.75	67.25	14.25	82.25				61	6.5	89.75	34.25	42.25	71.75	29.5	64.25	15.75	67.25	14.25	82.25
			2018-11-06 15:25:03	26.25	8.25		2	10.5	80.5	40.75	106	37.5	92.5	82.75	46.25	102.5	7	66.5				2	10.5	80.5	40.75	106	37.5	92.5	82.75	46.25	102.5	7	66.5
			2018-11-06 15:30:03	22.75	8.33333		26.25	9	47.5	37.5	89.75	6.25	75.5	57.25	78	91	11	49.75				26.25	9	47.5	37.5	89.75	6.25	75.5	57.25	78	91	11	49.75
			2018-11-06 15:35:03	17.75	8.41667		22.75	20.5	37.25	19	125.5	7	36.5	57	145.25	87.25	7.5	79.75				22.75	20.5	37.25	19	125.5	7	36.5	57	145.25	87.25	7.5	79.75
			2018-11-06 15:40:03	16	8.5		17.75	81.5	37.25	15.25	113.75	6.25	20	58.5	173.5	103.5	10.5	58.25				17.75	81.5	37.25	15.25	113.75	6.25	20	58.5	173.5	103.5	10.5	58.25
			2018-11-06 15:45:03	32	8.58333		16	113.25	47.5	40.75	69.75	3.5	32.75	77	154	74.75	17.5	32.25				16	113.25	47.5	40.75	69.75	3.5	32.75	77	154	74.75	17.5	32.25
			2018-11-06 15:50:03	38.75	8.66667		32	92.75	83	22	102.5	5.75	32	172.25	217.75	17.25	47.25	67.25				32	92.75	83	22	102.5	5.75	32	172.25	217.75	17.25	47.25	67.25
			2018-11-06 15:55:03	56.5	8.75		38.75	89.25	55.25	15.25	125.75	2.5	39.75	124.75	153.5	24.75	55.75	67.5				38.75	89.25	55.25	15.25	125.75	2.5	39.75	124.75	153.5	24.75	55.75	67.5
			2018-11-06 16:00:03	24.5	8.83333		56.5	103	80.75	21.5	124.75	11.75	72	108.75	142.75	26.75	94	93.75				56.5	103	80.75	21.5	124.75	11.75	72	108.75	142.75	26.75	94	93.75
			2018-11-06 16:05:03	20.25	8.91667		24.5	68.75	55.75	99	95.25	33.75	35.5	68.75	98.75	44	37.25	106				24.5	68.75	55.75	99	95.25	33.75	35.5	68.75	98.75	44	37.25	106
			2018-11-06 16:10:03	45.25	9		20.25	141.25	20.5	55	56.25	42	90.25	46.25	31.5	64.25	98.75	177				20.25	141.25	20.5	55	56.25	42	90.25	46.25	31.5	64.25	98.75	177
			2018-11-06 16:15:03	9.75	9.08333		45.25	131.25	11	38	32	32.25	89.25	26	37	92.5	58	125.75				45.25	131.25	11	38	32	32.25	89.25	26	37	92.5	58	125.75
			2018-11-06 16:20:03	10.5	9.16667		9.75	118	28	124.25	5	69	95.25	17	74.75	25.75	91.5	139				9.75	118	28	124.25	5	69	95.25	17	74.75	25.75	91.5	139
			2018-11-06 16:25:03	13.5	9.25		10.5	70	59.75	38.75	2	46.25	88	50	17.75	96.25	99.5	140.5				10.5	70	59.75	38.75	2	46.25	88	50	17.75	96.25	99.5	140.5
			2018-11-06 16:30:03	5.25	9.33333		13.5	16.25	53.75	136.5	10	19.75	98.25	56	23.75	147.75	75	109.25				13.5	16.25	53.75	136.5	10	19.75	98.25	56	23.75	147.75	75	109.25
			2018-11-06 16:35:03	52.25	9.41667		5.25	19.75	126.75	169.75	8.75	57.25	37.5	154.75	65	126.75	74.75	59.75				5.25	19.75	126.75	169.75	8.75	57.25	37.5	154.75	65	126.75	74.75	59.75
			2018-11-06 16:40:03	21.25	9.5		52.25	41.75	216	130	13.75	27.25	79.5	171.25	44	119.5	112.75	57				52.25	41.75	216	130	13.75	27.25	79.5	171.25	44	119.5	112.75	57
			2018-11-06 16:45:03	23	9.58333		21.25	120.25	223	123	14	17.5	25	126.5	34	162.75	51.5	56.75				21.25	120.25	223	123	14	17.5	25	126.5	34	162.75	51.5	56.75
			2018-11-06 16:50:03	50.5	9.66667		23	133	217.25	146	40.25	43.25	27.75	94.25	27.75	137.75	29.75	45.5				23	133	217.25	146	40.25	43.25	27.75	94.25	27.75	137.75	29.75	45.5
			2018-11-06 16:55:03	21.25	9.75		50.5	145.25	131.25	125.25	65	53.75	27.5	170.25	13.75	180.75	40	17.5				50.5	145.25	131.25	125.25	65	53.75	27.5	170.25	13.75	180.75	40	17.5
			2018-11-06 17:00:03	31.25	9.83333		21.25	137.5	49	79.75	80.25	48	35.75	151	20.25	159.25	31.25	18.25				21.25	137.5	49	79.75	80.25	48	35.75	151	20.25	159.25	31.25	18.25
			2018-11-06 17:05:03	86.25	9.91667		31.25	121	47.25	112.25	117	56.5	15.75	110.5	9	153.5	77.25	31				31.25	121	47.25	112.25	117	56.5	15.75	110.5	9	153.5	77.25	31
			2018-11-06 17:10:03	38.5	10		86.25	74	35	145.75	127.75	103	76.75	128	15	102.75	97.25	71.75				86.25	74	35	145.75	127.75	103	76.75	128	15	102.75	97.25	71.75
			2018-11-06 17:15:03	20.25	10.0833		38.5	73.75	31	141.25	96.75	66.5	56.75	111.25	16	112.25	158.5	106.5				38.5	73.75	31	141.25	96.75	66.5	56.75	111.25	16	112.25	158.5	106.5
			2018-11-06 17:20:03	25.75	10.1667		20.25	168.25	26.5	96.25	76.5	63.75	42.5	91.75	28.5	108.25	185	121.5				20.25	168.25	26.5	96.25	76.5	63.75	42.5	91.75	28.5	108.25	185	121.5
			2018-11-06 17:25:03	25.25	10.25		25.75	175.25	21	54.75	98.25	47.25	29.5	51.25	53	116	200.25	124.75				25.75	175.25	21	54.75	98.25	47.25	29.5	51.25	53	116	200.25	124.75
			2018-11-06 17:30:03	25.75	10.3333		25.25	127.5	55.75	72.5	98	62.75	38.5	21	110.5	61.75	176.25	104.75				25.25	127.5	55.75	72.5	98	62.75	38.5	21	110.5	61.75	176.25	104.75
			2018-11-06 17:35:03	9.5	10.4167		25.75	69.25	50.5	79	87	29.75	88	19.75	148	15	148.75	60				25.75	69.25	50.5	79	87	29.75	88	19.75	148	15	148.75	60
			2018-11-06 17:40:03	30.5	10.5		9.5	105.75	52	43	23.75	75.5	18	6	141.25	12.5	105.5	39.25				9.5	105.75	52	43	23.75	75.5	18	6	141.25	12.5	105.5	39.25
			2018-11-06 17:45:03	43.75	10.5833		30.5	68	59.75	41.5	20	50.75	20.25	5.75	140	12.75	56.75	23.25				30.5	68	59.75	41.5	20	50.75	20.25	5.75	140	12.75	56.75	23.25
			2018-11-06 17:50:03	34	10.6667		43.75	57	45	17.5	16.5	31.75	29.75	6.75	120	6.75	20.25	25.5				43.75	57	45	17.5	16.5	31.75	29.75	6.75	120	6.75	20.25	25.5
			2018-11-06 17:55:03	18.25	10.75		34	23.75	78.5	9.25	29.5	10	51	15	37	12.5	33.75	50.25				34	23.75	78.5	9.25	29.5	10	51	15	37	12.5	33.75	50.25
			2018-11-06 18:00:03	31.5	10.8333		18.25	9.25	137.75	5	29.5	2.25	44.5	21.5	23	24	42	8.5				18.25	9.25	137.75	5	29.5	2.25	44.5	21.5	23	24	42	8.5
			2018-11-06 18:05:03	30.5	10.9167		31.5	1.5	152.75	96	45.75	11.5	130.5	37.25	37.25	14.5	56.5	12.5				31.5	1.5	152.75	96	45.75	11.5	130.5	37.25	37.25	14.5	56.5	12.5
			2018-11-06 18:10:03	35.5	11		30.5	15.75	50.75	79	2.25	12.25	136.25	65	15	10.75	83	35.75				30.5	15.75	50.75	79	2.25	12.25	136.25	65	15	10.75	83	35.75
			2018-11-06 18:15:03	37.25	11.0833		35.5	16	71.5	77.5	34.75	22	156.75	104.75	99.5	24.75	45	64.5				35.5	16	71.5	77.5	34.75	22	156.75	104.75	99.5	24.75	45	64.5
			2018-11-06 18:20:03	29.5	11.1667		37.25	21.5	78.75	90.25	35.75	18.75	164.25	106	97.25	29.25	34.75	64.5				37.25	21.5	78.75	90.25	35.75	18.75	164.25	106	97.25	29.25	34.75	64.5
			2018-11-06 18:25:03	52.75	11.25		29.5	21	65.5	66.75	16.25	38.75	96.75	208.75	32	53	44.75	86				29.5	21	65.5	66.75	16.25	38.75	96.75	208.75	32	53	44.75	86
			2018-11-06 18:30:03	17	11.3333		52.75	25.5	62.25	89.25	27.75	7.5	66.75	104.25	29.75	90.25	43	43.25				52.75	25.5	62.25	89.25	27.75	7.5	66.75	104.25	29.75	90.25	43	43.25
			2018-11-06 18:35:03	9	11.4167		17	36.25	68.75	98	26	6	22.75	125.25	49.75	25	72.5	35.75				17	36.25	68.75	98	26	6	22.75	125.25	49.75	25	72.5	35.75
			2018-11-06 18:40:03	27	11.5		9	35.25	21.25	39	36.25	4.5	16.5	28.25	50	55	9	79				9	35.25	21.25	39	36.25	4.5	16.5	28.25	50	55	9	79
			2018-11-06 18:45:03	72	11.5833		27	51.75	37.25	38	24	33.5	6.5	35.25	85	43.25	20	39				27	51.75	37.25	38	24	33.5	6.5	35.25	85	43.25	20	39
			2018-11-06 18:50:03	24.5	11.6667		72	23.5	32.25	93	44.25	34.25	20.5	39.25	100.75	27.25	21.75	46				72	23.5	32.25	93	44.25	34.25	20.5	39.25	100.75	27.25	21.75	46
			2018-11-06 18:55:03	36.75	11.75		24.5	59.5	21.25	68	26.25	59.5	6.25	6.25	89.5	65.5	17	47.25				24.5	59.5	21.25	68	26.25	59.5	6.25	6.25	89.5	65.5	17	47.25
			2018-11-06 19:00:03	39	11.8333		36.75	56.25	16.25	31	52.5	48.5	5.25	16.5	171.5	76.25	10.5	56.75				36.75	56.25	16.25	31	52.5	48.5	5.25	16.5	171.5	76.25	10.5	56.75
			2018-11-06 19:05:03	51.25	11.9167		39	93.75	79.75	46.5	76.25	89.75	7.5	6.25	207.5	66.25	27	78.5				39	93.75	79.75	46.5	76.25	89.75	7.5	6.25	207.5	66.25	27	78.5
			2018-11-06 19:10:03	43	12		51.25	135	64.25	83.5	42.5	64.75	13.5	10.25	157.25	47.25	36	79.5				51.25	135	64.25	83.5	42.5	64.75	13.5	10.25	157.25	47.25	36	79.5
			2018-11-06 19:15:03	6	12.0833		43	133.25	23.5	74.5	22	62.75	15	3	147.5	58	71.25	106				43	133.25	23.5	74.5	22	62.75	15	3	147.5	58	71.25	106
			2018-11-06 19:20:03	37	12.1667		6	95.25	62.75	85.25	23.5	136.25	6	20.5	87.75	86	157.25	107				6	95.25	62.75	85.25	23.5	136.25	6	20.5	87.75	86	157.25	107
			2018-11-06 19:25:03	83.25	12.25		37	91	67.75	77.25	61.5	96	18.5	36.5	35	103.25	159.75	74				37	91	67.75	77.25	61.5	96	18.5	36.5	35	103.25	159.75	74
			2018-11-06 19:30:03	144.5	12.3333		83.25	156.25	80.75	83	115.75	101.75	21.5	60	31.25	130.75	113	97.5				83.25	156.25	80.75	83	115.75	101.75	21.5	60	31.25	130.75	113	97.5
			2018-11-06 19:35:03	99.75	12.4167		144.5	87	92.75	156	125.5	62	14.5	31	3.25	164.25	119.75	57.75				144.5	87	92.75	156	125.5	62	14.5	31	3.25	164.25	119.75	57.75
			2018-11-06 19:40:03	66	12.5		99.75	104.5	116.25	133.75	131.75	108	14	72.5	11	28.5	143.5	80.25				99.75	104.5	116.25	133.75	131.75	108	14	72.5	11	28.5	143.5	80.25
			2018-11-06 19:45:03	45.25	12.5833		66	62	106	108.25	57.5	115	38.25	47.75	7.75	36	117	123				66	62	106	108.25	57.5	115	38.25	47.75	7.75	36	117	123
			2018-11-06 19:50:03	44.5	12.6667		45.25	63.25	111.75	169.75	36.5	78.75	55.75	89.25	8.5	14.5	61.5	128.75				45.25	63.25	111.75	169.75	36.5	78.75	55.75	89.25	8.5	14.5	61.5	128.75
			2018-11-06 19:55:03	68	12.75		44.5	76	84.25	161	27.25	41.75	69.25	106.75	9.25	18.5	123.5	144.5				44.5	76	84.25	161	27.25	41.75	69.25	106.75	9.25	18.5	123.5	144.5
			2018-11-06 20:00:03	53.75	12.8333		68	105.5	121.5	120.5	41.75	22	98	80.25	26.75	36.25	81	162.25				68	105.5	121.5	120.5	41.75	22	98	80.25	26.75	36.25	81	162.25
			2018-11-06 20:05:03	84.75	12.9167		53.75	117.75	81.25	126.5	47	26	41.25	70.25	14.75	27.75	128	146.75				53.75	117.75	81.25	126.5	47	26	41.25	70.25	14.75	27.75	128	146.75
			2018-11-06 20:10:03	99.25	13		84.75	120.25	85.25	183.25	45.5	54	38.5	23.25	20	43.5	152.25	136				84.75	120.25	85.25	183.25	45.5	54	38.5	23.25	20	43.5	152.25	136
			2018-11-06 20:15:03	131.5	13.0833		99.25	121.5	108	132.25	43.5	11.25	66	106.25	35	64.5	128.75	100.25				99.25	121.5	108	132.25	43.5	11.25	66	106.25	35	64.5	128.75	100.25
			2018-11-06 20:20:03	66.5	13.1667		131.5	91.5	61	83	113.25	62	88	169.5	21	78.25	93.5	145.25				131.5	91.5	61	83	113.25	62	88	169.5	21	78.25	93.5	145.25
			2018-11-06 20:25:03	87.25	13.25		66.5	136.25	113.5	104	91.75	60.75	90.25	139	97.25	52.75	48.5	61.25				66.5	136.25	113.5	104	91.75	60.75	90.25	139	97.25	52.75	48.5	61.25
			2018-11-06 20:30:03	76.75	13.3333		87.25	245	145.25	123.25	124.5	75	96.25	101.25	130.5	26.25	58.5	50.25				87.25	245	145.25	123.25	124.5	75	96.25	101.25	130.5	26.25	58.5	50.25
			2018-11-06 20:35:03	47	13.4167		76.75	205.5	175	112	133.5	52.75	98.25	96.25	132.25	27.75	79.5	43.75				76.75	205.5	175	112	133.5	52.75	98.25	96.25	132.25	27.75	79.5	43.75
			2018-11-06 20:40:03	14.75	13.5		47	268.25	205.75	111.5	113.25	57.5	37	130.75	130.75	50.25	28.75	29				47	268.25	205.75	111.5	113.25	57.5	37	130.75	130.75	50.25	28.75	29
			2018-11-06 20:45:03	30.5	13.5833		14.75	271	174	122.75	37.25	43.75	65.5	152	68.75	61.75	20	11.25				14.75	271	174	122.75	37.25	43.75	65.5	152	68.75	61.75	20	11.25
			2018-11-06 20:50:03	49.75	13.6667		30.5	251.75	174	135	60.75	24	50.5	211.25	82.25	86.5	3.5	8.25				30.5	251.75	174	135	60.75	24	50.5	211.25	82.25	86.5	3.5	8.25
			2018-11-06 20:55:03	35	13.75		49.75	196.5	163.75	155.5	88.5	26	122.5	160.5	87.25	84.5	6	30				49.75	196.5	163.75	155.5	88.5	26	122.5	160.5	87.25	84.5	6	30
			2018-11-06 21:00:03	16	13.8333		35	151	139.25	177.25	95	83	118	124.25	17.25	139.75	6	47.75				35	151	139.25	177.25	95	83	118	124.25	17.25	139.75	6	47.75
			2018-11-06 21:05:03	28.5	13.9167		16	201.75	130.5	176.75	81.75	64	119	83	22.5	129	9.25	50.5				16	201.75	130.5	176.75	81.75	64	119	83	22.5	129	9.25	50.5
			2018-11-06 21:10:03	66.25	14		28.5	171.75	147.25	216.75	47.75	17.25	106.5	34.75	53.5	166.5	7	54.5				28.5	171.75	147.25	216.75	47.75	17.25	106.5	34.75	53.5	166.5	7	54.5
			2018-11-06 21:15:03	44.75	14.0833		66.25	218.25	178.25	190.75	71	84.5	79.25	13	34.25	144.75	12.25	76.75				66.25	218.25	178.25	190.75	71	84.5	79.25	13	34.25	144.75	12.25	76.75
			2018-11-06 21:20:03	50.5	14.1667		44.75	162.5	174.75	100.5	89.25	94.5	86.5	22.5	48	76	38.75	66				44.75	162.5	174.75	100.5	89.25	94.5	86.5	22.5	48	76	38.75	66
			2018-11-06 21:25:03	66.5	14.25		50.5	116.5	186.75	93.25	109.5	133.75	64.25	35	80	84.5	35.5	80.75				50.5	116.5	186.75	93.25	109.5	133.75	64.25	35	80	84.5	35.5	80.75
			2018-11-06 21:30:03	52.75	14.3333		66.5	114.75	226.5	117.75	147.5	108	138.5	28	107	93.75	20	107				66.5	114.75	226.5	117.75	147.5	108	138.5	28	107	93.75	20	107
			2018-11-06 21:35:03	45.5	14.4167		52.75	186	294.75	138.25	152.75	103.75	53.25	48	226.75	54.5	79.25	102.75				52.75	186	294.75	138.25	152.75	103.75	53.25	48	226.75	54.5	79.25	102.75
			2018-11-06 21:40:03	35.5	14.5		45.5	172	264.5	139.25	233	92.5	70.75	54.75	226.75	58.75	84.75	102.5				45.5	172	264.5	139.25	233	92.5	70.75	54.75	226.75	58.75	84.75	102.5
			2018-11-06 21:45:03	42.5	14.5833		35.5	67.5	271	223.25	228.5	60	93.5	64	183.5	71.75	74.5	51.25				35.5	67.5	271	223.25	228.5	60	93.5	64	183.5	71.75	74.5	51.25
			2018-11-06 21:50:03	87	14.6667		42.5	65.25	240.5	249.75	131.5	146.75	213.5	60.5	139.75	77	127.5	65				42.5	65.25	240.5	249.75	131.5	146.75	213.5	60.5	139.75	77	127.5	65
			2018-11-06 21:55:03	67	14.75		87	80.5	287.5	269	237.75	155	93	120.25	43.5	58	202	46.75				87	80.5	287.5	269	237.75	155	93	120.25	43.5	58	202	46.75
			2018-11-06 22:00:03	54	14.8333		67	78.5	208.5	290	246.5	192.75	184	93.5	51	29.25	125.25	22.5				67	78.5	208.5	290	246.5	192.75	184	93.5	51	29.25	125.25	22.5
			2018-11-06 22:05:03	72.75	14.9167		54	82	290.5	256.75	185.25	247	110.75	91.75	16.25	14.5	171.5	29.75				54	82	290.5	256.75	185.25	247	110.75	91.75	16.25	14.5	171.5	29.75
			2018-11-06 22:10:03	73	15		72.75	56.5	240.25	245.25	239.25	265.25	99.25	152.75	55.25	14.25	173.75	91.25				72.75	56.5	240.25	245.25	239.25	265.25	99.25	152.75	55.25	14.25	173.75	91.25
			2018-11-06 22:15:03	79	15.0833		73	65	243.25	285	230.25	209.75	105	35.25	20	33.25	92.5	118.75				73	65	243.25	285	230.25	209.75	105	35.25	20	33.25	92.5	118.75
			2018-11-06 22:20:03	35	15.1667		79	61.75	163.75	256.75	193	218.75	128	15.25	13.5	47	73.75	141.75				79	61.75	163.75	256.75	193	218.75	128	15.25	13.5	47	73.75	141.75
			2018-11-06 22:25:03	41.75	15.25		35	183.5	207.5	276.25	185.25	192	128.25	100.5	59	16.5	60.5	174.25				35	183.5	207.5	276.25	185.25	192	128.25	100.5	59	16.5	60.5	174.25
			2018-11-06 22:30:03	29	15.3333		41.75	211	200.5	309.25	161.25	195.25	166.5	103.25	78	22.25	41.5	118.75				41.75	211	200.5	309.25	161.25	195.25	166.5	103.25	78	22.25	41.5	118.75
			2018-11-06 22:35:03	47.25	15.4167		29	192.75	154.75	273.25	234.5	187.5	266	45.75	80.25	37.25	50.75	131.75				29	192.75	154.75	273.25	234.5	187.5	266	45.75	80.25	37.25	50.75	131.75
			2018-11-06 22:40:03	23.5	15.5		47.25	180.75	106.25	271.25	243	178	225.25	27.75	83	102.75	13.75	80.75				47.25	180.75	106.25	271.25	243	178	225.25	27.75	83	102.75	13.75	80.75
			2018-11-06 22:45:03	29.75	15.5833		23.5	239.25	86	286.5	233.75	231.25	384.25	38.25	113.25	97	14.25	116.75				23.5	239.25	86	286.5	233.75	231.25	384.25	38.25	113.25	97	14.25	116.75
			2018-11-06 22:50:03	20.25	15.6667		29.75	204.5	50.5	296.5	140.5	269.5	431.75	60.75	118	101.75	8.25	119				29.75	204.5	50.5	296.5	140.5	269.5	431.75	60.75	118	101.75	8.25	119
			2018-11-06 22:55:03	41	15.75		20.25	209.25	25.25	280.25	166	252.25	426.25	56.25	177	101.75	21	147.25				20.25	209.25	25.25	280.25	166	252.25	426.25	56.25	177	101.75	21	147.25
			2018-11-06 23:00:03	48.25	15.8333		41	152	71	279.25	208.5	189.5	410.5	79.5	154	103.25	51	126				41	152	71	279.25	208.5	189.5	410.5	79.5	154	103.25	51	126
			2018-11-06 23:05:03	84.75	15.9167		48.25	165	61.5	302	252.25	188.25	397	124	97.25	117.75	53	125.5				48.25	165	61.5	302	252.25	188.25	397	124	97.25	117.75	53	125.5
			2018-11-06 23:10:03	45.75	16		84.75	185.25	57.5	244.5	310.25	193.75	378	184.25	66	164.5	75.25	96.5				84.75	185.25	57.5	244.5	310.25	193.75	378	184.25	66	164.5	75.25	96.5
			2018-11-06 23:15:03	30.75	16.0833		45.75	175.75	38	254.75	234	277.5	388.25	131	92.75	113.75	69.75	37.75				45.75	175.75	38	254.75	234	277.5	388.25	131	92.75	113.75	69.75	37.75
			2018-11-06 23:20:03	83.75	16.1667		30.75	166.75	18	166.5	208.75	331.75	326	121.5	141.5	72.75	82.75	16.5				30.75	166.75	18	166.5	208.75	331.75	326	121.5	141.5	72.75	82.75	16.5
			2018-11-06 23:25:03	39	16.25		83.75	193.5	65.5	122.25	259.5	273.5	311.25	107.75	132.75	57.25	24.25	10.75				83.75	193.5	65.5	122.25	259.5	273.5	311.25	107.75	132.75	57.25	24.25	10.75
			2018-11-06 23:30:03	39.5	16.3333		39	118.25	53.5	112	275.75	225.25	290.75	123.75	114.25	59.25	97	15				39	118.25	53.5	112	275.75	225.25	290.75	123.75	114.25	59.25	97	15
			2018-11-06 23:35:03	70.5	16.4167		39.5	37.5	66.75	54.75	247.75	269.5	320.5	113.5	166.75	72.25	86.5	7				39.5	37.5	66.75	54.75	247.75	269.5	320.5	113.5	166.75	72.25	86.5	7
			2018-11-06 23:40:03	79.75	16.5		70.5	32.75	93.25	66.5	303.25	273	219.5	93.5	213.5	122.5	124.25	8.25				70.5	32.75	93.25	66.5	303.25	273	219.5	93.5	213.5	122.5	124.25	8.25
			2018-11-06 23:45:03	116.5	16.5833		79.75	77.5	108.25	73.25	326.75	264.25	192	138.75	250.25	268.5	121.5	16				79.75	77.5	108.25	73.25	326.75	264.25	192	138.75	250.25	268.5	121.5	16
			2018-11-06 23:50:03	90.25	16.6667		116.5	118	138.75	30.75	247	293	238.25	136.25	278.75	308.25	77.5	8.5				116.5	118	138.75	30.75	247	293	238.25	136.25	278.75	308.25	77.5	8.5
			2018-11-06 23:55:03	83	16.75		90.25	94	116.5	8	268.25	307.75	321.5	161	239.75	270.25	95.5	12.5				90.25	94	116.5	8	268.25	307.75	321.5	161	239.75	270.25	95.5	12.5
			2018-11-07 00:00:03	63.5	16.8333		83	127.75	71.75	27.75	293	274.5	352	163	215	161	104.25	19.75				83	127.75	71.75	27.75	293	274.5	352	163	215	161	104.25	19.75
			2018-11-07 00:05:03	105.75	16.9167		63.5	162.5	89.25	38.25	266.25	220.25	278	214	128	111.5	76.5	26.5				63.5	162.5	89.25	38.25	266.25	220.25	278	214	128	111.5	76.5	26.5
			2018-11-07 00:10:03	90.75	17		105.75	154.25	42.5	88.5	269.25	248.5	282	278.75	86	131.25	94.5	28.75				105.75	154.25	42.5	88.5	269.25	248.5	282	278.75	86	131.25	94.5	28.75
			2018-11-07 00:15:03	86	17.0833		90.75	118.25	48.5	97.75	244.25	243.5	239.75	209.5	44	107.75	114.75	78				90.75	118.25	48.5	97.75	244.25	243.5	239.75	209.5	44	107.75	114.75	78
			2018-11-07 00:20:03	66.75	17.1667		86	108	27.75	61	220.25	226	314.75	176.75	111	115.25	121	120.25				86	108	27.75	61	220.25	226	314.75	176.75	111	115.25	121	120.25
			2018-11-07 00:25:03	86	17.25		66.75	156	50.25	85.75	167.75	300.75	327.5	191.5	81.75	152.5	112.25	146				66.75	156	50.25	85.75	167.75	300.75	327.5	191.5	81.75	152.5	112.25	146
			2018-11-07 00:30:03	48	17.3333		86	193	97.25	144	188.25	282.25	302.75	135.5	73.5	72	163	159				86	193	97.25	144	188.25	282.25	302.75	135.5	73.5	72	163	159
			2018-11-07 00:35:03	15	17.4167		48	156	69.75	138	154.25	195.75	357.75	83.25	98.5	83	191.75	149				48	156	69.75	138	154.25	195.75	357.75	83.25	98.5	83	191.75	149
			2018-11-07 00:40:03	31.5	17.5		15	160.75	60.5	87.25	135	224.25	347.75	167.25	115.25	58.5	194.25	203				15	160.75	60.5	87.25	135	224.25	347.75	167.25	115.25	58.5	194.25	203
			2018-11-07 00:45:03	65	17.5833		31.5	146.75	136.5	103.25	158.75	201.25	366.25	251.75	127.75	72.25	222.25	213.75				31.5	146.75	136.5	103.25	158.75	201.25	366.25	251.75	127.75	72.25	222.25	213.75
			2018-11-07 00:50:03	52.75	17.6667		65	100.5	113.5	125.75	115	199.75	314.5	274.5	217	75.5	163.25	231				65	100.5	113.5	125.75	115	199.75	314.5	274.5	217	75.5	163.25	231
			2018-11-07 00:55:03	46.5	17.75		52.75	136.5	174.75	175	119.25	233.25	341.5	281.75	228	121.75	127.5	150.25				52.75	136.5	174.75	175	119.25	233.25	341.5	281.75	228	121.75	127.5	150.25
			2018-11-07 01:00:03	66.25	17.8333		46.5	62.5	169.5	143.5	94.75	268	341.75	312.75	231.25	126.75	148.5	133.75				46.5	62.5	169.5	143.5	94.75	268	341.75	312.75	231.25	126.75	148.5	133.75
			2018-11-07 01:05:03	57.5	17.9167		66.25	55.25	215.25	145.75	34	176.5	259.5	173.5	224.5	144	157.25	111				66.25	55.25	215.25	145.75	34	176.5	259.5	173.5	224.5	144	157.25	111
			2018-11-07 01:10:03	66.25	18		57.5	89.75	218	147.5	37	163	264.25	218.75	230.75	209.5	131.75	99.75				57.5	89.75	218	147.5	37	163	264.25	218.75	230.75	209.5	131.75	99.75
			2018-11-07 01:15:03	38.5	18.0833		66.25	86.25	250.75	148.25	29.25	243	318.5	244.25	207.5	179	167.25	167.75				66.25	86.25	250.75	148.25	29.25	243	318.5	244.25	207.5	179	167.25	167.75
			2018-11-07 01:20:03	47.5	18.1667		38.5	120	180.5	160.5	47.25	216.25	360.5	259	173	174.5	136.25	106				38.5	120	180.5	160.5	47.25	216.25	360.5	259	173	174.5	136.25	106
			2018-11-07 01:25:03	8.75	18.25		47.5	123.5	176	205.75	27.25	137.75	338.25	284.75	207	174	146.25	141.75				47.5	123.5	176	205.75	27.25	137.75	338.25	284.75	207	174	146.25	141.75
			2018-11-07 01:30:03	10.25	18.3333		8.75	104.5	189	173.75	26	144.25	371.25	295.75	207.5	147	178.25	101.25				8.75	104.5	189	173.75	26	144.25	371.25	295.75	207.5	147	178.25	101.25
			2018-11-07 01:35:03	29.5	18.4167		10.25	31.75	84	161	47	100.75	346.25	342.75	195	134.5	206.75	104				10.25	31.75	84	161	47	100.75	346.25	342.75	195	134.5	206.75	104
			2018-11-07 01:40:03	26.5	18.5		29.5	79	52.75	138.5	38.5	118.75	334.5	311.75	243.5	112.25	185.75	101.5				29.5	79	52.75	138.5	38.5	118.75	334.5	311.75	243.5	112.25	185.75	101.5
			2018-11-07 01:45:03	73	18.5833		26.5	116.25	55.5	101.5	37.5	137.5	344.25	303.5	270.5	154.25	216.5	112.25				26.5	116.25	55.5	101.5	37.5	137.5	344.25	303.5	270.5	154.25	216.5	112.25
			2018-11-07 01:50:03	57.5	18.6667		73	82	104.25	48.75	30.25	72.5	347.5	274.75	332.25	191	232	181.5				73	82	104.25	48.75	30.25	72.5	347.5	274.75	332.25	191	232	181.5
			2018-11-07 01:55:03	76.5	18.75		57.5	73.5	129.75	82.25	56.25	17.5	329.75	237.5	281.5	249.5	200.75	239				57.5	73.5	129.75	82.25	56.25	17.5	329.75	237.5	281.5	249.5	200.75	239
			2018-11-07 02:00:03	86.25	18.8333		76.5	78.5	162.5	87	103	114	372.25	224.75	209.25	263.5	180	278.75				76.5	78.5	162.5	87	103	114	372.25	224.75	209.25	263.5	180	278.75
			2018-11-07 02:05:03	123	18.9167		86.25	75.5	106.5	132.5	168	179.25	359.25	279.5	232	290.25	225	330.25				86.25	75.5	106.5	132.5	168	179.25	359.25	279.5	232	290.25	225	330.25
			2018-11-07 02:10:03	124.5	19		123	57.5	92	87.25	132.25	231.25	312.5	319.25	243.25	259.75	194.5	298.25				123	57.5	92	87.25	132.25	231.25	312.5	319.25	243.25	259.75	194.5	298.25
			2018-11-07 02:15:03	94	19.0833		124.5	39.5	103	131.75	139.5	189.5	361.75	346.75	289.5	206.75	182.75	231.5				124.5	39.5	103	131.75	139.5	189.5	361.75	346.75	289.5	206.75	182.75	231.5
			2018-11-07 02:20:03	90.75	19.1667		94	62	94	74.5	83.5	136	357.5	333.75	293	227.25	158.5	310				94	62	94	74.5	83.5	136	357.5	333.75	293	227.25	158.5	310
			2018-11-07 02:25:03	128.5	19.25		90.75	54.25	37.5	40.25	129.5	58	345.5	320.5	315.75	254	165.5	319.25				90.75	54.25	37.5	40.25	129.5	58	345.5	320.5	315.75	254	165.5	319.25
			2018-11-07 02:30:03	73	19.3333		128.5	84.25	71	108.25	178.75	129.25	324.5	298.25	318.75	217	181.25	198.75				128.5	84.25	71	108.25	178.75	129.25	324.5	298.25	318.75	217	181.25	198.75
			2018-11-07 02:35:03	78.25	19.4167		73	72.25	97	107.5	215.5	210.25	329.5	359	372	205.5	150.5	168.75				73	72.25	97	107.5	215.5	210.25	329.5	359	372	205.5	150.5	168.75
			2018-11-07 02:40:03	65.25	19.5		78.25	30.75	100	112	197	199	228.25	337	350.5	218.75	225.5	214.75				78.25	30.75	100	112	197	199	228.25	337	350.5	218.75	225.5	214.75
			2018-11-07 02:45:03	41.25	19.5833		65.25	71.5	88.25	142	130.75	70.5	330.25	280.25	319.5	288.5	298	167.5				65.25	71.5	88.25	142	130.75	70.5	330.25	280.25	319.5	288.5	298	167.5
			2018-11-07 02:50:03	34	19.6667		41.25	103.25	68	126.25	237	57.75	257.25	315	327.25	254.5	240.75	153.25				41.25	103.25	68	126.25	237	57.75	257.25	315	327.25	254.5	240.75	153.25
			2018-11-07 02:55:03	42.75	19.75		34	152.75	75.5	136	223.25	91.5	202.75	289.5	293.5	289	267	203				34	152.75	75.5	136	223.25	91.5	202.75	289.5	293.5	289	267	203
			2018-11-07 03:00:03	49	19.8333		42.75	129.75	82.25	126.75	242.25	178	204.5	208.25	301	262.75	378.75	275				42.75	129.75	82.25	126.75	242.25	178	204.5	208.25	301	262.75	378.75	275
			2018-11-07 03:05:03	20	19.9167		49	130.5	114.75	160	199.75	144.25	195.25	239.25	291.5	268.5	358.5	235.75				49	130.5	114.75	160	199.75	144.25	195.25	239.25	291.5	268.5	358.5	235.75
			2018-11-07 03:10:03	17	20		20	68.25	87.75	112.5	186	207	141.25	184.5	304.25	277.75	328	277.75				20	68.25	87.75	112.5	186	207	141.25	184.5	304.25	277.75	328	277.75
			2018-11-07 03:15:03	45	20.0833		17	65.75	73	120.25	139.5	164	136	84.5	302.75	291.25	274	268.5				17	65.75	73	120.25	139.5	164	136	84.5	302.75	291.25	274	268.5
			2018-11-07 03:20:03	52.5	20.1667		45	38.5	115	105.75	135.5	188	115	25.25	309.5	273.5	282.25	271				45	38.5	115	105.75	135.5	188	115	25.25	309.5	273.5	282.25	271
			2018-11-07 03:25:03	31.25	20.25		52.5	112.75	163.5	178.25	144.5	145.25	107	14	312.75	305	304.5	280.5				52.5	112.75	163.5	178.25	144.5	145.25	107	14	312.75	305	304.5	280.5
			2018-11-07 03:30:03	27.25	20.3333		31.25	94.75	117.25	236.75	183.5	152	54.25	9.5	287.75	340.25	273.25	320.75				31.25	94.75	117.25	236.75	183.5	152	54.25	9.5	287.75	340.25	273.25	320.75
			2018-11-07 03:35:03	52.5	20.4167		27.25	110.75	119.5	258	163.5	212.5	39	77.25	340	268.75	248.5	286.75				27.25	110.75	119.5	258	163.5	212.5	39	77.25	340	268.75	248.5	286.75
			2018-11-07 03:40:03	54.75	20.5		52.5	184.25	94.75	229	127.5	309	69.75	47.25	344.75	248.5	287	343.25				52.5	184.25	94.75	229	127.5	309	69.75	47.25	344.75	248.5	287	343.25
			2018-11-07 03:45:03	63.25	20.5833		54.75	124.75	147	195.25	123.75	181	93.75	22	307.25	325.5	286.25	277.5				54.75	124.75	147	195.25	123.75	181	93.75	22	307.25	325.5	286.25	277.5
			2018-11-07 03:50:03	67.5	20.6667		63.25	97.75	186.75	194.5	70.25	196.25	128	69.25	317.75	333.75	217	329.5				63.25	97.75	186.75	194.5	70.25	196.25	128	69.25	317.75	333.75	217	329.5
			2018-11-07 03:55:03	34.75	20.75		67.5	99.5	144	117.75	117.5	253	132	92.75	247.5	330.5	220.25	301.75				67.5	99.5	144	117.75	117.5	253	132	92.75	247.5	330.5	220.25	301.75
			2018-11-07 04:00:03	64.5	20.8333		34.75	72.75	48.75	156.5	148.75	250.75	157	128	182	299.25	259.25	300.25				34.75	72.75	48.75	156.5	148.75	250.75	157	128	182	299.25	259.25	300.25
			2018-11-07 04:05:03	22.5	20.9167		64.5	26	43	144.25	162.5	218	172	102	173.75	228.25	249	328.75				64.5	26	43	144.25	162.5	218	172	102	173.75	228.25	249	328.75
			2018-11-07 04:10:03	23	21		22.5	31.25	95.5	134	191.25	130.5	191.25	95.25	174	328.75	292.5	294.25				22.5	31.25	95.5	134	191.25	130.5	191.25	95.25	174	328.75	292.5	294.25
			2018-11-07 04:15:03	0.5	21.0833		23	11.5	75.75	116	191.75	108.75	166.75	96	168.75	303.25	325.25	286.75				23	11.5	75.75	116	191.75	108.75	166.75	96	168.75	303.25	325.25	286.75
			2018-11-07 04:20:03	29	21.1667		0.5	61.5	134.75	104.25	117.75	97.5	163.25	93.25	123.5	341.5	345.75	245.75				0.5	61.5	134.75	104.25	117.75	97.5	163.25	93.25	123.5	341.5	345.75	245.75
			2018-11-07 04:25:03	51.75	21.25		29	86.25	179.75	37.5	116.75	150.25	199.5	104.5	93	292.75	358.75	255.25				29	86.25	179.75	37.5	116.75	150.25	199.5	104.5	93	292.75	358.75	255.25
			2018-11-07 04:30:03	7.75	21.3333		51.75	65.5	177.75	52.5	84.25	102.5	159.25	124	134.25	268	343	224				51.75	65.5	177.75	52.5	84.25	102.5	159.25	124	134.25	268	343	224
			2018-11-07 04:35:03	31.75	21.4167		7.75	101.75	174.25	47.25	93.25	146.5	192.25	172	76.75	286.5	296.25	164.25				7.75	101.75	174.25	47.25	93.25	146.5	192.25	172	76.75	286.5	296.25	164.25
			2018-11-07 04:40:03	73.5	21.5		31.75	106.75	121	34	59.5	123	224.5	193.5	67.5	257.25	238.75	218.75				31.75	106.75	121	34	59.5	123	224.5	193.5	67.5	257.25	238.75	218.75
			2018-11-07 04:45:03	118	21.5833		73.5	63.75	113.75	18.5	67.75	119.5	237.25	167	119.25	263.5	271.5	277.75				73.5	63.75	113.75	18.5	67.75	119.5	237.25	167	119.25	263.5	271.5	277.75
			2018-11-07 04:50:03	99.75	21.6667		118	46.75	96.75	30.25	43.5	74	125.75	154.5	171.75	220	254	216.25				118	46.75	96.75	30.25	43.5	74	125.75	154.5	171.75	220	254	216.25
			2018-11-07 04:55:03	154.25	21.75		99.75	41.75	91	10.25	28.25	96	88	237	196.25	179.75	275.75	212.5				99.75	41.75	91	10.25	28.25	96	88	237	196.25	179.75	275.75	212.5
			2018-11-07 05:00:03	102.75	21.8333		154.25	101.25	80.5	44.75	148	73	74.5	255.5	88.75	198.25	208	203.5				154.25	101.25	80.5	44.75	148	73	74.5	255.5	88.75	198.25	208	203.5
			2018-11-07 05:05:03	65.25	21.9167		102.75	105.5	96.5	96.5	84	85.75	85	296.5	92.5	193.25	198.5	205.5				102.75	105.5	96.5	96.5	84	85.75	85	296.5	92.5	193.25	198.5	205.5
			2018-11-07 05:10:03	90	22		65.25	146.5	88.25	118.75	124	80.25	114	293.25	121.25	228.75	266.75	177				65.25	146.5	88.25	118.75	124	80.25	114	293.25	121.25	228.75	266.75	177
			2018-11-07 05:15:03	122	22.0833		90	231	58.25	90	100	55.5	83.25	240.5	128.25	196.75	205	165.5				90	231	58.25	90	100	55.5	83.25	240.5	128.25	196.75	205	165.5
			2018-11-07 05:20:03	74.25	22.1667		122	245.5	37	64.25	59.5	105.25	38.25	270	118.75	230.75	194.75	213				122	245.5	37	64.25	59.5	105.25	38.25	270	118.75	230.75	194.75	213
			2018-11-07 05:25:03	33	22.25		74.25	173.5	108.5	40.5	94.25	30	106	207.5	213.5	233.25	285.25	189.75				74.25	173.5	108.5	40.5	94.25	30	106	207.5	213.5	233.25	285.25	189.75
			2018-11-07 05:30:03	21	22.3333		33	136.25	106.75	66.5	155	122.75	184.75	288	236	230.25	171.25	208				33	136.25	106.75	66.5	155	122.75	184.75	288	236	230.25	171.25	208
			2018-11-07 05:35:03	28.5	22.4167		21	124.75	114.75	112	134	52	160.25	307	319	252	255.5	259.75				21	124.75	114.75	112	134	52	160.25	307	319	252	255.5	259.75
			2018-11-07 05:40:03	65.25	22.5		28.5	127.75	165.25	75.5	173.25	98.5	165.75	207.5	223.75	204.5	269	247.5				28.5	127.75	165.25	75.5	173.25	98.5	165.75	207.5	223.75	204.5	269	247.5
			2018-11-07 05:45:03	74.5	22.5833		65.25	73.25	116.75	115.75	122.5	160.25	221	214.5	211.75	150.75	246.75	220.75				65.25	73.25	116.75	115.75	122.5	160.25	221	214.5	211.75	150.75	246.75	220.75
			2018-11-07 05:50:03	114.5	22.6667		74.5	98.25	132.5	126.25	167.25	153.5	104.75	229.5	179	149.25	242.25	302.5				74.5	98.25	132.5	126.25	167.25	153.5	104.75	229.5	179	149.25	242.25	302.5
			2018-11-07 05:55:03	133.75	22.75		114.5	29.75	109.75	122.25	139.75	169.75	118	256.5	232.75	126.25	238.25	352.5				114.5	29.75	109.75	122.25	139.75	169.75	118	256.5	232.75	126.25	238.25	352.5
			2018-11-07 06:00:03	84.75	22.8333		133.75	34.75	124.5	93.25	100	236	205	159.75	166.5	175	226	266.25				133.75	34.75	124.5	93.25	100	236	205	159.75	166.5	175	226	266.25
			2018-11-07 06:05:03	134	22.9167		84.75	43.5	76.5	104	159	202	210	184	174	227.25	184.5	278.25				84.75	43.5	76.5	104	159	202	210	184	174	227.25	184.5	278.25
			2018-11-07 06:10:03	177	23		134	46.5	73.25	147	234.5	240.75	282.75	143.5	133.75	181.5	147.5	235				134	46.5	73.25	147	234.5	240.75	282.75	143.5	133.75	181.5	147.5	235
			2018-11-07 06:15:03	204.25	23.0833		177	79.75	126.5	160.25	112.75	250.75	197.75	92	202.25	184.5	151.75	256				177	79.75	126.5	160.25	112.75	250.75	197.75	92	202.25	184.5	151.75	256
			2018-11-07 06:20:03	199.25	23.1667		204.25	110.25	133.75	127.5	56.75	249.75	249.25	142.25	227.5	138	120.5	259.5				204.25	110.25	133.75	127.5	56.75	249.75	249.25	142.25	227.5	138	120.5	259.5
			2018-11-07 06:25:03	224.5	23.25		199.25	121.25	126	122.75	72.25	184.5	242.75	136.25	173.25	181.5	114	286.75				199.25	121.25	126	122.75	72.25	184.5	242.75	136.25	173.25	181.5	114	286.75
			2018-11-07 06:30:03	210.5	23.3333		224.5	110.75	139.25	115.5	170.75	176.25	213.75	140.75	258.75	198.5	119.25	296.5				224.5	110.75	139.25	115.5	170.75	176.25	213.75	140.75	258.75	198.5	119.25	296.5
			2018-11-07 06:35:03	198.25	23.4167		210.5	150.25	170.75	201.75	230.5	122	232.5	182.5	272.5	190.75	119	267.25				210.5	150.25	170.75	201.75	230.5	122	232.5	182.5	272.5	190.75	119	267.25
			2018-11-07 06:40:03	127	23.5		198.25	215	148.75	144.5	202.75	127.5	206	135.5	231.25	162.5	66.25	251.5				198.25	215	148.75	144.5	202.75	127.5	206	135.5	231.25	162.5	66.25	251.5
			2018-11-07 06:45:03	183.5	23.5833		127	209.25	145.5	179.25	191.5	254.75	221.75	176.25	249.25	234.25	143	188.25				127	209.25	145.5	179.25	191.5	254.75	221.75	176.25	249.25	234.25	143	188.25
			2018-11-07 06:50:03	132	23.6667		183.5	179.75	136.25	148.5	225.75	215.75	248	127.5	252.25	161.25	156.25	165.5				183.5	179.75	136.25	148.5	225.75	215.75	248	127.5	252.25	161.25	156.25	165.5
			2018-11-07 06:55:03	134.5	23.75		132	204.5	127	288	262.5	258.5	214.75	173.5	238.5	229	134.75	188.25				132	204.5	127	288	262.5	258.5	214.75	173.5	238.5	229	134.75	188.25
			2018-11-07 07:00:03	114.75	23.8333		134.5	205.75	124.25	296.25	235.5	260.25	249.25	285	227.5	227	172	235.5				134.5	205.75	124.25	296.25	235.5	260.25	249.25	285	227.5	227	172	235.5
			2018-11-07 07:05:03	57	23.9167		114.75	216.75	144	224	236.5	335	244.25	228.75	302.5	180.75	159.25	180.5				114.75	216.75	144	224	236.5	335	244.25	228.75	302.5	180.75	159.25	180.5
			2018-11-07 07:10:03	58.5	24		57	235.5	152.5	239.5	253.5	334.25	244.5	204.25	253.5	214.75	163.75	171.5				57	235.5	152.5	239.5	253.5	334.25	244.5	204.25	253.5	214.75	163.75	171.5
			2018-11-07 07:15:03	53.5	24.0833		58.5	204.25	170.5	280.75	256.75	333	245.25	200	296.75	273.5	264.25	207.75				58.5	204.25	170.5	280.75	256.75	333	245.25	200	296.75	273.5	264.25	207.75
			2018-11-07 07:20:03	49.75	24.1667		53.5	205	176.25	290.5	237.25	259.25	295	202.5	320.75	279.75	210.25	181.75				53.5	205	176.25	290.5	237.25	259.25	295	202.5	320.75	279.75	210.25	181.75
			2018-11-07 07:25:03	87.25	24.25		49.75	208.75	229	191.25	235.75	270.75	321.25	258.5	276.75	286.5	311	181.5				49.75	208.75	229	191.25	235.75	270.75	321.25	258.5	276.75	286.5	311	181.5
			2018-11-07 07:30:03	108.25	24.3333		87.25	215.5	272.25	212.5	163.25	233	327.75	262	213.25	216.5	297.25	163.5				87.25	215.5	272.25	212.5	163.25	233	327.75	262	213.25	216.5	297.25	163.5
			2018-11-07 07:35:03	119.25	24.4167		108.25	131.25	259.5	247.5	159.25	175.75	298.5	266	232.25	243.5	282	132				108.25	131.25	259.5	247.5	159.25	175.75	298.5	266	232.25	243.5	282	132
			2018-11-07 07:40:03	144.5	24.5		119.25	140.5	254	168.25	158.75	98.75	331.25	260.75	192	256.5	319.5	204.75				119.25	140.5	254	168.25	158.75	98.75	331.25	260.75	192	256.5	319.5	204.75
			2018-11-07 07:45:03	195.75	24.5833		144.5	118.75	169	171.75	111.75	64.5	300.5	287.25	262.5	225.5	328.75	257				144.5	118.75	169	171.75	111.75	64.5	300.5	287.25	262.5	225.5	328.75	257
			2018-11-07 07:50:03	89.25	24.6667		195.75	121.5	117.25	135	95	21.75	282.25	273.5	286.75	224.5	367.75	210.25				195.75	121.5	117.25	135	95	21.75	282.25	273.5	286.75	224.5	367.75	210.25
			2018-11-07 07:55:03	98.5	24.75		89.25	65.75	125	86	100.75	4.5	256.75	237	241.5	282.5	279.75	138.25				89.25	65.75	125	86	100.75	4.5	256.75	237	241.5	282.5	279.75	138.25
			2018-11-07 08:00:03	72.25	24.8333		98.5	36.5	110.25	55.5	84.25	8.5	290.5	247	192.75	310.25	245.25	160.5				98.5	36.5	110.25	55.5	84.25	8.5	290.5	247	192.75	310.25	245.25	160.5
			2018-11-07 08:05:03	68.25	24.9167		72.25	48	42.75	27.5	29.25	19.5	343	229	179.75	330	187.5	121				72.25	48	42.75	27.5	29.25	19.5	343	229	179.75	330	187.5	121
			2018-11-07 08:10:03	123.25	25		68.25	50.25	19.25	24.25	17.5	4.5	296.5	208.5	182.5	349.5	162.5	218.75				68.25	50.25	19.25	24.25	17.5	4.5	296.5	208.5	182.5	349.5	162.5	218.75
			2018-11-07 08:15:03	88.5	25.0833		123.25	12	14.75	15.75	6.5	7	257.5	165	188.5	306.25	180.25	207.25				123.25	12	14.75	15.75	6.5	7	257.5	165	188.5	306.25	180.25	207.25
			2018-11-07 08:20:03	64.75	25.1667		88.5	22.5	6.25	8.25	20.5	5.25	180.5	118.75	223	318	161.25	183.5				88.5	22.5	6.25	8.25	20.5	5.25	180.5	118.75	223	318	161.25	183.5
			2018-11-07 08:25:03	68	25.25		64.75	66.5	20.75	36.75	9.75	17.75	74	63.75	235	268.75	193.5	233.5				64.75	66.5	20.75	36.75	9.75	17.75	74	63.75	235	268.75	193.5	233.5
			2018-11-07 08:30:03	37.75	25.3333		68	25.75	12.5	8.25	3.25	15.5	30.25	25.25	184.75	217.5	216	250.5				68	25.75	12.5	8.25	3.25	15.5	30.25	25.25	184.75	217.5	216	250.5
			2018-11-07 08:35:03	30.25	25.4167		37.75	3	4.5	10.5	3	27.5	85.5	15.5	203.25	237.25	213.5	247.75				37.75	3	4.5	10.5	3	27.5	85.5	15.5	203.25	237.25	213.5	247.75
			2018-11-07 08:40:03	23	25.5		30.25	13.75	15	2.25	3	11.25	49.5	23	189.75	182	170.25	227.75				30.25	13.75	15	2.25	3	11.25	49.5	23	189.75	182	170.25	227.75
			2018-11-07 08:45:03	58.75	25.5833		23	62.75	14.75	7	13	3.25	24.75	49.5	275.5	253.25	236	207.75				23	62.75	14.75	7	13	3.25	24.75	49.5	275.5	253.25	236	207.75
			2018-11-07 08:50:03	36	25.6667		58.75	59.75	38.75	10.5	9.25	40.25	25	35	240.25	212.25	305.5	264				58.75	59.75	38.75	10.5	9.25	40.25	25	35	240.25	212.25	305.5	264
			2018-11-07 08:55:03	60.5	25.75		36	44.5	21.25	5	36.75	34.25	29.5	55.5	192.75	225.75	321.25	275.75				36	44.5	21.25	5	36.75	34.25	29.5	55.5	192.75	225.75	321.25	275.75
			2018-11-07 09:00:03	23.25	25.8333		60.5	48.75	37.25	12	12.75	30.25	46.25	57.75	180	249.25	339.25	253.75				60.5	48.75	37.25	12	12.75	30.25	46.25	57.75	180	249.25	339.25	253.75
			2018-11-07 09:05:03	10.5	25.9167		23.25	108.5	66.25	37.75	17.25	27	110.25	38.5	162	226.75	356.25	222.25				23.25	108.5	66.25	37.75	17.25	27	110.25	38.5	162	226.75	356.25	222.25
			2018-11-07 09:10:03	27.25	26		10.5	103.5	74	11.25	16.5	69.5	145	6.25	111	234.25	297.5	238.5				10.5	103.5	74	11.25	16.5	69.5	145	6.25	111	234.25	297.5	238.5
			2018-11-07 09:15:03	90	26.0833		27.25	99.25	87	24.75	26.5	81.25	147	27	62.75	223	325.75	237.75				27.25	99.25	87	24.75	26.5	81.25	147	27	62.75	223	325.75	237.75
			2018-11-07 09:20:03	106.5	26.1667		90	68.5	91.25	78.75	32.5	143.25	118	52.25	135.25	273	325.25	198.5				90	68.5	91.25	78.75	32.5	143.25	118	52.25	135.25	273	325.25	198.5
			2018-11-07 09:25:03	197	26.25		106.5	45	75.75	79	48	148.75	79.5	45	136.25	293.25	291.25	222				106.5	45	75.75	79	48	148.75	79.5	45	136.25	293.25	291.25	222
			2018-11-07 09:30:03	135.75	26.3333		197	17	61.25	73.5	28.25	52.75	49.25	63.25	125.75	257	214.75	316.25				197	17	61.25	73.5	28.25	52.75	49.25	63.25	125.75	257	214.75	316.25
			2018-11-07 09:35:03	69.5	26.4167		135.75	14.5	94	66	22.25	25	22	34.25	134.75	254.75	150.5	302.5				135.75	14.5	94	66	22.25	25	22	34.25	134.75	254.75	150.5	302.5
			2018-11-07 09:40:03	44.5	26.5		69.5	17.75	25.5	82	21.5	21	45	12	109.5	245.5	177.5	314.25				69.5	17.75	25.5	82	21.5	21	45	12	109.5	245.5	177.5	314.25
			2018-11-07 09:45:03	27.75	26.5833		44.5	22.5	71	69	34.25	45.75	57.75	12.5	74.75	192	192.25	301.25				44.5	22.5	71	69	34.25	45.75	57.75	12.5	74.75	192	192.25	301.25
			2018-11-07 09:50:03	25	26.6667		27.75	56	40.25	43	43.5	15.25	118.5	22.75	31.75	131.5	219.75	323.25				27.75	56	40.25	43	43.5	15.25	118.5	22.75	31.75	131.5	219.75	323.25
			2018-11-07 09:55:03	52.75	26.75		25	38.25	44.25	15.25	26.5	13	64.5	7.5	60.75	130.25	203.75	216.25				25	38.25	44.25	15.25	26.5	13	64.5	7.5	60.75	130.25	203.75	216.25
			2018-11-07 10:00:03	61	26.8333		52.75	35.25	27	14.25	31.25	19.75	108.25	7	74.75	124	180.5	231.75				52.75	35.25	27	14.25	31.25	19.75	108.25	7	74.75	124	180.5	231.75
			2018-11-07 10:05:03	50.25	26.9167		61	39	25.25	45.25	17.25	41.75	89.5	17.25	13	183.75	133.5	204.25				61	39	25.25	45.25	17.25	41.75	89.5	17.25	13	183.75	133.5	204.25
			2018-11-07 10:10:03	50	27		50.25	91.5	48	39.75	39	72.25	165.75	67.5	19.5	206.25	142.5	192				50.25	91.5	48	39.75	39	72.25	165.75	67.5	19.5	206.25	142.5	192
			2018-11-07 10:15:03	103.75	27.0833		50	34.25	73.25	31.25	53.25	85	93.25	75.75	4.5	159.25	124.25	236.5				50	34.25	73.25	31.25	53.25	85	93.25	75.75	4.5	159.25	124.25	236.5
			2018-11-07 10:20:03	87.25	27.1667		103.75	40.75	53	56	69	90.5	126.5	98.5	46.25	235.5	165.5	192.25				103.75	40.75	53	56	69	90.5	126.5	98.5	46.25	235.5	165.5	192.25
			2018-11-07 10:25:03	50.5	27.25		87.25	66	46.25	29	167.75	89.75	66.5	124.5	38.25	130.5	175.5	201.75				87.25	66	46.25	29	167.75	89.75	66.5	124.5	38.25	130.5	175.5	201.75
			2018-11-07 10:30:03	66.75	27.3333		50.5	85.25	9.25	65.75	46.5	67	70.25	81.5	21	110.25	172.75	207.5				50.5	85.25	9.25	65.75	46.5	67	70.25	81.5	21	110.25	172.75	207.5
			2018-11-07 10:35:03	108.25	27.4167		66.75	61.25	39.75	72.5	45.25	26	63	59.5	54	101	186.75	247.25				66.75	61.25	39.75	72.5	45.25	26	63	59.5	54	101	186.75	247.25
			2018-11-07 10:40:03	90.75	27.5		108.25	70.75	41.5	19	71.25	67	48	29	58.75	24.75	121.5	233				108.25	70.75	41.5	19	71.25	67	48	29	58.75	24.75	121.5	233
			2018-11-07 10:45:03	88.75	27.5833		90.75	24	47	49.5	65.75	80.5	53	55.25	48.75	3	95.5	213.5				90.75	24	47	49.5	65.75	80.5	53	55.25	48.75	3	95.5	213.5
			2018-11-07 10:50:03	89.75	27.6667		88.75	43.5	34	45.5	56.5	46.5	12.75	45.75	12.5	10.25	97.5	263.5				88.75	43.5	34	45.5	56.5	46.5	12.75	45.75	12.5	10.25	97.5	263.5
			2018-11-07 10:55:03	62.5	27.75		89.75	23.25	122.25	72.5	130.75	58.25	42.75	87.75	9	4.5	151.5	285.75				89.75	23.25	122.25	72.5	130.75	58.25	42.75	87.75	9	4.5	151.5	285.75
			2018-11-07 11:00:03	44.5	27.8333		62.5	55	133	53.5	306.5	30.25	106.5	91.25	60.75	34.75	80.5	288				62.5	55	133	53.5	306.5	30.25	106.5	91.25	60.75	34.75	80.5	288
			2018-11-07 11:05:03	33.5	27.9167		44.5	66.25	153.75	72.5	293	11.25	107.25	87	62.5	34.75	42.75	288				44.5	66.25	153.75	72.5	293	11.25	107.25	87	62.5	34.75	42.75	288
			2018-11-07 11:10:03	3	28		33.5	56.75	186.25	90.5	174.5	27	125	69.25	42.75	45.5	19.5	254.5				33.5	56.75	186.25	90.5	174.5	27	125	69.25	42.75	45.5	19.5	254.5
			2018-11-07 11:15:03	4.75	28.0833		3	24.75	99.75	93.5	207.5	30.75	112.5	78	42.75	38.5	13.5	237				3	24.75	99.75	93.5	207.5	30.75	112.5	78	42.75	38.5	13.5	237
			2018-11-07 11:20:03	6.75	28.1667		4.75	33.5	64	96.75	193.5	10.75	101.25	86.75	56.5	6.5	67.75	198.5				4.75	33.5	64	96.75	193.5	10.75	101.25	86.75	56.5	6.5	67.75	198.5
			2018-11-07 11:25:03	33.5	28.25		6.75	23.25	100.75	100	151.25	37.25	79	68.25	78.75	11.5	62.5	122.5				6.75	23.25	100.75	100	151.25	37.25	79	68.25	78.75	11.5	62.5	122.5
			2018-11-07 11:30:03	39.75	28.3333		33.5	36.75	98.5	91.25	61.75	58.25	40.5	19.25	54.5	12.75	43.75	104.25				33.5	36.75	98.5	91.25	61.75	58.25	40.5	19.25	54.5	12.75	43.75	104.25
			2018-11-07 11:35:03	51.75	28.4167		39.75	43.75	63.5	59.5	97.75	57.75	55.5	13	15	2.75	34	83				39.75	43.75	63.5	59.5	97.75	57.75	55.5	13	15	2.75	34	83
			2018-11-07 11:40:03	26.25	28.5		51.75	80	107	88	23	60	31	25.25	29.75	4.75	50.25	58.5				51.75	80	107	88	23	60	31	25.25	29.75	4.75	50.25	58.5
			2018-11-07 11:45:03	20.5	28.5833		26.25	82.5	78.25	74	10.25	35.5	54	8.75	67.5	16	76.75	24.75				26.25	82.5	78.25	74	10.25	35.5	54	8.75	67.5	16	76.75	24.75
			2018-11-07 11:50:03	76.75	28.6667		20.5	56.25	98.75	84.75	12.75	86.25	20	32.75	73	48.75	81	36.75				20.5	56.25	98.75	84.75	12.75	86.25	20	32.75	73	48.75	81	36.75
			2018-11-07 11:55:03	104.25	28.75		76.75	68.25	104.75	65.25	4.75	111	47.5	93.75	69.25	36.5	84.75	35.5				76.75	68.25	104.75	65.25	4.75	111	47.5	93.75	69.25	36.5	84.75	35.5
			2018-11-07 12:00:03	69	28.8333		104.25	113	99.75	45	20.75	91	62.75	86	19.75	10.75	41.75	98				104.25	113	99.75	45	20.75	91	62.75	86	19.75	10.75	41.75	98
			2018-11-07 12:05:03	78.25	28.9167		69	121.75	30	24.75	9.25	35.75	58.5	65.25	17.75	29.5	69.5	155				69	121.75	30	24.75	9.25	35.75	58.5	65.25	17.75	29.5	69.5	155
			2018-11-07 12:10:03	84	29		78.25	127.75	9.5	55.5	21	53.25	66	32.75	39.25	10.75	70.25	136.25				78.25	127.75	9.5	55.5	21	53.25	66	32.75	39.25	10.75	70.25	136.25
			2018-11-07 12:15:03	98.25	29.0833		84	89.5	15	30.75	12.25	65	58.75	17.75	41.25	19.25	86	120.5				84	89.5	15	30.75	12.25	65	58.75	17.75	41.25	19.25	86	120.5
			2018-11-07 12:20:03	78.25	29.1667		98.25	105.5	55.25	51.5	16.75	50	104	22.75	68	7.75	69.75	141.25				98.25	105.5	55.25	51.5	16.75	50	104	22.75	68	7.75	69.75	141.25
			2018-11-07 12:25:03	101.75	29.25		78.25	59.5	81.5	44.5	36	102	92.5	38.25	35	19.75	67.25	88.25				78.25	59.5	81.5	44.5	36	102	92.5	38.25	35	19.75	67.25	88.25
			2018-11-07 12:30:03	65.25	29.3333		101.75	54.5	111.75	74	48.25	78.75	80.75	108	24	19.5	116.25	102.75				101.75	54.5	111.75	74	48.25	78.75	80.75	108	24	19.5	116.25	102.75
			2018-11-07 12:35:03	125.25	29.4167		65.25	54.5	63	11	48.25	43	120.5	178.25	24	22.25	104.5	108.5				65.25	54.5	63	11	48.25	43	120.5	178.25	24	22.25	104.5	108.5
			2018-11-07 12:40:03	125.5	29.5		125.25	43	117.75	31	96.5	52.5	155.25	202	19	11.25	64.75	85.25				125.25	43	117.75	31	96.5	52.5	155.25	202	19	11.25	64.75	85.25
			2018-11-07 12:45:03	120.5	29.5833		125.5	49.75	68.5	41	55	59.25	145	169.75	33.5	30	79.25	35				125.5	49.75	68.5	41	55	59.25	145	169.75	33.5	30	79.25	35
			2018-11-07 12:50:03	116.25	29.6667		120.5	69.5	70.75	78.5	48.5	64.75	132.25	146.25	62.25	24.25	48.75	41				120.5	69.5	70.75	78.5	48.5	64.75	132.25	146.25	62.25	24.25	48.75	41
			2018-11-07 12:55:03	131.75	29.75		116.25	102.75	61	96.25	40.5	105.75	135.5	92.5	54	46	46	65				116.25	102.75	61	96.25	40.5	105.75	135.5	92.5	54	46	46	65
			2018-11-07 13:00:03	115.25	29.8333		131.75	105	31.5	77	60	126.25	160.75	62.5	76.5	71.25	31	100.75				131.75	105	31.5	77	60	126.25	160.75	62.5	76.5	71.25	31	100.75
			2018-11-07 13:05:03	137.5	29.9167		115.25	192.25	40.5	33.75	21	164.25	68.5	95.75	35	85.5	51.5	53.5				115.25	192.25	40.5	33.75	21	164.25	68.5	95.75	35	85.5	51.5	53.5
			2018-11-07 13:10:03	110.5	30		137.5	173	12.75	28.5	27.25	108.25	49.25	107.75	91.5	162.25	20.75	14.75				137.5	173	12.75	28.5	27.25	108.25	49.25	107.75	91.5	162.25	20.75	14.75
			2018-11-07 13:15:03	63	30.0833		110.5	153.25	36	11.75	70	78.5	75.75	69	41.25	167	17.25	19				110.5	153.25	36	11.75	70	78.5	75.75	69	41.25	167	17.25	19
			2018-11-07 13:20:03	15.25	30.1667		63	129.5	88.25	14.75	138	47.25	48.5	39	81	195.5	50.75	37.75				63	129.5	88.25	14.75	138	47.25	48.5	39	81	195.5	50.75	37.75
			2018-11-07 13:25:03	64	30.25		15.25	120.5	142.75	35.5	153	35.75	34	44.75	106.75	135.5	38.75	52.25				15.25	120.5	142.75	35.5	153	35.75	34	44.75	106.75	135.5	38.75	52.25
			2018-11-07 13:30:03	52.25	30.3333		64	81.75	95.5	69	163.5	61.5	67.75	69.25	38.25	93	40	57				64	81.75	95.5	69	163.5	61.5	67.75	69.25	38.25	93	40	57
			2018-11-07 13:35:03	18.25	30.4167		52.25	63	115.75	137.75	156	35.75	65.5	33.25	18.5	41	10.75	45.25				52.25	63	115.75	137.75	156	35.75	65.5	33.25	18.5	41	10.75	45.25
			2018-11-07 13:40:03	28	30.5		18.25	95.75	94	170.75	127	40.25	85.5	28.25	9.25	44	12.75	60				18.25	95.75	94	170.75	127	40.25	85.5	28.25	9.25	44	12.75	60
			2018-11-07 13:45:03	96	30.5833		28	42	109.5	125	150.75	37.75	73	13.25	57	55	8.75	53.5				28	42	109.5	125	150.75	37.75	73	13.25	57	55	8.75	53.5
			2018-11-07 13:50:03	109	30.6667		96	54.5	62.25	140	127.75	58	96.5	26.75	15.5	50.5	7.75	63.25				96	54.5	62.25	140	127.75	58	96.5	26.75	15.5	50.5	7.75	63.25
			2018-11-07 13:55:03	78.25	30.75		109	61.5	87.5	106.5	110.25	87.5	127.75	1.25	20	66.25	22.75	32				109	61.5	87.5	106.5	110.25	87.5	127.75	1.25	20	66.25	22.75	32
			2018-11-07 14:00:03	102.75	30.8333		78.25	94.25	68.5	51.25	86	82.75	142.25	5	23.25	71.75	42	50.5				78.25	94.25	68.5	51.25	86	82.75	142.25	5	23.25	71.75	42	50.5
			2018-11-07 14:05:03	54.75	30.9167		102.75	50.25	67.25	28.25	80.75	138.5	180.25	11.5	12.25	45.75	55.5	10.25				102.75	50.25	67.25	28.25	80.75	138.5	180.25	11.5	12.25	45.75	55.5	10.25
			2018-11-07 14:10:03	35.25	31		54.75	17.5	59	32.5	96	94	128.75	9.25	24	34.75	95.25	49.25				54.75	17.5	59	32.5	96	94	128.75	9.25	24	34.75	95.25	49.25
			2018-11-07 14:15:03	6.5	31.0833		35.25	42.5	34	16.75	86.25	47	98.5	10.25	53.25	31.75	72.75	34.25				35.25	42.5	34	16.75	86.25	47	98.5	10.25	53.25	31.75	72.75	34.25
			2018-11-07 14:20:03	10.5	31.1667		6.5	89.75	34.25	42.25	71.75	29.5	64.25	15.75	67.25	14.25	82.25	35.5				6.5	89.75	34.25	42.25	71.75	29.5	64.25	15.75	67.25	14.25	82.25	35.5
			2018-11-07 14:25:03	9	31.25		10.5	80.5	40.75	106	37.5	92.5	82.75	46.25	102.5	7	66.5	29				10.5	80.5	40.75	106	37.5	92.5	82.75	46.25	102.5	7	66.5	29
			2018-11-07 14:30:03	20.5	31.3333		9	47.5	37.5	89.75	6.25	75.5	57.25	78	91	11	49.75	26.75				9	47.5	37.5	89.75	6.25	75.5	57.25	78	91	11	49.75	26.75
			2018-11-07 14:35:03	81.5	31.4167		20.5	37.25	19	125.5	7	36.5	57	145.25	87.25	7.5	79.75	64.5				20.5	37.25	19	125.5	7	36.5	57	145.25	87.25	7.5	79.75	64.5
			2018-11-07 14:40:03	113.25	31.5		81.5	37.25	15.25	113.75	6.25	20	58.5	173.5	103.5	10.5	58.25	66.75				81.5	37.25	15.25	113.75	6.25	20	58.5	173.5	103.5	10.5	58.25	66.75
			2018-11-07 14:45:03	92.75	31.5833		113.25	47.5	40.75	69.75	3.5	32.75	77	154	74.75	17.5	32.25	120.5				113.25	47.5	40.75	69.75	3.5	32.75	77	154	74.75	17.5	32.25	120.5
			2018-11-07 14:50:03	89.25	31.6667		92.75	83	22	102.5	5.75	32	172.25	217.75	17.25	47.25	67.25	135.25				92.75	83	22	102.5	5.75	32	172.25	217.75	17.25	47.25	67.25	135.25
			2018-11-07 14:55:03	103	31.75		89.25	55.25	15.25	125.75	2.5	39.75	124.75	153.5	24.75	55.75	67.5	97.5				89.25	55.25	15.25	125.75	2.5	39.75	124.75	153.5	24.75	55.75	67.5	97.5
			2018-11-07 15:00:03	68.75	31.8333		103	80.75	21.5	124.75	11.75	72	108.75	142.75	26.75	94	93.75	87.75				103	80.75	21.5	124.75	11.75	72	108.75	142.75	26.75	94	93.75	87.75
			2018-11-07 15:05:03	141.25	31.9167		68.75	55.75	99	95.25	33.75	35.5	68.75	98.75	44	37.25	106	66.75				68.75	55.75	99	95.25	33.75	35.5	68.75	98.75	44	37.25	106	66.75
			2018-11-07 15:10:03	131.25	32		141.25	20.5	55	56.25	42	90.25	46.25	31.5	64.25	98.75	177	19				141.25	20.5	55	56.25	42	90.25	46.25	31.5	64.25	98.75	177	19
			2018-11-07 15:15:03	118	32.0833		131.25	11	38	32	32.25	89.25	26	37	92.5	58	125.75	11.5				131.25	11	38	32	32.25	89.25	26	37	92.5	58	125.75	11.5
			2018-11-07 15:20:03	70	32.1667		118	28	124.25	5	69	95.25	17	74.75	25.75	91.5	139	4.75				118	28	124.25	5	69	95.25	17	74.75	25.75	91.5	139	4.75
			2018-11-07 15:25:03	16.25	32.25		70	59.75	38.75	2	46.25	88	50	17.75	96.25	99.5	140.5	21.75				70	59.75	38.75	2	46.25	88	50	17.75	96.25	99.5	140.5	21.75
			2018-11-07 15:30:03	19.75	32.3333		16.25	53.75	136.5	10	19.75	98.25	56	23.75	147.75	75	109.25	20.75				16.25	53.75	136.5	10	19.75	98.25	56	23.75	147.75	75	109.25	20.75
			2018-11-07 15:35:03	41.75	32.4167		19.75	126.75	169.75	8.75	57.25	37.5	154.75	65	126.75	74.75	59.75	16.25				19.75	126.75	169.75	8.75	57.25	37.5	154.75	65	126.75	74.75	59.75	16.25
			2018-11-07 15:40:03	120.25	32.5		41.75	216	130	13.75	27.25	79.5	171.25	44	119.5	112.75	57	40				41.75	216	130	13.75	27.25	79.5	171.25	44	119.5	112.75	57	40
			2018-11-07 15:45:03	133	32.5833		120.25	223	123	14	17.5	25	126.5	34	162.75	51.5	56.75	71.25				120.25	223	123	14	17.5	25	126.5	34	162.75	51.5	56.75	71.25
			2018-11-07 15:50:03	145.25	32.6667		133	217.25	146	40.25	43.25	27.75	94.25	27.75	137.75	29.75	45.5	120.25				133	217.25	146	40.25	43.25	27.75	94.25	27.75	137.75	29.75	45.5	120.25
			2018-11-07 15:55:03	137.5	32.75		145.25	131.25	125.25	65	53.75	27.5	170.25	13.75	180.75	40	17.5	126				145.25	131.25	125.25	65	53.75	27.5	170.25	13.75	180.75	40	17.5	126
			2018-11-07 16:00:03	121	32.8333		137.5	49	79.75	80.25	48	35.75	151	20.25	159.25	31.25	18.25	59.5				137.5	49	79.75	80.25	48	35.75	151	20.25	159.25	31.25	18.25	59.5
			2018-11-07 16:05:03	74	32.9167		121	47.25	112.25	117	56.5	15.75	110.5	9	153.5	77.25	31	45.5				121	47.25	112.25	117	56.5	15.75	110.5	9	153.5	77.25	31	45.5
			2018-11-07 16:10:03	73.75	33		74	35	145.75	127.75	103	76.75	128	15	102.75	97.25	71.75	40.75				74	35	145.75	127.75	103	76.75	128	15	102.75	97.25	71.75	40.75
			2018-11-07 16:15:03	168.25	33.0833		73.75	31	141.25	96.75	66.5	56.75	111.25	16	112.25	158.5	106.5	28				73.75	31	141.25	96.75	66.5	56.75	111.25	16	112.25	158.5	106.5	28
			2018-11-07 16:20:03	175.25	33.1667		168.25	26.5	96.25	76.5	63.75	42.5	91.75	28.5	108.25	185	121.5	49.5				168.25	26.5	96.25	76.5	63.75	42.5	91.75	28.5	108.25	185	121.5	49.5
			2018-11-07 16:25:03	127.5	33.25		175.25	21	54.75	98.25	47.25	29.5	51.25	53	116	200.25	124.75	97.25				175.25	21	54.75	98.25	47.25	29.5	51.25	53	116	200.25	124.75	97.25
			2018-11-07 16:30:03	69.25	33.3333		127.5	55.75	72.5	98	62.75	38.5	21	110.5	61.75	176.25	104.75	109.5				127.5	55.75	72.5	98	62.75	38.5	21	110.5	61.75	176.25	104.75	109.5
			2018-11-07 16:35:03	105.75	33.4167		69.25	50.5	79	87	29.75	88	19.75	148	15	148.75	60	120.75				69.25	50.5	79	87	29.75	88	19.75	148	15	148.75	60	120.75
			2018-11-07 16:40:03	68	33.5		105.75	52	43	23.75	75.5	18	6	141.25	12.5	105.5	39.25	111.75				105.75	52	43	23.75	75.5	18	6	141.25	12.5	105.5	39.25	111.75
			2018-11-07 16:45:03	57	33.5833		68	59.75	41.5	20	50.75	20.25	5.75	140	12.75	56.75	23.25	131.5				68	59.75	41.5	20	50.75	20.25	5.75	140	12.75	56.75	23.25	131.5
			2018-11-07 16:50:03	23.75	33.6667		57	45	17.5	16.5	31.75	29.75	6.75	120	6.75	20.25	25.5	112.25				57	45	17.5	16.5	31.75	29.75	6.75	120	6.75	20.25	25.5	112.25
			2018-11-07 16:55:03	9.25	33.75		23.75	78.5	9.25	29.5	10	51	15	37	12.5	33.75	50.25	112.25				23.75	78.5	9.25	29.5	10	51	15	37	12.5	33.75	50.25	112.25
			2018-11-07 17:00:03	1.5	33.8333		9.25	137.75	5	29.5	2.25	44.5	21.5	23	24	42	8.5	174.75				9.25	137.75	5	29.5	2.25	44.5	21.5	23	24	42	8.5	174.75
			2018-11-07 17:05:03	15.75	33.9167		1.5	152.75	96	45.75	11.5	130.5	37.25	37.25	14.5	56.5	12.5	146.5				1.5	152.75	96	45.75	11.5	130.5	37.25	37.25	14.5	56.5	12.5	146.5
			2018-11-07 17:10:03	16	34		15.75	50.75	79	2.25	12.25	136.25	65	15	10.75	83	35.75	155				15.75	50.75	79	2.25	12.25	136.25	65	15	10.75	83	35.75	155
			2018-11-07 17:15:03	21.5	34.0833		16	71.5	77.5	34.75	22	156.75	104.75	99.5	24.75	45	64.5	159.5				16	71.5	77.5	34.75	22	156.75	104.75	99.5	24.75	45	64.5	159.5
			2018-11-07 17:20:03	21	34.1667		21.5	78.75	90.25	35.75	18.75	164.25	106	97.25	29.25	34.75	64.5	149.5				21.5	78.75	90.25	35.75	18.75	164.25	106	97.25	29.25	34.75	64.5	149.5
			2018-11-07 17:25:03	25.5	34.25		21	65.5	66.75	16.25	38.75	96.75	208.75	32	53	44.75	86	120.75				21	65.5	66.75	16.25	38.75	96.75	208.75	32	53	44.75	86	120.75
			2018-11-07 17:30:03	36.25	34.3333		25.5	62.25	89.25	27.75	7.5	66.75	104.25	29.75	90.25	43	43.25	104.5				25.5	62.25	89.25	27.75	7.5	66.75	104.25	29.75	90.25	43	43.25	104.5
			2018-11-07 17:35:03	35.25	34.4167		36.25	68.75	98	26	6	22.75	125.25	49.75	25	72.5	35.75	68.75				36.25	68.75	98	26	6	22.75	125.25	49.75	25	72.5	35.75	68.75
			2018-11-07 17:40:03	51.75	34.5		35.25	21.25	39	36.25	4.5	16.5	28.25	50	55	9	79	39.25				35.25	21.25	39	36.25	4.5	16.5	28.25	50	55	9	79	39.25
			2018-11-07 17:45:03	23.5	34.5833		51.75	37.25	38	24	33.5	6.5	35.25	85	43.25	20	39	9				51.75	37.25	38	24	33.5	6.5	35.25	85	43.25	20	39	9
			2018-11-07 17:50:03	59.5	34.6667		23.5	32.25	93	44.25	34.25	20.5	39.25	100.75	27.25	21.75	46	21.25				23.5	32.25	93	44.25	34.25	20.5	39.25	100.75	27.25	21.75	46	21.25
			2018-11-07 17:55:03	56.25	34.75		59.5	21.25	68	26.25	59.5	6.25	6.25	89.5	65.5	17	47.25	18.5				59.5	21.25	68	26.25	59.5	6.25	6.25	89.5	65.5	17	47.25	18.5
			2018-11-07 18:00:03	93.75	34.8333		56.25	16.25	31	52.5	48.5	5.25	16.5	171.5	76.25	10.5	56.75	16				56.25	16.25	31	52.5	48.5	5.25	16.5	171.5	76.25	10.5	56.75	16
			2018-11-07 18:05:03	135	34.9167		93.75	79.75	46.5	76.25	89.75	7.5	6.25	207.5	66.25	27	78.5	8.25				93.75	79.75	46.5	76.25	89.75	7.5	6.25	207.5	66.25	27	78.5	8.25
			2018-11-07 18:10:03	133.25	35		135	64.25	83.5	42.5	64.75	13.5	10.25	157.25	47.25	36	79.5	16.5				135	64.25	83.5	42.5	64.75	13.5	10.25	157.25	47.25	36	79.5	16.5
			2018-11-07 18:15:03	95.25	35.0833		133.25	23.5	74.5	22	62.75	15	3	147.5	58	71.25	106	54.75				133.25	23.5	74.5	22	62.75	15	3	147.5	58	71.25	106	54.75
			2018-11-07 18:20:03	91	35.1667		95.25	62.75	85.25	23.5	136.25	6	20.5	87.75	86	157.25	107	89.25				95.25	62.75	85.25	23.5	136.25	6	20.5	87.75	86	157.25	107	89.25
			2018-11-07 18:25:03	156.25	35.25		91	67.75	77.25	61.5	96	18.5	36.5	35	103.25	159.75	74	36.5				91	67.75	77.25	61.5	96	18.5	36.5	35	103.25	159.75	74	36.5
			2018-11-07 18:30:03	87	35.3333		156.25	80.75	83	115.75	101.75	21.5	60	31.25	130.75	113	97.5	34				156.25	80.75	83	115.75	101.75	21.5	60	31.25	130.75	113	97.5	34
			2018-11-07 18:35:03	104.5	35.4167		87	92.75	156	125.5	62	14.5	31	3.25	164.25	119.75	57.75	102.25				87	92.75	156	125.5	62	14.5	31	3.25	164.25	119.75	57.75	102.25
			2018-11-07 18:40:03	62	35.5		104.5	116.25	133.75	131.75	108	14	72.5	11	28.5	143.5	80.25	111.25				104.5	116.25	133.75	131.75	108	14	72.5	11	28.5	143.5	80.25	111.25
			2018-11-07 18:45:03	63.25	35.5833		62	106	108.25	57.5	115	38.25	47.75	7.75	36	117	123	77.75				62	106	108.25	57.5	115	38.25	47.75	7.75	36	117	123	77.75
			2018-11-07 18:50:03	76	35.6667		63.25	111.75	169.75	36.5	78.75	55.75	89.25	8.5	14.5	61.5	128.75	131				63.25	111.75	169.75	36.5	78.75	55.75	89.25	8.5	14.5	61.5	128.75	131
			2018-11-07 18:55:03	105.5	35.75		76	84.25	161	27.25	41.75	69.25	106.75	9.25	18.5	123.5	144.5	125.25				76	84.25	161	27.25	41.75	69.25	106.75	9.25	18.5	123.5	144.5	125.25
			2018-11-07 19:00:03	117.75	35.8333		105.5	121.5	120.5	41.75	22	98	80.25	26.75	36.25	81	162.25	105.75				105.5	121.5	120.5	41.75	22	98	80.25	26.75	36.25	81	162.25	105.75
			2018-11-07 19:05:03	120.25	35.9167		117.75	81.25	126.5	47	26	41.25	70.25	14.75	27.75	128	146.75	122				117.75	81.25	126.5	47	26	41.25	70.25	14.75	27.75	128	146.75	122
			2018-11-07 19:10:03	121.5	36		120.25	85.25	183.25	45.5	54	38.5	23.25	20	43.5	152.25	136	75.75				120.25	85.25	183.25	45.5	54	38.5	23.25	20	43.5	152.25	136	75.75
			2018-11-07 19:15:03	91.5	36.0833		121.5	108	132.25	43.5	11.25	66	106.25	35	64.5	128.75	100.25	47.25				121.5	108	132.25	43.5	11.25	66	106.25	35	64.5	128.75	100.25	47.25
			2018-11-07 19:20:03	136.25	36.1667		91.5	61	83	113.25	62	88	169.5	21	78.25	93.5	145.25	2.5				91.5	61	83	113.25	62	88	169.5	21	78.25	93.5	145.25	2.5
			2018-11-07 19:25:03	245	36.25		136.25	113.5	104	91.75	60.75	90.25	139	97.25	52.75	48.5	61.25	36.5				136.25	113.5	104	91.75	60.75	90.25	139	97.25	52.75	48.5	61.25	36.5
			2018-11-07 19:30:03	205.5	36.3333		245	145.25	123.25	124.5	75	96.25	101.25	130.5	26.25	58.5	50.25	55.5				245	145.25	123.25	124.5	75	96.25	101.25	130.5	26.25	58.5	50.25	55.5
			2018-11-07 19:35:03	268.25	36.4167		205.5	175	112	133.5	52.75	98.25	96.25	132.25	27.75	79.5	43.75	60.75				205.5	175	112	133.5	52.75	98.25	96.25	132.25	27.75	79.5	43.75	60.75
			2018-11-07 19:40:03	271	36.5		268.25	205.75	111.5	113.25	57.5	37	130.75	130.75	50.25	28.75	29	50.75				268.25	205.75	111.5	113.25	57.5	37	130.75	130.75	50.25	28.75	29	50.75
			2018-11-07 19:45:03	251.75	36.5833		271	174	122.75	37.25	43.75	65.5	152	68.75	61.75	20	11.25	36				271	174	122.75	37.25	43.75	65.5	152	68.75	61.75	20	11.25	36
			2018-11-07 19:50:03	196.5	36.6667		251.75	174	135	60.75	24	50.5	211.25	82.25	86.5	3.5	8.25	13				251.75	174	135	60.75	24	50.5	211.25	82.25	86.5	3.5	8.25	13
			2018-11-07 19:55:03	151	36.75		196.5	163.75	155.5	88.5	26	122.5	160.5	87.25	84.5	6	30	12.25				196.5	163.75	155.5	88.5	26	122.5	160.5	87.25	84.5	6	30	12.25
			2018-11-07 20:00:03	201.75	36.8333		151	139.25	177.25	95	83	118	124.25	17.25	139.75	6	47.75	6.75				151	139.25	177.25	95	83	118	124.25	17.25	139.75	6	47.75	6.75
			2018-11-07 20:05:03	171.75	36.9167		201.75	130.5	176.75	81.75	64	119	83	22.5	129	9.25	50.5	7.75				201.75	130.5	176.75	81.75	64	119	83	22.5	129	9.25	50.5	7.75
			2018-11-07 20:10:03	218.25	37		171.75	147.25	216.75	47.75	17.25	106.5	34.75	53.5	166.5	7	54.5	36				171.75	147.25	216.75	47.75	17.25	106.5	34.75	53.5	166.5	7	54.5	36
			2018-11-07 20:15:03	162.5	37.0833		218.25	178.25	190.75	71	84.5	79.25	13	34.25	144.75	12.25	76.75	35.25				218.25	178.25	190.75	71	84.5	79.25	13	34.25	144.75	12.25	76.75	35.25
			2018-11-07 20:20:03	116.5	37.1667		162.5	174.75	100.5	89.25	94.5	86.5	22.5	48	76	38.75	66	75.5				162.5	174.75	100.5	89.25	94.5	86.5	22.5	48	76	38.75	66	75.5
			2018-11-07 20:25:03	114.75	37.25		116.5	186.75	93.25	109.5	133.75	64.25	35	80	84.5	35.5	80.75	108.75				116.5	186.75	93.25	109.5	133.75	64.25	35	80	84.5	35.5	80.75	108.75
			2018-11-07 20:30:03	186	37.3333		114.75	226.5	117.75	147.5	108	138.5	28	107	93.75	20	107	172.25				114.75	226.5	117.75	147.5	108	138.5	28	107	93.75	20	107	172.25
			2018-11-07 20:35:03	172	37.4167		186	294.75	138.25	152.75	103.75	53.25	48	226.75	54.5	79.25	102.75	103				186	294.75	138.25	152.75	103.75	53.25	48	226.75	54.5	79.25	102.75	103
			2018-11-07 20:40:03	67.5	37.5		172	264.5	139.25	233	92.5	70.75	54.75	226.75	58.75	84.75	102.5	90.25				172	264.5	139.25	233	92.5	70.75	54.75	226.75	58.75	84.75	102.5	90.25
			2018-11-07 20:45:03	65.25	37.5833		67.5	271	223.25	228.5	60	93.5	64	183.5	71.75	74.5	51.25	97				67.5	271	223.25	228.5	60	93.5	64	183.5	71.75	74.5	51.25	97
			2018-11-07 20:50:03	80.5	37.6667		65.25	240.5	249.75	131.5	146.75	213.5	60.5	139.75	77	127.5	65	73				65.25	240.5	249.75	131.5	146.75	213.5	60.5	139.75	77	127.5	65	73
			2018-11-07 20:55:03	78.5	37.75		80.5	287.5	269	237.75	155	93	120.25	43.5	58	202	46.75	50				80.5	287.5	269	237.75	155	93	120.25	43.5	58	202	46.75	50
			2018-11-07 21:00:03	82	37.8333		78.5	208.5	290	246.5	192.75	184	93.5	51	29.25	125.25	22.5	32.5				78.5	208.5	290	246.5	192.75	184	93.5	51	29.25	125.25	22.5	32.5
			2018-11-07 21:05:03	56.5	37.9167		82	290.5	256.75	185.25	247	110.75	91.75	16.25	14.5	171.5	29.75	17.25				82	290.5	256.75	185.25	247	110.75	91.75	16.25	14.5	171.5	29.75	17.25
			2018-11-07 21:10:03	65	38		56.5	240.25	245.25	239.25	265.25	99.25	152.75	55.25	14.25	173.75	91.25	35.5				56.5	240.25	245.25	239.25	265.25	99.25	152.75	55.25	14.25	173.75	91.25	35.5
			2018-11-07 21:15:03	61.75	38.0833		65	243.25	285	230.25	209.75	105	35.25	20	33.25	92.5	118.75	99.25				65	243.25	285	230.25	209.75	105	35.25	20	33.25	92.5	118.75	99.25
			2018-11-07 21:20:03	183.5	38.1667		61.75	163.75	256.75	193	218.75	128	15.25	13.5	47	73.75	141.75	60.25				61.75	163.75	256.75	193	218.75	128	15.25	13.5	47	73.75	141.75	60.25
			2018-11-07 21:25:03	211	38.25		183.5	207.5	276.25	185.25	192	128.25	100.5	59	16.5	60.5	174.25	38				183.5	207.5	276.25	185.25	192	128.25	100.5	59	16.5	60.5	174.25	38
			2018-11-07 21:30:03	192.75	38.3333		211	200.5	309.25	161.25	195.25	166.5	103.25	78	22.25	41.5	118.75	14				211	200.5	309.25	161.25	195.25	166.5	103.25	78	22.25	41.5	118.75	14
			2018-11-07 21:35:03	180.75	38.4167		192.75	154.75	273.25	234.5	187.5	266	45.75	80.25	37.25	50.75	131.75	28.5				192.75	154.75	273.25	234.5	187.5	266	45.75	80.25	37.25	50.75	131.75	28.5
			2018-11-07 21:40:03	239.25	38.5		180.75	106.25	271.25	243	178	225.25	27.75	83	102.75	13.75	80.75	38.5				180.75	106.25	271.25	243	178	225.25	27.75	83	102.75	13.75	80.75	38.5
			2018-11-07 21:45:03	204.5	38.5833		239.25	86	286.5	233.75	231.25	384.25	38.25	113.25	97	14.25	116.75	28.5				239.25	86	286.5	233.75	231.25	384.25	38.25	113.25	97	14.25	116.75	28.5
			2018-11-07 21:50:03	209.25	38.6667		204.5	50.5	296.5	140.5	269.5	431.75	60.75	118	101.75	8.25	119	33.5				204.5	50.5	296.5	140.5	269.5	431.75	60.75	118	101.75	8.25	119	33.5
			2018-11-07 21:55:03	152	38.75		209.25	25.25	280.25	166	252.25	426.25	56.25	177	101.75	21	147.25	73.75				209.25	25.25	280.25	166	252.25	426.25	56.25	177	101.75	21	147.25	73.75
			2018-11-07 22:00:03	165	38.8333		152	71	279.25	208.5	189.5	410.5	79.5	154	103.25	51	126	109.75				152	71	279.25	208.5	189.5	410.5	79.5	154	103.25	51	126	109.75
			2018-11-07 22:05:03	185.25	38.9167		165	61.5	302	252.25	188.25	397	124	97.25	117.75	53	125.5	100				165	61.5	302	252.25	188.25	397	124	97.25	117.75	53	125.5	100
			2018-11-07 22:10:03	175.75	39		185.25	57.5	244.5	310.25	193.75	378	184.25	66	164.5	75.25	96.5	81.25				185.25	57.5	244.5	310.25	193.75	378	184.25	66	164.5	75.25	96.5	81.25
			2018-11-07 22:15:03	166.75	39.0833		175.75	38	254.75	234	277.5	388.25	131	92.75	113.75	69.75	37.75	54.75				175.75	38	254.75	234	277.5	388.25	131	92.75	113.75	69.75	37.75	54.75
			2018-11-07 22:20:03	193.5	39.1667		166.75	18	166.5	208.75	331.75	326	121.5	141.5	72.75	82.75	16.5	88.75				166.75	18	166.5	208.75	331.75	326	121.5	141.5	72.75	82.75	16.5	88.75
			2018-11-07 22:25:03	118.25	39.25		193.5	65.5	122.25	259.5	273.5	311.25	107.75	132.75	57.25	24.25	10.75	105.5				193.5	65.5	122.25	259.5	273.5	311.25	107.75	132.75	57.25	24.25	10.75	105.5
			2018-11-07 22:30:03	37.5	39.3333		118.25	53.5	112	275.75	225.25	290.75	123.75	114.25	59.25	97	15	131.5				118.25	53.5	112	275.75	225.25	290.75	123.75	114.25	59.25	97	15	131.5
			2018-11-07 22:35:03	32.75	39.4167		37.5	66.75	54.75	247.75	269.5	320.5	113.5	166.75	72.25	86.5	7	135.25				37.5	66.75	54.75	247.75	269.5	320.5	113.5	166.75	72.25	86.5	7	135.25
			2018-11-07 22:40:03	77.5	39.5		32.75	93.25	66.5	303.25	273	219.5	93.5	213.5	122.5	124.25	8.25	101.25				32.75	93.25	66.5	303.25	273	219.5	93.5	213.5	122.5	124.25	8.25	101.25
			2018-11-07 22:45:03	118	39.5833		77.5	108.25	73.25	326.75	264.25	192	138.75	250.25	268.5	121.5	16	94.5				77.5	108.25	73.25	326.75	264.25	192	138.75	250.25	268.5	121.5	16	94.5
			2018-11-07 22:50:03	94	39.6667		118	138.75	30.75	247	293	238.25	136.25	278.75	308.25	77.5	8.5	71				118	138.75	30.75	247	293	238.25	136.25	278.75	308.25	77.5	8.5	71
			2018-11-07 22:55:03	127.75	39.75		94	116.5	8	268.25	307.75	321.5	161	239.75	270.25	95.5	12.5	19				94	116.5	8	268.25	307.75	321.5	161	239.75	270.25	95.5	12.5	19
			2018-11-07 23:00:03	162.5	39.8333		127.75	71.75	27.75	293	274.5	352	163	215	161	104.25	19.75	21.5				127.75	71.75	27.75	293	274.5	352	163	215	161	104.25	19.75	21.5
			2018-11-07 23:05:03	154.25	39.9167		162.5	89.25	38.25	266.25	220.25	278	214	128	111.5	76.5	26.5	22.75				162.5	89.25	38.25	266.25	220.25	278	214	128	111.5	76.5	26.5	22.75
			2018-11-07 23:10:03	118.25	40		154.25	42.5	88.5	269.25	248.5	282	278.75	86	131.25	94.5	28.75	41				154.25	42.5	88.5	269.25	248.5	282	278.75	86	131.25	94.5	28.75	41
			2018-11-07 23:15:03	108	40.0833		118.25	48.5	97.75	244.25	243.5	239.75	209.5	44	107.75	114.75	78	96.75				118.25	48.5	97.75	244.25	243.5	239.75	209.5	44	107.75	114.75	78	96.75
			2018-11-07 23:20:03	156	40.1667		108	27.75	61	220.25	226	314.75	176.75	111	115.25	121	120.25	89				108	27.75	61	220.25	226	314.75	176.75	111	115.25	121	120.25	89
			2018-11-07 23:25:03	193	40.25		156	50.25	85.75	167.75	300.75	327.5	191.5	81.75	152.5	112.25	146	72				156	50.25	85.75	167.75	300.75	327.5	191.5	81.75	152.5	112.25	146	72
			2018-11-07 23:30:03	156	40.3333		193	97.25	144	188.25	282.25	302.75	135.5	73.5	72	163	159	135.25				193	97.25	144	188.25	282.25	302.75	135.5	73.5	72	163	159	135.25
			2018-11-07 23:35:03	160.75	40.4167		156	69.75	138	154.25	195.75	357.75	83.25	98.5	83	191.75	149	131.75				156	69.75	138	154.25	195.75	357.75	83.25	98.5	83	191.75	149	131.75
			2018-11-07 23:40:03	146.75	40.5		160.75	60.5	87.25	135	224.25	347.75	167.25	115.25	58.5	194.25	203	109.75				160.75	60.5	87.25	135	224.25	347.75	167.25	115.25	58.5	194.25	203	109.75
			2018-11-07 23:45:03	100.5	40.5833		146.75	136.5	103.25	158.75	201.25	366.25	251.75	127.75	72.25	222.25	213.75	131				146.75	136.5	103.25	158.75	201.25	366.25	251.75	127.75	72.25	222.25	213.75	131
			2018-11-07 23:50:03	136.5	40.6667		100.5	113.5	125.75	115	199.75	314.5	274.5	217	75.5	163.25	231	108.25				100.5	113.5	125.75	115	199.75	314.5	274.5	217	75.5	163.25	231	108.25
			2018-11-07 23:55:03	62.5	40.75		136.5	174.75	175	119.25	233.25	341.5	281.75	228	121.75	127.5	150.25	107.25				136.5	174.75	175	119.25	233.25	341.5	281.75	228	121.75	127.5	150.25	107.25
			2018-11-08 00:00:03	55.25	40.8333		62.5	169.5	143.5	94.75	268	341.75	312.75	231.25	126.75	148.5	133.75	80.25				62.5	169.5	143.5	94.75	268	341.75	312.75	231.25	126.75	148.5	133.75	80.25
			2018-11-08 00:05:03	89.75	40.9167		55.25	215.25	145.75	34	176.5	259.5	173.5	224.5	144	157.25	111	135.75				55.25	215.25	145.75	34	176.5	259.5	173.5	224.5	144	157.25	111	135.75
			2018-11-08 00:10:03	86.25	41		89.75	218	147.5	37	163	264.25	218.75	230.75	209.5	131.75	99.75	154.5				89.75	218	147.5	37	163	264.25	218.75	230.75	209.5	131.75	99.75	154.5
			2018-11-08 00:15:03	120	41.0833		86.25	250.75	148.25	29.25	243	318.5	244.25	207.5	179	167.25	167.75	156.5				86.25	250.75	148.25	29.25	243	318.5	244.25	207.5	179	167.25	167.75	156.5
			2018-11-08 00:20:03	123.5	41.1667		120	180.5	160.5	47.25	216.25	360.5	259	173	174.5	136.25	106	199				120	180.5	160.5	47.25	216.25	360.5	259	173	174.5	136.25	106	199
			2018-11-08 00:25:03	104.5	41.25		123.5	176	205.75	27.25	137.75	338.25	284.75	207	174	146.25	141.75	175.75				123.5	176	205.75	27.25	137.75	338.25	284.75	207	174	146.25	141.75	175.75
			2018-11-08 00:30:03	31.75	41.3333		104.5	189	173.75	26	144.25	371.25	295.75	207.5	147	178.25	101.25	126.5				104.5	189	173.75	26	144.25	371.25	295.75	207.5	147	178.25	101.25	126.5
			2018-11-08 00:35:03	79	41.4167		31.75	84	161	47	100.75	346.25	342.75	195	134.5	206.75	104	88				31.75	84	161	47	100.75	346.25	342.75	195	134.5	206.75	104	88
			2018-11-08 00:40:03	116.25	41.5		79	52.75	138.5	38.5	118.75	334.5	311.75	243.5	112.25	185.75	101.5	138.25				79	52.75	138.5	38.5	118.75	334.5	311.75	243.5	112.25	185.75	101.5	138.25
			2018-11-08 00:45:03	82	41.5833		116.25	55.5	101.5	37.5	137.5	344.25	303.5	270.5	154.25	216.5	112.25	126.75				116.25	55.5	101.5	37.5	137.5	344.25	303.5	270.5	154.25	216.5	112.25	126.75
			2018-11-08 00:50:03	73.5	41.6667		82	104.25	48.75	30.25	72.5	347.5	274.75	332.25	191	232	181.5	125.25				82	104.25	48.75	30.25	72.5	347.5	274.75	332.25	191	232	181.5	125.25
			2018-11-08 00:55:03	78.5	41.75		73.5	129.75	82.25	56.25	17.5	329.75	237.5	281.5	249.5	200.75	239	227.75				73.5	129.75	82.25	56.25	17.5	329.75	237.5	281.5	249.5	200.75	239	227.75
			2018-11-08 01:00:03	75.5	41.8333		78.5	162.5	87	103	114	372.25	224.75	209.25	263.5	180	278.75	108.75				78.5	162.5	87	103	114	372.25	224.75	209.25	263.5	180	278.75	108.75
			2018-11-08 01:05:03	57.5	41.9167		75.5	106.5	132.5	168	179.25	359.25	279.5	232	290.25	225	330.25	144.5				75.5	106.5	132.5	168	179.25	359.25	279.5	232	290.25	225	330.25	144.5
			2018-11-08 01:10:03	39.5	42		57.5	92	87.25	132.25	231.25	312.5	319.25	243.25	259.75	194.5	298.25	141.5				57.5	92	87.25	132.25	231.25	312.5	319.25	243.25	259.75	194.5	298.25	141.5
			2018-11-08 01:15:03	62	42.0833		39.5	103	131.75	139.5	189.5	361.75	346.75	289.5	206.75	182.75	231.5	117.25				39.5	103	131.75	139.5	189.5	361.75	346.75	289.5	206.75	182.75	231.5	117.25
			2018-11-08 01:20:03	54.25	42.1667		62	94	74.5	83.5	136	357.5	333.75	293	227.25	158.5	310	153.5				62	94	74.5	83.5	136	357.5	333.75	293	227.25	158.5	310	153.5
			2018-11-08 01:25:03	84.25	42.25		54.25	37.5	40.25	129.5	58	345.5	320.5	315.75	254	165.5	319.25	169.25				54.25	37.5	40.25	129.5	58	345.5	320.5	315.75	254	165.5	319.25	169.25
			2018-11-08 01:30:03	72.25	42.3333		84.25	71	108.25	178.75	129.25	324.5	298.25	318.75	217	181.25	198.75	199				84.25	71	108.25	178.75	129.25	324.5	298.25	318.75	217	181.25	198.75	199
			2018-11-08 01:35:03	30.75	42.4167		72.25	97	107.5	215.5	210.25	329.5	359	372	205.5	150.5	168.75	250.5				72.25	97	107.5	215.5	210.25	329.5	359	372	205.5	150.5	168.75	250.5
			2018-11-08 01:40:03	71.5	42.5		30.75	100	112	197	199	228.25	337	350.5	218.75	225.5	214.75	300.5				30.75	100	112	197	199	228.25	337	350.5	218.75	225.5	214.75	300.5
			2018-11-08 01:45:03	103.25	42.5833		71.5	88.25	142	130.75	70.5	330.25	280.25	319.5	288.5	298	167.5	215.5				71.5	88.25	142	130.75	70.5	330.25	280.25	319.5	288.5	298	167.5	215.5
			2018-11-08 01:50:03	152.75	42.6667		103.25	68	126.25	237	57.75	257.25	315	327.25	254.5	240.75	153.25	274.5				103.25	68	126.25	237	57.75	257.25	315	327.25	254.5	240.75	153.25	274.5
			2018-11-08 01:55:03	129.75	42.75		152.75	75.5	136	223.25	91.5	202.75	289.5	293.5	289	267	203	263.25				152.75	75.5	136	223.25	91.5	202.75	289.5	293.5	289	267	203	263.25
			2018-11-08 02:00:03	130.5	42.8333		129.75	82.25	126.75	242.25	178	204.5	208.25	301	262.75	378.75	275	213.5				129.75	82.25	126.75	242.25	178	204.5	208.25	301	262.75	378.75	275	213.5
			2018-11-08 02:05:03	68.25	42.9167		130.5	114.75	160	199.75	144.25	195.25	239.25	291.5	268.5	358.5	235.75	180.5				130.5	114.75	160	199.75	144.25	195.25	239.25	291.5	268.5	358.5	235.75	180.5
			2018-11-08 02:10:03	65.75	43		68.25	87.75	112.5	186	207	141.25	184.5	304.25	277.75	328	277.75	118				68.25	87.75	112.5	186	207	141.25	184.5	304.25	277.75	328	277.75	118
			2018-11-08 02:15:03	38.5	43.0833		65.75	73	120.25	139.5	164	136	84.5	302.75	291.25	274	268.5	167.75				65.75	73	120.25	139.5	164	136	84.5	302.75	291.25	274	268.5	167.75
			2018-11-08 02:20:03	112.75	43.1667		38.5	115	105.75	135.5	188	115	25.25	309.5	273.5	282.25	271	214.5				38.5	115	105.75	135.5	188	115	25.25	309.5	273.5	282.25	271	214.5
			2018-11-08 02:25:03	94.75	43.25		112.75	163.5	178.25	144.5	145.25	107	14	312.75	305	304.5	280.5	289.25				112.75	163.5	178.25	144.5	145.25	107	14	312.75	305	304.5	280.5	289.25
			2018-11-08 02:30:03	110.75	43.3333		94.75	117.25	236.75	183.5	152	54.25	9.5	287.75	340.25	273.25	320.75	319.5				94.75	117.25	236.75	183.5	152	54.25	9.5	287.75	340.25	273.25	320.75	319.5
			2018-11-08 02:35:03	184.25	43.4167		110.75	119.5	258	163.5	212.5	39	77.25	340	268.75	248.5	286.75	304.75				110.75	119.5	258	163.5	212.5	39	77.25	340	268.75	248.5	286.75	304.75
			2018-11-08 02:40:03	124.75	43.5		184.25	94.75	229	127.5	309	69.75	47.25	344.75	248.5	287	343.25	268.5				184.25	94.75	229	127.5	309	69.75	47.25	344.75	248.5	287	343.25	268.5
			2018-11-08 02:45:03	97.75	43.5833		124.75	147	195.25	123.75	181	93.75	22	307.25	325.5	286.25	277.5	245.5				124.75	147	195.25	123.75	181	93.75	22	307.25	325.5	286.25	277.5	245.5
			2018-11-08 02:50:03	99.5	43.6667		97.75	186.75	194.5	70.25	196.25	128	69.25	317.75	333.75	217	329.5	255.5				97.75	186.75	194.5	70.25	196.25	128	69.25	317.75	333.75	217	329.5	255.5
			2018-11-08 02:55:03	72.75	43.75		99.5	144	117.75	117.5	253	132	92.75	247.5	330.5	220.25	301.75	184.5				99.5	144	117.75	117.5	253	132	92.75	247.5	330.5	220.25	301.75	184.5
			2018-11-08 03:00:03	26	43.8333		72.75	48.75	156.5	148.75	250.75	157	128	182	299.25	259.25	300.25	174.75				72.75	48.75	156.5	148.75	250.75	157	128	182	299.25	259.25	300.25	174.75
			2018-11-08 03:05:03	31.25	43.9167		26	43	144.25	162.5	218	172	102	173.75	228.25	249	328.75	261				26	43	144.25	162.5	218	172	102	173.75	228.25	249	328.75	261
			2018-11-08 03:10:03	11.5	44		31.25	95.5	134	191.25	130.5	191.25	95.25	174	328.75	292.5	294.25	205.5				31.25	95.5	134	191.25	130.5	191.25	95.25	174	328.75	292.5	294.25	205.5
			2018-11-08 03:15:03	61.5	44.0833		11.5	75.75	116	191.75	108.75	166.75	96	168.75	303.25	325.25	286.75	234.5				11.5	75.75	116	191.75	108.75	166.75	96	168.75	303.25	325.25	286.75	234.5
			2018-11-08 03:20:03	86.25	44.1667		61.5	134.75	104.25	117.75	97.5	163.25	93.25	123.5	341.5	345.75	245.75	206.25				61.5	134.75	104.25	117.75	97.5	163.25	93.25	123.5	341.5	345.75	245.75	206.25
			2018-11-08 03:25:03	65.5	44.25		86.25	179.75	37.5	116.75	150.25	199.5	104.5	93	292.75	358.75	255.25	184.25				86.25	179.75	37.5	116.75	150.25	199.5	104.5	93	292.75	358.75	255.25	184.25
			2018-11-08 03:30:03	101.75	44.3333		65.5	177.75	52.5	84.25	102.5	159.25	124	134.25	268	343	224	270.25				65.5	177.75	52.5	84.25	102.5	159.25	124	134.25	268	343	224	270.25
			2018-11-08 03:35:03	106.75	44.4167		101.75	174.25	47.25	93.25	146.5	192.25	172	76.75	286.5	296.25	164.25	237				101.75	174.25	47.25	93.25	146.5	192.25	172	76.75	286.5	296.25	164.25	237
			2018-11-08 03:40:03	63.75	44.5		106.75	121	34	59.5	123	224.5	193.5	67.5	257.25	238.75	218.75	265.75				106.75	121	34	59.5	123	224.5	193.5	67.5	257.25	238.75	218.75	265.75
			2018-11-08 03:45:03	46.75	44.5833		63.75	113.75	18.5	67.75	119.5	237.25	167	119.25	263.5	271.5	277.75	285.5				63.75	113.75	18.5	67.75	119.5	237.25	167	119.25	263.5	271.5	277.75	285.5
			2018-11-08 03:50:03	41.75	44.6667		46.75	96.75	30.25	43.5	74	125.75	154.5	171.75	220	254	216.25	190.25				46.75	96.75	30.25	43.5	74	125.75	154.5	171.75	220	254	216.25	190.25
			2018-11-08 03:55:03	101.25	44.75		41.75	91	10.25	28.25	96	88	237	196.25	179.75	275.75	212.5	229.5				41.75	91	10.25	28.25	96	88	237	196.25	179.75	275.75	212.5	229.5
			2018-11-08 04:00:03	105.5	44.8333		101.25	80.5	44.75	148	73	74.5	255.5	88.75	198.25	208	203.5	290.25				101.25	80.5	44.75	148	73	74.5	255.5	88.75	198.25	208	203.5	290.25
			2018-11-08 04:05:03	146.5	44.9167		105.5	96.5	96.5	84	85.75	85	296.5	92.5	193.25	198.5	205.5	242				105.5	96.5	96.5	84	85.75	85	296.5	92.5	193.25	198.5	205.5	242
			2018-11-08 04:10:03	231	45		146.5	88.25	118.75	124	80.25	114	293.25	121.25	228.75	266.75	177	302.75				146.5	88.25	118.75	124	80.25	114	293.25	121.25	228.75	266.75	177	302.75
			2018-11-08 04:15:03	245.5	45.0833		231	58.25	90	100	55.5	83.25	240.5	128.25	196.75	205	165.5	306				231	58.25	90	100	55.5	83.25	240.5	128.25	196.75	205	165.5	306
			2018-11-08 04:20:03	173.5	45.1667		245.5	37	64.25	59.5	105.25	38.25	270	118.75	230.75	194.75	213	240.75				245.5	37	64.25	59.5	105.25	38.25	270	118.75	230.75	194.75	213	240.75
			2018-11-08 04:25:03	136.25	45.25		173.5	108.5	40.5	94.25	30	106	207.5	213.5	233.25	285.25	189.75	267.75				173.5	108.5	40.5	94.25	30	106	207.5	213.5	233.25	285.25	189.75	267.75
			2018-11-08 04:30:03	124.75	45.3333		136.25	106.75	66.5	155	122.75	184.75	288	236	230.25	171.25	208	275.5				136.25	106.75	66.5	155	122.75	184.75	288	236	230.25	171.25	208	275.5
			2018-11-08 04:35:03	127.75	45.4167		124.75	114.75	112	134	52	160.25	307	319	252	255.5	259.75	307.75				124.75	114.75	112	134	52	160.25	307	319	252	255.5	259.75	307.75
			2018-11-08 04:40:03	73.25	45.5		127.75	165.25	75.5	173.25	98.5	165.75	207.5	223.75	204.5	269	247.5	311				127.75	165.25	75.5	173.25	98.5	165.75	207.5	223.75	204.5	269	247.5	311
			2018-11-08 04:45:03	98.25	45.5833		73.25	116.75	115.75	122.5	160.25	221	214.5	211.75	150.75	246.75	220.75	286.25				73.25	116.75	115.75	122.5	160.25	221	214.5	211.75	150.75	246.75	220.75	286.25
			2018-11-08 04:50:03	29.75	45.6667		98.25	132.5	126.25	167.25	153.5	104.75	229.5	179	149.25	242.25	302.5	334.25				98.25	132.5	126.25	167.25	153.5	104.75	229.5	179	149.25	242.25	302.5	334.25
			2018-11-08 04:55:03	34.75	45.75		29.75	109.75	122.25	139.75	169.75	118	256.5	232.75	126.25	238.25	352.5	358.25				29.75	109.75	122.25	139.75	169.75	118	256.5	232.75	126.25	238.25	352.5	358.25
			2018-11-08 05:00:03	43.5	45.8333		34.75	124.5	93.25	100	236	205	159.75	166.5	175	226	266.25	347.75				34.75	124.5	93.25	100	236	205	159.75	166.5	175	226	266.25	347.75
			2018-11-08 05:05:03	46.5	45.9167		43.5	76.5	104	159	202	210	184	174	227.25	184.5	278.25	319.25				43.5	76.5	104	159	202	210	184	174	227.25	184.5	278.25	319.25
			2018-11-08 05:10:03	79.75	46		46.5	73.25	147	234.5	240.75	282.75	143.5	133.75	181.5	147.5	235	309.75				46.5	73.25	147	234.5	240.75	282.75	143.5	133.75	181.5	147.5	235	309.75
			2018-11-08 05:15:03	110.25	46.0833		79.75	126.5	160.25	112.75	250.75	197.75	92	202.25	184.5	151.75	256	310.5				79.75	126.5	160.25	112.75	250.75	197.75	92	202.25	184.5	151.75	256	310.5
			2018-11-08 05:20:03	121.25	46.1667		110.25	133.75	127.5	56.75	249.75	249.25	142.25	227.5	138	120.5	259.5	343.25				110.25	133.75	127.5	56.75	249.75	249.25	142.25	227.5	138	120.5	259.5	343.25
			2018-11-08 05:25:03	110.75	46.25		121.25	126	122.75	72.25	184.5	242.75	136.25	173.25	181.5	114	286.75	250				121.25	126	122.75	72.25	184.5	242.75	136.25	173.25	181.5	114	286.75	250
			2018-11-08 05:30:03	150.25	46.3333		110.75	139.25	115.5	170.75	176.25	213.75	140.75	258.75	198.5	119.25	296.5	243				110.75	139.25	115.5	170.75	176.25	213.75	140.75	258.75	198.5	119.25	296.5	243
			2018-11-08 05:35:03	215	46.4167		150.25	170.75	201.75	230.5	122	232.5	182.5	272.5	190.75	119	267.25	323.75				150.25	170.75	201.75	230.5	122	232.5	182.5	272.5	190.75	119	267.25	323.75
			2018-11-08 05:40:03	209.25	46.5		215	148.75	144.5	202.75	127.5	206	135.5	231.25	162.5	66.25	251.5	315.25				215	148.75	144.5	202.75	127.5	206	135.5	231.25	162.5	66.25	251.5	315.25
			2018-11-08 05:45:03	179.75	46.5833		209.25	145.5	179.25	191.5	254.75	221.75	176.25	249.25	234.25	143	188.25	319.25				209.25	145.5	179.25	191.5	254.75	221.75	176.25	249.25	234.25	143	188.25	319.25
			2018-11-08 05:50:03	204.5	46.6667		179.75	136.25	148.5	225.75	215.75	248	127.5	252.25	161.25	156.25	165.5	321				179.75	136.25	148.5	225.75	215.75	248	127.5	252.25	161.25	156.25	165.5	321
			2018-11-08 05:55:03	205.75	46.75		204.5	127	288	262.5	258.5	214.75	173.5	238.5	229	134.75	188.25	279.5				204.5	127	288	262.5	258.5	214.75	173.5	238.5	229	134.75	188.25	279.5
			2018-11-08 06:00:03	216.75	46.8333		205.75	124.25	296.25	235.5	260.25	249.25	285	227.5	227	172	235.5	235.75				205.75	124.25	296.25	235.5	260.25	249.25	285	227.5	227	172	235.5	235.75
			2018-11-08 06:05:03	235.5	46.9167		216.75	144	224	236.5	335	244.25	228.75	302.5	180.75	159.25	180.5	290.75				216.75	144	224	236.5	335	244.25	228.75	302.5	180.75	159.25	180.5	290.75
			2018-11-08 06:10:03	204.25	47		235.5	152.5	239.5	253.5	334.25	244.5	204.25	253.5	214.75	163.75	171.5	192.25				235.5	152.5	239.5	253.5	334.25	244.5	204.25	253.5	214.75	163.75	171.5	192.25
			2018-11-08 06:15:03	205	47.0833		204.25	170.5	280.75	256.75	333	245.25	200	296.75	273.5	264.25	207.75	219.75				204.25	170.5	280.75	256.75	333	245.25	200	296.75	273.5	264.25	207.75	219.75
			2018-11-08 06:20:03	208.75	47.1667		205	176.25	290.5	237.25	259.25	295	202.5	320.75	279.75	210.25	181.75	173.5				205	176.25	290.5	237.25	259.25	295	202.5	320.75	279.75	210.25	181.75	173.5
			2018-11-08 06:25:03	215.5	47.25		208.75	229	191.25	235.75	270.75	321.25	258.5	276.75	286.5	311	181.5	177.75				208.75	229	191.25	235.75	270.75	321.25	258.5	276.75	286.5	311	181.5	177.75
			2018-11-08 06:30:03	131.25	47.3333		215.5	272.25	212.5	163.25	233	327.75	262	213.25	216.5	297.25	163.5	86.75				215.5	272.25	212.5	163.25	233	327.75	262	213.25	216.5	297.25	163.5	86.75
			2018-11-08 06:35:03	140.5	47.4167		131.25	259.5	247.5	159.25	175.75	298.5	266	232.25	243.5	282	132	115.5				131.25	259.5	247.5	159.25	175.75	298.5	266	232.25	243.5	282	132	115.5
			2018-11-08 06:40:03	118.75	47.5		140.5	254	168.25	158.75	98.75	331.25	260.75	192	256.5	319.5	204.75	127.5				140.5	254	168.25	158.75	98.75	331.25	260.75	192	256.5	319.5	204.75	127.5
			2018-11-08 06:45:03	121.5	47.5833		118.75	169	171.75	111.75	64.5	300.5	287.25	262.5	225.5	328.75	257	133				118.75	169	171.75	111.75	64.5	300.5	287.25	262.5	225.5	328.75	257	133
			2018-11-08 06:50:03	65.75	47.6667		121.5	117.25	135	95	21.75	282.25	273.5	286.75	224.5	367.75	210.25	115.75				121.5	117.25	135	95	21.75	282.25	273.5	286.75	224.5	367.75	210.25	115.75
			2018-11-08 06:55:03	36.5	47.75		65.75	125	86	100.75	4.5	256.75	237	241.5	282.5	279.75	138.25	120.5				65.75	125	86	100.75	4.5	256.75	237	241.5	282.5	279.75	138.25	120.5
			2018-11-08 07:00:03	48	47.8333		36.5	110.25	55.5	84.25	8.5	290.5	247	192.75	310.25	245.25	160.5	75				36.5	110.25	55.5	84.25	8.5	290.5	247	192.75	310.25	245.25	160.5	75
			2018-11-08 07:05:03	50.25	47.9167		48	42.75	27.5	29.25	19.5	343	229	179.75	330	187.5	121	99.25				48	42.75	27.5	29.25	19.5	343	229	179.75	330	187.5	121	99.25
			2018-11-08 07:10:03	12	48		50.25	19.25	24.25	17.5	4.5	296.5	208.5	182.5	349.5	162.5	218.75	184.5				50.25	19.25	24.25	17.5	4.5	296.5	208.5	182.5	349.5	162.5	218.75	184.5
			2018-11-08 07:15:03	22.5
			2018-11-08 07:20:03	66.5
			2018-11-08 07:25:03	25.75
			2018-11-08 07:30:03	3
			2018-11-08 07:35:03	13.75
			2018-11-08 07:40:03	62.75
			2018-11-08 07:45:03	59.75
			2018-11-08 07:50:03	44.5
			2018-11-08 07:55:03	48.75
			2018-11-08 08:00:03	108.5
			2018-11-08 08:05:03	103.5
			2018-11-08 08:10:03	99.25
			2018-11-08 08:15:03	68.5
			2018-11-08 08:20:03	45
			2018-11-08 08:25:03	17
			2018-11-08 08:30:03	14.5
			2018-11-08 08:35:03	17.75
			2018-11-08 08:40:03	22.5
			2018-11-08 08:45:03	56
			2018-11-08 08:50:03	38.25
			2018-11-08 08:55:03	35.25
			2018-11-08 09:00:03	39
			2018-11-08 09:05:03	91.5
			2018-11-08 09:10:03	34.25
			2018-11-08 09:15:03	40.75
			2018-11-08 09:20:03	66
			2018-11-08 09:25:03	85.25
			2018-11-08 09:30:03	61.25
			2018-11-08 09:35:03	70.75
			2018-11-08 09:40:03	24
			2018-11-08 09:45:03	43.5
			2018-11-08 09:50:03	23.25
			2018-11-08 09:55:03	55
			2018-11-08 10:00:03	66.25
			2018-11-08 10:05:03	56.75
			2018-11-08 10:10:03	24.75
			2018-11-08 10:15:03	33.5
			2018-11-08 10:20:03	23.25
			2018-11-08 10:25:03	36.75
			2018-11-08 10:30:03	43.75
			2018-11-08 10:35:03	80
			2018-11-08 10:40:03	82.5
			2018-11-08 10:45:03	56.25
			2018-11-08 10:50:03	68.25
			2018-11-08 10:55:03	113
			2018-11-08 11:00:03	121.75
			2018-11-08 11:05:03	127.75
			2018-11-08 11:10:03	89.5
			2018-11-08 11:15:03	105.5
			2018-11-08 11:20:03	59.5
			2018-11-08 11:25:03	54.5
			2018-11-08 11:30:03	54.5
			2018-11-08 11:35:03	43
			2018-11-08 11:40:03	49.75
			2018-11-08 11:45:03	69.5
			2018-11-08 11:50:03	102.75
			2018-11-08 11:55:03	105
			2018-11-08 12:00:03	192.25
			2018-11-08 12:05:03	173
			2018-11-08 12:10:03	153.25
			2018-11-08 12:15:03	129.5
			2018-11-08 12:20:03	120.5
			2018-11-08 12:25:03	81.75
			2018-11-08 12:30:03	63
			2018-11-08 12:35:03	95.75
			2018-11-08 12:40:03	42
			2018-11-08 12:45:03	54.5
			2018-11-08 12:50:03	61.5
			2018-11-08 12:55:03	94.25
			2018-11-08 13:00:03	50.25
			2018-11-08 13:05:03	17.5
			2018-11-08 13:10:03	42.5
			2018-11-08 13:15:03	89.75
			2018-11-08 13:20:03	80.5
			2018-11-08 13:25:03	47.5
			2018-11-08 13:30:03	37.25
			2018-11-08 13:35:03	37.25
			2018-11-08 13:40:03	47.5
			2018-11-08 13:45:03	83
			2018-11-08 13:50:03	55.25
			2018-11-08 13:55:03	80.75
			2018-11-08 14:00:03	55.75
			2018-11-08 14:05:03	20.5
			2018-11-08 14:10:03	11
			2018-11-08 14:15:03	28
			2018-11-08 14:20:03	59.75
			2018-11-08 14:25:03	53.75
			2018-11-08 14:30:03	126.75
			2018-11-08 14:35:03	216
			2018-11-08 14:40:03	223
			2018-11-08 14:45:03	217.25
			2018-11-08 14:50:03	131.25
			2018-11-08 14:55:03	49
			2018-11-08 15:00:03	47.25
			2018-11-08 15:05:03	35
			2018-11-08 15:10:03	31
			2018-11-08 15:15:03	26.5
			2018-11-08 15:20:03	21
			2018-11-08 15:25:03	55.75
			2018-11-08 15:30:03	50.5
			2018-11-08 15:35:03	52
			2018-11-08 15:40:03	59.75
			2018-11-08 15:45:03	45
			2018-11-08 15:50:03	78.5
			2018-11-08 15:55:03	137.75
			2018-11-08 16:00:03	152.75
			2018-11-08 16:05:03	50.75
			2018-11-08 16:10:03	71.5
			2018-11-08 16:15:03	78.75
			2018-11-08 16:20:03	65.5
			2018-11-08 16:25:03	62.25
			2018-11-08 16:30:03	68.75
			2018-11-08 16:35:03	21.25
			2018-11-08 16:40:03	37.25
			2018-11-08 16:45:03	32.25
			2018-11-08 16:50:03	21.25
			2018-11-08 16:55:03	16.25
			2018-11-08 17:00:03	79.75
			2018-11-08 17:05:03	64.25
			2018-11-08 17:10:03	23.5
			2018-11-08 17:15:03	62.75
			2018-11-08 17:20:03	67.75
			2018-11-08 17:25:03	80.75
			2018-11-08 17:30:03	92.75
			2018-11-08 17:35:03	116.25
			2018-11-08 17:40:03	106
			2018-11-08 17:45:03	111.75
			2018-11-08 17:50:03	84.25
			2018-11-08 17:55:03	121.5
			2018-11-08 18:00:03	81.25
			2018-11-08 18:05:03	85.25
			2018-11-08 18:10:03	108
			2018-11-08 18:15:03	61
			2018-11-08 18:20:03	113.5
			2018-11-08 18:25:03	145.25
			2018-11-08 18:30:03	175
			2018-11-08 18:35:03	205.75
			2018-11-08 18:40:03	174
			2018-11-08 18:45:03	174
			2018-11-08 18:50:03	163.75
			2018-11-08 18:55:03	139.25
			2018-11-08 19:00:03	130.5
			2018-11-08 19:05:03	147.25
			2018-11-08 19:10:03	178.25
			2018-11-08 19:15:03	174.75
			2018-11-08 19:20:03	186.75
			2018-11-08 19:25:03	226.5
			2018-11-08 19:30:03	294.75
			2018-11-08 19:35:03	264.5
			2018-11-08 19:40:03	271
			2018-11-08 19:45:03	240.5
			2018-11-08 19:50:03	287.5
			2018-11-08 19:55:03	208.5
			2018-11-08 20:00:03	290.5
			2018-11-08 20:05:03	240.25
			2018-11-08 20:10:03	243.25
			2018-11-08 20:15:03	163.75
			2018-11-08 20:20:03	207.5
			2018-11-08 20:25:03	200.5
			2018-11-08 20:30:03	154.75
			2018-11-08 20:35:03	106.25
			2018-11-08 20:40:03	86
			2018-11-08 20:45:03	50.5
			2018-11-08 20:50:03	25.25
			2018-11-08 20:55:03	71
			2018-11-08 21:00:03	61.5
			2018-11-08 21:05:03	57.5
			2018-11-08 21:10:03	38
			2018-11-08 21:15:03	18
			2018-11-08 21:20:03	65.5
			2018-11-08 21:25:03	53.5
			2018-11-08 21:30:03	66.75
			2018-11-08 21:35:03	93.25
			2018-11-08 21:40:03	108.25
			2018-11-08 21:45:03	138.75
			2018-11-08 21:50:03	116.5
			2018-11-08 21:55:03	71.75
			2018-11-08 22:00:03	89.25
			2018-11-08 22:05:03	42.5
			2018-11-08 22:10:03	48.5
			2018-11-08 22:15:03	27.75
			2018-11-08 22:20:03	50.25
			2018-11-08 22:25:03	97.25
			2018-11-08 22:30:03	69.75
			2018-11-08 22:35:03	60.5
			2018-11-08 22:40:03	136.5
			2018-11-08 22:45:03	113.5
			2018-11-08 22:50:03	174.75
			2018-11-08 22:55:03	169.5
			2018-11-08 23:00:03	215.25
			2018-11-08 23:05:03	218
			2018-11-08 23:10:03	250.75
			2018-11-08 23:15:03	180.5
			2018-11-08 23:20:03	176
			2018-11-08 23:25:03	189
			2018-11-08 23:30:03	84
			2018-11-08 23:35:03	52.75
			2018-11-08 23:40:03	55.5
			2018-11-08 23:45:03	104.25
			2018-11-08 23:50:03	129.75
			2018-11-08 23:55:03	162.5
			2018-11-09 00:00:03	106.5
			2018-11-09 00:05:03	92
			2018-11-09 00:10:03	103
			2018-11-09 00:15:03	94
			2018-11-09 00:20:03	37.5
			2018-11-09 00:25:03	71
			2018-11-09 00:30:03	97
			2018-11-09 00:35:03	100
			2018-11-09 00:40:03	88.25
			2018-11-09 00:45:03	68
			2018-11-09 00:50:03	75.5
			2018-11-09 00:55:03	82.25
			2018-11-09 01:00:03	114.75
			2018-11-09 01:05:03	87.75
			2018-11-09 01:10:03	73
			2018-11-09 01:15:03	115
			2018-11-09 01:20:03	163.5
			2018-11-09 01:25:03	117.25
			2018-11-09 01:30:03	119.5
			2018-11-09 01:35:03	94.75
			2018-11-09 01:40:03	147
			2018-11-09 01:45:03	186.75
			2018-11-09 01:50:03	144
			2018-11-09 01:55:03	48.75
			2018-11-09 02:00:03	43
			2018-11-09 02:05:03	95.5
			2018-11-09 02:10:03	75.75
			2018-11-09 02:15:03	134.75
			2018-11-09 02:20:03	179.75
			2018-11-09 02:25:03	177.75
			2018-11-09 02:30:03	174.25
			2018-11-09 02:35:03	121
			2018-11-09 02:40:03	113.75
			2018-11-09 02:45:03	96.75
			2018-11-09 02:50:03	91
			2018-11-09 02:55:03	80.5
			2018-11-09 03:00:03	96.5
			2018-11-09 03:05:03	88.25
			2018-11-09 03:10:03	58.25
			2018-11-09 03:15:03	37
			2018-11-09 03:20:03	108.5
			2018-11-09 03:25:03	106.75
			2018-11-09 03:30:03	114.75
			2018-11-09 03:35:03	165.25
			2018-11-09 03:40:03	116.75
			2018-11-09 03:45:03	132.5
			2018-11-09 03:50:03	109.75
			2018-11-09 03:55:03	124.5
			2018-11-09 04:00:03	76.5
			2018-11-09 04:05:03	73.25
			2018-11-09 04:10:03	126.5
			2018-11-09 04:15:03	133.75
			2018-11-09 04:20:03	126
			2018-11-09 04:25:03	139.25
			2018-11-09 04:30:03	170.75
			2018-11-09 04:35:03	148.75
			2018-11-09 04:40:03	145.5
			2018-11-09 04:45:03	136.25
			2018-11-09 04:50:03	127
			2018-11-09 04:55:03	124.25
			2018-11-09 05:00:03	144
			2018-11-09 05:05:03	152.5
			2018-11-09 05:10:03	170.5
			2018-11-09 05:15:03	176.25
			2018-11-09 05:20:03	229
			2018-11-09 05:25:03	272.25
			2018-11-09 05:30:03	259.5
			2018-11-09 05:35:03	254
			2018-11-09 05:40:03	169
			2018-11-09 05:45:03	117.25
			2018-11-09 05:50:03	125
			2018-11-09 05:55:03	110.25
			2018-11-09 06:00:03	42.75
			2018-11-09 06:05:03	19.25
			2018-11-09 06:10:03	14.75
			2018-11-09 06:15:03	6.25
			2018-11-09 06:20:03	20.75
			2018-11-09 06:25:03	12.5
			2018-11-09 06:30:03	4.5
			2018-11-09 06:35:03	15
			2018-11-09 06:40:03	14.75
			2018-11-09 06:45:03	38.75
			2018-11-09 06:50:03	21.25
			2018-11-09 06:55:03	37.25
			2018-11-09 07:00:03	66.25
			2018-11-09 07:05:03	74
			2018-11-09 07:10:03	87
			2018-11-09 07:15:03	91.25
			2018-11-09 07:20:03	75.75
			2018-11-09 07:25:03	61.25
			2018-11-09 07:30:03	94
			2018-11-09 07:35:03	25.5
			2018-11-09 07:40:03	71
			2018-11-09 07:45:03	40.25
			2018-11-09 07:50:03	44.25
			2018-11-09 07:55:03	27
			2018-11-09 08:00:03	25.25
			2018-11-09 08:05:03	48
			2018-11-09 08:10:03	73.25
			2018-11-09 08:15:03	53
			2018-11-09 08:20:03	46.25
			2018-11-09 08:25:03	9.25
			2018-11-09 08:30:03	39.75
			2018-11-09 08:35:03	41.5
			2018-11-09 08:40:03	47
			2018-11-09 08:45:03	34
			2018-11-09 08:50:03	122.25
			2018-11-09 08:55:03	133
			2018-11-09 09:00:03	153.75
			2018-11-09 09:05:03	186.25
			2018-11-09 09:10:03	99.75
			2018-11-09 09:15:03	64
			2018-11-09 09:20:03	100.75
			2018-11-09 09:25:03	98.5
			2018-11-09 09:30:03	63.5
			2018-11-09 09:35:03	107
			2018-11-09 09:40:03	78.25
			2018-11-09 09:45:03	98.75
			2018-11-09 09:50:03	104.75
			2018-11-09 09:55:03	99.75
			2018-11-09 10:00:03	30
			2018-11-09 10:05:03	9.5
			2018-11-09 10:10:03	15
			2018-11-09 10:15:03	55.25
			2018-11-09 10:20:03	81.5
			2018-11-09 10:25:03	111.75
			2018-11-09 10:30:03	63
			2018-11-09 10:35:03	117.75
			2018-11-09 10:40:03	68.5
			2018-11-09 10:45:03	70.75
			2018-11-09 10:50:03	61
			2018-11-09 10:55:03	31.5
			2018-11-09 11:00:03	40.5
			2018-11-09 11:05:03	12.75
			2018-11-09 11:10:03	36
			2018-11-09 11:15:03	88.25
			2018-11-09 11:20:03	142.75
			2018-11-09 11:25:03	95.5
			2018-11-09 11:30:03	115.75
			2018-11-09 11:35:03	94
			2018-11-09 11:40:03	109.5
			2018-11-09 11:45:03	62.25
			2018-11-09 11:50:03	87.5
			2018-11-09 11:55:03	68.5
			2018-11-09 12:00:03	67.25
			2018-11-09 12:05:03	59
			2018-11-09 12:10:03	34
			2018-11-09 12:15:03	34.25
			2018-11-09 12:20:03	40.75
			2018-11-09 12:25:03	37.5
			2018-11-09 12:30:03	19
			2018-11-09 12:35:03	15.25
			2018-11-09 12:40:03	40.75
			2018-11-09 12:45:03	22
			2018-11-09 12:50:03	15.25
			2018-11-09 12:55:03	21.5
			2018-11-09 13:00:03	99
			2018-11-09 13:05:03	55
			2018-11-09 13:10:03	38
			2018-11-09 13:15:03	124.25
			2018-11-09 13:20:03	38.75
			2018-11-09 13:25:03	136.5
			2018-11-09 13:30:03	169.75
			2018-11-09 13:35:03	130
			2018-11-09 13:40:03	123
			2018-11-09 13:45:03	146
			2018-11-09 13:50:03	125.25
			2018-11-09 13:55:03	79.75
			2018-11-09 14:00:03	112.25
			2018-11-09 14:05:03	145.75
			2018-11-09 14:10:03	141.25
			2018-11-09 14:15:03	96.25
			2018-11-09 14:20:03	54.75
			2018-11-09 14:25:03	72.5
			2018-11-09 14:30:03	79
			2018-11-09 14:35:03	43
			2018-11-09 14:40:03	41.5
			2018-11-09 14:45:03	17.5
			2018-11-09 14:50:03	9.25
			2018-11-09 14:55:03	5
			2018-11-09 15:00:03	96
			2018-11-09 15:05:03	79
			2018-11-09 15:10:03	77.5
			2018-11-09 15:15:03	90.25
			2018-11-09 15:20:03	66.75
			2018-11-09 15:25:03	89.25
			2018-11-09 15:30:03	98
			2018-11-09 15:35:03	39
			2018-11-09 15:40:03	38
			2018-11-09 15:45:03	93
			2018-11-09 15:50:03	68
			2018-11-09 15:55:03	31
			2018-11-09 16:00:03	46.5
			2018-11-09 16:05:03	83.5
			2018-11-09 16:10:03	74.5
			2018-11-09 16:15:03	85.25
			2018-11-09 16:20:03	77.25
			2018-11-09 16:25:03	83
			2018-11-09 16:30:03	156
			2018-11-09 16:35:03	133.75
			2018-11-09 16:40:03	108.25
			2018-11-09 16:45:03	169.75
			2018-11-09 16:50:03	161
			2018-11-09 16:55:03	120.5
			2018-11-09 17:00:03	126.5
			2018-11-09 17:05:03	183.25
			2018-11-09 17:10:03	132.25
			2018-11-09 17:15:03	83
			2018-11-09 17:20:03	104
			2018-11-09 17:25:03	123.25
			2018-11-09 17:30:03	112
			2018-11-09 17:35:03	111.5
			2018-11-09 17:40:03	122.75
			2018-11-09 17:45:03	135
			2018-11-09 17:50:03	155.5
			2018-11-09 17:55:03	177.25
			2018-11-09 18:00:03	176.75
			2018-11-09 18:05:03	216.75
			2018-11-09 18:10:03	190.75
			2018-11-09 18:15:03	100.5
			2018-11-09 18:20:03	93.25
			2018-11-09 18:25:03	117.75
			2018-11-09 18:30:03	138.25
			2018-11-09 18:35:03	139.25
			2018-11-09 18:40:03	223.25
			2018-11-09 18:45:03	249.75
			2018-11-09 18:50:03	269
			2018-11-09 18:55:03	290
			2018-11-09 19:00:03	256.75
			2018-11-09 19:05:03	245.25
			2018-11-09 19:10:03	285
			2018-11-09 19:15:03	256.75
			2018-11-09 19:20:03	276.25
			2018-11-09 19:25:03	309.25
			2018-11-09 19:30:03	273.25
			2018-11-09 19:35:03	271.25
			2018-11-09 19:40:03	286.5
			2018-11-09 19:45:03	296.5
			2018-11-09 19:50:03	280.25
			2018-11-09 19:55:03	279.25
			2018-11-09 20:00:03	302
			2018-11-09 20:05:03	244.5
			2018-11-09 20:10:03	254.75
			2018-11-09 20:15:03	166.5
			2018-11-09 20:20:03	122.25
			2018-11-09 20:25:03	112
			2018-11-09 20:30:03	54.75
			2018-11-09 20:35:03	66.5
			2018-11-09 20:40:03	73.25
			2018-11-09 20:45:03	30.75
			2018-11-09 20:50:03	8
			2018-11-09 20:55:03	27.75
			2018-11-09 21:00:03	38.25
			2018-11-09 21:05:03	88.5
			2018-11-09 21:10:03	97.75
			2018-11-09 21:15:03	61
			2018-11-09 21:20:03	85.75
			2018-11-09 21:25:03	144
			2018-11-09 21:30:03	138
			2018-11-09 21:35:03	87.25
			2018-11-09 21:40:03	103.25
			2018-11-09 21:45:03	125.75
			2018-11-09 21:50:03	175
			2018-11-09 21:55:03	143.5
			2018-11-09 22:00:03	145.75
			2018-11-09 22:05:03	147.5
			2018-11-09 22:10:03	148.25
			2018-11-09 22:15:03	160.5
			2018-11-09 22:20:03	205.75
			2018-11-09 22:25:03	173.75
			2018-11-09 22:30:03	161
			2018-11-09 22:35:03	138.5
			2018-11-09 22:40:03	101.5
			2018-11-09 22:45:03	48.75
			2018-11-09 22:50:03	82.25
			2018-11-09 22:55:03	87
			2018-11-09 23:00:03	132.5
			2018-11-09 23:05:03	87.25
			2018-11-09 23:10:03	131.75
			2018-11-09 23:15:03	74.5
			2018-11-09 23:20:03	40.25
			2018-11-09 23:25:03	108.25
			2018-11-09 23:30:03	107.5
			2018-11-09 23:35:03	112
			2018-11-09 23:40:03	142
			2018-11-09 23:45:03	126.25
			2018-11-09 23:50:03	136
			2018-11-09 23:55:03	126.75
			2018-11-10 00:00:03	160
			2018-11-10 00:05:03	112.5
			2018-11-10 00:10:03	120.25
			2018-11-10 00:15:03	105.75
			2018-11-10 00:20:03	178.25
			2018-11-10 00:25:03	236.75
			2018-11-10 00:30:03	258
			2018-11-10 00:35:03	229
			2018-11-10 00:40:03	195.25
			2018-11-10 00:45:03	194.5
			2018-11-10 00:50:03	117.75
			2018-11-10 00:55:03	156.5
			2018-11-10 01:00:03	144.25
			2018-11-10 01:05:03	134
			2018-11-10 01:10:03	116
			2018-11-10 01:15:03	104.25
			2018-11-10 01:20:03	37.5
			2018-11-10 01:25:03	52.5
			2018-11-10 01:30:03	47.25
			2018-11-10 01:35:03	34
			2018-11-10 01:40:03	18.5
			2018-11-10 01:45:03	30.25
			2018-11-10 01:50:03	10.25
			2018-11-10 01:55:03	44.75
			2018-11-10 02:00:03	96.5
			2018-11-10 02:05:03	118.75
			2018-11-10 02:10:03	90
			2018-11-10 02:15:03	64.25
			2018-11-10 02:20:03	40.5
			2018-11-10 02:25:03	66.5
			2018-11-10 02:30:03	112
			2018-11-10 02:35:03	75.5
			2018-11-10 02:40:03	115.75
			2018-11-10 02:45:03	126.25
			2018-11-10 02:50:03	122.25
			2018-11-10 02:55:03	93.25
			2018-11-10 03:00:03	104
			2018-11-10 03:05:03	147
			2018-11-10 03:10:03	160.25
			2018-11-10 03:15:03	127.5
			2018-11-10 03:20:03	122.75
			2018-11-10 03:25:03	115.5
			2018-11-10 03:30:03	201.75
			2018-11-10 03:35:03	144.5
			2018-11-10 03:40:03	179.25
			2018-11-10 03:45:03	148.5
			2018-11-10 03:50:03	288
			2018-11-10 03:55:03	296.25
			2018-11-10 04:00:03	224
			2018-11-10 04:05:03	239.5
			2018-11-10 04:10:03	280.75
			2018-11-10 04:15:03	290.5
			2018-11-10 04:20:03	191.25
			2018-11-10 04:25:03	212.5
			2018-11-10 04:30:03	247.5
			2018-11-10 04:35:03	168.25
			2018-11-10 04:40:03	171.75
			2018-11-10 04:45:03	135
			2018-11-10 04:50:03	86
			2018-11-10 04:55:03	55.5
			2018-11-10 05:00:03	27.5
			2018-11-10 05:05:03	24.25
			2018-11-10 05:10:03	15.75
			2018-11-10 05:15:03	8.25
			2018-11-10 05:20:03	36.75
			2018-11-10 05:25:03	8.25
			2018-11-10 05:30:03	10.5
			2018-11-10 05:35:03	2.25
			2018-11-10 05:40:03	7
			2018-11-10 05:45:03	10.5
			2018-11-10 05:50:03	5
			2018-11-10 05:55:03	12
			2018-11-10 05:58:48	37.75
			2018-11-10 06:05:03	11.25
			2018-11-10 06:10:03	24.75
			2018-11-10 06:15:03	78.75
			2018-11-10 06:20:03	79
			2018-11-10 06:25:03	73.5
			2018-11-10 06:30:03	66
			2018-11-10 06:35:03	82
			2018-11-10 06:40:03	69
			2018-11-10 06:45:03	43
			2018-11-10 06:50:03	15.25
			2018-11-10 06:55:03	14.25
			2018-11-10 07:00:03	45.25
			2018-11-10 07:05:03	39.75
			2018-11-10 07:10:03	31.25
			2018-11-10 07:15:03	56
			2018-11-10 07:20:03	29
			2018-11-10 07:25:03	65.75
			2018-11-10 07:30:03	72.5
			2018-11-10 07:35:03	19
			2018-11-10 07:40:03	49.5
			2018-11-10 07:45:03	45.5
			2018-11-10 07:50:03	72.5
			2018-11-10 07:55:03	53.5
			2018-11-10 08:00:03	72.5
			2018-11-10 08:05:03	90.5
			2018-11-10 08:10:03	93.5
			2018-11-10 08:15:03	96.75
			2018-11-10 08:20:03	100
			2018-11-10 08:25:03	91.25
			2018-11-10 08:30:03	59.5
			2018-11-10 08:35:03	88
			2018-11-10 08:40:03	74
			2018-11-10 08:45:03	84.75
			2018-11-10 08:50:03	65.25
			2018-11-10 08:55:03	45
			2018-11-10 09:00:03	24.75
			2018-11-10 09:05:03	55.5
			2018-11-10 09:10:03	30.75
			2018-11-10 09:15:03	51.5
			2018-11-10 09:20:03	44.5
			2018-11-10 09:25:03	74
			2018-11-10 09:30:03	11
			2018-11-10 09:35:03	31
			2018-11-10 09:40:03	41
			2018-11-10 09:45:03	78.5
			2018-11-10 09:50:03	96.25
			2018-11-10 09:55:03	77
			2018-11-10 10:00:03	33.75
			2018-11-10 10:05:03	28.5
			2018-11-10 10:10:03	11.75
			2018-11-10 10:15:03	14.75
			2018-11-10 10:20:03	35.5
			2018-11-10 10:25:03	69
			2018-11-10 10:30:03	137.75
			2018-11-10 10:35:03	170.75
			2018-11-10 10:40:03	125
			2018-11-10 10:45:03	140
			2018-11-10 10:50:03	106.5
			2018-11-10 10:55:03	51.25
			2018-11-10 11:00:03	28.25
			2018-11-10 11:05:03	32.5
			2018-11-10 11:10:03	16.75
			2018-11-10 11:15:03	42.25
			2018-11-10 11:20:03	106
			2018-11-10 11:25:03	89.75
			2018-11-10 11:30:03	125.5
			2018-11-10 11:35:03	113.75
			2018-11-10 11:40:03	69.75
			2018-11-10 11:45:03	102.5
			2018-11-10 11:50:03	125.75
			2018-11-10 11:55:03	124.75
			2018-11-10 12:00:03	95.25
			2018-11-10 12:05:03	56.25
			2018-11-10 12:10:03	32
			2018-11-10 12:15:03	5
			2018-11-10 12:20:03	2
			2018-11-10 12:25:03	10
			2018-11-10 12:30:03	8.75
			2018-11-10 12:35:03	13.75
			2018-11-10 12:40:03	14
			2018-11-10 12:45:03	40.25
			2018-11-10 12:50:03	65
			2018-11-10 12:55:03	80.25
			2018-11-10 13:00:03	117
			2018-11-10 13:05:03	127.75
			2018-11-10 13:10:03	96.75
			2018-11-10 13:15:03	76.5
			2018-11-10 13:20:03	98.25
			2018-11-10 13:25:03	98
			2018-11-10 13:30:03	87
			2018-11-10 13:35:03	23.75
			2018-11-10 13:40:03	20
			2018-11-10 13:45:03	16.5
			2018-11-10 13:50:03	29.5
			2018-11-10 13:55:03	29.5
			2018-11-10 14:00:03	45.75
			2018-11-10 14:05:03	2.25
			2018-11-10 14:10:03	34.75
			2018-11-10 14:15:03	35.75
			2018-11-10 14:20:03	16.25
			2018-11-10 14:25:03	27.75
			2018-11-10 14:30:03	26
			2018-11-10 14:35:03	36.25
			2018-11-10 14:40:03	24
			2018-11-10 14:45:03	44.25
			2018-11-10 14:50:03	26.25
			2018-11-10 14:55:03	52.5
			2018-11-10 15:00:03	76.25
			2018-11-10 15:05:03	42.5
			2018-11-10 15:10:03	22
			2018-11-10 15:15:03	23.5
			2018-11-10 15:20:03	61.5
			2018-11-10 15:25:03	115.75
			2018-11-10 15:30:03	125.5
			2018-11-10 15:35:03	131.75
			2018-11-10 15:40:03	57.5
			2018-11-10 15:45:03	36.5
			2018-11-10 15:50:03	27.25
			2018-11-10 15:55:03	41.75
			2018-11-10 16:00:03	47
			2018-11-10 16:05:03	45.5
			2018-11-10 16:10:03	43.5
			2018-11-10 16:15:03	113.25
			2018-11-10 16:20:03	91.75
			2018-11-10 16:25:03	124.5
			2018-11-10 16:30:03	133.5
			2018-11-10 16:35:03	113.25
			2018-11-10 16:40:03	37.25
			2018-11-10 16:45:03	60.75
			2018-11-10 16:50:03	88.5
			2018-11-10 16:55:03	95
			2018-11-10 17:00:03	81.75
			2018-11-10 17:05:03	47.75
			2018-11-10 17:10:03	71
			2018-11-10 17:15:03	89.25
			2018-11-10 17:20:03	109.5
			2018-11-10 17:25:03	147.5
			2018-11-10 17:30:03	152.75
			2018-11-10 17:35:03	233
			2018-11-10 17:40:03	228.5
			2018-11-10 17:45:03	131.5
			2018-11-10 17:50:03	237.75
			2018-11-10 17:55:03	246.5
			2018-11-10 18:00:03	185.25
			2018-11-10 18:05:03	239.25
			2018-11-10 18:10:03	230.25
			2018-11-10 18:15:03	193
			2018-11-10 18:20:03	185.25
			2018-11-10 18:25:03	161.25
			2018-11-10 18:30:03	234.5
			2018-11-10 18:35:03	243
			2018-11-10 18:40:03	233.75
			2018-11-10 18:45:03	140.5
			2018-11-10 18:50:03	166
			2018-11-10 18:55:03	208.5
			2018-11-10 19:00:03	252.25
			2018-11-10 19:05:03	310.25
			2018-11-10 19:10:03	234
			2018-11-10 19:15:03	208.75
			2018-11-10 19:20:03	259.5
			2018-11-10 19:25:03	275.75
			2018-11-10 19:30:03	247.75
			2018-11-10 19:35:03	303.25
			2018-11-10 19:40:03	326.75
			2018-11-10 19:45:03	247
			2018-11-10 19:50:03	268.25
			2018-11-10 19:55:03	293
			2018-11-10 20:00:03	266.25
			2018-11-10 20:05:03	269.25
			2018-11-10 20:10:03	244.25
			2018-11-10 20:15:03	220.25
			2018-11-10 20:20:03	167.75
			2018-11-10 20:25:03	188.25
			2018-11-10 20:30:03	154.25
			2018-11-10 20:35:03	135
			2018-11-10 20:40:03	158.75
			2018-11-10 20:45:03	115
			2018-11-10 20:50:03	119.25
			2018-11-10 20:55:03	94.75
			2018-11-10 21:00:03	34
			2018-11-10 21:05:03	37
			2018-11-10 21:10:03	29.25
			2018-11-10 21:15:03	47.25
			2018-11-10 21:20:03	27.25
			2018-11-10 21:25:03	26
			2018-11-10 21:30:03	47
			2018-11-10 21:35:03	38.5
			2018-11-10 21:40:03	37.5
			2018-11-10 21:45:03	30.25
			2018-11-10 21:50:03	56.25
			2018-11-10 21:55:03	103
			2018-11-10 22:00:03	168
			2018-11-10 22:05:03	132.25
			2018-11-10 22:10:03	139.5
			2018-11-10 22:15:03	83.5
			2018-11-10 22:20:03	129.5
			2018-11-10 22:25:03	178.75
			2018-11-10 22:30:03	215.5
			2018-11-10 22:35:03	197
			2018-11-10 22:40:03	130.75
			2018-11-10 22:45:03	237
			2018-11-10 22:50:03	223.25
			2018-11-10 22:55:03	242.25
			2018-11-10 23:00:03	199.75
			2018-11-10 23:05:03	186
			2018-11-10 23:10:03	139.5
			2018-11-10 23:15:03	135.5
			2018-11-10 23:20:03	144.5
			2018-11-10 23:25:03	183.5
			2018-11-10 23:30:03	163.5
			2018-11-10 23:35:03	127.5
			2018-11-10 23:40:03	123.75
			2018-11-10 23:45:03	70.25
			2018-11-10 23:50:03	117.5
			2018-11-10 23:55:03	148.75
			2018-11-11 00:00:03	162.5
			2018-11-11 00:05:03	191.25
			2018-11-11 00:10:03	191.75
			2018-11-11 00:15:03	117.75
			2018-11-11 00:20:03	116.75
			2018-11-11 00:25:03	84.25
			2018-11-11 00:30:03	93.25
			2018-11-11 00:35:03	59.5
			2018-11-11 00:40:03	67.75
			2018-11-11 00:45:03	43.5
			2018-11-11 00:50:03	28.25
			2018-11-11 00:55:03	148
			2018-11-11 01:00:03	84
			2018-11-11 01:05:03	124
			2018-11-11 01:10:03	100
			2018-11-11 01:15:03	59.5
			2018-11-11 01:20:03	94.25
			2018-11-11 01:25:03	155
			2018-11-11 01:30:03	134
			2018-11-11 01:35:03	173.25
			2018-11-11 01:40:03	122.5
			2018-11-11 01:45:03	167.25
			2018-11-11 01:50:03	139.75
			2018-11-11 01:55:03	100
			2018-11-11 02:00:03	159
			2018-11-11 02:05:03	234.5
			2018-11-11 02:10:03	112.75
			2018-11-11 02:15:03	56.75
			2018-11-11 02:20:03	72.25
			2018-11-11 02:25:03	170.75
			2018-11-11 02:30:03	230.5
			2018-11-11 02:35:03	202.75
			2018-11-11 02:40:03	191.5
			2018-11-11 02:45:03	225.75
			2018-11-11 02:50:03	262.5
			2018-11-11 02:55:03	235.5
			2018-11-11 03:00:03	236.5
			2018-11-11 03:05:03	253.5
			2018-11-11 03:10:03	256.75
			2018-11-11 03:15:03	237.25
			2018-11-11 03:20:03	235.75
			2018-11-11 03:25:03	163.25
			2018-11-11 03:30:03	159.25
			2018-11-11 03:35:03	158.75
			2018-11-11 03:40:03	111.75
			2018-11-11 03:45:03	95
			2018-11-11 03:50:03	100.75
			2018-11-11 03:55:03	84.25
			2018-11-11 04:00:03	29.25
			2018-11-11 04:05:03	17.5
			2018-11-11 04:10:03	6.5
			2018-11-11 04:15:03	20.5
			2018-11-11 04:20:03	9.75
			2018-11-11 04:25:03	3.25
			2018-11-11 04:30:03	3
			2018-11-11 04:35:03	3
			2018-11-11 04:40:03	13
			2018-11-11 04:45:03	9.25
			2018-11-11 04:50:03	36.75
			2018-11-11 04:55:03	12.75
			2018-11-11 05:00:03	17.25
			2018-11-11 05:05:03	16.5
			2018-11-11 05:10:03	26.5
			2018-11-11 05:15:03	32.5
			2018-11-11 05:20:03	48
			2018-11-11 05:25:03	28.25
			2018-11-11 05:30:03	22.25
			2018-11-11 05:35:03	21.5
			2018-11-11 05:40:03	34.25
			2018-11-11 05:45:03	43.5
			2018-11-11 05:50:03	26.5
			2018-11-11 05:55:03	31.25
			2018-11-11 06:00:03	17.25
			2018-11-11 06:05:03	39
			2018-11-11 06:10:03	53.25
			2018-11-11 06:15:03	69
			2018-11-11 06:20:03	167.75
			2018-11-11 06:25:03	46.5
			2018-11-11 06:30:03	45.25
			2018-11-11 06:35:03	71.25
			2018-11-11 06:40:03	65.75
			2018-11-11 06:45:03	56.5
			2018-11-11 06:50:03	130.75
			2018-11-11 06:55:03	306.5
			2018-11-11 07:00:03	293
			2018-11-11 07:05:03	174.5
			2018-11-11 07:10:03	207.5
			2018-11-11 07:15:03	193.5
			2018-11-11 07:20:03	151.25
			2018-11-11 07:25:03	61.75
			2018-11-11 07:30:03	97.75
			2018-11-11 07:35:03	23
			2018-11-11 07:40:03	10.25
			2018-11-11 07:45:03	12.75
			2018-11-11 07:50:03	4.75
			2018-11-11 07:55:03	20.75
			2018-11-11 08:00:03	9.25
			2018-11-11 08:05:03	21
			2018-11-11 08:10:03	12.25
			2018-11-11 08:15:03	16.75
			2018-11-11 08:20:03	36
			2018-11-11 08:25:03	48.25
			2018-11-11 08:30:03	48.25
			2018-11-11 08:35:03	96.5
			2018-11-11 08:40:03	55
			2018-11-11 08:45:03	48.5
			2018-11-11 08:50:03	40.5
			2018-11-11 08:55:03	60
			2018-11-11 09:00:03	21
			2018-11-11 09:05:03	27.25
			2018-11-11 09:10:03	70
			2018-11-11 09:15:03	138
			2018-11-11 09:20:03	153
			2018-11-11 09:25:03	163.5
			2018-11-11 09:30:03	156
			2018-11-11 09:35:03	127
			2018-11-11 09:40:03	150.75
			2018-11-11 09:45:03	127.75
			2018-11-11 09:50:03	110.25
			2018-11-11 09:55:03	86
			2018-11-11 10:00:03	80.75
			2018-11-11 10:05:03	96
			2018-11-11 10:10:03	86.25
			2018-11-11 10:15:03	71.75
			2018-11-11 10:20:03	37.5
			2018-11-11 10:25:03	6.25
			2018-11-11 10:30:03	7
			2018-11-11 10:35:03	6.25
			2018-11-11 10:40:03	3.5
			2018-11-11 10:45:03	5.75
			2018-11-11 10:50:03	2.5
			2018-11-11 10:55:03	11.75
			2018-11-11 11:00:03	33.75
			2018-11-11 11:05:03	42
			2018-11-11 11:10:03	32.25
			2018-11-11 11:15:03	69
			2018-11-11 11:20:03	46.25
			2018-11-11 11:25:03	19.75
			2018-11-11 11:30:03	57.25
			2018-11-11 11:35:03	27.25
			2018-11-11 11:40:03	17.5
			2018-11-11 11:45:03	43.25
			2018-11-11 11:50:03	53.75
			2018-11-11 11:55:03	48
			2018-11-11 12:00:03	56.5
			2018-11-11 12:05:03	103
			2018-11-11 12:10:03	66.5
			2018-11-11 12:15:03	63.75
			2018-11-11 12:20:03	47.25
			2018-11-11 12:25:03	62.75
			2018-11-11 12:30:03	29.75
			2018-11-11 12:35:03	75.5
			2018-11-11 12:40:03	50.75
			2018-11-11 12:45:03	31.75
			2018-11-11 12:50:03	10
			2018-11-11 12:55:03	2.25
			2018-11-11 13:00:03	11.5
			2018-11-11 13:05:03	12.25
			2018-11-11 13:10:03	22
			2018-11-11 13:15:03	18.75
			2018-11-11 13:20:03	38.75
			2018-11-11 13:25:03	7.5
			2018-11-11 13:30:03	6
			2018-11-11 13:35:03	4.5
			2018-11-11 13:40:03	33.5
			2018-11-11 13:45:03	34.25
			2018-11-11 13:50:03	59.5
			2018-11-11 13:55:03	48.5
			2018-11-11 14:00:03	89.75
			2018-11-11 14:05:03	64.75
			2018-11-11 14:10:03	62.75
			2018-11-11 14:15:03	136.25
			2018-11-11 14:20:03	96
			2018-11-11 14:25:03	101.75
			2018-11-11 14:30:03	62
			2018-11-11 14:35:03	108
			2018-11-11 14:40:03	115
			2018-11-11 14:45:03	78.75
			2018-11-11 14:50:03	41.75
			2018-11-11 14:55:03	22
			2018-11-11 15:00:03	26
			2018-11-11 15:05:03	54
			2018-11-11 15:10:03	11.25
			2018-11-11 15:15:03	62
			2018-11-11 15:20:03	60.75
			2018-11-11 15:25:03	75
			2018-11-11 15:30:03	52.75
			2018-11-11 15:35:03	57.5
			2018-11-11 15:40:03	43.75
			2018-11-11 15:45:03	24
			2018-11-11 15:50:03	26
			2018-11-11 15:55:03	83
			2018-11-11 16:00:03	64
			2018-11-11 16:05:03	17.25
			2018-11-11 16:10:03	84.5
			2018-11-11 16:15:03	94.5
			2018-11-11 16:20:03	133.75
			2018-11-11 16:25:03	108
			2018-11-11 16:30:03	103.75
			2018-11-11 16:35:03	92.5
			2018-11-11 16:40:03	60
			2018-11-11 16:45:03	146.75
			2018-11-11 16:50:03	155
			2018-11-11 16:55:03	192.75
			2018-11-11 17:00:03	247
			2018-11-11 17:05:03	265.25
			2018-11-11 17:10:03	209.75
			2018-11-11 17:15:03	218.75
			2018-11-11 17:20:03	192
			2018-11-11 17:25:03	195.25
			2018-11-11 17:30:03	187.5
			2018-11-11 17:35:03	178
			2018-11-11 17:40:03	231.25
			2018-11-11 17:45:03	269.5
			2018-11-11 17:50:03	252.25
			2018-11-11 17:55:03	189.5
			2018-11-11 18:00:03	188.25
			2018-11-11 18:05:03	193.75
			2018-11-11 18:10:03	277.5
			2018-11-11 18:15:03	331.75
			2018-11-11 18:20:03	273.5
			2018-11-11 18:25:03	225.25
			2018-11-11 18:30:03	269.5
			2018-11-11 18:35:03	273
			2018-11-11 18:40:03	264.25
			2018-11-11 18:45:03	293
			2018-11-11 18:50:03	307.75
			2018-11-11 18:55:03	274.5
			2018-11-11 19:00:03	220.25
			2018-11-11 19:05:03	248.5
			2018-11-11 19:10:03	243.5
			2018-11-11 19:15:03	226
			2018-11-11 19:20:03	300.75
			2018-11-11 19:25:03	282.25
			2018-11-11 19:30:03	195.75
			2018-11-11 19:35:03	224.25
			2018-11-11 19:40:03	201.25
			2018-11-11 19:45:03	199.75
			2018-11-11 19:50:03	233.25
			2018-11-11 19:55:03	268
			2018-11-11 20:00:03	176.5
			2018-11-11 20:05:03	163
			2018-11-11 20:10:03	243
			2018-11-11 20:15:03	216.25
			2018-11-11 20:20:03	137.75
			2018-11-11 20:25:03	144.25
			2018-11-11 20:30:03	100.75
			2018-11-11 20:35:03	118.75
			2018-11-11 20:40:03	137.5
			2018-11-11 20:45:03	72.5
			2018-11-11 20:50:03	17.5
			2018-11-11 20:55:03	114
			2018-11-11 21:00:03	179.25
			2018-11-11 21:05:03	231.25
			2018-11-11 21:10:03	189.5
			2018-11-11 21:15:03	136
			2018-11-11 21:20:03	58
			2018-11-11 21:25:03	129.25
			2018-11-11 21:30:03	210.25
			2018-11-11 21:35:03	199
			2018-11-11 21:40:03	70.5
			2018-11-11 21:45:03	57.75
			2018-11-11 21:50:03	91.5
			2018-11-11 21:55:03	178
			2018-11-11 22:00:03	144.25
			2018-11-11 22:05:03	207
			2018-11-11 22:10:03	164
			2018-11-11 22:15:03	188
			2018-11-11 22:20:03	145.25
			2018-11-11 22:25:03	152
			2018-11-11 22:30:03	212.5
			2018-11-11 22:35:03	309
			2018-11-11 22:40:03	181
			2018-11-11 22:45:03	196.25
			2018-11-11 22:50:03	253
			2018-11-11 22:55:03	250.75
			2018-11-11 23:00:03	218
			2018-11-11 23:05:03	130.5
			2018-11-11 23:10:03	108.75
			2018-11-11 23:15:03	97.5
			2018-11-11 23:20:03	150.25
			2018-11-11 23:25:03	102.5
			2018-11-11 23:30:03	146.5
			2018-11-11 23:35:03	123
			2018-11-11 23:40:03	119.5
			2018-11-11 23:45:03	74
			2018-11-11 23:50:03	96
			2018-11-11 23:55:03	73
			2018-11-12 00:00:03	85.75
			2018-11-12 00:05:03	80.25
			2018-11-12 00:10:03	55.5
			2018-11-12 00:15:03	105.25
			2018-11-12 00:20:03	30
			2018-11-12 00:25:03	122.75
			2018-11-12 00:30:03	52
			2018-11-12 00:35:03	98.5
			2018-11-12 00:40:03	160.25
			2018-11-12 00:45:03	153.5
			2018-11-12 00:50:03	169.75
			2018-11-12 00:55:03	236
			2018-11-12 01:00:03	202
			2018-11-12 01:05:03	240.75
			2018-11-12 01:10:03	250.75
			2018-11-12 01:15:03	249.75
			2018-11-12 01:20:03	184.5
			2018-11-12 01:25:03	176.25
			2018-11-12 01:30:03	122
			2018-11-12 01:35:03	127.5
			2018-11-12 01:40:03	254.75
			2018-11-12 01:45:03	215.75
			2018-11-12 01:50:03	258.5
			2018-11-12 01:55:03	260.25
			2018-11-12 02:00:03	335
			2018-11-12 02:05:03	334.25
			2018-11-12 02:10:03	333
			2018-11-12 02:15:03	259.25
			2018-11-12 02:20:03	270.75
			2018-11-12 02:25:03	233
			2018-11-12 02:30:03	175.75
			2018-11-12 02:35:03	98.75
			2018-11-12 02:40:03	64.5
			2018-11-12 02:45:03	21.75
			2018-11-12 02:50:03	4.5
			2018-11-12 02:55:03	8.5
			2018-11-12 03:00:03	19.5
			2018-11-12 03:05:03	4.5
			2018-11-12 03:10:03	7
			2018-11-12 03:15:03	5.25
			2018-11-12 03:20:03	17.75
			2018-11-12 03:25:03	15.5
			2018-11-12 03:30:03	27.5
			2018-11-12 03:35:03	11.25
			2018-11-12 03:40:03	3.25
			2018-11-12 03:45:03	40.25
			2018-11-12 03:50:03	34.25
			2018-11-12 03:55:03	30.25
			2018-11-12 04:00:03	27
			2018-11-12 04:05:03	69.5
			2018-11-12 04:10:03	81.25
			2018-11-12 04:15:03	143.25
			2018-11-12 04:20:03	148.75
			2018-11-12 04:25:03	52.75
			2018-11-12 04:30:03	25
			2018-11-12 04:35:03	21
			2018-11-12 04:40:03	45.75
			2018-11-12 04:45:03	15.25
			2018-11-12 04:50:03	13
			2018-11-12 04:55:03	19.75
			2018-11-12 05:00:03	41.75
			2018-11-12 05:05:03	72.25
			2018-11-12 05:10:03	85
			2018-11-12 05:15:03	90.5
			2018-11-12 05:20:03	89.75
			2018-11-12 05:25:03	67
			2018-11-12 05:30:03	26
			2018-11-12 05:35:03	67
			2018-11-12 05:40:03	80.5
			2018-11-12 05:45:03	46.5
			2018-11-12 05:50:03	58.25
			2018-11-12 05:55:03	30.25
			2018-11-12 06:00:03	11.25
			2018-11-12 06:05:03	27
			2018-11-12 06:10:03	30.75
			2018-11-12 06:15:03	10.75
			2018-11-12 06:20:03	37.25
			2018-11-12 06:25:03	58.25
			2018-11-12 06:30:03	57.75
			2018-11-12 06:35:03	60
			2018-11-12 06:40:03	35.5
			2018-11-12 06:45:03	86.25
			2018-11-12 06:50:03	111
			2018-11-12 06:55:03	91
			2018-11-12 07:00:03	35.75
			2018-11-12 07:05:03	53.25
			2018-11-12 07:10:03	65
			2018-11-12 07:15:03	50
			2018-11-12 07:20:03	102
			2018-11-12 07:25:03	78.75
			2018-11-12 07:30:03	43
			2018-11-12 07:35:03	52.5
			2018-11-12 07:40:03	59.25
			2018-11-12 07:45:03	64.75
			2018-11-12 07:50:03	105.75
			2018-11-12 07:55:03	126.25
			2018-11-12 08:00:03	164.25
			2018-11-12 08:05:03	108.25
			2018-11-12 08:10:03	78.5
			2018-11-12 08:15:03	47.25
			2018-11-12 08:20:03	35.75
			2018-11-12 08:25:03	61.5
			2018-11-12 08:30:03	35.75
			2018-11-12 08:35:03	40.25
			2018-11-12 08:40:03	37.75
			2018-11-12 08:45:03	58
			2018-11-12 08:50:03	87.5
			2018-11-12 08:55:03	82.75
			2018-11-12 09:00:03	138.5
			2018-11-12 09:05:03	94
			2018-11-12 09:10:03	47
			2018-11-12 09:15:03	29.5
			2018-11-12 09:20:03	92.5
			2018-11-12 09:25:03	75.5
			2018-11-12 09:30:03	36.5
			2018-11-12 09:35:03	20
			2018-11-12 09:40:03	32.75
			2018-11-12 09:45:03	32
			2018-11-12 09:50:03	39.75
			2018-11-12 09:55:03	72
			2018-11-12 10:00:03	35.5
			2018-11-12 10:05:03	90.25
			2018-11-12 10:10:03	89.25
			2018-11-12 10:15:03	95.25
			2018-11-12 10:20:03	88
			2018-11-12 10:25:03	98.25
			2018-11-12 10:30:03	37.5
			2018-11-12 10:35:03	79.5
			2018-11-12 10:40:03	25
			2018-11-12 10:45:03	27.75
			2018-11-12 10:50:03	27.5
			2018-11-12 10:55:03	35.75
			2018-11-12 11:00:03	15.75
			2018-11-12 11:05:03	76.75
			2018-11-12 11:10:03	56.75
			2018-11-12 11:15:03	42.5
			2018-11-12 11:20:03	29.5
			2018-11-12 11:25:03	38.5
			2018-11-12 11:30:03	88
			2018-11-12 11:35:03	18
			2018-11-12 11:40:03	20.25
			2018-11-12 11:45:03	29.75
			2018-11-12 11:50:03	51
			2018-11-12 11:55:03	44.5
			2018-11-12 12:00:03	130.5
			2018-11-12 12:05:03	136.25
			2018-11-12 12:10:03	156.75
			2018-11-12 12:15:03	164.25
			2018-11-12 12:20:03	96.75
			2018-11-12 12:25:03	66.75
			2018-11-12 12:30:03	22.75
			2018-11-12 12:35:03	16.5
			2018-11-12 12:40:03	6.5
			2018-11-12 12:45:03	20.5
			2018-11-12 12:50:03	6.25
			2018-11-12 12:55:03	5.25
			2018-11-12 13:00:03	7.5
			2018-11-12 13:05:03	13.5
			2018-11-12 13:10:03	15
			2018-11-12 13:15:03	6
			2018-11-12 13:20:03	18.5
			2018-11-12 13:25:03	21.5
			2018-11-12 13:30:03	14.5
			2018-11-12 13:35:03	14
			2018-11-12 13:40:03	38.25
			2018-11-12 13:45:03	55.75
			2018-11-12 13:50:03	69.25
			2018-11-12 13:55:03	98
			2018-11-12 14:00:03	41.25
			2018-11-12 14:05:03	38.5
			2018-11-12 14:10:03	66
			2018-11-12 14:15:03	88
			2018-11-12 14:20:03	90.25
			2018-11-12 14:25:03	96.25
			2018-11-12 14:30:03	98.25
			2018-11-12 14:35:03	37
			2018-11-12 14:40:03	65.5
			2018-11-12 14:45:03	50.5
			2018-11-12 14:50:03	122.5
			2018-11-12 14:55:03	118
			2018-11-12 15:00:03	119
			2018-11-12 15:05:03	106.5
			2018-11-12 15:10:03	79.25
			2018-11-12 15:15:03	86.5
			2018-11-12 15:20:03	64.25
			2018-11-12 15:25:03	138.5
			2018-11-12 15:30:03	53.25
			2018-11-12 15:35:03	70.75
			2018-11-12 15:40:03	93.5
			2018-11-12 15:45:03	213.5
			2018-11-12 15:50:03	93
			2018-11-12 15:55:03	184
			2018-11-12 16:00:03	110.75
			2018-11-12 16:05:03	99.25
			2018-11-12 16:10:03	105
			2018-11-12 16:15:03	128
			2018-11-12 16:20:03	128.25
			2018-11-12 16:25:03	166.5
			2018-11-12 16:30:03	266
			2018-11-12 16:35:03	225.25
			2018-11-12 16:40:03	384.25
			2018-11-12 16:45:03	431.75
			2018-11-12 16:50:03	426.25
			2018-11-12 16:55:03	410.5
			2018-11-12 17:00:03	397
			2018-11-12 17:05:03	378
			2018-11-12 17:10:03	388.25
			2018-11-12 17:15:03	326
			2018-11-12 17:20:03	311.25
			2018-11-12 17:25:03	290.75
			2018-11-12 17:30:03	320.5
			2018-11-12 17:35:03	219.5
			2018-11-12 17:40:03	192
			2018-11-12 17:45:03	238.25
			2018-11-12 17:50:03	321.5
			2018-11-12 17:55:03	352
			2018-11-12 18:00:03	278
			2018-11-12 18:05:03	282
			2018-11-12 18:10:03	239.75
			2018-11-12 18:15:03	314.75
			2018-11-12 18:20:03	327.5
			2018-11-12 18:25:03	302.75
			2018-11-12 18:30:03	357.75
			2018-11-12 18:35:03	347.75
			2018-11-12 18:40:03	366.25
			2018-11-12 18:45:03	314.5
			2018-11-12 18:50:03	341.5
			2018-11-12 18:55:03	341.75
			2018-11-12 19:00:03	259.5
			2018-11-12 19:05:03	264.25
			2018-11-12 19:10:03	318.5
			2018-11-12 19:15:03	360.5
			2018-11-12 19:20:03	338.25
			2018-11-12 19:25:03	371.25
			2018-11-12 19:30:03	346.25
			2018-11-12 19:35:03	334.5
			2018-11-12 19:40:03	344.25
			2018-11-12 19:45:03	347.5
			2018-11-12 19:50:03	329.75
			2018-11-12 19:55:03	372.25
			2018-11-12 20:00:03	359.25
			2018-11-12 20:05:03	312.5
			2018-11-12 20:10:03	361.75
			2018-11-12 20:15:03	357.5
			2018-11-12 20:20:03	345.5
			2018-11-12 20:25:03	324.5
			2018-11-12 20:30:03	329.5
			2018-11-12 20:35:03	228.25
			2018-11-12 20:40:03	330.25
			2018-11-12 20:45:03	257.25
			2018-11-12 20:50:03	202.75
			2018-11-12 20:55:03	204.5
			2018-11-12 21:00:03	195.25
			2018-11-12 21:05:03	141.25
			2018-11-12 21:10:03	136
			2018-11-12 21:15:03	115
			2018-11-12 21:20:03	107
			2018-11-12 21:25:03	54.25
			2018-11-12 21:30:03	39
			2018-11-12 21:35:03	69.75
			2018-11-12 21:40:03	93.75
			2018-11-12 21:45:03	128
			2018-11-12 21:50:03	132
			2018-11-12 21:55:03	157
			2018-11-12 22:00:03	172
			2018-11-12 22:05:03	191.25
			2018-11-12 22:10:03	166.75
			2018-11-12 22:15:03	163.25
			2018-11-12 22:20:03	199.5
			2018-11-12 22:25:03	159.25
			2018-11-12 22:30:03	192.25
			2018-11-12 22:35:03	224.5
			2018-11-12 22:40:03	237.25
			2018-11-12 22:45:03	125.75
			2018-11-12 22:50:03	88
			2018-11-12 22:55:03	74.5
			2018-11-12 23:00:03	85
			2018-11-12 23:05:03	114
			2018-11-12 23:10:03	83.25
			2018-11-12 23:15:03	38.25
			2018-11-12 23:20:03	106
			2018-11-12 23:25:03	184.75
			2018-11-12 23:30:03	160.25
			2018-11-12 23:35:03	165.75
			2018-11-12 23:40:03	221
			2018-11-12 23:45:03	104.75
			2018-11-12 23:50:03	118
			2018-11-12 23:55:03	205
			2018-11-13 00:00:03	210
			2018-11-13 00:05:03	282.75
			2018-11-13 00:10:03	197.75
			2018-11-13 00:15:03	249.25
			2018-11-13 00:20:03	242.75
			2018-11-13 00:25:03	213.75
			2018-11-13 00:30:03	232.5
			2018-11-13 00:35:03	206
			2018-11-13 00:40:03	221.75
			2018-11-13 00:45:03	248
			2018-11-13 00:50:03	214.75
			2018-11-13 00:55:03	249.25
			2018-11-13 01:00:03	244.25
			2018-11-13 01:05:03	244.5
			2018-11-13 01:10:03	245.25
			2018-11-13 01:15:03	295
			2018-11-13 01:20:03	321.25
			2018-11-13 01:25:03	327.75
			2018-11-13 01:30:03	298.5
			2018-11-13 01:35:03	331.25
			2018-11-13 01:40:03	300.5
			2018-11-13 01:45:03	282.25
			2018-11-13 01:50:03	256.75
			2018-11-13 01:55:03	290.5
			2018-11-13 02:00:03	343
			2018-11-13 02:05:03	296.5
			2018-11-13 02:10:03	257.5
			2018-11-13 02:15:03	180.5
			2018-11-13 02:20:03	74
			2018-11-13 02:25:03	30.25
			2018-11-13 02:30:03	85.5
			2018-11-13 02:35:03	49.5
			2018-11-13 02:40:03	24.75
			2018-11-13 02:45:03	25
			2018-11-13 02:50:03	29.5
			2018-11-13 02:55:03	46.25
			2018-11-13 03:00:03	110.25
			2018-11-13 03:05:03	145
			2018-11-13 03:10:03	147
			2018-11-13 03:15:03	118
			2018-11-13 03:20:03	79.5
			2018-11-13 03:25:03	49.25
			2018-11-13 03:30:03	22
			2018-11-13 03:35:03	45
			2018-11-13 03:40:03	57.75
			2018-11-13 03:45:03	118.5
			2018-11-13 03:50:03	64.5
			2018-11-13 03:55:03	108.25
			2018-11-13 04:00:03	89.5
			2018-11-13 04:05:03	165.75
			2018-11-13 04:10:03	93.25
			2018-11-13 04:15:03	126.5
			2018-11-13 04:20:03	66.5
			2018-11-13 04:25:03	70.25
			2018-11-13 04:30:03	63
			2018-11-13 04:35:03	48
			2018-11-13 04:40:03	53
			2018-11-13 04:45:03	12.75
			2018-11-13 04:50:03	42.75
			2018-11-13 04:55:03	106.5
			2018-11-13 05:00:03	107.25
			2018-11-13 05:05:03	125
			2018-11-13 05:10:03	112.5
			2018-11-13 05:15:03	101.25
			2018-11-13 05:20:03	79
			2018-11-13 05:25:03	40.5
[truncated: 10,026 more rows]
