# Supplementary material for: Simple and Quick Visualization of Periodical Data Using Microsoft Excel
Source: Methods Protoc. 2019 Oct 11;2(4):81. doi: 10.3390/mps2040081 (PMC6961127; doi:10.3390/mps2040081)
Supplement: Supplementary file 1 [file mps-02-00081-s001.zip › 190930 Supplemental files/File S3 190905.xlsx]

## Sheet: Data bar
Time (hour)	Relative Luminescence (cpm)				Row number of ZT0 data	6	150	294	438	582	726	870	1014	1158	1302	1446	1590	1734	1878	2022	2166	2310	2454	2598	2742	2886	3030
0.001111					Day	1	2	3	4	5	6	7	8	9	10	11	12	13	14	15	16	17	18	19	20	21	22	days
0.167777				ZT
0.334444			0	00:00:00		0	-4619	-5211	-4525	-3806	-2593	-1151	-262	459	729	356	-76	-363	-258	883	607	656	171	-407	-318	310	127
0.501111			1	00:15:00		0	-4375	-5068	-4446	-3775	-2644	-1197	-307	344	731	395	-105	-391	-277	801	593	675	238	-451	-277	280	104
0.667777			2	00:30:00		0	-4127	-4972	-4355	-3742	-2668	-1244	-370	236	718	401	-134	-414	-301	715	613	641	306	-466	-236	250	69
0.834444			3	00:45:00		0	-3897	-4808	-4275	-3671	-2678	-1290	-414	146	709	405	-163	-430	-353	616	642	602	326	-454	-218	223	45
1.00111			4	01:00:00		0	-3645	-4594	-4200	-3606	-2660	-1347	-465	51	719	389	-160	-432	-404	534	648	579	341	-433	-178	195	40
1.1675			5	01:15:00		0	-3403	-4416	-4126	-3542	-2661	-1399	-516	-51	702	373	-131	-459	-479	456	630	612	368	-394	-178	169	63
1.33417			6	01:30:00		0	-3176	-4226	-3988	-3505	-2671	-1405	-581	-100	689	340	-104	-485	-530	420	636	590	395	-353	-194	167	80
1.50111			7	01:45:00		0	-2938	-4017	-3863	-3471	-2654	-1427	-664	-143	702	306	-80	-495	-605	382	620	601	422	-314	-225	170	92
1.6675			8	02:00:00		0	-2666	-3773	-3720	-3473	-2635	-1457	-748	-185	715	255	-97	-512	-611	351	586	587	449	-302	-254	171	45
1.83417			9	02:15:00		0	-2379	-3571	-3566	-3439	-2630	-1474	-824	-212	669	224	-149	-528	-624	321	562	551	480	-285	-266	135	-13
2.00111			10	02:30:00		0	-2100	-3296	-3399	-3368	-2604	-1501	-879	-286	648	217	-201	-532	-607	303	545	506	484	-266	-263	99	-76
2.16778			11	02:45:00		0	-1843	-3033	-3302	-3290	-2568	-1543	-920	-367	615	222	-253	-568	-613	264	503	462	488	-240	-260	54	-101
2.33444			12	03:00:00		0	-1535	-2709	-3186	-3174	-2550	-1568	-900	-442	530	221	-301	-613	-584	232	477	426	509	-206	-236	17	-122
2.50111			13	03:15:00		0	-1262	-2434	-3034	-3044	-2530	-1585	-879	-523	480	238	-304	-649	-590	205	479	416	530	-173	-219	-33	-62
2.66778			14	03:30:00		0	-945	-2170	-2877	-2935	-2515	-1615	-855	-599	484	254	-254	-653	-600	178	481	428	560	-154	-204	-46	-2
2.83444			15	03:45:00		0	-557	-1925	-2767	-2794	-2494	-1652	-822	-623	426	248	-197	-691	-637	156	500	449	589	-138	-189	-59	56
3.00111			16	04:00:00		0	-126	-1608	-2617	-2651	-2484	-1690	-798	-639	383	261	-140	-671	-674	139	462	471	619	-153	-199	-63	74
3.16778			17	04:15:00		0	252	-1381	-2428	-2537	-2467	-1712	-793	-666	377	280	-93	-695	-712	118	404	485	630	-176	-215	-77	95
3.33444			18	04:30:00		0	642	-1153	-2251	-2435	-2445	-1726	-787	-683	334	316	-48	-692	-743	98	326	510	642	-200	-224	-56	93
3.50111			19	04:45:00		0	1038	-846	-2083	-2314	-2422	-1760	-811	-700	287	335	-51	-746	-765	57	250	524	658	-188	-248	-37	92
3.66778			20	05:00:00		0	1365	-592	-1913	-2261	-2384	-1752	-856	-694	290	353	-72	-762	-771	16	193	535	679	-162	-259	-33	93
3.83444			21	05:15:00		0	1741	-347	-1716	-2145	-2341	-1728	-879	-688	287	334	-101	-823	-788	-11	196	542	696	-112	-242	-30	98
4.00111			22	05:30:00		0	2112	-95	-1572	-2038	-2305	-1720	-921	-672	276	315	-120	-840	-806	-40	236	520	717	-76	-229	-38	113
4.16778			23	05:45:00		0	2473	190	-1457	-1934	-2268	-1733	-950	-668	258	279	-142	-883	-801	-72	260	449	734	-24	-215	-65	153
4.33444			24	06:00:00		0	2799	416	-1224	-1811	-2226	-1697	-952	-664	240	254	-158	-903	-769	-92	283	377	728	-9	-199	-98	167
4.50111			25	06:15:00		0	3151	668	-1003	-1637	-2198	-1684	-941	-676	210	194	-163	-923	-731	-143	284	292	719	-3	-209	-114	206
4.66778			26	06:30:00		0	3522	932	-809	-1515	-2166	-1664	-955	-733	179	142	-160	-902	-668	-191	266	226	714	2	-252	-114	230
4.83444			27	06:45:00		0	3896	1255	-573	-1371	-2134	-1636	-944	-790	159	100	-157	-868	-605	-234	234	200	690	22	-262	-102	252
5.00111			28	07:00:00		0	4251	1486	-336	-1216	-2064	-1594	-947	-835	140	46	-154	-847	-563	-276	204	213	663	22	-256	-108	238
5.16778			29	07:15:00		0	4558	1754	-148	-1083	-1957	-1576	-922	-884	119	11	-154	-825	-550	-308	164	245	641	23	-254	-112	253
5.33444			30	07:30:00		0	4883	2013	59	-999	-1848	-1557	-889	-932	89	33	-164	-804	-536	-309	107	302	619	17	-237	-116	238
5.50111			31	07:45:00		0	5131	2230	233	-899	-1723	-1547	-840	-937	51	65	-174	-803	-583	-320	61	368	629	12	-192	-137	240
5.66778			32	08:00:00		0	5403	2392	386	-791	-1589	-1551	-801	-940	14	69	-201	-821	-633	-343	16	400	653	15	-176	-159	224
5.83444			33	08:15:00		0	5654	2585	657	-691	-1452	-1538	-757	-918	-19	85	-233	-825	-717	-369	-14	418	688	23	-192	-193	221
6.00111			34	08:30:00		0	5971	2717	874	-612	-1342	-1527	-714	-893	-51	53	-265	-829	-805	-398	-34	429	720	41	-214	-220	214
6.16778			35	08:45:00		0	6259	2891	1159	-455	-1211	-1512	-680	-878	-60	-13	-287	-835	-894	-426	-41	410	726	69	-241	-247	211
6.33444			36	09:00:00		0	6606	3049	1437	-296	-1087	-1463	-651	-855	-59	-68	-307	-847	-935	-457	-35	365	697	96	-257	-274	206
6.50111			37	09:15:00		0	6879	3261	1743	-153	-967	-1396	-619	-833	-60	-104	-310	-854	-974	-477	-30	334	672	116	-283	-289	208
6.6675			38	09:30:00		0	7184	3480	1939	14	-891	-1324	-602	-844	-91	-155	-271	-847	-980	-492	-68	306	639	152	-294	-259	205
6.83417			39	09:45:00		0	7458	3726	2116	183	-815	-1253	-653	-848	-92	-153	-231	-837	-978	-501	-65	268	605	179	-291	-210	196
7.00083			40	10:00:00		0	7697	3914	2270	298	-774	-1167	-680	-840	-89	-138	-177	-813	-976	-514	-56	246	597	197	-251	-160	186
7.1675			41	10:15:00		0	7847	4093	2463	378	-710	-1113	-707	-853	-120	-135	-124	-773	-968	-519	-69	200	593	213	-222	-121	154
7.33417			42	10:30:00		0	8021	4274	2617	467	-619	-1061	-745	-866	-151	-132	-67	-716	-949	-536	-93	159	586	223	-183	-92	143
7.50111			43	10:45:00		0	8167	4422	2757	554	-526	-999	-766	-878	-151	-114	-27	-660	-922	-560	-65	123	597	218	-137	-90	125
7.66778			44	11:00:00		0	8295	4530	2942	630	-436	-925	-706	-897	-182	-113	-12	-607	-896	-589	-87	64	613	215	-105	-117	123
7.83444			45	11:15:00		0	8447	4657	3058	718	-327	-864	-670	-909	-244	-110	12	-567	-869	-620	-109	13	630	213	-99	-137	121
8.00111			46	11:30:00		0	8573	4788	3171	807	-231	-807	-664	-907	-259	-119	36	-532	-848	-646	-119	-11	628	233	-93	-148	141
8.16778			47	11:45:00		0	8676	4882	3271	877	-156	-757	-620	-912	-260	-116	68	-515	-839	-665	-117	-7	624	260	-81	-158	134
8.33444			48	12:00:00		0	8789	4963	3357	967	-75	-730	-614	-905	-275	-113	80	-480	-854	-689	-189	16	587	266	-76	-179	137
8.50111			49	12:15:00		0	8870	5038	3393	1085	24	-691	-645	-904	-302	-110	116	-436	-870	-719	-251	64	550	269	-56	-186	127
8.66778			50	12:30:00		0	8896	5127	3437	1173	133	-656	-679	-911	-292	-128	127	-386	-869	-742	-313	106	513	272	-27	-207	117
8.83444			51	12:45:00		0	8922	5202	3481	1260	227	-600	-681	-874	-294	-132	146	-326	-868	-783	-375	134	490	252	1	-228	107
9.00111			52	13:00:00		0	8943	5260	3544	1380	332	-502	-714	-822	-311	-148	154	-261	-867	-807	-436	126	436	253	25	-245	112
9.16778			53	13:15:00		0	8934	5372	3631	1542	424	-413	-701	-785	-314	-164	161	-205	-811	-817	-436	78	400	282	48	-237	129
9.33444			54	13:30:00		0	8941	5484	3719	1673	493	-348	-687	-742	-304	-180	127	-129	-756	-823	-435	31	363	324	46	-235	159
9.50111			55	13:45:00		0	8947	5561	3875	1797	526	-277	-669	-734	-312	-178	91	-59	-717	-828	-448	7	316	366	28	-224	189
9.66778			56	14:00:00		0	8920	5633	4006	1926	550	-210	-648	-770	-323	-169	49	-3	-679	-785	-462	-25	267	409	25	-213	203
9.83444			57	14:15:00		0	8884	5689	4131	2017	551	-183	-626	-813	-334	-182	6	47	-647	-756	-474	-60	233	431	22	-205	208
10.0011			58	14:30:00		0	8812	5653	4245	2032	597	-146	-620	-818	-362	-194	-64	80	-668	-776	-486	-63	199	444	18	-208	201
10.1678			59	14:45:00		0	8656	5607	4357	2072	634	-117	-589	-823	-382	-200	-96	98	-689	-796	-522	-70	164	474	32	-227	168
10.3344			60	15:00:00		0	8496	5542	4403	2120	720	-94	-541	-792	-421	-205	-129	85	-710	-801	-559	-101	169	494	47	-246	136
10.5011			61	15:15:00		0	8360	5480	4437	2190	808	-48	-495	-767	-445	-226	-162	94	-730	-838	-596	-108	179	501	24	-266	134
10.6678			62	15:30:00		0	8176	5417	4457	2232	910	3	-446	-742	-469	-219	-190	103	-745	-872	-648	-97	208	517	2	-286	145
10.8344			63	15:45:00		0	7987	5371	4473	2315	983	48	-397	-747	-476	-212	-193	110	-727	-857	-701	-83	222	533	-2	-292	144
11.0011			64	16:00:00		1354	7801	5332	4482	2378	1101	124	-368	-745	-504	-222	-184	86	-682	-842	-729	-66	215	520	0	-280	159
11.1678			65	16:15:00		1354	7593	5303	4480	2438	1209	207	-330	-709	-505	-210	-173	92	-641	-791	-741	-49	158	516	-5	-268	175
11.3344	1354		66	16:30:00		1349	7325	5273	4471	2470	1316	252	-295	-668	-518	-178	-156	60	-601	-738	-754	-31	99	536	35	-247	175
11.5011	1354		67	16:45:00		1347	7075	5182	4463	2532	1418	330	-256	-623	-531	-153	-143	44	-556	-693	-747	-37	40	547	75	-234	163
11.6678	1349		68	17:00:00		1235	6826	5102	4454	2630	1506	418	-217	-566	-536	-128	-129	13	-527	-642	-729	-57	-2	558	127	-229	185
11.8344	1347		69	17:15:00		1073	6620	5012	4444	2735	1560	483	-182	-516	-528	-86	-124	-2	-483	-591	-713	-85	-23	564	173	-222	211
12.0011	1235		70	17:30:00		877	6389	4894	4449	2875	1582	546	-174	-499	-507	-66	-120	0	-435	-594	-682	-127	-24	546	231	-215	236
12.1675	1073		71	17:45:00		652	6143	4721	4441	3023	1607	611	-166	-483	-486	-43	-122	26	-389	-596	-666	-170	-23	517	261	-215	262
12.3344	877		72	18:00:00		341	5869	4589	4431	3169	1660	673	-164	-469	-478	-37	-125	37	-346	-594	-645	-177	-22	488	266	-208	258
12.5008	652		73	18:15:00		90	5610	4417	4418	3228	1738	737	-133	-469	-483	-14	-62	97	-304	-602	-682	-182	-22	459	241	-204	232
12.6675	341		74	18:30:00		-113	5268	4247	4339	3275	1805	801	-103	-398	-488	1	3	183	-302	-612	-700	-181	-23	436	219	-206	202
12.8342	90		75	18:45:00		-374	4952	4094	4230	3279	1878	876	-73	-328	-520	18	86	252	-295	-618	-732	-164	-21	412	192	-209	197
13.0011	-113		76	19:00:00		-652	4641	3969	4107	3241	1947	947	-44	-257	-565	12	194	314	-277	-603	-723	-195	-20	380	207	-212	193
13.1678	-374		77	19:15:00		-846	4276	3815	3937	3191	1972	981	-12	-218	-598	32	277	377	-259	-574	-750	-243	-19	356	262	-214	218
13.3344	-652		78	19:30:00		-1105	3934	3675	3756	3142	1977	1003	-10	-178	-627	54	294	407	-240	-540	-732	-290	-25	332	302	-212	239
13.5011	-846		79	19:45:00		-1398	3665	3541	3645	3090	1982	1020	-8	-225	-654	71	312	411	-162	-505	-700	-325	-26	308	339	-213	256
13.6678	-1105		80	20:00:00		-1627	3345	3379	3529	3044	1968	1034	6	-275	-637	91	318	507	-118	-470	-668	-359	-34	335	343	-226	237
13.8344	-1398		81	20:15:00		-1832	3019	3156	3425	3030	1953	1048	23	-322	-579	118	300	600	-53	-465	-663	-345	-36	368	310	-223	207
14.0011	-1627		82	20:30:00		-2102	2757	2968	3345	3027	1955	1073	39	-341	-520	131	348	698	9	-481	-627	-359	-87	388	263	-221	166
14.1678	-1832		83	20:45:00		-2324	2433	2753	3243	3020	1927	1090	77	-359	-452	110	399	791	45	-497	-591	-388	-110	409	230	-219	130
14.3344	-2102		84	21:00:00		-2525	2077	2521	3130	3015	1924	1115	115	-348	-384	83	475	850	20	-512	-588	-454	-138	434	228	-214	97
14.5011	-2324		85	21:15:00		-2704	1694	2324	3039	3006	1936	1124	140	-335	-346	52	558	818	50	-488	-590	-525	-160	428	260	-178	78
14.6678	-2525		86	21:30:00		-2972	1321	2171	2886	2956	1949	1139	165	-325	-348	24	643	818	51	-448	-592	-596	-210	426	290	-172	79
14.8344	-2704		87	21:45:00		-3246	933	1957	2736	2895	1941	1144	204	-312	-338	-1	685	813	62	-381	-599	-619	-189	438	322	-165	91
15.0011	-2972		88	22:00:00		-3473	555	1771	2593	2831	1959	1160	292	-301	-338	-10	727	817	143	-313	-605	-627	-192	449	360	-153	94
15.1678	-3246		89	22:15:00		-3707	199	1600	2454	2735	1927	1206	385	-303	-330	-8	763	867	224	-241	-611	-600	-196	456	362	-135	93
15.3344	-3473		90	22:30:00		-3948	-136	1335	2259	2644	1919	1256	490	-281	-295	-11	787	905	278	-203	-577	-569	-198	468	340	-143	63
15.5011	-3707		91	22:45:00		-4134	-453	1081	2140	2570	1911	1299	604	-242	-246	-24	807	922	344	-170	-579	-538	-179	459	319	-135	26
15.6678	-3948		92	23:00:00		-4264	-721	865	2022	2509	1897	1342	705	-197	-211	-45	830	928	386	-156	-541	-528	-182	425	293	-128	-16
15.8344	-4134		93	23:15:00		-4384	-1006	650	1915	2454	1882	1379	737	-138	-195	-77	836	958	384	-142	-519	-518	-195	391	235	-122	-51
16.0011	-4264		94	23:30:00		-4570	-1306	378	1815	2432	1904	1384	797	-78	-184	-109	818	974	382	-134	-483	-525	-207	337	209	-114	-48
16.1678	-4384		95	23:45:00		-4759	-1579	175	1743	2423	1890	1387	845	-41	-200	-136	800	1002	397	-138	-480	-532	-220	303	205	-101	-21
16.3344	-4570		96	1900-01-01		-4915	-1882	-16	1631	2438	1868	1375	856	-12	-218	-167	773	979	422	-148	-420	-539	-224	257	212	-80	17
16.5011	-4759		97	1900-01-01 00:15:00		-5086	-2174	-193	1524	2439	1815	1362	917	22	-224	-156	746	960	472	-155	-399	-550	-220	252	239	-67	61
16.6678	-4915		98	1900-01-01 00:30:00		-5279	-2464	-349	1396	2402	1775	1347	927	68	-210	-130	732	886	511	-163	-362	-589	-205	248	297	-59	96
16.8344	-5086		99	1900-01-01 00:45:00		-5387	-2775	-554	1268	2311	1711	1330	901	113	-192	-99	722	809	560	-161	-341	-620	-189	262	330	-60	100
17.0011	-5279		100	1900-01-01 01:00:00		-5492	-3050	-734	1085	2177	1658	1313	865	159	-182	-61	712	733	594	-138	-321	-651	-174	251	357	-51	88
17.1678	-5387		101	1900-01-01 01:15:00		-5625	-3272	-926	943	2044	1612	1312	915	194	-172	-8	711	699	616	-111	-323	-675	-175	267	380	-61	63
17.3344	-5492		102	1900-01-01 01:30:00		-5754	-3578	-1139	811	1923	1625	1314	882	219	-144	40	687	687	638	-88	-301	-661	-202	261	385	-74	23
17.5011	-5625		103	1900-01-01 01:45:00		-5861	-3814	-1415	613	1823	1616	1317	929	220	-116	84	658	718	695	-5	-273	-620	-211	254	370	-87	-8
17.6678	-5754		104	1900-01-01 02:00:00		-5976	-4027	-1580	400	1739	1633	1341	976	234	-96	125	602	783	766	41	-224	-580	-237	240	355	-94	-46
17.8342	-5861		105	1900-01-01 02:15:00		-6107	-4273	-1781	244	1646	1651	1365	1035	249	-58	152	528	847	836	98	-169	-554	-283	233	362	-111	-63
18.0011	-5976		106	1900-01-01 02:30:00		-6187	-4520	-1967	57	1530	1668	1390	1017	265	-21	177	458	933	896	158	-118	-543	-320	200	357	-117	-72
18.1675	-6107		107	1900-01-01 02:45:00		-6261	-4672	-2127	-162	1414	1659	1410	1047	282	-7	172	402	1009	904	218	-87	-576	-300	167	352	-113	-68
18.3342	-6187		108	1900-01-01 03:00:00		-6326	-4880	-2297	-283	1301	1641	1389	1051	307	25	158	350	1079	889	215	-61	-617	-335	134	362	-111	-63
18.5008	-6261		109	1900-01-01 03:15:00		-6420	-5084	-2474	-401	1197	1593	1347	1054	333	58	150	305	1118	849	240	-70	-657	-343	109	372	-114	-45
18.6678	-6326		110	1900-01-01 03:30:00		-6497	-5263	-2632	-532	1127	1545	1294	1058	377	81	146	289	1157	835	257	-94	-682	-332	84	365	-151	-40
18.8344	-6420		111	1900-01-01 03:45:00		-6578	-5434	-2833	-676	992	1470	1240	1078	400	113	141	259	1129	820	273	-114	-692	-320	84	381	-154	-41
19.0011	-6497		112	1900-01-01 04:00:00		-6673	-5610	-3029	-845	840	1398	1187	1084	422	127	139	238	1095	849	282	-139	-692	-349	64	405	-150	-53
19.1678	-6578		113	1900-01-01 04:15:00		-6764	-5755	-3178	-1050	684	1342	1189	1074	435	123	145	212	1043	875	299	-115	-685	-327	43	430	-142	-64
19.3344	-6673		114	1900-01-01 04:30:00		-6817	-5867	-3321	-1244	520	1282	1164	1064	432	135	143	207	990	895	317	-78	-679	-315	18	446	-105	-89
19.5011	-6764		115	1900-01-01 04:45:00		-6858	-5982	-3466	-1422	355	1221	1151	1062	409	166	137	183	917	873	319	-26	-673	-304	-2	462	-23	-107
19.6678	-6817		116	1900-01-01 05:00:00		-6893	-6085	-3586	-1578	277	1162	1117	1051	405	188	130	167	887	852	355	44	-675	-298	-23	471	24	-129
19.8344	-6858		117	1900-01-01 05:15:00		-6889	-6204	-3701	-1688	215	1093	1048	1041	446	225	95	150	855	827	407	98	-653	-303	-23	462	65	-148
20.0011	-6893		118	1900-01-01 05:30:00		-6890	-6308	-3785	-1763	110	987	963	1043	489	262	56	139	832	806	455	125	-631	-345	-24	447	79	-167
20.1678	-6889		119	1900-01-01 05:45:00		-6897	-6417	-3904	-1881	1	901	884	1041	542	281	18	128	796	790	500	156	-608	-373	-19	441	64	-181
20.3344	-6890		120	1900-01-01 06:00:00		-6904	-6498	-4055	-1997	-163	792	802	1031	598	275	-13	112	756	790	561	193	-585	-401	-19	435	39	-193
20.5011	-6897		121	1900-01-01 06:15:00		-6911	-6569	-4176	-2178	-371	684	741	1012	655	270	-39	99	723	791	579	206	-562	-424	-20	415	38	-201
20.6678	-6904		122	1900-01-01 06:30:00		-6921	-6618	-4290	-2355	-581	583	712	994	680	261	-32	76	693	798	603	234	-542	-435	-29	410	39	-201
20.8344	-6911		123	1900-01-01 06:45:00		-6922	-6649	-4399	-2545	-760	491	616	970	705	252	-14	58	645	826	626	241	-522	-410	-39	412	65	-199
21.0011	-6921		124	1900-01-01 07:00:00		-6909	-6654	-4478	-2692	-900	352	545	941	725	244	3	35	570	854	634	245	-497	-398	-48	424	90	-191
21.1678	-6922		125	1900-01-01 07:15:00		-6883	-6659	-4527	-2870	-1014	235	475	893	737	234	21	11	514	881	627	239	-472	-394	-67	436	56	-180
21.3344	-6909		126	1900-01-01 07:30:00		-6853	-6660	-4582	-2961	-1096	135	406	859	752	210	42	-13	450	901	625	245	-411	-382	-86	456	-2	-168
21.5011	-6883		127	1900-01-01 07:45:00		-6813	-6664	-4636	-3045	-1209	27	339	824	755	185	56	-27	389	915	598	269	-371	-375	-91	473	-62	-148
21.6678	-6853		128	1900-01-01 08:00:00		-6770	-6660	-4691	-3153	-1305	-78	343	783	766	164	51	-61	345	909	580	313	-331	-379	-96	488	-116	-139
21.8344	-6813		129	1900-01-01 08:15:00		-6720	-6644	-4728	-3271	-1400	-180	383	758	782	143	45	-90	342	898	617	357	-299	-362	-101	493	-165	-139
22.0011	-6770		130	1900-01-01 08:30:00		-6683	-6622	-4768	-3342	-1459	-287	425	734	802	137	40	-106	345	919	658	400	-268	-339	-97	493	-155	-156
22.1678	-6720		131	1900-01-01 08:45:00		-6609	-6599	-4794	-3412	-1530	-385	424	729	820	154	27	-121	307	971	724	455	-281	-343	-96	459	-146	-160
22.3344	-6683		132	1900-01-01 09:00:00		-6531	-6569	-4815	-3484	-1596	-462	426	707	837	183	15	-137	256	998	799	502	-295	-337	-99	424	-125	-173
22.5011	-6609		133	1900-01-01 09:15:00		-6398	-6527	-4837	-3513	-1693	-516	406	710	843	206	2	-138	205	1026	852	496	-309	-330	-105	412	-110	-178
22.6678	-6531		134	1900-01-01 09:30:00		-6254	-6469	-4868	-3531	-1806	-551	336	692	833	234	-10	-140	153	1057	865	489	-302	-375	-122	407	-98	-177
22.8344	-6398		135	1900-01-01 09:45:00		-6096	-6383	-4869	-3542	-1942	-585	264	692	795	276	-22	-157	102	1067	875	508	-277	-390	-134	399	-80	-155
23.0011	-6254		136	1900-01-01 10:00:00		-5954	-6285	-4861	-3586	-2055	-619	228	674	750	283	-38	-173	91	1052	852	467	-182	-384	-143	422	-51	-145
23.1678	-6096		137	1900-01-01 10:15:00		-5779	-6171	-4843	-3641	-2152	-656	154	671	706	308	-54	-189	98	1061	830	417	-88	-384	-174	451	-8	-128
23.3342	-5954		138	1900-01-01 10:30:00		-5645	-6059	-4812	-3706	-2224	-689	78	653	667	334	-25	-209	95	1046	807	443	-43	-385	-201	447	34	-111
23.5011	-5779		139	1900-01-01 10:45:00		-5483	-5949	-4776	-3758	-2284	-727	3	635	648	356	2	-234	56	1031	779	484	5	-355	-217	418	80	-95
23.6675	-5645		140	1900-01-01 11:00:00		-5334	-5842	-4725	-3810	-2322	-821	-70	631	663	323	4	-244	0	1002	747	499	37	-342	-259	396	120	-88
23.8342	-5483		141	1900-01-01 11:15:00		-5165	-5686	-4685	-3827	-2395	-914	-135	606	689	350	9	-265	-65	973	697	575	9	-355	-301	370	159	-81
24.0008	-5334		142	1900-01-01 11:30:00		-4978	-5538	-4642	-3829	-2469	-1004	-185	563	710	353	14	-297	-149	945	646	657	28	-367	-300	338	162	-93
24.1675	-5165		143	1900-01-01 11:45:00		-4804	-5383	-4606	-3812	-2533	-1090	-218	507	717	354	-18	-336	-221	924	624	691	103	-380	-321	316	158	-106
24.3344	-4978		144	1900-01-01 12:00:00		-4619	-5211	-4525	-3806	-2593	-1151	-262	459	729	356	-76	-363	-258	883	607	656	171	-407	-318	310	127	-102
24.5011	-4804		145	1900-01-01 12:15:00		-4375	-5068	-4446	-3775	-2644	-1197	-307	344	731	395	-105	-391	-277	801	593	675	238	-451	-277	280	104	-115
24.6678	-4619		146	1900-01-01 12:30:00		-4127	-4972	-4355	-3742	-2668	-1244	-370	236	718	401	-134	-414	-301	715	613	641	306	-466	-236	250	69	-125
24.8344	-4375		147	1900-01-01 12:45:00		-3897	-4808	-4275	-3671	-2678	-1290	-414	146	709	405	-163	-430	-353	616	642	602	326	-454	-218	223	45	-104
25.0011	-4127		148	1900-01-01 13:00:00		-3645	-4594	-4200	-3606	-2660	-1347	-465	51	719	389	-160	-432	-404	534	648	579	341	-433	-178	195	40	-89
25.1678	-3897		149	1900-01-01 13:15:00		-3403	-4416	-4126	-3542	-2661	-1399	-516	-51	702	373	-131	-459	-479	456	630	612	368	-394	-178	169	63	-90
25.3344	-3645		150	1900-01-01 13:30:00		-3176	-4226	-3988	-3505	-2671	-1405	-581	-100	689	340	-104	-485	-530	420	636	590	395	-353	-194	167	80	-31
25.5011	-3403		151	1900-01-01 13:45:00		-2938	-4017	-3863	-3471	-2654	-1427	-664	-143	702	306	-80	-495	-605	382	620	601	422	-314	-225	170	92	23
25.6678	-3176		152	1900-01-01 14:00:00		-2666	-3773	-3720	-3473	-2635	-1457	-748	-185	715	255	-97	-512	-611	351	586	587	449	-302	-254	171	45	53
25.8344	-2938		153	1900-01-01 14:15:00		-2379	-3571	-3566	-3439	-2630	-1474	-824	-212	669	224	-149	-528	-624	321	562	551	480	-285	-266	135	-13	89
26.0011	-2666		154	1900-01-01 14:30:00		-2100	-3296	-3399	-3368	-2604	-1501	-879	-286	648	217	-201	-532	-607	303	545	506	484	-266	-263	99	-76	115
26.1678	-2379		155	1900-01-01 14:45:00		-1843	-3033	-3302	-3290	-2568	-1543	-920	-367	615	222	-253	-568	-613	264	503	462	488	-240	-260	54	-101	96
26.3344	-2100		156	1900-01-01 15:00:00		-1535	-2709	-3186	-3174	-2550	-1568	-900	-442	530	221	-301	-613	-584	232	477	426	509	-206	-236	17	-122	79
26.5011	-1843		157	1900-01-01 15:15:00		-1262	-2434	-3034	-3044	-2530	-1585	-879	-523	480	238	-304	-649	-590	205	479	416	530	-173	-219	-33	-62	66
26.6678	-1535		158	1900-01-01 15:30:00		-945	-2170	-2877	-2935	-2515	-1615	-855	-599	484	254	-254	-653	-600	178	481	428	560	-154	-204	-46	-2	54
26.8344	-1262		159	1900-01-01 15:45:00		-557	-1925	-2767	-2794	-2494	-1652	-822	-623	426	248	-197	-691	-637	156	500	449	589	-138	-189	-59	56	58
27.0011	-945		160	1900-01-01 16:00:00		-126	-1608	-2617	-2651	-2484	-1690	-798	-639	383	261	-140	-671	-674	139	462	471	619	-153	-199	-63	74	69
27.1678	-557		161	1900-01-01 16:15:00		252	-1381	-2428	-2537	-2467	-1712	-793	-666	377	280	-93	-695	-712	118	404	485	630	-176	-215	-77	95	78
27.3344	-126		162	1900-01-01 16:30:00		642	-1153	-2251	-2435	-2445	-1726	-787	-683	334	316	-48	-692	-743	98	326	510	642	-200	-224	-56	93	89
27.5011	252		163	1900-01-01 16:45:00		1038	-846	-2083	-2314	-2422	-1760	-811	-700	287	335	-51	-746	-765	57	250	524	658	-188	-248	-37	92	100
27.6678	642		164	1900-01-01 17:00:00		1365	-592	-1913	-2261	-2384	-1752	-856	-694	290	353	-72	-762	-771	16	193	535	679	-162	-259	-33	93	99
27.8344	1038		165	1900-01-01 17:15:00		1741	-347	-1716	-2145	-2341	-1728	-879	-688	287	334	-101	-823	-788	-11	196	542	696	-112	-242	-30	98	93
28.0011	1365		166	1900-01-01 17:30:00		2112	-95	-1572	-2038	-2305	-1720	-921	-672	276	315	-120	-840	-806	-40	236	520	717	-76	-229	-38	113	98
28.1678	1741		167	1900-01-01 17:45:00		2473	190	-1457	-1934	-2268	-1733	-950	-668	258	279	-142	-883	-801	-72	260	449	734	-24	-215	-65	153	111
28.3344	2112		168	1900-01-01 18:00:00		2799	416	-1224	-1811	-2226	-1697	-952	-664	240	254	-158	-903	-769	-92	283	377	728	-9	-199	-98	167	150
28.5011	2473		169	1900-01-01 18:15:00		3151	668	-1003	-1637	-2198	-1684	-941	-676	210	194	-163	-923	-731	-143	284	292	719	-3	-209	-114	206	214
28.6678	2799		170	1900-01-01 18:30:00		3522	932	-809	-1515	-2166	-1664	-955	-733	179	142	-160	-902	-668	-191	266	226	714	2	-252	-114	230	278
28.8344	3151		171	1900-01-01 18:45:00		3896	1255	-573	-1371	-2134	-1636	-944	-790	159	100	-157	-868	-605	-234	234	200	690	22	-262	-102	252	331
29.0008	3522		172	1900-01-01 19:00:00		4251	1486	-336	-1216	-2064	-1594	-947	-835	140	46	-154	-847	-563	-276	204	213	663	22	-256	-108	238	386
29.1675	3896		173	1900-01-01 19:15:00		4558	1754	-148	-1083	-1957	-1576	-922	-884	119	11	-154	-825	-550	-308	164	245	641	23	-254	-112	253	430
29.3342	4251		174	1900-01-01 19:30:00		4883	2013	59	-999	-1848	-1557	-889	-932	89	33	-164	-804	-536	-309	107	302	619	17	-237	-116	238	456
29.5008	4558		175	1900-01-01 19:45:00		5131	2230	233	-899	-1723	-1547	-840	-937	51	65	-174	-803	-583	-320	61	368	629	12	-192	-137	240	466
29.6675	4883		176	1900-01-01 20:00:00		5403	2392	386	-791	-1589	-1551	-801	-940	14	69	-201	-821	-633	-343	16	400	653	15	-176	-159	224	503
29.8344	5131		177	1900-01-01 20:15:00		5654	2585	657	-691	-1452	-1538	-757	-918	-19	85	-233	-825	-717	-369	-14	418	688	23	-192	-193	221	540
30.0011	5403		178	1900-01-01 20:30:00		5971	2717	874	-612	-1342	-1527	-714	-893	-51	53	-265	-829	-805	-398	-34	429	720	41	-214	-220	214	551
30.1678	5654		179	1900-01-01 20:45:00		6259	2891	1159	-455	-1211	-1512	-680	-878	-60	-13	-287	-835	-894	-426	-41	410	726	69	-241	-247	211	575
30.3344	5971		180	1900-01-01 21:00:00		6606	3049	1437	-296	-1087	-1463	-651	-855	-59	-68	-307	-847	-935	-457	-35	365	697	96	-257	-274	206	617
30.5011	6259		181	1900-01-01 21:15:00		6879	3261	1743	-153	-967	-1396	-619	-833	-60	-104	-310	-854	-974	-477	-30	334	672	116	-283	-289	208	638
30.6678	6606		182	1900-01-01 21:30:00		7184	3480	1939	14	-891	-1324	-602	-844	-91	-155	-271	-847	-980	-492	-68	306	639	152	-294	-259	205	663
30.8344	6879		183	1900-01-01 21:45:00		7458	3726	2116	183	-815	-1253	-653	-848	-92	-153	-231	-837	-978	-501	-65	268	605	179	-291	-210	196	710
31.0011	7184		184	1900-01-01 22:00:00		7697	3914	2270	298	-774	-1167	-680	-840	-89	-138	-177	-813	-976	-514	-56	246	597	197	-251	-160	186	753
31.1678	7458		185	1900-01-01 22:15:00		7847	4093	2463	378	-710	-1113	-707	-853	-120	-135	-124	-773	-968	-519	-69	200	593	213	-222	-121	154	785
31.3344	7697		186	1900-01-01 22:30:00		8021	4274	2617	467	-619	-1061	-745	-866	-151	-132	-67	-716	-949	-536	-93	159	586	223	-183	-92	143	842
31.5011	7847		187	1900-01-01 22:45:00		8167	4422	2757	554	-526	-999	-766	-878	-151	-114	-27	-660	-922	-560	-65	123	597	218	-137	-90	125	889
31.6678	8021		188	1900-01-01 23:00:00		8295	4530	2942	630	-436	-925	-706	-897	-182	-113	-12	-607	-896	-589	-87	64	613	215	-105	-117	123	921
31.8344	8167		189	1900-01-01 23:15:00		8447	4657	3058	718	-327	-864	-670	-909	-244	-110	12	-567	-869	-620	-109	13	630	213	-99	-137	121	945
32.0011	8295		190	1900-01-01 23:30:00		8573	4788	3171	807	-231	-807	-664	-907	-259	-119	36	-532	-848	-646	-119	-11	628	233	-93	-148	141	984
32.1678	8447		191	1900-01-01 23:45:00		8676	4882	3271	877	-156	-757	-620	-912	-260	-116	68	-515	-839	-665	-117	-7	624	260	-81	-158	134	986
32.3344	8573
32.5011	8676
32.6678	8789
32.8344	8870
33.0011	8896
33.1678	8922
33.3344	8943
33.5011	8934
33.6678	8941
33.8344	8947
34.0011	8920
34.1678	8884
34.3344	8812
34.5008	8656
34.6675	8496
34.8342	8360
35.0011	8176
35.1678	7987
35.3344	7801
35.5011	7593
35.6678	7325
35.8344	7075
36.0011	6826
36.1678	6620
36.3344	6389
36.5011	6143
36.6678	5869
36.8344	5610
37.0011	5268
37.1678	4952
37.3344	4641
37.5011	4276
37.6678	3934
37.8344	3665
38.0011	3345
38.1678	3019
38.3344	2757
38.5011	2433
38.6678	2077
38.8344	1694
39.0011	1321
39.1678	933
39.3344	555
39.5011	199
39.6678	-136
39.8344	-453
40.0011	-721
40.1675	-1006
40.3344	-1306
40.5008	-1579
40.6675	-1882
40.8342	-2174
41.0011	-2464
41.1678	-2775
41.3344	-3050
41.5011	-3272
41.6678	-3578
41.8344	-3814
42.0011	-4027
42.1678	-4273
42.3344	-4520
42.5011	-4672
42.6678	-4880
42.8344	-5084
43.0011	-5263
43.1678	-5434
43.3344	-5610
43.5011	-5755
43.6678	-5867
43.8344	-5982
44.0011	-6085
44.1678	-6204
44.3344	-6308
44.5011	-6417
44.6678	-6498
44.8344	-6569
45.0011	-6618
45.1678	-6649
45.3342	-6654
45.5011	-6659
45.6675	-6660
45.8344	-6664
46.0008	-6660
46.1675	-6644
46.3342	-6622
46.5011	-6599
46.6678	-6569
46.8344	-6527
47.0011	-6469
47.1678	-6383
47.3344	-6285
47.5011	-6171
47.6678	-6059
47.8344	-5949
48.0011	-5842
48.1678	-5686
48.3344	-5538
48.5011	-5383
48.6678	-5211
48.8344	-5068
49.0011	-4972
49.1678	-4808
49.3344	-4594
49.5011	-4416
49.6678	-4226
49.8344	-4017
50.0011	-3773
50.1678	-3571
50.3344	-3296
50.5011	-3033
50.6678	-2709
50.8344	-2434
51.0008	-2170
51.1678	-1925
51.3342	-1608
51.5008	-1381
51.6675	-1153
51.8342	-846
52.0008	-592
52.1678	-347
52.3344	-95
52.5011	190
52.6678	416
52.8344	668
53.0011	932
53.1678	1255
53.3344	1486
53.5011	1754
53.6678	2013
53.8344	2230
54.0011	2392
54.1678	2585
54.3344	2717
54.5011	2891
54.6678	3049
54.8344	3261
55.0011	3480
55.1678	3726
55.3344	3914
55.5011	4093
55.6678	4274
55.8344	4422
56.0011	4530
56.1678	4657
56.3344	4788
56.5011	4882
56.6675	4963
56.8344	5038
57.0008	5127
57.1675	5202
57.3342	5260
57.5008	5372
57.6678	5484
57.8344	5561
58.0011	5633
58.1678	5689
58.3344	5653
58.5011	5607
58.6678	5542
58.8344	5480
59.0011	5417
59.1678	5371
59.3344	5332
59.5011	5303
59.6678	5273
59.8344	5182
60.0011	5102
60.1678	5012
60.3344	4894
60.5011	4721
60.6678	4589
60.8344	4417
61.0011	4247
61.1678	4094
61.3344	3969
61.5011	3815
61.6678	3675
61.8344	3541
62.0011	3379
62.1678	3156
62.3344	2968
62.5008	2753
62.6675	2521
62.8342	2324
63.0008	2171
63.1678	1957
63.3344	1771
63.5011	1600
63.6678	1335
63.8344	1081
64.0011	865
64.1678	650
64.3344	378
64.5011	175
64.6678	-16
64.8344	-193
65.0011	-349
65.1678	-554
65.3344	-734
65.5011	-926
65.6678	-1139
65.8344	-1415
66.0011	-1580
66.1678	-1781
66.3344	-1967
66.5011	-2127
66.6678	-2297
66.8344	-2474
67.0011	-2632
67.1678	-2833
67.3344	-3029
67.5011	-3178
67.6675	-3321
67.8344	-3466
68.0008	-3586
68.1675	-3701
68.3342	-3785
68.5008	-3904
68.6678	-4055
68.8344	-4176
69.0011	-4290
69.1678	-4399
69.3344	-4478
69.5011	-4527
69.6678	-4582
69.8344	-4636
70.0011	-4691
70.1678	-4728
70.3344	-4768
70.5011	-4794
70.6678	-4815
70.8344	-4837
71.0011	-4868
71.1678	-4869
71.3344	-4861
71.5011	-4843
71.6678	-4812
71.8344	-4776
72.0011	-4725
72.1678	-4685
72.3344	-4642
72.5011	-4606
72.6678	-4525
72.8344	-4446
73.0011	-4355
73.1678	-4275
73.3344	-4200
73.5008	-4126
73.6675	-3988
73.8342	-3863
74.0008	-3720
74.1678	-3566
74.3344	-3399
74.5011	-3302
74.6678	-3186
74.8344	-3034
75.0011	-2877
75.1678	-2767
75.3344	-2617
75.5011	-2428
75.6678	-2251
75.8344	-2083
76.0011	-1913
76.1678	-1716
76.3344	-1572
76.5011	-1457
76.6678	-1224
76.8344	-1003
77.0011	-809
77.1678	-573
77.3344	-336
77.5011	-148
77.6678	59
77.8344	233
78.0011	386
78.1678	657
78.3344	874
78.5011	1159
78.6678	1437
78.8344	1743
79.0008	1939
79.1675	2116
79.3342	2270
79.5008	2463
79.6675	2617
79.8344	2757
80.0011	2942
80.1678	3058
80.3344	3171
80.5011	3271
80.6678	3357
80.8344	3393
81.0011	3437
81.1678	3481
81.3344	3544
81.5011	3631
81.6678	3719
81.8344	3875
82.0011	4006
82.1678	4131
82.3344	4245
82.5011	4357
82.6678	4403
82.8344	4437
83.0011	4457
83.1678	4473
83.3344	4482
83.5011	4480
83.6678	4471
83.8344	4463
84.0011	4454
84.1678	4444
84.3344	4449
84.5011	4441
84.6678	4431
84.8342	4418
85.0008	4339
85.1675	4230
85.3344	4107
85.5011	3937
85.6678	3756
85.8344	3645
86.0011	3529
86.1678	3425
86.3344	3345
86.5011	3243
86.6678	3130
86.8344	3039
87.0011	2886
87.1678	2736
87.3344	2593
87.5011	2454
87.6678	2259
87.8344	2140
88.0011	2022
88.1678	1915
88.3344	1815
88.5011	1743
88.6678	1631
88.8344	1524
89.0011	1396
89.1678	1268
89.3344	1085
89.5011	943
89.6678	811
89.8344	613
90.0008	400
90.1678	244
90.3342	57
90.5008	-162
90.6675	-283
90.8342	-401
91.0011	-532
91.1678	-676
91.3344	-845
91.5011	-1050
91.6678	-1244
91.8344	-1422
92.0011	-1578
92.1678	-1688
92.3344	-1763
92.5011	-1881
92.6678	-1997
92.8344	-2178
93.0011	-2355
93.1678	-2545
93.3344	-2692
93.5011	-2870
93.6678	-2961
93.8344	-3045
94.0011	-3153
94.1678	-3271
94.3344	-3342
94.5011	-3412
94.6678	-3484
94.8344	-3513
95.0011	-3531
95.1678	-3542
95.3344	-3586
95.5011	-3641
95.6675	-3706
95.8344	-3758
96.0011	-3810
96.1675	-3827
96.3342	-3829
96.5011	-3812
96.6678	-3806
96.8344	-3775
97.0011	-3742
97.1678	-3671
97.3344	-3606
97.5011	-3542
97.6678	-3505
97.8344	-3471
98.0011	-3473
98.1678	-3439
98.3344	-3368
98.5011	-3290
98.6678	-3174
98.8344	-3044
99.0011	-2935
99.1678	-2794
99.3344	-2651
99.5011	-2537
99.6678	-2435
99.8344	-2314
100.001	-2261
100.168	-2145
100.334	-2038
100.501	-1934
100.668	-1811
100.834	-1637
101.001	-1515
101.168	-1371
101.334	-1216
101.501	-1083
101.668	-999
101.834	-899
102.001	-791
102.168	-691
102.334	-612
102.501	-455
102.668	-296
102.834	-153
103.001	14
103.168	183
103.334	298
103.501	378
103.668	467
103.834	554
104.001	630
104.168	718
104.334	807
104.501	877
104.668	967
104.834	1085
105.001	1173
105.168	1260
105.334	1380
105.501	1542
105.668	1673
105.834	1797
106.001	1926
106.168	2017
106.334	2032
106.501	2072
106.668	2120
106.834	2190
107.001	2232
107.168	2315
107.334	2378
107.501	2438
107.668	2470
107.834	2532
108.001	2630
108.168	2735
108.334	2875
108.501	3023
108.668	3169
108.834	3228
109.001	3275
109.168	3279
109.334	3241
109.501	3191
109.668	3142
109.834	3090
110.001	3044
110.168	3030
110.334	3027
110.501	3020
110.668	3015
110.834	3006
111.001	2956
111.168	2895
111.334	2831
111.501	2735
111.668	2644
111.834	2570
112.001	2509
112.168	2454
112.334	2432
112.501	2423
112.668	2438
112.834	2439
113.001	2402
113.168	2311
113.334	2177
113.501	2044
113.668	1923
113.834	1823
114.001	1739
114.168	1646
114.334	1530
114.501	1414
114.668	1301
114.834	1197
115.001	1127
115.168	992
115.334	840
115.501	684
115.668	520
115.834	355
116.001	277
116.168	215
116.334	110
116.501	1
116.668	-163
116.834	-371
117.001	-581
117.168	-760
117.334	-900
117.501	-1014
117.668	-1096
117.834	-1209
118.001	-1305
118.168	-1400
118.334	-1459
118.501	-1530
118.668	-1596
118.834	-1693
119.001	-1806
119.168	-1942
119.334	-2055
119.501	-2152
119.668	-2224
119.834	-2284
120.001	-2322
120.168	-2395
120.334	-2469
120.501	-2533
120.668	-2593
120.834	-2644
121.001	-2668
121.168	-2678
121.334	-2660
121.501	-2661
121.668	-2671
121.834	-2654
122.001	-2635
122.168	-2630
122.334	-2604
122.501	-2568
122.668	-2550
122.834	-2530
123.001	-2515
123.168	-2494
123.334	-2484
123.501	-2467
123.668	-2445
123.834	-2422
124.001	-2384
124.168	-2341
124.334	-2305
124.501	-2268
124.668	-2226
124.834	-2198
125.001	-2166
125.168	-2134
125.334	-2064
125.501	-1957
125.668	-1848
125.834	-1723
126.001	-1589
126.168	-1452
126.334	-1342
126.501	-1211
126.668	-1087
126.834	-967
127.001	-891
127.168	-815
127.334	-774
127.501	-710
127.668	-619
127.834	-526
128.001	-436
128.168	-327
128.334	-231
128.501	-156
128.668	-75
128.834	24
129.001	133
129.167	227
129.334	332
129.501	424
129.667	493
129.834	526
130.001	550
130.168	551
130.334	597
130.501	634
130.668	720
130.834	808
131.001	910
131.168	983
131.334	1101
131.501	1209
131.668	1316
131.834	1418
132.001	1506
132.168	1560
132.334	1582
132.501	1607
132.668	1660
132.834	1738
133.001	1805
133.168	1878
133.334	1947
133.501	1972
133.668	1977
133.834	1982
134.001	1968
134.168	1953
134.334	1955
134.501	1927
134.667	1924
134.834	1936
135.001	1949
135.167	1941
135.334	1959
135.501	1927
135.668	1919
135.834	1911
136.001	1897
136.168	1882
136.334	1904
136.501	1890
136.668	1868
136.834	1815
137.001	1775
137.168	1711
137.334	1658
137.501	1612
137.668	1625
137.834	1616
138.001	1633
138.168	1651
138.334	1668
138.501	1659
138.668	1641
138.834	1593
139.001	1545
139.168	1470
139.334	1398
139.501	1342
139.668	1282
139.834	1221
140.001	1162
140.167	1093
140.334	987
140.501	901
140.667	792
140.834	684
141.001	583
141.168	491
141.334	352
141.501	235
141.668	135
141.834	27
142.001	-78
142.168	-180
142.334	-287
142.501	-385
142.668	-462
142.834	-516
143.001	-551
143.168	-585
143.334	-619
143.501	-656
143.668	-689
143.834	-727
144.001	-821
144.168	-914
144.334	-1004
144.501	-1090
144.668	-1151
144.834	-1197
145.001	-1244
145.168	-1290
145.334	-1347
145.501	-1399
145.667	-1405
145.834	-1427
146.001	-1457
146.167	-1474
146.334	-1501
146.501	-1543
146.668	-1568
146.834	-1585
147.001	-1615
147.168	-1652
147.334	-1690
147.501	-1712
147.668	-1726
147.834	-1760
148.001	-1752
148.168	-1728
148.334	-1720
148.501	-1733
148.668	-1697
148.834	-1684
149.001	-1664
149.168	-1636
149.334	-1594
149.501	-1576
149.668	-1557
149.834	-1547
150.001	-1551
150.168	-1538
150.334	-1527
150.501	-1512
150.668	-1463
150.834	-1396
151.001	-1324
151.168	-1253
151.334	-1167
151.501	-1113
151.667	-1061
151.834	-999
152.001	-925
152.168	-864
152.334	-807
152.501	-757
152.668	-730
152.834	-691
153.001	-656
153.168	-600
153.334	-502
153.501	-413
153.668	-348
153.834	-277
154.001	-210
154.168	-183
154.334	-146
154.501	-117
154.668	-94
154.834	-48
155.001	3
155.168	48
155.334	124
155.501	207
155.668	252
155.834	330
156.001	418
156.168	483
156.334	546
156.501	611
156.668	673
156.834	737
157.001	801
157.167	876
157.334	947
157.501	981
157.668	1003
157.834	1020
158.001	1034
158.168	1048
158.334	1073
158.501	1090
158.668	1115
158.834	1124
159.001	1139
159.168	1144
159.334	1160
159.501	1206
159.668	1256
159.834	1299
160.001	1342
160.168	1379
160.334	1384
160.501	1387
160.668	1375
160.834	1362
161.001	1347
161.168	1330
161.334	1313
161.501	1312
161.668	1314
161.834	1317
162.001	1341
162.168	1365
162.334	1390
162.501	1410
162.667	1389
162.834	1347
163.001	1294
163.168	1240
163.334	1187
163.501	1189
163.668	1164
163.834	1151
164.001	1117
164.168	1048
164.334	963
164.501	884
164.668	802
164.834	741
165.001	712
165.168	616
165.334	545
165.501	475
165.668	406
165.834	339
166.001	343
166.168	383
166.334	425
166.501	424
166.668	426
166.834	406
167.001	336
167.168	264
167.334	228
167.501	154
167.668	78
167.834	3
168.001	-70
168.167	-135
168.334	-185
168.501	-218
168.667	-262
168.834	-307
169.001	-370
169.168	-414
169.334	-465
169.501	-516
169.668	-581
169.834	-664
170.001	-748
170.168	-824
170.334	-879
170.501	-920
170.668	-900
170.834	-879
171.001	-855
171.168	-822
171.334	-798
171.501	-793
171.668	-787
171.834	-811
172.001	-856
172.168	-879
172.334	-921
172.501	-950
172.668	-952
172.834	-941
173.001	-955
173.168	-944
173.334	-947
173.501	-922
173.667	-889
173.834	-840
174.001	-801
174.167	-757
174.334	-714
174.501	-680
174.668	-651
174.834	-619
175.001	-602
175.168	-653
175.334	-680
175.501	-707
175.668	-745
175.834	-766
176.001	-706
176.168	-670
176.334	-664
176.501	-620
176.668	-614
176.834	-645
177.001	-679
177.168	-681
177.334	-714
177.501	-701
177.668	-687
177.834	-669
178.001	-648
178.168	-626
178.334	-620
178.501	-589
178.668	-541
178.834	-495
179.001	-446
179.167	-397
179.334	-368
179.501	-330
179.667	-295
179.834	-256
180.001	-217
180.168	-182
180.334	-174
180.501	-166
180.668	-164
180.834	-133
181.001	-103
181.168	-73
181.334	-44
181.501	-12
181.668	-10
181.834	-8
182.001	6
182.168	23
182.334	39
182.501	77
182.668	115
182.834	140
183.001	165
183.168	204
183.334	292
183.501	385
183.668	490
183.834	604
184.001	705
184.168	737
184.334	797
184.501	845
184.667	856
184.834	917
185.001	927
185.167	901
185.334	865
185.501	915
185.668	882
185.834	929
186.001	976
186.168	1035
186.334	1017
186.501	1047
186.668	1051
186.834	1054
187.001	1058
187.168	1078
187.334	1084
187.501	1074
187.668	1064
187.834	1062
188.001	1051
188.168	1041
188.334	1043
188.501	1041
188.668	1031
188.834	1012
189.001	994
189.168	970
189.334	941
189.501	893
189.668	859
189.834	824
190.001	783
190.168	758
190.334	734
190.501	729
190.667	707
190.834	710
191.001	692
191.168	692
191.334	674
191.501	671
191.668	653
191.834	635
192.001	631
192.168	606
192.334	563
192.501	507
192.668	459
192.834	344
193.001	236
193.168	146
193.334	51
193.501	-51
193.668	-100
193.834	-143
194.001	-185
194.168	-212
194.334	-286
194.501	-367
194.668	-442
194.834	-523
195.001	-599
195.168	-623
195.334	-639
195.501	-666
195.668	-683
195.834	-700
196.001	-694
196.167	-688
196.334	-672
196.501	-668
196.668	-664
196.834	-676
197.001	-733
197.168	-790
197.334	-835
197.501	-884
197.668	-932
197.834	-937
198.001	-940
198.168	-918
198.334	-893
198.501	-878
198.668	-855
198.834	-833
199.001	-844
199.168	-848
199.334	-840
199.501	-853
199.668	-866
199.834	-878
200.001	-897
200.168	-909
200.334	-907
200.501	-912
200.668	-905
200.834	-904
201.001	-911
201.168	-874
201.334	-822
201.501	-785
201.667	-742
201.834	-734
202.001	-770
202.168	-813
202.334	-818
202.501	-823
202.668	-792
202.834	-767
203.001	-742
203.168	-747
203.334	-745
203.501	-709
203.668	-668
203.834	-623
204.001	-566
204.168	-516
204.334	-499
204.501	-483
204.668	-469
204.834	-469
205.001	-398
205.168	-328
205.334	-257
205.501	-218
205.668	-178
205.834	-225
206.001	-275
206.168	-322
206.334	-341
206.501	-359
206.668	-348
206.834	-335
207.001	-325
207.167	-312
207.334	-301
207.501	-303
207.667	-281
207.834	-242
208.001	-197
208.168	-138
208.334	-78
208.501	-41
208.668	-12
208.834	22
209.001	68
209.168	113
209.334	159
209.501	194
209.668	219
209.834	220
210.001	234
210.168	249
210.334	265
210.501	282
210.668	307
210.834	333
211.001	377
211.168	400
211.334	422
211.501	435
211.668	432
211.834	409
212.001	405
212.168	446
212.334	489
212.501	542
212.668	598
212.834	655
213.001	680
213.167	705
213.334	725
213.501	737
213.668	752
213.834	755
214.001	766
214.168	782
214.334	802
214.501	820
214.668	837
214.834	843
215.001	833
215.168	795
215.334	750
215.501	706
215.668	667
215.834	648
216.001	663
216.168	689
216.334	710
216.501	717
216.668	729
216.834	731
217.001	718
217.168	709
217.334	719
217.501	702
217.668	689
217.834	702
218.001	715
218.168	669
218.334	648
218.501	615
218.667	530
218.834	480
219.001	484
219.168	426
219.334	383
219.501	377
219.668	334
219.834	287
220.001	290
220.168	287
220.334	276
220.501	258
220.668	240
220.834	210
221.001	179
221.168	159
221.334	140
221.501	119
221.668	89
221.834	51
222.001	14
222.168	-19
222.334	-51
222.501	-60
222.668	-59
222.834	-60
223.001	-91
223.168	-92
223.334	-89
223.501	-120
223.667	-151
223.834	-151
224.001	-182
224.168	-244
224.334	-259
224.501	-260
224.668	-275
224.834	-302
225.001	-292
225.168	-294
225.334	-311
225.501	-314
225.668	-304
225.834	-312
226.001	-323
226.168	-334
226.334	-362
226.501	-382
226.668	-421
226.834	-445
227.001	-469
227.168	-476
227.334	-504
227.501	-505
227.668	-518
227.834	-531
228.001	-536
228.168	-528
228.334	-507
228.501	-486
228.668	-478
228.834	-483
229.001	-488
229.168	-520
229.334	-565
229.501	-598
229.667	-627
229.834	-654
230.001	-637
230.168	-579
230.335	-520
230.501	-452
230.668	-384
230.834	-346
231.001	-348
231.168	-338
231.334	-338
231.501	-330
231.668	-295
231.834	-246
232.001	-211
232.168	-195
232.334	-184
232.501	-200
232.668	-218
232.834	-224
233.001	-210
233.168	-192
233.334	-182
233.501	-172
233.668	-144
233.834	-116
234.001	-96
234.168	-58
234.334	-21
234.501	-7
234.667	25
234.834	58
235.001	81
235.167	113
235.334	127
235.501	123
235.668	135
235.834	166
236.001	188
236.168	225
236.334	262
236.501	281
236.668	275
236.834	270
237.001	261
237.168	252
237.334	244
237.501	234
237.668	210
237.834	185
238.001	164
238.168	143
238.334	137
238.501	154
238.668	183
238.834	206
239.001	234
239.168	276
239.334	283
239.501	308
239.668	334
239.834	356
240.001	323
240.168	350
240.334	353
240.501	354
240.667	356
240.834	395
241.001	401
241.168	405
241.334	389
241.501	373
241.668	340
241.834	306
242.001	255
242.168	224
242.334	217
242.501	222
242.668	221
242.834	238
243.001	254
243.168	248
243.334	261
243.501	280
243.668	316
243.834	335
244.001	353
244.168	334
244.334	315
244.501	279
244.668	254
244.834	194
245.001	142
245.168	100
245.334	46
245.501	11
245.668	33
245.834	65
246.001	69
246.167	85
246.334	53
246.501	-13
246.667	-68
246.834	-104
247.001	-155
247.168	-153
247.334	-138
247.501	-135
247.668	-132
247.834	-114
248.001	-113
248.168	-110
248.334	-119
248.501	-116
248.668	-113
248.834	-110
249.001	-128
249.168	-132
249.334	-148
249.501	-164
249.668	-180
249.834	-178
250.001	-169
250.168	-182
250.334	-194
250.501	-200
250.668	-205
250.834	-226
251.001	-219
251.168	-212
251.334	-222
251.501	-210
251.667	-178
251.834	-153
252.001	-128
252.167	-86
252.334	-66
252.501	-43
252.668	-37
252.834	-14
253.001	1
253.168	18
253.334	12
253.501	32
253.668	54
253.834	71
254.001	91
254.168	118
254.334	131
254.501	110
254.668	83
254.834	52
255.001	24
255.168	-1
255.334	-10
255.501	-8
255.668	-11
255.834	-24
256.001	-45
256.168	-77
256.334	-109
256.501	-136
256.668	-167
256.834	-156
257.001	-130
257.168	-99
257.334	-61
257.501	-8
257.668	40
257.834	84
258.001	125
258.168	152
258.334	177
258.501	172
258.668	158
258.834	150
259.001	146
259.168	141
259.334	139
259.501	145
259.668	143
259.834	137
260.001	130
260.168	95
260.334	56
260.501	18
260.668	-13
260.834	-39
261.001	-32
261.168	-14
261.334	3
261.501	21
261.668	42
261.834	56
262.001	51
262.168	45
262.334	40
262.501	27
262.668	15
262.834	2
263.001	-10
263.168	-22
263.334	-38
263.501	-54
263.668	-25
263.834	2
264.001	4
264.168	9
264.334	14
264.501	-18
264.668	-76
264.834	-105
265.001	-134
265.168	-163
265.334	-160
265.501	-131
265.668	-104
265.834	-80
266.001	-97
266.168	-149
266.334	-201
266.501	-253
266.668	-301
266.834	-304
267.001	-254
267.168	-197
267.334	-140
267.501	-93
267.668	-48
267.834	-51
268.001	-72
268.168	-101
268.334	-120
268.501	-142
268.668	-158
268.834	-163
269.001	-160
269.168	-157
269.335	-154
269.501	-154
269.668	-164
269.834	-174
270.001	-201
270.168	-233
270.334	-265
270.501	-287
270.668	-307
270.834	-310
271.001	-271
271.168	-231
271.334	-177
271.501	-124
271.668	-67
271.834	-27
272.001	-12
272.168	12
272.334	36
272.501	68
272.668	80
272.834	116
273.001	127
273.168	146
273.334	154
273.501	161
273.668	127
273.834	91
274.001	49
274.168	6
274.334	-64
274.501	-96
274.668	-129
274.834	-162
275.001	-190
275.168	-193
275.334	-184
275.501	-173
275.668	-156
275.834	-143
276.001	-129
276.168	-124
276.334	-120
276.501	-122
276.668	-125
276.834	-62
277.001	3
277.168	86
277.334	194
277.501	277
277.668	294
277.834	312
278.001	318
278.168	300
278.334	348
278.501	399
278.668	475
278.834	558
279.001	643
279.168	685
279.334	727
279.501	763
279.668	787
279.834	807
280.001	830
280.168	836
280.334	818
280.501	800
280.668	773
280.834	746
281.001	732
281.168	722
281.334	712
281.501	711
281.668	687
281.834	658
282.001	602
282.168	528
282.334	458
282.501	402
282.668	350
282.834	305
283.001	289
283.168	259
283.334	238
283.501	212
283.668	207
283.834	183
284.001	167
284.168	150
284.334	139
284.501	128
284.668	112
284.834	99
285.001	76
285.168	58
285.334	35
285.501	11
285.668	-13
285.834	-27
286.001	-61
286.168	-90
286.334	-106
286.501	-121
286.668	-137
286.834	-138
287.001	-140
287.168	-157
287.334	-173
287.501	-189
287.668	-209
287.834	-234
288.001	-244
288.168	-265
288.334	-297
288.501	-336
288.668	-363
288.834	-391
289.001	-414
289.168	-430
289.334	-432
289.501	-459
289.668	-485
289.834	-495
290.001	-512
290.168	-528
290.334	-532
290.501	-568
290.668	-613
290.834	-649
291.001	-653
291.168	-691
291.334	-671
291.501	-695
291.668	-692
291.834	-746
292.001	-762
292.168	-823
292.334	-840
292.501	-883
292.668	-903
292.834	-923
293.001	-902
293.168	-868
293.334	-847
293.501	-825
293.668	-804
293.834	-803
294.001	-821
294.168	-825
294.334	-829
294.501	-835
294.668	-847
294.834	-854
295.001	-847
295.168	-837
295.334	-813
295.501	-773
295.668	-716
295.834	-660
296.001	-607
296.168	-567
296.334	-532
296.501	-515
296.668	-480
296.834	-436
297.001	-386
297.168	-326
297.334	-261
297.501	-205
297.668	-129
297.834	-59
298.001	-3
298.168	47
298.334	80
298.501	98
298.668	85
298.834	94
299.001	103
299.168	110
299.334	86
299.501	92
299.668	60
299.834	44
300.001	13
300.168	-2
300.334	0
300.501	26
300.668	37
300.834	97
301.001	183
301.168	252
301.334	314
301.501	377
301.668	407
301.834	411
302.001	507
302.168	600
302.334	698
302.501	791
302.668	850
302.834	818
303.001	818
303.168	813
303.334	817
303.501	867
303.668	905
303.834	922
304.001	928
304.168	958
304.334	974
304.501	1002
304.668	979
304.834	960
305.001	886
305.168	809
305.334	733
305.501	699
305.668	687
305.834	718
306.001	783
306.168	847
306.334	933
306.501	1009
306.668	1079
306.834	1118
307.001	1157
307.168	1129
307.334	1095
307.501	1043
307.668	990
307.834	917
308.001	887
308.168	855
308.334	832
308.501	796
308.668	756
308.834	723
309.001	693
309.168	645
309.334	570
309.501	514
309.668	450
309.834	389
310.001	345
310.168	342
310.334	345
310.501	307
310.668	256
310.834	205
311.001	153
311.168	102
311.334	91
311.501	98
311.668	95
311.834	56
312.001	0
312.168	-65
312.334	-149
312.501	-221
312.668	-258
312.834	-277
313.001	-301
313.168	-353
313.334	-404
313.501	-479
313.668	-530
313.834	-605
314.001	-611
314.168	-624
314.334	-607
314.501	-613
314.668	-584
314.834	-590
315.001	-600
315.168	-637
315.334	-674
315.501	-712
315.668	-743
315.834	-765
316.001	-771
316.168	-788
316.334	-806
316.501	-801
316.668	-769
316.834	-731
317.001	-668
317.168	-605
317.334	-563
317.501	-550
317.668	-536
317.834	-583
318.001	-633
318.168	-717
318.334	-805
318.501	-894
318.668	-935
318.834	-974
319.001	-980
319.168	-978
319.334	-976
319.501	-968
319.668	-949
319.834	-922
320.001	-896
320.168	-869
320.334	-848
320.501	-839
320.668	-854
320.834	-870
321.001	-869
321.168	-868
321.334	-867
321.501	-811
321.668	-756
321.834	-717
322.001	-679
322.168	-647
322.334	-668
322.501	-689
322.668	-710
322.834	-730
323.001	-745
323.168	-727
323.334	-682
323.501	-641
323.668	-601
323.834	-556
324.001	-527
324.168	-483
324.334	-435
324.501	-389
324.668	-346
324.834	-304
325.001	-302
325.168	-295
325.334	-277
325.501	-259
325.668	-240
325.834	-162
326.001	-118
326.168	-53
326.334	9
326.501	45
326.668	20
326.834	50
327.001	51
327.168	62
327.334	143
327.501	224
327.668	278
327.834	344
328.001	386
328.168	384
328.334	382
328.501	397
328.668	422
328.834	472
329.001	511
329.168	560
329.334	594
329.501	616
329.668	638
329.834	695
330.001	766
330.168	836
330.334	896
330.501	904
330.668	889
330.834	849
331.001	835
331.168	820
331.334	849
331.501	875
331.668	895
331.834	873
332.001	852
332.168	827
332.334	806
332.501	790
332.668	790
332.834	791
333.001	798
[truncated: 3,051 more rows]

## Sheet: Color scale
Time (hour)	Relative Luminescence (cpm)				Row number of ZT0 data	6	150	294	438	582	726	870	1014	1158	1302	1446	1590	1734	1878	2022	2166	2310	2454	2598	2742	2886	3030
0.001111					Day	1	2	3	4	5	6	7	8	9	10	11	12	13	14	15	16	17	18	19	20	21	22	days
0.167777				ZT
0.334444			0	00:00:00		0	-4619	-5211	-4525	-3806	-2593	-1151	-262	459	729	356	-76	-363	-258	883	607	656	171	-407	-318	310	127
0.501111			1	00:15:00		0	-4375	-5068	-4446	-3775	-2644	-1197	-307	344	731	395	-105	-391	-277	801	593	675	238	-451	-277	280	104
0.667777			2	00:30:00		0	-4127	-4972	-4355	-3742	-2668	-1244	-370	236	718	401	-134	-414	-301	715	613	641	306	-466	-236	250	69
0.834444			3	00:45:00		0	-3897	-4808	-4275	-3671	-2678	-1290	-414	146	709	405	-163	-430	-353	616	642	602	326	-454	-218	223	45
1.00111			4	01:00:00		0	-3645	-4594	-4200	-3606	-2660	-1347	-465	51	719	389	-160	-432	-404	534	648	579	341	-433	-178	195	40
1.1675			5	01:15:00		0	-3403	-4416	-4126	-3542	-2661	-1399	-516	-51	702	373	-131	-459	-479	456	630	612	368	-394	-178	169	63
1.33417			6	01:30:00		0	-3176	-4226	-3988	-3505	-2671	-1405	-581	-100	689	340	-104	-485	-530	420	636	590	395	-353	-194	167	80
1.50111			7	01:45:00		0	-2938	-4017	-3863	-3471	-2654	-1427	-664	-143	702	306	-80	-495	-605	382	620	601	422	-314	-225	170	92
1.6675			8	02:00:00		0	-2666	-3773	-3720	-3473	-2635	-1457	-748	-185	715	255	-97	-512	-611	351	586	587	449	-302	-254	171	45
1.83417			9	02:15:00		0	-2379	-3571	-3566	-3439	-2630	-1474	-824	-212	669	224	-149	-528	-624	321	562	551	480	-285	-266	135	-13
2.00111			10	02:30:00		0	-2100	-3296	-3399	-3368	-2604	-1501	-879	-286	648	217	-201	-532	-607	303	545	506	484	-266	-263	99	-76
2.16778			11	02:45:00		0	-1843	-3033	-3302	-3290	-2568	-1543	-920	-367	615	222	-253	-568	-613	264	503	462	488	-240	-260	54	-101
2.33444			12	03:00:00		0	-1535	-2709	-3186	-3174	-2550	-1568	-900	-442	530	221	-301	-613	-584	232	477	426	509	-206	-236	17	-122
2.50111			13	03:15:00		0	-1262	-2434	-3034	-3044	-2530	-1585	-879	-523	480	238	-304	-649	-590	205	479	416	530	-173	-219	-33	-62
2.66778			14	03:30:00		0	-945	-2170	-2877	-2935	-2515	-1615	-855	-599	484	254	-254	-653	-600	178	481	428	560	-154	-204	-46	-2
2.83444			15	03:45:00		0	-557	-1925	-2767	-2794	-2494	-1652	-822	-623	426	248	-197	-691	-637	156	500	449	589	-138	-189	-59	56
3.00111			16	04:00:00		0	-126	-1608	-2617	-2651	-2484	-1690	-798	-639	383	261	-140	-671	-674	139	462	471	619	-153	-199	-63	74
3.16778			17	04:15:00		0	252	-1381	-2428	-2537	-2467	-1712	-793	-666	377	280	-93	-695	-712	118	404	485	630	-176	-215	-77	95
3.33444			18	04:30:00		0	642	-1153	-2251	-2435	-2445	-1726	-787	-683	334	316	-48	-692	-743	98	326	510	642	-200	-224	-56	93
3.50111			19	04:45:00		0	1038	-846	-2083	-2314	-2422	-1760	-811	-700	287	335	-51	-746	-765	57	250	524	658	-188	-248	-37	92
3.66778			20	05:00:00		0	1365	-592	-1913	-2261	-2384	-1752	-856	-694	290	353	-72	-762	-771	16	193	535	679	-162	-259	-33	93
3.83444			21	05:15:00		0	1741	-347	-1716	-2145	-2341	-1728	-879	-688	287	334	-101	-823	-788	-11	196	542	696	-112	-242	-30	98
4.00111			22	05:30:00		0	2112	-95	-1572	-2038	-2305	-1720	-921	-672	276	315	-120	-840	-806	-40	236	520	717	-76	-229	-38	113
4.16778			23	05:45:00		0	2473	190	-1457	-1934	-2268	-1733	-950	-668	258	279	-142	-883	-801	-72	260	449	734	-24	-215	-65	153
4.33444			24	06:00:00		0	2799	416	-1224	-1811	-2226	-1697	-952	-664	240	254	-158	-903	-769	-92	283	377	728	-9	-199	-98	167
4.50111			25	06:15:00		0	3151	668	-1003	-1637	-2198	-1684	-941	-676	210	194	-163	-923	-731	-143	284	292	719	-3	-209	-114	206
4.66778			26	06:30:00		0	3522	932	-809	-1515	-2166	-1664	-955	-733	179	142	-160	-902	-668	-191	266	226	714	2	-252	-114	230
4.83444			27	06:45:00		0	3896	1255	-573	-1371	-2134	-1636	-944	-790	159	100	-157	-868	-605	-234	234	200	690	22	-262	-102	252
5.00111			28	07:00:00		0	4251	1486	-336	-1216	-2064	-1594	-947	-835	140	46	-154	-847	-563	-276	204	213	663	22	-256	-108	238
5.16778			29	07:15:00		0	4558	1754	-148	-1083	-1957	-1576	-922	-884	119	11	-154	-825	-550	-308	164	245	641	23	-254	-112	253
5.33444			30	07:30:00		0	4883	2013	59	-999	-1848	-1557	-889	-932	89	33	-164	-804	-536	-309	107	302	619	17	-237	-116	238
5.50111			31	07:45:00		0	5131	2230	233	-899	-1723	-1547	-840	-937	51	65	-174	-803	-583	-320	61	368	629	12	-192	-137	240
5.66778			32	08:00:00		0	5403	2392	386	-791	-1589	-1551	-801	-940	14	69	-201	-821	-633	-343	16	400	653	15	-176	-159	224
5.83444			33	08:15:00		0	5654	2585	657	-691	-1452	-1538	-757	-918	-19	85	-233	-825	-717	-369	-14	418	688	23	-192	-193	221
6.00111			34	08:30:00		0	5971	2717	874	-612	-1342	-1527	-714	-893	-51	53	-265	-829	-805	-398	-34	429	720	41	-214	-220	214
6.16778			35	08:45:00		0	6259	2891	1159	-455	-1211	-1512	-680	-878	-60	-13	-287	-835	-894	-426	-41	410	726	69	-241	-247	211
6.33444			36	09:00:00		0	6606	3049	1437	-296	-1087	-1463	-651	-855	-59	-68	-307	-847	-935	-457	-35	365	697	96	-257	-274	206
6.50111			37	09:15:00		0	6879	3261	1743	-153	-967	-1396	-619	-833	-60	-104	-310	-854	-974	-477	-30	334	672	116	-283	-289	208
6.6675			38	09:30:00		0	7184	3480	1939	14	-891	-1324	-602	-844	-91	-155	-271	-847	-980	-492	-68	306	639	152	-294	-259	205
6.83417			39	09:45:00		0	7458	3726	2116	183	-815	-1253	-653	-848	-92	-153	-231	-837	-978	-501	-65	268	605	179	-291	-210	196
7.00083			40	10:00:00		0	7697	3914	2270	298	-774	-1167	-680	-840	-89	-138	-177	-813	-976	-514	-56	246	597	197	-251	-160	186
7.1675			41	10:15:00		0	7847	4093	2463	378	-710	-1113	-707	-853	-120	-135	-124	-773	-968	-519	-69	200	593	213	-222	-121	154
7.33417			42	10:30:00		0	8021	4274	2617	467	-619	-1061	-745	-866	-151	-132	-67	-716	-949	-536	-93	159	586	223	-183	-92	143
7.50111			43	10:45:00		0	8167	4422	2757	554	-526	-999	-766	-878	-151	-114	-27	-660	-922	-560	-65	123	597	218	-137	-90	125
7.66778			44	11:00:00		0	8295	4530	2942	630	-436	-925	-706	-897	-182	-113	-12	-607	-896	-589	-87	64	613	215	-105	-117	123
7.83444			45	11:15:00		0	8447	4657	3058	718	-327	-864	-670	-909	-244	-110	12	-567	-869	-620	-109	13	630	213	-99	-137	121
8.00111			46	11:30:00		0	8573	4788	3171	807	-231	-807	-664	-907	-259	-119	36	-532	-848	-646	-119	-11	628	233	-93	-148	141
8.16778			47	11:45:00		0	8676	4882	3271	877	-156	-757	-620	-912	-260	-116	68	-515	-839	-665	-117	-7	624	260	-81	-158	134
8.33444			48	12:00:00		0	8789	4963	3357	967	-75	-730	-614	-905	-275	-113	80	-480	-854	-689	-189	16	587	266	-76	-179	137
8.50111			49	12:15:00		0	8870	5038	3393	1085	24	-691	-645	-904	-302	-110	116	-436	-870	-719	-251	64	550	269	-56	-186	127
8.66778			50	12:30:00		0	8896	5127	3437	1173	133	-656	-679	-911	-292	-128	127	-386	-869	-742	-313	106	513	272	-27	-207	117
8.83444			51	12:45:00		0	8922	5202	3481	1260	227	-600	-681	-874	-294	-132	146	-326	-868	-783	-375	134	490	252	1	-228	107
9.00111			52	13:00:00		0	8943	5260	3544	1380	332	-502	-714	-822	-311	-148	154	-261	-867	-807	-436	126	436	253	25	-245	112
9.16778			53	13:15:00		0	8934	5372	3631	1542	424	-413	-701	-785	-314	-164	161	-205	-811	-817	-436	78	400	282	48	-237	129
9.33444			54	13:30:00		0	8941	5484	3719	1673	493	-348	-687	-742	-304	-180	127	-129	-756	-823	-435	31	363	324	46	-235	159
9.50111			55	13:45:00		0	8947	5561	3875	1797	526	-277	-669	-734	-312	-178	91	-59	-717	-828	-448	7	316	366	28	-224	189
9.66778			56	14:00:00		0	8920	5633	4006	1926	550	-210	-648	-770	-323	-169	49	-3	-679	-785	-462	-25	267	409	25	-213	203
9.83444			57	14:15:00		0	8884	5689	4131	2017	551	-183	-626	-813	-334	-182	6	47	-647	-756	-474	-60	233	431	22	-205	208
10.0011			58	14:30:00		0	8812	5653	4245	2032	597	-146	-620	-818	-362	-194	-64	80	-668	-776	-486	-63	199	444	18	-208	201
10.1678			59	14:45:00		0	8656	5607	4357	2072	634	-117	-589	-823	-382	-200	-96	98	-689	-796	-522	-70	164	474	32	-227	168
10.3344			60	15:00:00		0	8496	5542	4403	2120	720	-94	-541	-792	-421	-205	-129	85	-710	-801	-559	-101	169	494	47	-246	136
10.5011			61	15:15:00		0	8360	5480	4437	2190	808	-48	-495	-767	-445	-226	-162	94	-730	-838	-596	-108	179	501	24	-266	134
10.6678			62	15:30:00		0	8176	5417	4457	2232	910	3	-446	-742	-469	-219	-190	103	-745	-872	-648	-97	208	517	2	-286	145
10.8344			63	15:45:00		0	7987	5371	4473	2315	983	48	-397	-747	-476	-212	-193	110	-727	-857	-701	-83	222	533	-2	-292	144
11.0011			64	16:00:00		1354	7801	5332	4482	2378	1101	124	-368	-745	-504	-222	-184	86	-682	-842	-729	-66	215	520	0	-280	159
11.1678			65	16:15:00		1354	7593	5303	4480	2438	1209	207	-330	-709	-505	-210	-173	92	-641	-791	-741	-49	158	516	-5	-268	175
11.3344	1354		66	16:30:00		1349	7325	5273	4471	2470	1316	252	-295	-668	-518	-178	-156	60	-601	-738	-754	-31	99	536	35	-247	175
11.5011	1354		67	16:45:00		1347	7075	5182	4463	2532	1418	330	-256	-623	-531	-153	-143	44	-556	-693	-747	-37	40	547	75	-234	163
11.6678	1349		68	17:00:00		1235	6826	5102	4454	2630	1506	418	-217	-566	-536	-128	-129	13	-527	-642	-729	-57	-2	558	127	-229	185
11.8344	1347		69	17:15:00		1073	6620	5012	4444	2735	1560	483	-182	-516	-528	-86	-124	-2	-483	-591	-713	-85	-23	564	173	-222	211
12.0011	1235		70	17:30:00		877	6389	4894	4449	2875	1582	546	-174	-499	-507	-66	-120	0	-435	-594	-682	-127	-24	546	231	-215	236
12.1675	1073		71	17:45:00		652	6143	4721	4441	3023	1607	611	-166	-483	-486	-43	-122	26	-389	-596	-666	-170	-23	517	261	-215	262
12.3344	877		72	18:00:00		341	5869	4589	4431	3169	1660	673	-164	-469	-478	-37	-125	37	-346	-594	-645	-177	-22	488	266	-208	258
12.5008	652		73	18:15:00		90	5610	4417	4418	3228	1738	737	-133	-469	-483	-14	-62	97	-304	-602	-682	-182	-22	459	241	-204	232
12.6675	341		74	18:30:00		-113	5268	4247	4339	3275	1805	801	-103	-398	-488	1	3	183	-302	-612	-700	-181	-23	436	219	-206	202
12.8342	90		75	18:45:00		-374	4952	4094	4230	3279	1878	876	-73	-328	-520	18	86	252	-295	-618	-732	-164	-21	412	192	-209	197
13.0011	-113		76	19:00:00		-652	4641	3969	4107	3241	1947	947	-44	-257	-565	12	194	314	-277	-603	-723	-195	-20	380	207	-212	193
13.1678	-374		77	19:15:00		-846	4276	3815	3937	3191	1972	981	-12	-218	-598	32	277	377	-259	-574	-750	-243	-19	356	262	-214	218
13.3344	-652		78	19:30:00		-1105	3934	3675	3756	3142	1977	1003	-10	-178	-627	54	294	407	-240	-540	-732	-290	-25	332	302	-212	239
13.5011	-846		79	19:45:00		-1398	3665	3541	3645	3090	1982	1020	-8	-225	-654	71	312	411	-162	-505	-700	-325	-26	308	339	-213	256
13.6678	-1105		80	20:00:00		-1627	3345	3379	3529	3044	1968	1034	6	-275	-637	91	318	507	-118	-470	-668	-359	-34	335	343	-226	237
13.8344	-1398		81	20:15:00		-1832	3019	3156	3425	3030	1953	1048	23	-322	-579	118	300	600	-53	-465	-663	-345	-36	368	310	-223	207
14.0011	-1627		82	20:30:00		-2102	2757	2968	3345	3027	1955	1073	39	-341	-520	131	348	698	9	-481	-627	-359	-87	388	263	-221	166
14.1678	-1832		83	20:45:00		-2324	2433	2753	3243	3020	1927	1090	77	-359	-452	110	399	791	45	-497	-591	-388	-110	409	230	-219	130
14.3344	-2102		84	21:00:00		-2525	2077	2521	3130	3015	1924	1115	115	-348	-384	83	475	850	20	-512	-588	-454	-138	434	228	-214	97
14.5011	-2324		85	21:15:00		-2704	1694	2324	3039	3006	1936	1124	140	-335	-346	52	558	818	50	-488	-590	-525	-160	428	260	-178	78
14.6678	-2525		86	21:30:00		-2972	1321	2171	2886	2956	1949	1139	165	-325	-348	24	643	818	51	-448	-592	-596	-210	426	290	-172	79
14.8344	-2704		87	21:45:00		-3246	933	1957	2736	2895	1941	1144	204	-312	-338	-1	685	813	62	-381	-599	-619	-189	438	322	-165	91
15.0011	-2972		88	22:00:00		-3473	555	1771	2593	2831	1959	1160	292	-301	-338	-10	727	817	143	-313	-605	-627	-192	449	360	-153	94
15.1678	-3246		89	22:15:00		-3707	199	1600	2454	2735	1927	1206	385	-303	-330	-8	763	867	224	-241	-611	-600	-196	456	362	-135	93
15.3344	-3473		90	22:30:00		-3948	-136	1335	2259	2644	1919	1256	490	-281	-295	-11	787	905	278	-203	-577	-569	-198	468	340	-143	63
15.5011	-3707		91	22:45:00		-4134	-453	1081	2140	2570	1911	1299	604	-242	-246	-24	807	922	344	-170	-579	-538	-179	459	319	-135	26
15.6678	-3948		92	23:00:00		-4264	-721	865	2022	2509	1897	1342	705	-197	-211	-45	830	928	386	-156	-541	-528	-182	425	293	-128	-16
15.8344	-4134		93	23:15:00		-4384	-1006	650	1915	2454	1882	1379	737	-138	-195	-77	836	958	384	-142	-519	-518	-195	391	235	-122	-51
16.0011	-4264		94	23:30:00		-4570	-1306	378	1815	2432	1904	1384	797	-78	-184	-109	818	974	382	-134	-483	-525	-207	337	209	-114	-48
16.1678	-4384		95	23:45:00		-4759	-1579	175	1743	2423	1890	1387	845	-41	-200	-136	800	1002	397	-138	-480	-532	-220	303	205	-101	-21
16.3344	-4570		96	1900-01-01		-4915	-1882	-16	1631	2438	1868	1375	856	-12	-218	-167	773	979	422	-148	-420	-539	-224	257	212	-80	17
16.5011	-4759		97	1900-01-01 00:15:00		-5086	-2174	-193	1524	2439	1815	1362	917	22	-224	-156	746	960	472	-155	-399	-550	-220	252	239	-67	61
16.6678	-4915		98	1900-01-01 00:30:00		-5279	-2464	-349	1396	2402	1775	1347	927	68	-210	-130	732	886	511	-163	-362	-589	-205	248	297	-59	96
16.8344	-5086		99	1900-01-01 00:45:00		-5387	-2775	-554	1268	2311	1711	1330	901	113	-192	-99	722	809	560	-161	-341	-620	-189	262	330	-60	100
17.0011	-5279		100	1900-01-01 01:00:00		-5492	-3050	-734	1085	2177	1658	1313	865	159	-182	-61	712	733	594	-138	-321	-651	-174	251	357	-51	88
17.1678	-5387		101	1900-01-01 01:15:00		-5625	-3272	-926	943	2044	1612	1312	915	194	-172	-8	711	699	616	-111	-323	-675	-175	267	380	-61	63
17.3344	-5492		102	1900-01-01 01:30:00		-5754	-3578	-1139	811	1923	1625	1314	882	219	-144	40	687	687	638	-88	-301	-661	-202	261	385	-74	23
17.5011	-5625		103	1900-01-01 01:45:00		-5861	-3814	-1415	613	1823	1616	1317	929	220	-116	84	658	718	695	-5	-273	-620	-211	254	370	-87	-8
17.6678	-5754		104	1900-01-01 02:00:00		-5976	-4027	-1580	400	1739	1633	1341	976	234	-96	125	602	783	766	41	-224	-580	-237	240	355	-94	-46
17.8342	-5861		105	1900-01-01 02:15:00		-6107	-4273	-1781	244	1646	1651	1365	1035	249	-58	152	528	847	836	98	-169	-554	-283	233	362	-111	-63
18.0011	-5976		106	1900-01-01 02:30:00		-6187	-4520	-1967	57	1530	1668	1390	1017	265	-21	177	458	933	896	158	-118	-543	-320	200	357	-117	-72
18.1675	-6107		107	1900-01-01 02:45:00		-6261	-4672	-2127	-162	1414	1659	1410	1047	282	-7	172	402	1009	904	218	-87	-576	-300	167	352	-113	-68
18.3342	-6187		108	1900-01-01 03:00:00		-6326	-4880	-2297	-283	1301	1641	1389	1051	307	25	158	350	1079	889	215	-61	-617	-335	134	362	-111	-63
18.5008	-6261		109	1900-01-01 03:15:00		-6420	-5084	-2474	-401	1197	1593	1347	1054	333	58	150	305	1118	849	240	-70	-657	-343	109	372	-114	-45
18.6678	-6326		110	1900-01-01 03:30:00		-6497	-5263	-2632	-532	1127	1545	1294	1058	377	81	146	289	1157	835	257	-94	-682	-332	84	365	-151	-40
18.8344	-6420		111	1900-01-01 03:45:00		-6578	-5434	-2833	-676	992	1470	1240	1078	400	113	141	259	1129	820	273	-114	-692	-320	84	381	-154	-41
19.0011	-6497		112	1900-01-01 04:00:00		-6673	-5610	-3029	-845	840	1398	1187	1084	422	127	139	238	1095	849	282	-139	-692	-349	64	405	-150	-53
19.1678	-6578		113	1900-01-01 04:15:00		-6764	-5755	-3178	-1050	684	1342	1189	1074	435	123	145	212	1043	875	299	-115	-685	-327	43	430	-142	-64
19.3344	-6673		114	1900-01-01 04:30:00		-6817	-5867	-3321	-1244	520	1282	1164	1064	432	135	143	207	990	895	317	-78	-679	-315	18	446	-105	-89
19.5011	-6764		115	1900-01-01 04:45:00		-6858	-5982	-3466	-1422	355	1221	1151	1062	409	166	137	183	917	873	319	-26	-673	-304	-2	462	-23	-107
19.6678	-6817		116	1900-01-01 05:00:00		-6893	-6085	-3586	-1578	277	1162	1117	1051	405	188	130	167	887	852	355	44	-675	-298	-23	471	24	-129
19.8344	-6858		117	1900-01-01 05:15:00		-6889	-6204	-3701	-1688	215	1093	1048	1041	446	225	95	150	855	827	407	98	-653	-303	-23	462	65	-148
20.0011	-6893		118	1900-01-01 05:30:00		-6890	-6308	-3785	-1763	110	987	963	1043	489	262	56	139	832	806	455	125	-631	-345	-24	447	79	-167
20.1678	-6889		119	1900-01-01 05:45:00		-6897	-6417	-3904	-1881	1	901	884	1041	542	281	18	128	796	790	500	156	-608	-373	-19	441	64	-181
20.3344	-6890		120	1900-01-01 06:00:00		-6904	-6498	-4055	-1997	-163	792	802	1031	598	275	-13	112	756	790	561	193	-585	-401	-19	435	39	-193
20.5011	-6897		121	1900-01-01 06:15:00		-6911	-6569	-4176	-2178	-371	684	741	1012	655	270	-39	99	723	791	579	206	-562	-424	-20	415	38	-201
20.6678	-6904		122	1900-01-01 06:30:00		-6921	-6618	-4290	-2355	-581	583	712	994	680	261	-32	76	693	798	603	234	-542	-435	-29	410	39	-201
20.8344	-6911		123	1900-01-01 06:45:00		-6922	-6649	-4399	-2545	-760	491	616	970	705	252	-14	58	645	826	626	241	-522	-410	-39	412	65	-199
21.0011	-6921		124	1900-01-01 07:00:00		-6909	-6654	-4478	-2692	-900	352	545	941	725	244	3	35	570	854	634	245	-497	-398	-48	424	90	-191
21.1678	-6922		125	1900-01-01 07:15:00		-6883	-6659	-4527	-2870	-1014	235	475	893	737	234	21	11	514	881	627	239	-472	-394	-67	436	56	-180
21.3344	-6909		126	1900-01-01 07:30:00		-6853	-6660	-4582	-2961	-1096	135	406	859	752	210	42	-13	450	901	625	245	-411	-382	-86	456	-2	-168
21.5011	-6883		127	1900-01-01 07:45:00		-6813	-6664	-4636	-3045	-1209	27	339	824	755	185	56	-27	389	915	598	269	-371	-375	-91	473	-62	-148
21.6678	-6853		128	1900-01-01 08:00:00		-6770	-6660	-4691	-3153	-1305	-78	343	783	766	164	51	-61	345	909	580	313	-331	-379	-96	488	-116	-139
21.8344	-6813		129	1900-01-01 08:15:00		-6720	-6644	-4728	-3271	-1400	-180	383	758	782	143	45	-90	342	898	617	357	-299	-362	-101	493	-165	-139
22.0011	-6770		130	1900-01-01 08:30:00		-6683	-6622	-4768	-3342	-1459	-287	425	734	802	137	40	-106	345	919	658	400	-268	-339	-97	493	-155	-156
22.1678	-6720		131	1900-01-01 08:45:00		-6609	-6599	-4794	-3412	-1530	-385	424	729	820	154	27	-121	307	971	724	455	-281	-343	-96	459	-146	-160
22.3344	-6683		132	1900-01-01 09:00:00		-6531	-6569	-4815	-3484	-1596	-462	426	707	837	183	15	-137	256	998	799	502	-295	-337	-99	424	-125	-173
22.5011	-6609		133	1900-01-01 09:15:00		-6398	-6527	-4837	-3513	-1693	-516	406	710	843	206	2	-138	205	1026	852	496	-309	-330	-105	412	-110	-178
22.6678	-6531		134	1900-01-01 09:30:00		-6254	-6469	-4868	-3531	-1806	-551	336	692	833	234	-10	-140	153	1057	865	489	-302	-375	-122	407	-98	-177
22.8344	-6398		135	1900-01-01 09:45:00		-6096	-6383	-4869	-3542	-1942	-585	264	692	795	276	-22	-157	102	1067	875	508	-277	-390	-134	399	-80	-155
23.0011	-6254		136	1900-01-01 10:00:00		-5954	-6285	-4861	-3586	-2055	-619	228	674	750	283	-38	-173	91	1052	852	467	-182	-384	-143	422	-51	-145
23.1678	-6096		137	1900-01-01 10:15:00		-5779	-6171	-4843	-3641	-2152	-656	154	671	706	308	-54	-189	98	1061	830	417	-88	-384	-174	451	-8	-128
23.3342	-5954		138	1900-01-01 10:30:00		-5645	-6059	-4812	-3706	-2224	-689	78	653	667	334	-25	-209	95	1046	807	443	-43	-385	-201	447	34	-111
23.5011	-5779		139	1900-01-01 10:45:00		-5483	-5949	-4776	-3758	-2284	-727	3	635	648	356	2	-234	56	1031	779	484	5	-355	-217	418	80	-95
23.6675	-5645		140	1900-01-01 11:00:00		-5334	-5842	-4725	-3810	-2322	-821	-70	631	663	323	4	-244	0	1002	747	499	37	-342	-259	396	120	-88
23.8342	-5483		141	1900-01-01 11:15:00		-5165	-5686	-4685	-3827	-2395	-914	-135	606	689	350	9	-265	-65	973	697	575	9	-355	-301	370	159	-81
24.0008	-5334		142	1900-01-01 11:30:00		-4978	-5538	-4642	-3829	-2469	-1004	-185	563	710	353	14	-297	-149	945	646	657	28	-367	-300	338	162	-93
24.1675	-5165		143	1900-01-01 11:45:00		-4804	-5383	-4606	-3812	-2533	-1090	-218	507	717	354	-18	-336	-221	924	624	691	103	-380	-321	316	158	-106
24.3344	-4978		144	1900-01-01 12:00:00		-4619	-5211	-4525	-3806	-2593	-1151	-262	459	729	356	-76	-363	-258	883	607	656	171	-407	-318	310	127	-102
24.5011	-4804		145	1900-01-01 12:15:00		-4375	-5068	-4446	-3775	-2644	-1197	-307	344	731	395	-105	-391	-277	801	593	675	238	-451	-277	280	104	-115
24.6678	-4619		146	1900-01-01 12:30:00		-4127	-4972	-4355	-3742	-2668	-1244	-370	236	718	401	-134	-414	-301	715	613	641	306	-466	-236	250	69	-125
24.8344	-4375		147	1900-01-01 12:45:00		-3897	-4808	-4275	-3671	-2678	-1290	-414	146	709	405	-163	-430	-353	616	642	602	326	-454	-218	223	45	-104
25.0011	-4127		148	1900-01-01 13:00:00		-3645	-4594	-4200	-3606	-2660	-1347	-465	51	719	389	-160	-432	-404	534	648	579	341	-433	-178	195	40	-89
25.1678	-3897		149	1900-01-01 13:15:00		-3403	-4416	-4126	-3542	-2661	-1399	-516	-51	702	373	-131	-459	-479	456	630	612	368	-394	-178	169	63	-90
25.3344	-3645		150	1900-01-01 13:30:00		-3176	-4226	-3988	-3505	-2671	-1405	-581	-100	689	340	-104	-485	-530	420	636	590	395	-353	-194	167	80	-31
25.5011	-3403		151	1900-01-01 13:45:00		-2938	-4017	-3863	-3471	-2654	-1427	-664	-143	702	306	-80	-495	-605	382	620	601	422	-314	-225	170	92	23
25.6678	-3176		152	1900-01-01 14:00:00		-2666	-3773	-3720	-3473	-2635	-1457	-748	-185	715	255	-97	-512	-611	351	586	587	449	-302	-254	171	45	53
25.8344	-2938		153	1900-01-01 14:15:00		-2379	-3571	-3566	-3439	-2630	-1474	-824	-212	669	224	-149	-528	-624	321	562	551	480	-285	-266	135	-13	89
26.0011	-2666		154	1900-01-01 14:30:00		-2100	-3296	-3399	-3368	-2604	-1501	-879	-286	648	217	-201	-532	-607	303	545	506	484	-266	-263	99	-76	115
26.1678	-2379		155	1900-01-01 14:45:00		-1843	-3033	-3302	-3290	-2568	-1543	-920	-367	615	222	-253	-568	-613	264	503	462	488	-240	-260	54	-101	96
26.3344	-2100		156	1900-01-01 15:00:00		-1535	-2709	-3186	-3174	-2550	-1568	-900	-442	530	221	-301	-613	-584	232	477	426	509	-206	-236	17	-122	79
26.5011	-1843		157	1900-01-01 15:15:00		-1262	-2434	-3034	-3044	-2530	-1585	-879	-523	480	238	-304	-649	-590	205	479	416	530	-173	-219	-33	-62	66
26.6678	-1535		158	1900-01-01 15:30:00		-945	-2170	-2877	-2935	-2515	-1615	-855	-599	484	254	-254	-653	-600	178	481	428	560	-154	-204	-46	-2	54
26.8344	-1262		159	1900-01-01 15:45:00		-557	-1925	-2767	-2794	-2494	-1652	-822	-623	426	248	-197	-691	-637	156	500	449	589	-138	-189	-59	56	58
27.0011	-945		160	1900-01-01 16:00:00		-126	-1608	-2617	-2651	-2484	-1690	-798	-639	383	261	-140	-671	-674	139	462	471	619	-153	-199	-63	74	69
27.1678	-557		161	1900-01-01 16:15:00		252	-1381	-2428	-2537	-2467	-1712	-793	-666	377	280	-93	-695	-712	118	404	485	630	-176	-215	-77	95	78
27.3344	-126		162	1900-01-01 16:30:00		642	-1153	-2251	-2435	-2445	-1726	-787	-683	334	316	-48	-692	-743	98	326	510	642	-200	-224	-56	93	89
27.5011	252		163	1900-01-01 16:45:00		1038	-846	-2083	-2314	-2422	-1760	-811	-700	287	335	-51	-746	-765	57	250	524	658	-188	-248	-37	92	100
27.6678	642		164	1900-01-01 17:00:00		1365	-592	-1913	-2261	-2384	-1752	-856	-694	290	353	-72	-762	-771	16	193	535	679	-162	-259	-33	93	99
27.8344	1038		165	1900-01-01 17:15:00		1741	-347	-1716	-2145	-2341	-1728	-879	-688	287	334	-101	-823	-788	-11	196	542	696	-112	-242	-30	98	93
28.0011	1365		166	1900-01-01 17:30:00		2112	-95	-1572	-2038	-2305	-1720	-921	-672	276	315	-120	-840	-806	-40	236	520	717	-76	-229	-38	113	98
28.1678	1741		167	1900-01-01 17:45:00		2473	190	-1457	-1934	-2268	-1733	-950	-668	258	279	-142	-883	-801	-72	260	449	734	-24	-215	-65	153	111
28.3344	2112		168	1900-01-01 18:00:00		2799	416	-1224	-1811	-2226	-1697	-952	-664	240	254	-158	-903	-769	-92	283	377	728	-9	-199	-98	167	150
28.5011	2473		169	1900-01-01 18:15:00		3151	668	-1003	-1637	-2198	-1684	-941	-676	210	194	-163	-923	-731	-143	284	292	719	-3	-209	-114	206	214
28.6678	2799		170	1900-01-01 18:30:00		3522	932	-809	-1515	-2166	-1664	-955	-733	179	142	-160	-902	-668	-191	266	226	714	2	-252	-114	230	278
28.8344	3151		171	1900-01-01 18:45:00		3896	1255	-573	-1371	-2134	-1636	-944	-790	159	100	-157	-868	-605	-234	234	200	690	22	-262	-102	252	331
29.0008	3522		172	1900-01-01 19:00:00		4251	1486	-336	-1216	-2064	-1594	-947	-835	140	46	-154	-847	-563	-276	204	213	663	22	-256	-108	238	386
29.1675	3896		173	1900-01-01 19:15:00		4558	1754	-148	-1083	-1957	-1576	-922	-884	119	11	-154	-825	-550	-308	164	245	641	23	-254	-112	253	430
29.3342	4251		174	1900-01-01 19:30:00		4883	2013	59	-999	-1848	-1557	-889	-932	89	33	-164	-804	-536	-309	107	302	619	17	-237	-116	238	456
29.5008	4558		175	1900-01-01 19:45:00		5131	2230	233	-899	-1723	-1547	-840	-937	51	65	-174	-803	-583	-320	61	368	629	12	-192	-137	240	466
29.6675	4883		176	1900-01-01 20:00:00		5403	2392	386	-791	-1589	-1551	-801	-940	14	69	-201	-821	-633	-343	16	400	653	15	-176	-159	224	503
29.8344	5131		177	1900-01-01 20:15:00		5654	2585	657	-691	-1452	-1538	-757	-918	-19	85	-233	-825	-717	-369	-14	418	688	23	-192	-193	221	540
30.0011	5403		178	1900-01-01 20:30:00		5971	2717	874	-612	-1342	-1527	-714	-893	-51	53	-265	-829	-805	-398	-34	429	720	41	-214	-220	214	551
30.1678	5654		179	1900-01-01 20:45:00		6259	2891	1159	-455	-1211	-1512	-680	-878	-60	-13	-287	-835	-894	-426	-41	410	726	69	-241	-247	211	575
30.3344	5971		180	1900-01-01 21:00:00		6606	3049	1437	-296	-1087	-1463	-651	-855	-59	-68	-307	-847	-935	-457	-35	365	697	96	-257	-274	206	617
30.5011	6259		181	1900-01-01 21:15:00		6879	3261	1743	-153	-967	-1396	-619	-833	-60	-104	-310	-854	-974	-477	-30	334	672	116	-283	-289	208	638
30.6678	6606		182	1900-01-01 21:30:00		7184	3480	1939	14	-891	-1324	-602	-844	-91	-155	-271	-847	-980	-492	-68	306	639	152	-294	-259	205	663
30.8344	6879		183	1900-01-01 21:45:00		7458	3726	2116	183	-815	-1253	-653	-848	-92	-153	-231	-837	-978	-501	-65	268	605	179	-291	-210	196	710
31.0011	7184		184	1900-01-01 22:00:00		7697	3914	2270	298	-774	-1167	-680	-840	-89	-138	-177	-813	-976	-514	-56	246	597	197	-251	-160	186	753
31.1678	7458		185	1900-01-01 22:15:00		7847	4093	2463	378	-710	-1113	-707	-853	-120	-135	-124	-773	-968	-519	-69	200	593	213	-222	-121	154	785
31.3344	7697		186	1900-01-01 22:30:00		8021	4274	2617	467	-619	-1061	-745	-866	-151	-132	-67	-716	-949	-536	-93	159	586	223	-183	-92	143	842
31.5011	7847		187	1900-01-01 22:45:00		8167	4422	2757	554	-526	-999	-766	-878	-151	-114	-27	-660	-922	-560	-65	123	597	218	-137	-90	125	889
31.6678	8021		188	1900-01-01 23:00:00		8295	4530	2942	630	-436	-925	-706	-897	-182	-113	-12	-607	-896	-589	-87	64	613	215	-105	-117	123	921
31.8344	8167		189	1900-01-01 23:15:00		8447	4657	3058	718	-327	-864	-670	-909	-244	-110	12	-567	-869	-620	-109	13	630	213	-99	-137	121	945
32.0011	8295		190	1900-01-01 23:30:00		8573	4788	3171	807	-231	-807	-664	-907	-259	-119	36	-532	-848	-646	-119	-11	628	233	-93	-148	141	984
32.1678	8447		191	1900-01-01 23:45:00		8676	4882	3271	877	-156	-757	-620	-912	-260	-116	68	-515	-839	-665	-117	-7	624	260	-81	-158	134	986
32.3344	8573
32.5011	8676
32.6678	8789
32.8344	8870
33.0011	8896
33.1678	8922
33.3344	8943
33.5011	8934
33.6678	8941
33.8344	8947
34.0011	8920
34.1678	8884
34.3344	8812
34.5008	8656
34.6675	8496
34.8342	8360
35.0011	8176
35.1678	7987
35.3344	7801
35.5011	7593
35.6678	7325
35.8344	7075
36.0011	6826
36.1678	6620
36.3344	6389
36.5011	6143
36.6678	5869
36.8344	5610
37.0011	5268
37.1678	4952
37.3344	4641
37.5011	4276
37.6678	3934
37.8344	3665
38.0011	3345
38.1678	3019
38.3344	2757
38.5011	2433
38.6678	2077
38.8344	1694
39.0011	1321
39.1678	933
39.3344	555
39.5011	199
39.6678	-136
39.8344	-453
40.0011	-721
40.1675	-1006
40.3344	-1306
40.5008	-1579
40.6675	-1882
40.8342	-2174
41.0011	-2464
41.1678	-2775
41.3344	-3050
41.5011	-3272
41.6678	-3578
41.8344	-3814
42.0011	-4027
42.1678	-4273
42.3344	-4520
42.5011	-4672
42.6678	-4880
42.8344	-5084
43.0011	-5263
43.1678	-5434
43.3344	-5610
43.5011	-5755
43.6678	-5867
43.8344	-5982
44.0011	-6085
44.1678	-6204
44.3344	-6308
44.5011	-6417
44.6678	-6498
44.8344	-6569
45.0011	-6618
45.1678	-6649
45.3342	-6654
45.5011	-6659
45.6675	-6660
45.8344	-6664
46.0008	-6660
46.1675	-6644
46.3342	-6622
46.5011	-6599
46.6678	-6569
46.8344	-6527
47.0011	-6469
47.1678	-6383
47.3344	-6285
47.5011	-6171
47.6678	-6059
47.8344	-5949
48.0011	-5842
48.1678	-5686
48.3344	-5538
48.5011	-5383
48.6678	-5211
48.8344	-5068
49.0011	-4972
49.1678	-4808
49.3344	-4594
49.5011	-4416
49.6678	-4226
49.8344	-4017
50.0011	-3773
50.1678	-3571
50.3344	-3296
50.5011	-3033
50.6678	-2709
50.8344	-2434
51.0008	-2170
51.1678	-1925
51.3342	-1608
51.5008	-1381
51.6675	-1153
51.8342	-846
52.0008	-592
52.1678	-347
52.3344	-95
52.5011	190
52.6678	416
52.8344	668
53.0011	932
53.1678	1255
53.3344	1486
53.5011	1754
53.6678	2013
53.8344	2230
54.0011	2392
54.1678	2585
54.3344	2717
54.5011	2891
54.6678	3049
54.8344	3261
55.0011	3480
55.1678	3726
55.3344	3914
55.5011	4093
55.6678	4274
55.8344	4422
56.0011	4530
56.1678	4657
56.3344	4788
56.5011	4882
56.6675	4963
56.8344	5038
57.0008	5127
57.1675	5202
57.3342	5260
57.5008	5372
57.6678	5484
57.8344	5561
58.0011	5633
58.1678	5689
58.3344	5653
58.5011	5607
58.6678	5542
58.8344	5480
59.0011	5417
59.1678	5371
59.3344	5332
59.5011	5303
59.6678	5273
59.8344	5182
60.0011	5102
60.1678	5012
60.3344	4894
60.5011	4721
60.6678	4589
60.8344	4417
61.0011	4247
61.1678	4094
61.3344	3969
61.5011	3815
61.6678	3675
61.8344	3541
62.0011	3379
62.1678	3156
62.3344	2968
62.5008	2753
62.6675	2521
62.8342	2324
63.0008	2171
63.1678	1957
63.3344	1771
63.5011	1600
63.6678	1335
63.8344	1081
64.0011	865
64.1678	650
64.3344	378
64.5011	175
64.6678	-16
64.8344	-193
65.0011	-349
65.1678	-554
65.3344	-734
65.5011	-926
65.6678	-1139
65.8344	-1415
66.0011	-1580
66.1678	-1781
66.3344	-1967
66.5011	-2127
66.6678	-2297
66.8344	-2474
67.0011	-2632
67.1678	-2833
67.3344	-3029
67.5011	-3178
67.6675	-3321
67.8344	-3466
68.0008	-3586
68.1675	-3701
68.3342	-3785
68.5008	-3904
68.6678	-4055
68.8344	-4176
69.0011	-4290
69.1678	-4399
69.3344	-4478
69.5011	-4527
69.6678	-4582
69.8344	-4636
70.0011	-4691
70.1678	-4728
70.3344	-4768
70.5011	-4794
70.6678	-4815
70.8344	-4837
71.0011	-4868
71.1678	-4869
71.3344	-4861
71.5011	-4843
71.6678	-4812
71.8344	-4776
72.0011	-4725
72.1678	-4685
72.3344	-4642
72.5011	-4606
72.6678	-4525
72.8344	-4446
73.0011	-4355
73.1678	-4275
73.3344	-4200
73.5008	-4126
73.6675	-3988
73.8342	-3863
74.0008	-3720
74.1678	-3566
74.3344	-3399
74.5011	-3302
74.6678	-3186
74.8344	-3034
75.0011	-2877
75.1678	-2767
75.3344	-2617
75.5011	-2428
75.6678	-2251
75.8344	-2083
76.0011	-1913
76.1678	-1716
76.3344	-1572
76.5011	-1457
76.6678	-1224
76.8344	-1003
77.0011	-809
77.1678	-573
77.3344	-336
77.5011	-148
77.6678	59
77.8344	233
78.0011	386
78.1678	657
78.3344	874
78.5011	1159
78.6678	1437
78.8344	1743
79.0008	1939
79.1675	2116
79.3342	2270
79.5008	2463
79.6675	2617
79.8344	2757
80.0011	2942
80.1678	3058
80.3344	3171
80.5011	3271
80.6678	3357
80.8344	3393
81.0011	3437
81.1678	3481
81.3344	3544
81.5011	3631
81.6678	3719
81.8344	3875
82.0011	4006
82.1678	4131
82.3344	4245
82.5011	4357
82.6678	4403
82.8344	4437
83.0011	4457
83.1678	4473
83.3344	4482
83.5011	4480
83.6678	4471
83.8344	4463
84.0011	4454
84.1678	4444
84.3344	4449
84.5011	4441
84.6678	4431
84.8342	4418
85.0008	4339
85.1675	4230
85.3344	4107
85.5011	3937
85.6678	3756
85.8344	3645
86.0011	3529
86.1678	3425
86.3344	3345
86.5011	3243
86.6678	3130
86.8344	3039
87.0011	2886
87.1678	2736
87.3344	2593
87.5011	2454
87.6678	2259
87.8344	2140
88.0011	2022
88.1678	1915
88.3344	1815
88.5011	1743
88.6678	1631
88.8344	1524
89.0011	1396
89.1678	1268
89.3344	1085
89.5011	943
89.6678	811
89.8344	613
90.0008	400
90.1678	244
90.3342	57
90.5008	-162
90.6675	-283
90.8342	-401
91.0011	-532
91.1678	-676
91.3344	-845
91.5011	-1050
91.6678	-1244
91.8344	-1422
92.0011	-1578
92.1678	-1688
92.3344	-1763
92.5011	-1881
92.6678	-1997
92.8344	-2178
93.0011	-2355
93.1678	-2545
93.3344	-2692
93.5011	-2870
93.6678	-2961
93.8344	-3045
94.0011	-3153
94.1678	-3271
94.3344	-3342
94.5011	-3412
94.6678	-3484
94.8344	-3513
95.0011	-3531
95.1678	-3542
95.3344	-3586
95.5011	-3641
95.6675	-3706
95.8344	-3758
96.0011	-3810
96.1675	-3827
96.3342	-3829
96.5011	-3812
96.6678	-3806
96.8344	-3775
97.0011	-3742
97.1678	-3671
97.3344	-3606
97.5011	-3542
97.6678	-3505
97.8344	-3471
98.0011	-3473
98.1678	-3439
98.3344	-3368
98.5011	-3290
98.6678	-3174
98.8344	-3044
99.0011	-2935
99.1678	-2794
99.3344	-2651
99.5011	-2537
99.6678	-2435
99.8344	-2314
100.001	-2261
100.168	-2145
100.334	-2038
100.501	-1934
100.668	-1811
100.834	-1637
101.001	-1515
101.168	-1371
101.334	-1216
101.501	-1083
101.668	-999
101.834	-899
102.001	-791
102.168	-691
102.334	-612
102.501	-455
102.668	-296
102.834	-153
103.001	14
103.168	183
103.334	298
103.501	378
103.668	467
103.834	554
104.001	630
104.168	718
104.334	807
104.501	877
104.668	967
104.834	1085
105.001	1173
105.168	1260
105.334	1380
105.501	1542
105.668	1673
105.834	1797
106.001	1926
106.168	2017
106.334	2032
106.501	2072
106.668	2120
106.834	2190
107.001	2232
107.168	2315
107.334	2378
107.501	2438
107.668	2470
107.834	2532
108.001	2630
108.168	2735
108.334	2875
108.501	3023
108.668	3169
108.834	3228
109.001	3275
109.168	3279
109.334	3241
109.501	3191
109.668	3142
109.834	3090
110.001	3044
110.168	3030
110.334	3027
110.501	3020
110.668	3015
110.834	3006
111.001	2956
111.168	2895
111.334	2831
111.501	2735
111.668	2644
111.834	2570
112.001	2509
112.168	2454
112.334	2432
112.501	2423
112.668	2438
112.834	2439
113.001	2402
113.168	2311
113.334	2177
113.501	2044
113.668	1923
113.834	1823
114.001	1739
114.168	1646
114.334	1530
114.501	1414
114.668	1301
114.834	1197
115.001	1127
115.168	992
115.334	840
115.501	684
115.668	520
115.834	355
116.001	277
116.168	215
116.334	110
116.501	1
116.668	-163
116.834	-371
117.001	-581
117.168	-760
117.334	-900
117.501	-1014
117.668	-1096
117.834	-1209
118.001	-1305
118.168	-1400
118.334	-1459
118.501	-1530
118.668	-1596
118.834	-1693
119.001	-1806
119.168	-1942
119.334	-2055
119.501	-2152
119.668	-2224
119.834	-2284
120.001	-2322
120.168	-2395
120.334	-2469
120.501	-2533
120.668	-2593
120.834	-2644
121.001	-2668
121.168	-2678
121.334	-2660
121.501	-2661
121.668	-2671
121.834	-2654
122.001	-2635
122.168	-2630
122.334	-2604
122.501	-2568
122.668	-2550
122.834	-2530
123.001	-2515
123.168	-2494
123.334	-2484
123.501	-2467
123.668	-2445
123.834	-2422
124.001	-2384
124.168	-2341
124.334	-2305
124.501	-2268
124.668	-2226
124.834	-2198
125.001	-2166
125.168	-2134
125.334	-2064
125.501	-1957
125.668	-1848
125.834	-1723
126.001	-1589
126.168	-1452
126.334	-1342
126.501	-1211
126.668	-1087
126.834	-967
127.001	-891
127.168	-815
127.334	-774
127.501	-710
127.668	-619
127.834	-526
128.001	-436
128.168	-327
128.334	-231
128.501	-156
128.668	-75
128.834	24
129.001	133
129.167	227
129.334	332
129.501	424
129.667	493
129.834	526
130.001	550
130.168	551
130.334	597
130.501	634
130.668	720
130.834	808
131.001	910
131.168	983
131.334	1101
131.501	1209
131.668	1316
131.834	1418
132.001	1506
132.168	1560
132.334	1582
132.501	1607
132.668	1660
132.834	1738
133.001	1805
133.168	1878
133.334	1947
133.501	1972
133.668	1977
133.834	1982
134.001	1968
134.168	1953
134.334	1955
134.501	1927
134.667	1924
134.834	1936
135.001	1949
135.167	1941
135.334	1959
135.501	1927
135.668	1919
135.834	1911
136.001	1897
136.168	1882
136.334	1904
136.501	1890
136.668	1868
136.834	1815
137.001	1775
137.168	1711
137.334	1658
137.501	1612
137.668	1625
137.834	1616
138.001	1633
138.168	1651
138.334	1668
138.501	1659
138.668	1641
138.834	1593
139.001	1545
139.168	1470
139.334	1398
139.501	1342
139.668	1282
139.834	1221
140.001	1162
140.167	1093
140.334	987
140.501	901
140.667	792
140.834	684
141.001	583
141.168	491
141.334	352
141.501	235
141.668	135
141.834	27
142.001	-78
142.168	-180
142.334	-287
142.501	-385
142.668	-462
142.834	-516
143.001	-551
143.168	-585
143.334	-619
143.501	-656
143.668	-689
143.834	-727
144.001	-821
144.168	-914
144.334	-1004
144.501	-1090
144.668	-1151
144.834	-1197
145.001	-1244
145.168	-1290
145.334	-1347
145.501	-1399
145.667	-1405
145.834	-1427
146.001	-1457
146.167	-1474
146.334	-1501
146.501	-1543
146.668	-1568
146.834	-1585
147.001	-1615
147.168	-1652
147.334	-1690
147.501	-1712
147.668	-1726
147.834	-1760
148.001	-1752
148.168	-1728
148.334	-1720
148.501	-1733
148.668	-1697
148.834	-1684
149.001	-1664
149.168	-1636
149.334	-1594
149.501	-1576
149.668	-1557
149.834	-1547
150.001	-1551
150.168	-1538
150.334	-1527
150.501	-1512
150.668	-1463
150.834	-1396
151.001	-1324
151.168	-1253
151.334	-1167
151.501	-1113
151.667	-1061
151.834	-999
152.001	-925
152.168	-864
152.334	-807
152.501	-757
152.668	-730
152.834	-691
153.001	-656
153.168	-600
153.334	-502
153.501	-413
153.668	-348
153.834	-277
154.001	-210
154.168	-183
154.334	-146
154.501	-117
154.668	-94
154.834	-48
155.001	3
155.168	48
155.334	124
155.501	207
155.668	252
155.834	330
156.001	418
156.168	483
156.334	546
156.501	611
156.668	673
156.834	737
157.001	801
157.167	876
157.334	947
157.501	981
157.668	1003
157.834	1020
158.001	1034
158.168	1048
158.334	1073
158.501	1090
158.668	1115
158.834	1124
159.001	1139
159.168	1144
159.334	1160
159.501	1206
159.668	1256
159.834	1299
160.001	1342
160.168	1379
160.334	1384
160.501	1387
160.668	1375
160.834	1362
161.001	1347
161.168	1330
161.334	1313
161.501	1312
161.668	1314
161.834	1317
162.001	1341
162.168	1365
162.334	1390
162.501	1410
162.667	1389
162.834	1347
163.001	1294
163.168	1240
163.334	1187
163.501	1189
163.668	1164
163.834	1151
164.001	1117
164.168	1048
164.334	963
164.501	884
164.668	802
164.834	741
165.001	712
165.168	616
165.334	545
165.501	475
165.668	406
165.834	339
166.001	343
166.168	383
166.334	425
166.501	424
166.668	426
166.834	406
167.001	336
167.168	264
167.334	228
167.501	154
167.668	78
167.834	3
168.001	-70
168.167	-135
168.334	-185
168.501	-218
168.667	-262
168.834	-307
169.001	-370
169.168	-414
169.334	-465
169.501	-516
169.668	-581
169.834	-664
170.001	-748
170.168	-824
170.334	-879
170.501	-920
170.668	-900
170.834	-879
171.001	-855
171.168	-822
171.334	-798
171.501	-793
171.668	-787
171.834	-811
172.001	-856
172.168	-879
172.334	-921
172.501	-950
172.668	-952
172.834	-941
173.001	-955
173.168	-944
173.334	-947
173.501	-922
173.667	-889
173.834	-840
174.001	-801
174.167	-757
174.334	-714
174.501	-680
174.668	-651
174.834	-619
175.001	-602
175.168	-653
175.334	-680
175.501	-707
175.668	-745
175.834	-766
176.001	-706
176.168	-670
176.334	-664
176.501	-620
176.668	-614
176.834	-645
177.001	-679
177.168	-681
177.334	-714
177.501	-701
177.668	-687
177.834	-669
178.001	-648
178.168	-626
178.334	-620
178.501	-589
178.668	-541
178.834	-495
179.001	-446
179.167	-397
179.334	-368
179.501	-330
179.667	-295
179.834	-256
180.001	-217
180.168	-182
180.334	-174
180.501	-166
180.668	-164
180.834	-133
181.001	-103
181.168	-73
181.334	-44
181.501	-12
181.668	-10
181.834	-8
182.001	6
182.168	23
182.334	39
182.501	77
182.668	115
182.834	140
183.001	165
183.168	204
183.334	292
183.501	385
183.668	490
183.834	604
184.001	705
184.168	737
184.334	797
184.501	845
184.667	856
184.834	917
185.001	927
185.167	901
185.334	865
185.501	915
185.668	882
185.834	929
186.001	976
186.168	1035
186.334	1017
186.501	1047
186.668	1051
186.834	1054
187.001	1058
187.168	1078
187.334	1084
187.501	1074
187.668	1064
187.834	1062
188.001	1051
188.168	1041
188.334	1043
188.501	1041
188.668	1031
188.834	1012
189.001	994
189.168	970
189.334	941
189.501	893
189.668	859
189.834	824
190.001	783
190.168	758
190.334	734
190.501	729
190.667	707
190.834	710
191.001	692
191.168	692
191.334	674
191.501	671
191.668	653
191.834	635
192.001	631
192.168	606
192.334	563
192.501	507
192.668	459
192.834	344
193.001	236
193.168	146
193.334	51
193.501	-51
193.668	-100
193.834	-143
194.001	-185
194.168	-212
194.334	-286
194.501	-367
194.668	-442
194.834	-523
195.001	-599
195.168	-623
195.334	-639
195.501	-666
195.668	-683
195.834	-700
196.001	-694
196.167	-688
196.334	-672
196.501	-668
196.668	-664
196.834	-676
197.001	-733
197.168	-790
197.334	-835
197.501	-884
197.668	-932
197.834	-937
198.001	-940
198.168	-918
198.334	-893
198.501	-878
198.668	-855
198.834	-833
199.001	-844
199.168	-848
199.334	-840
199.501	-853
199.668	-866
199.834	-878
200.001	-897
200.168	-909
200.334	-907
200.501	-912
200.668	-905
200.834	-904
201.001	-911
201.168	-874
201.334	-822
201.501	-785
201.667	-742
201.834	-734
202.001	-770
202.168	-813
202.334	-818
202.501	-823
202.668	-792
202.834	-767
203.001	-742
203.168	-747
203.334	-745
203.501	-709
203.668	-668
203.834	-623
204.001	-566
204.168	-516
204.334	-499
204.501	-483
204.668	-469
204.834	-469
205.001	-398
205.168	-328
205.334	-257
205.501	-218
205.668	-178
205.834	-225
206.001	-275
206.168	-322
206.334	-341
206.501	-359
206.668	-348
206.834	-335
207.001	-325
207.167	-312
207.334	-301
207.501	-303
207.667	-281
207.834	-242
208.001	-197
208.168	-138
208.334	-78
208.501	-41
208.668	-12
208.834	22
209.001	68
209.168	113
209.334	159
209.501	194
209.668	219
209.834	220
210.001	234
210.168	249
210.334	265
210.501	282
210.668	307
210.834	333
211.001	377
211.168	400
211.334	422
211.501	435
211.668	432
211.834	409
212.001	405
212.168	446
212.334	489
212.501	542
212.668	598
212.834	655
213.001	680
213.167	705
213.334	725
213.501	737
213.668	752
213.834	755
214.001	766
214.168	782
214.334	802
214.501	820
214.668	837
214.834	843
215.001	833
215.168	795
215.334	750
215.501	706
215.668	667
215.834	648
216.001	663
216.168	689
216.334	710
216.501	717
216.668	729
216.834	731
217.001	718
217.168	709
217.334	719
217.501	702
217.668	689
217.834	702
218.001	715
218.168	669
218.334	648
218.501	615
218.667	530
218.834	480
219.001	484
219.168	426
219.334	383
219.501	377
219.668	334
219.834	287
220.001	290
220.168	287
220.334	276
220.501	258
220.668	240
220.834	210
221.001	179
221.168	159
221.334	140
221.501	119
221.668	89
221.834	51
222.001	14
222.168	-19
222.334	-51
222.501	-60
222.668	-59
222.834	-60
223.001	-91
223.168	-92
223.334	-89
223.501	-120
223.667	-151
223.834	-151
224.001	-182
224.168	-244
224.334	-259
224.501	-260
224.668	-275
224.834	-302
225.001	-292
225.168	-294
225.334	-311
225.501	-314
225.668	-304
225.834	-312
226.001	-323
226.168	-334
226.334	-362
226.501	-382
226.668	-421
226.834	-445
227.001	-469
227.168	-476
227.334	-504
227.501	-505
227.668	-518
227.834	-531
228.001	-536
228.168	-528
228.334	-507
228.501	-486
228.668	-478
228.834	-483
229.001	-488
229.168	-520
229.334	-565
229.501	-598
229.667	-627
229.834	-654
230.001	-637
230.168	-579
230.335	-520
230.501	-452
230.668	-384
230.834	-346
231.001	-348
231.168	-338
231.334	-338
231.501	-330
231.668	-295
231.834	-246
232.001	-211
232.168	-195
232.334	-184
232.501	-200
232.668	-218
232.834	-224
233.001	-210
233.168	-192
233.334	-182
233.501	-172
233.668	-144
233.834	-116
234.001	-96
234.168	-58
234.334	-21
234.501	-7
234.667	25
234.834	58
235.001	81
235.167	113
235.334	127
235.501	123
235.668	135
235.834	166
236.001	188
236.168	225
236.334	262
236.501	281
236.668	275
236.834	270
237.001	261
237.168	252
237.334	244
237.501	234
237.668	210
237.834	185
238.001	164
238.168	143
238.334	137
238.501	154
238.668	183
238.834	206
239.001	234
239.168	276
239.334	283
239.501	308
239.668	334
239.834	356
240.001	323
240.168	350
240.334	353
240.501	354
240.667	356
240.834	395
241.001	401
241.168	405
241.334	389
241.501	373
241.668	340
241.834	306
242.001	255
242.168	224
242.334	217
242.501	222
242.668	221
242.834	238
243.001	254
243.168	248
243.334	261
243.501	280
243.668	316
243.834	335
244.001	353
244.168	334
244.334	315
244.501	279
244.668	254
244.834	194
245.001	142
245.168	100
245.334	46
245.501	11
245.668	33
245.834	65
246.001	69
246.167	85
246.334	53
246.501	-13
246.667	-68
246.834	-104
247.001	-155
247.168	-153
247.334	-138
247.501	-135
247.668	-132
247.834	-114
248.001	-113
248.168	-110
248.334	-119
248.501	-116
248.668	-113
248.834	-110
249.001	-128
249.168	-132
249.334	-148
249.501	-164
249.668	-180
249.834	-178
250.001	-169
250.168	-182
250.334	-194
250.501	-200
250.668	-205
250.834	-226
251.001	-219
251.168	-212
251.334	-222
251.501	-210
251.667	-178
251.834	-153
252.001	-128
252.167	-86
252.334	-66
252.501	-43
252.668	-37
252.834	-14
253.001	1
253.168	18
253.334	12
253.501	32
253.668	54
253.834	71
254.001	91
254.168	118
254.334	131
254.501	110
254.668	83
254.834	52
255.001	24
255.168	-1
255.334	-10
255.501	-8
255.668	-11
255.834	-24
256.001	-45
256.168	-77
256.334	-109
256.501	-136
256.668	-167
256.834	-156
257.001	-130
257.168	-99
257.334	-61
257.501	-8
257.668	40
257.834	84
258.001	125
258.168	152
258.334	177
258.501	172
258.668	158
258.834	150
259.001	146
259.168	141
259.334	139
259.501	145
259.668	143
259.834	137
260.001	130
260.168	95
260.334	56
260.501	18
260.668	-13
260.834	-39
261.001	-32
261.168	-14
261.334	3
261.501	21
261.668	42
261.834	56
262.001	51
262.168	45
262.334	40
262.501	27
262.668	15
262.834	2
263.001	-10
263.168	-22
263.334	-38
263.501	-54
263.668	-25
263.834	2
264.001	4
264.168	9
264.334	14
264.501	-18
264.668	-76
264.834	-105
265.001	-134
265.168	-163
265.334	-160
265.501	-131
265.668	-104
265.834	-80
266.001	-97
266.168	-149
266.334	-201
266.501	-253
266.668	-301
266.834	-304
267.001	-254
267.168	-197
267.334	-140
267.501	-93
267.668	-48
267.834	-51
268.001	-72
268.168	-101
268.334	-120
268.501	-142
268.668	-158
268.834	-163
269.001	-160
269.168	-157
269.335	-154
269.501	-154
269.668	-164
269.834	-174
270.001	-201
270.168	-233
270.334	-265
270.501	-287
270.668	-307
270.834	-310
271.001	-271
271.168	-231
271.334	-177
271.501	-124
271.668	-67
271.834	-27
272.001	-12
272.168	12
272.334	36
272.501	68
272.668	80
272.834	116
273.001	127
273.168	146
273.334	154
273.501	161
273.668	127
273.834	91
274.001	49
274.168	6
274.334	-64
274.501	-96
274.668	-129
274.834	-162
275.001	-190
275.168	-193
275.334	-184
275.501	-173
275.668	-156
275.834	-143
276.001	-129
276.168	-124
276.334	-120
276.501	-122
276.668	-125
276.834	-62
277.001	3
277.168	86
277.334	194
277.501	277
277.668	294
277.834	312
278.001	318
278.168	300
278.334	348
278.501	399
278.668	475
278.834	558
279.001	643
279.168	685
279.334	727
279.501	763
279.668	787
279.834	807
280.001	830
280.168	836
280.334	818
280.501	800
280.668	773
280.834	746
281.001	732
281.168	722
281.334	712
281.501	711
281.668	687
281.834	658
282.001	602
282.168	528
282.334	458
282.501	402
282.668	350
282.834	305
283.001	289
283.168	259
283.334	238
283.501	212
283.668	207
283.834	183
284.001	167
284.168	150
284.334	139
284.501	128
284.668	112
284.834	99
285.001	76
285.168	58
285.334	35
285.501	11
285.668	-13
285.834	-27
286.001	-61
286.168	-90
286.334	-106
286.501	-121
286.668	-137
286.834	-138
287.001	-140
287.168	-157
287.334	-173
287.501	-189
287.668	-209
287.834	-234
288.001	-244
288.168	-265
288.334	-297
288.501	-336
288.668	-363
288.834	-391
289.001	-414
289.168	-430
289.334	-432
289.501	-459
289.668	-485
289.834	-495
290.001	-512
290.168	-528
290.334	-532
290.501	-568
290.668	-613
290.834	-649
291.001	-653
291.168	-691
291.334	-671
291.501	-695
291.668	-692
291.834	-746
292.001	-762
292.168	-823
292.334	-840
292.501	-883
292.668	-903
292.834	-923
293.001	-902
293.168	-868
293.334	-847
293.501	-825
293.668	-804
293.834	-803
294.001	-821
294.168	-825
294.334	-829
294.501	-835
294.668	-847
294.834	-854
295.001	-847
295.168	-837
295.334	-813
295.501	-773
295.668	-716
295.834	-660
296.001	-607
296.168	-567
296.334	-532
296.501	-515
296.668	-480
296.834	-436
297.001	-386
297.168	-326
297.334	-261
297.501	-205
297.668	-129
297.834	-59
298.001	-3
298.168	47
298.334	80
298.501	98
298.668	85
298.834	94
299.001	103
299.168	110
299.334	86
299.501	92
299.668	60
299.834	44
300.001	13
300.168	-2
300.334	0
300.501	26
300.668	37
300.834	97
301.001	183
301.168	252
301.334	314
301.501	377
301.668	407
301.834	411
302.001	507
302.168	600
302.334	698
302.501	791
302.668	850
302.834	818
303.001	818
303.168	813
303.334	817
303.501	867
303.668	905
303.834	922
304.001	928
304.168	958
304.334	974
304.501	1002
304.668	979
304.834	960
305.001	886
305.168	809
305.334	733
305.501	699
305.668	687
305.834	718
306.001	783
306.168	847
306.334	933
306.501	1009
306.668	1079
306.834	1118
307.001	1157
307.168	1129
307.334	1095
307.501	1043
307.668	990
307.834	917
308.001	887
308.168	855
308.334	832
308.501	796
308.668	756
308.834	723
309.001	693
309.168	645
309.334	570
309.501	514
309.668	450
309.834	389
310.001	345
310.168	342
310.334	345
310.501	307
310.668	256
310.834	205
311.001	153
311.168	102
311.334	91
311.501	98
311.668	95
311.834	56
312.001	0
312.168	-65
312.334	-149
312.501	-221
312.668	-258
312.834	-277
313.001	-301
313.168	-353
313.334	-404
313.501	-479
313.668	-530
313.834	-605
314.001	-611
314.168	-624
314.334	-607
314.501	-613
314.668	-584
314.834	-590
315.001	-600
315.168	-637
315.334	-674
315.501	-712
315.668	-743
315.834	-765
316.001	-771
316.168	-788
316.334	-806
316.501	-801
316.668	-769
316.834	-731
317.001	-668
317.168	-605
317.334	-563
317.501	-550
317.668	-536
317.834	-583
318.001	-633
318.168	-717
318.334	-805
318.501	-894
318.668	-935
318.834	-974
319.001	-980
319.168	-978
319.334	-976
319.501	-968
319.668	-949
319.834	-922
320.001	-896
320.168	-869
320.334	-848
320.501	-839
320.668	-854
320.834	-870
321.001	-869
321.168	-868
321.334	-867
321.501	-811
321.668	-756
321.834	-717
322.001	-679
322.168	-647
322.334	-668
322.501	-689
322.668	-710
322.834	-730
323.001	-745
323.168	-727
323.334	-682
323.501	-641
323.668	-601
323.834	-556
324.001	-527
324.168	-483
324.334	-435
324.501	-389
324.668	-346
324.834	-304
325.001	-302
325.168	-295
325.334	-277
325.501	-259
325.668	-240
325.834	-162
326.001	-118
326.168	-53
326.334	9
326.501	45
326.668	20
326.834	50
327.001	51
327.168	62
327.334	143
327.501	224
327.668	278
327.834	344
328.001	386
328.168	384
328.334	382
328.501	397
328.668	422
328.834	472
329.001	511
329.168	560
329.334	594
329.501	616
329.668	638
329.834	695
330.001	766
330.168	836
330.334	896
330.501	904
330.668	889
330.834	849
331.001	835
331.168	820
331.334	849
331.501	875
331.668	895
331.834	873
332.001	852
332.168	827
332.334	806
332.501	790
332.668	790
332.834	791
333.001	798
[truncated: 3,051 more rows]

## Sheet: Graph
Time (hour)	Luminescence (cpm)	Relative Luminescence (cpm)
0.001111	41796
0.167777	41238
0.334444	44150
0.501111	46964
0.667777	49396
0.834444	50677
1.00111	52352
1.1675	53188
1.33417	53919
1.50111	55003
1.6675	55559
1.83417	56582
2.00111	57849
2.16778	58459
2.33444	59548
2.50111	59932
2.66778	60100
2.83444	61147
3.00111	61115
3.16778	62006
3.33444	61798
3.50111	62078
3.66778	61788
3.83444	61949
4.00111	62322
4.16778	61831
4.33444	61868
4.50111	61752
4.66778	61624
4.83444	60799
5.00111	60705
5.16778	60218
5.33444	59927
5.50111	59250
5.66778	58645
5.83444	58824
6.00111	57221
6.16778	57493
6.33444	56549
6.50111	56534
6.6675	55436
6.83417	55520
7.00083	54592
7.1675	54660
7.33417	53337
7.50111	53122
7.66778	52850
7.83444	52068
8.00111	52371
8.16778	51586
8.33444	51044
8.50111	50256
8.66778	50392
8.83444	49753
9.00111	49672
9.16778	49071
9.33444	48874
9.50111	49057
9.66778	48781
9.83444	48492
10.0011	48407
10.1678	48030
10.3344	47440
10.5011	47444
10.6678	47316
10.8344	46804
11.0011	46825
11.1678	46924
11.3344	46332	1354
11.5011	46435	1354
11.6678	45683	1349
11.8344	45367	1347
12.0011	45427	1235
12.1675	45145	1073
12.3344	45066	877
12.5008	44472	652
12.6675	44896	341
12.8342	44120	90
13.0011	43483	-113
13.1678	43640	-374
13.3344	43335	-652
13.5011	43234	-846
13.6678	42716	-1105
13.8344	42483	-1398
14.0011	42371	-1627
14.1678	41920	-1832
14.3344	41697	-2102
14.5011	41687	-2324
14.6678	41549	-2525
14.8344	41451	-2704
15.0011	40732	-2972
15.1678	41350	-3246
15.3344	40744	-3473
15.5011	40475	-3707
15.6678	40577	-3948
15.8344	40495	-4134
16.0011	40028	-4264
16.1678	40105	-4384
16.3344	39938	-4570
16.5011	40012	-4759
16.6678	39866	-4915
16.8344	39598	-5086
17.0011	39830	-5279
17.1678	39697	-5387
17.3344	39837	-5492
17.5011	39764	-5625
17.6678	40643	-5754
17.8342	40946	-5861
18.0011	40749	-5976
18.1675	40408	-6107
18.3342	39886	-6187
18.5008	39793	-6261
18.6678	39925	-6326
18.8344	39945	-6420
19.0011	39678	-6497
19.1678	40106	-6578
19.3344	40200	-6673
19.5011	39944	-6764
19.6678	40109	-6817
19.8344	40635	-6858
20.0011	40705	-6893
20.1678	40217	-6889
20.3344	40508	-6890
20.5011	40294	-6897
20.6678	40911	-6904
20.8344	40873	-6911
21.0011	41088	-6921
21.1678	40697	-6922
21.3344	41389	-6909
21.5011	41551	-6883
21.6678	41618	-6853
21.8344	41743	-6813
22.0011	41587	-6770
22.1678	42017	-6720
22.3344	42231	-6683
22.5011	42512	-6609
22.6678	42252	-6531
22.8344	42017	-6398
23.0011	42130	-6254
23.1678	42041	-6096
23.3342	42871	-5954
23.5011	42505	-5779
23.6675	42446	-5645
23.8342	43231	-5483
24.0008	42851	-5334
24.1675	42794	-5165
24.3344	42684	-4978
24.5011	43099	-4804
24.6678	43041	-4619
24.8344	42639	-4375
25.0011	42653	-4127
25.1678	42800	-3897
25.3344	42726	-3645
25.5011	42573	-3403
25.6678	42568	-3176
25.8344	42545	-2938
26.0011	42568	-2666
26.1678	42531	-2379
26.3344	42034	-2100
26.5011	42195	-1843
26.6678	42362	-1535
26.8344	42281	-1262
27.0011	41747	-945
27.1678	42088	-557
27.3344	41999	-126
27.5011	41357	252
27.6678	40821	642
27.8344	41147	1038
28.0011	40846	1365
28.1678	40635	1741
28.3344	40112	2112
28.5011	40078	2473
28.6678	40018	2799
28.8344	39636	3151
29.0008	38929	3522
29.1675	38714	3896
29.3342	38717	4251
29.5008	38795	4558
29.6675	37568	4883
29.8344	37949	5131
30.0011	37921	5403
30.1678	36684	5654
30.3344	37618	5971
30.5011	37067	6259
30.6678	36092	6606
30.8344	36374	6879
31.0011	35953	7184
31.1678	35512	7458
31.3344	35262	7697
31.5011	34302	7847
31.6678	34011	8021
31.8344	34230	8167
32.0011	34100	8295
32.1678	33939	8447
32.3344	33998	8573
32.5011	33041	8676
32.6678	32984	8789
32.8344	33178	8870
33.0011	32597	8896
33.1678	32094	8922
33.3344	32218	8943
33.5011	32291	8934
33.6678	31582	8941
33.8344	31127	8947
34.0011	31154	8920
34.1678	30779	8884
34.3344	30491	8812
34.5008	30294	8656
34.6675	30740	8496
34.8342	30061	8360
35.0011	30001	8176
35.1678	29657	7987
35.3344	29707	7801
35.5011	29423	7593
35.6678	29702	7325
35.8344	29197	7075
36.0011	29520	6826
36.1678	29092	6620
36.3344	28813	6389
36.5011	28783	6143
36.6678	28762	5869
36.8344	28340	5610
37.0011	28707	5268
37.1678	28960	4952
37.3344	28456	4641
37.5011	28872	4276
37.6678	28586	3934
37.8344	28855	3665
38.0011	29129	3345
38.1678	28612	3019
38.3344	28984	2757
38.5011	28357	2433
38.6678	28635	2077
38.8344	28648	1694
39.0011	28997	1321
39.1678	28715	933
39.3344	29207	555
39.5011	29068	199
39.6678	29078	-136
39.8344	29528	-453
40.0011	29949	-721
40.1675	29275	-1006
40.3344	29691	-1306
40.5008	29674	-1579
40.6675	30303	-1882
40.8342	29921	-2174
41.0011	29995	-2464
41.1678	30595	-2775
41.3344	30678	-3050
41.5011	30031	-3272
41.6678	30980	-3578
41.8344	30678	-3814
42.0011	31005	-4027
42.1678	31054	-4273
42.3344	31718	-4520
42.5011	31808	-4672
42.6678	31692	-4880
42.8344	32197	-5084
43.0011	31697	-5263
43.1678	32053	-5434
43.3344	32375	-5610
43.5011	32391	-5755
43.6678	32274	-5867
43.8344	32954	-5982
44.0011	32856	-6085
44.1678	33905	-6204
44.3344	33282	-6308
44.5011	33243	-6417
44.6678	33210	-6498
44.8344	33278	-6569
45.0011	33204	-6618
45.1678	32504	-6649
45.3342	33006	-6654
45.5011	33117	-6659
45.6675	33573	-6660
45.8344	33368	-6664
46.0008	33016	-6660
46.1675	33286	-6644
46.3342	33484	-6622
46.5011	33436	-6599
46.6678	33425	-6569
46.8344	33164	-6527
47.0011	33214	-6469
47.1678	33772	-6383
47.3344	33380	-6285
47.5011	33623	-6171
47.6678	33591	-6059
47.8344	33957	-5949
48.0011	33835	-5842
48.1678	33464	-5686
48.3344	33594	-5538
48.5011	33994	-5383
48.6678	33936	-5211
48.8344	33788	-5068
49.0011	33888	-4972
49.1678	33267	-4808
49.3344	33538	-4594
49.5011	33244	-4416
49.6678	33628	-4226
49.8344	33626	-4017
50.0011	33205	-3773
50.1678	33182	-3571
50.3344	32786	-3296
50.5011	33199	-3033
50.6678	32728	-2709
50.8344	32263	-2434
51.0008	32573	-2170
51.1678	32549	-1925
51.3342	32509	-1608
51.5008	32389	-1381
51.6675	32591	-1153
51.8342	32019	-846
52.0008	31797	-592
52.1678	31208	-347
52.3344	31951	-95
52.5011	31836	190
52.6678	31274	416
52.8344	31102	668
53.0011	31292	932
53.1678	30926	1255
53.3344	30725	1486
53.5011	30648	1754
53.6678	30826	2013
53.8344	30542	2230
54.0011	29978	2392
54.1678	30112	2585
54.3344	29865	2717
54.5011	30176	2891
54.6678	30051	3049
54.8344	29756	3261
55.0011	29516	3480
55.1678	29202	3726
55.3344	29474	3914
55.5011	29060	4093
55.6678	29210	4274
55.8344	28849	4422
56.0011	29039	4530
56.1678	29085	4657
56.3344	28715	4788
56.5011	28612	4882
56.6675	28375	4963
56.8344	28078	5038
57.0008	28115	5127
57.1675	28155	5202
57.3342	28287	5260
57.5008	27805	5372
57.6678	27889	5484
57.8344	27908	5561
58.0011	27690	5633
58.1678	27799	5689
58.3344	27720	5653
58.5011	27573	5607
58.6678	27503	5542
58.8344	27442	5480
59.0011	27249	5417
59.1678	27449	5371
59.3344	27575	5332
59.5011	27325	5303
59.6678	27245	5273
59.8344	27587	5182
60.0011	27472	5102
60.1678	27463	5012
60.3344	27572	4894
60.5011	27202	4721
60.6678	27406	4589
60.8344	27582	4417
61.0011	27557	4247
61.1678	28120	4094
61.3344	27647	3969
61.5011	27828	3815
61.6678	28008	3675
61.8344	28179	3541
62.0011	27492	3379
62.1678	27909	3156
62.3344	27623	2968
62.5008	28030	2753
62.6675	28424	2521
62.8342	28383	2324
63.0008	28319	2171
63.1678	28411	1957
63.3344	28414	1771
63.5011	28255	1600
63.6678	28917	1335
63.8344	29029	1081
64.0011	29124	865
64.1678	29095	650
64.3344	29522	378
64.5011	29259	175
64.6678	29331	-16
64.8344	29192	-193
65.0011	29694	-349
65.1678	29669	-554
65.3344	29652	-734
65.5011	29653	-926
65.6678	30118	-1139
65.8344	30247	-1415
66.0011	30322	-1580
66.1678	30214	-1781
66.3344	30503	-1967
66.5011	30713	-2127
66.6678	31137	-2297
66.8344	31002	-2474
67.0011	30863	-2632
67.1678	30951	-2833
67.3344	31256	-3029
67.5011	31311	-3178
67.6675	31360	-3321
67.8344	31487	-3466
68.0008	31742	-3586
68.1675	31605	-3701
68.3342	31483	-3785
68.5008	31751	-3904
68.6678	31938	-4055
68.8344	31750	-4176
69.0011	31912	-4290
69.1678	31890	-4399
69.3344	32211	-4478
69.5011	31832	-4527
69.6678	31873	-4582
69.8344	31815	-4636
70.0011	31826	-4691
70.1678	31794	-4728
70.3344	31802	-4768
70.5011	31839	-4794
70.6678	32202	-4815
70.8344	32095	-4837
71.0011	32113	-4868
71.1678	31949	-4869
71.3344	32064	-4861
71.5011	32194	-4843
71.6678	32147	-4812
71.8344	31686	-4776
72.0011	32030	-4725
72.1678	31960	-4685
72.3344	31494	-4642
72.5011	31938	-4606
72.6678	31785	-4525
72.8344	31406	-4446
73.0011	31576	-4355
73.1678	31336	-4275
73.3344	31193	-4200
73.5008	31596	-4126
73.6675	31135	-3988
73.8342	31115	-3863
74.0008	31428	-3720
74.1678	31373	-3566
74.3344	30800	-3399
74.5011	31057	-3302
74.6678	30977	-3186
74.8344	31020	-3034
75.0011	30431	-2877
75.1678	30591	-2767
75.3344	30374	-2617
75.5011	30056	-2428
75.6678	30120	-2251
75.8344	29696	-2083
76.0011	29827	-1913
76.1678	29709	-1716
76.3344	29552	-1572
76.5011	29406	-1457
76.6678	29061	-1224
76.8344	29042	-1003
77.0011	29349	-809
77.1678	28871	-573
77.3344	28789	-336
77.5011	28535	-148
77.6678	29019	59
77.8344	28463	233
78.0011	28197	386
78.1678	28212	657
78.3344	28672	874
78.5011	28478	1159
78.6678	27649	1437
78.8344	27849	1743
79.0008	28102	1939
79.1675	28260	2116
79.3342	27554	2270
79.5008	27909	2463
79.6675	27786	2617
79.8344	27612	2757
80.0011	27351	2942
80.1678	27468	3058
80.3344	27553	3171
80.5011	27178	3271
80.6678	27135	3357
80.8344	27353	3393
81.0011	26817	3437
81.1678	26997	3481
81.3344	27029	3544
81.5011	26900	3631
81.6678	26713	3719
81.8344	27016	3875
82.0011	26684	4006
82.1678	26974	4131
82.3344	26718	4245
82.5011	26606	4357
82.6678	26915	4403
82.8344	26927	4437
83.0011	26793	4457
83.1678	26714	4473
83.3344	26887	4482
83.5011	26845	4480
83.6678	26733	4471
83.8344	27214	4463
84.0011	26881	4454
84.1678	26774	4444
84.3344	27116	4449
84.5011	27101	4441
84.6678	26859	4431
84.8342	26934	4418
85.0008	26883	4339
85.1675	27114	4230
85.3344	26852	4107
85.5011	26905	3937
85.6678	27355	3756
85.8344	27310	3645
86.0011	27079	3529
86.1678	27075	3425
86.3344	27491	3345
86.5011	27501	3243
86.6678	27181	3130
86.8344	27499	3039
87.0011	27635	2886
87.1678	27510	2736
87.3344	27636	2593
87.5011	27563	2454
87.6678	28030	2259
87.8344	27917	2140
88.0011	27841	2022
88.1678	28088	1915
88.3344	27722	1815
88.5011	28182	1743
88.6678	28121	1631
88.8344	28271	1524
89.0011	28285	1396
89.1678	28180	1268
89.3344	28272	1085
89.5011	27976	943
89.6678	28132	811
89.8344	28568	613
90.0008	28480	400
90.1678	28392	244
90.3342	28354	57
90.5008	28540	-162
90.6675	28722	-283
90.8342	28329	-401
91.0011	28320	-532
91.1678	28421	-676
91.3344	28634	-845
91.5011	28420	-1050
91.6678	28398	-1244
91.8344	28432	-1422
92.0011	28563	-1578
92.1678	28545	-1688
92.3344	28827	-1763
92.5011	28477	-1881
92.6678	28644	-1997
92.8344	28897	-2178
93.0011	28377	-2355
93.1678	28547	-2545
93.3344	28532	-2692
93.5011	28189	-2870
93.6678	28365	-2961
93.8344	28634	-3045
94.0011	28563	-3153
94.1678	28292	-3271
94.3344	28131	-3342
94.5011	28308	-3412
94.6678	28241	-3484
94.8344	27926	-3513
95.0011	27977	-3531
95.1678	28237	-3542
95.3344	28059	-3586
95.5011	28007	-3641
95.6675	28196	-3706
95.8344	27610	-3758
96.0011	27551	-3810
96.1675	27631	-3827
96.3342	27724	-3829
96.5011	27747	-3812
96.6678	27494	-3806
96.8344	27343	-3775
97.0011	27333	-3742
97.1678	27366	-3671
97.3344	27247	-3606
97.5011	27072	-3542
97.6678	27303	-3505
97.8344	27312	-3471
98.0011	26684	-3473
98.1678	26683	-3439
98.3344	26896	-3368
98.5011	26641	-3290
98.6678	26385	-3174
98.8344	26571	-3044
99.0011	26587	-2935
99.1678	26048	-2794
99.3344	26319	-2651
99.5011	26356	-2537
99.6678	26060	-2435
99.8344	25904	-2314
100.001	25850	-2261
100.168	25814	-2145
100.334	25839	-2038
100.501	25671	-1934
100.668	25403	-1811
100.834	25297	-1637
101.001	25621	-1515
101.168	25531	-1371
101.334	25510	-1216
101.501	25292	-1083
101.668	25263	-999
101.834	25168	-899
102.001	25378	-791
102.168	25219	-691
102.334	24804	-612
102.501	24776	-455
102.668	24772	-296
102.834	24798	-153
103.001	24512	14
103.168	24870	183
103.334	24683	298
103.501	24780	378
103.668	24475	467
103.834	24823	554
104.001	24369	630
104.168	24289	718
104.334	24423	807
104.501	24485	877
104.668	24318	967
104.834	24439	1085
105.001	24025	1173
105.168	24296	1260
105.334	24489	1380
105.501	24363	1542
105.668	24259	1673
105.834	24269	1797
106.001	24079	1926
106.168	24095	2017
106.334	24004	2032
106.501	23945	2072
106.668	23942	2120
106.834	24308	2190
107.001	24404	2232
107.168	24100	2315
107.334	24291	2378
107.501	24449	2438
107.668	24135	2470
107.834	24324	2532
108.001	24454	2630
108.168	24464	2735
108.334	24477	2875
108.501	24263	3023
108.668	24276	3169
108.834	24033	3228
109.001	24154	3275
109.168	24214	3279
109.334	24280	3241
109.501	24265	3191
109.668	24517	3142
109.834	24289	3090
110.001	24356	3044
110.168	24610	3030
110.334	24506	3027
110.501	24402	3020
110.668	24434	3015
110.834	24528	3006
111.001	24632	2956
111.168	24544	2895
111.334	24854	2831
111.501	24634	2735
111.668	24477	2644
111.834	24889	2570
112.001	24790	2509
112.168	24684	2454
112.334	24675	2432
112.501	24435	2423
112.668	24900	2438
112.834	24840	2439
113.001	24889	2402
113.168	24602	2311
113.334	25076	2177
113.501	24582	2044
113.668	25122	1923
113.834	24924	1823
114.001	24846	1739
114.168	24932	1646
114.334	24880	1530
114.501	24670	1414
114.668	24874	1301
114.834	24780	1197
115.001	24682	1127
115.168	24844	992
115.334	24543	840
115.501	24983	684
115.668	24766	520
115.834	25077	355
116.001	24222	277
116.168	24565	215
116.334	24540	110
116.501	24561	1
116.668	24619	-163
116.834	24833	-371
117.001	24310	-581
117.168	24471	-760
117.334	24355	-900
117.501	24154	-1014
117.668	24348	-1096
117.834	24571	-1209
118.001	24597	-1305
118.168	24698	-1400
118.334	24346	-1459
118.501	24413	-1530
118.668	23991	-1596
118.834	24200	-1693
119.001	24380	-1806
119.168	24262	-1942
119.334	23904	-2055
119.501	24016	-2152
119.668	24149	-2224
119.834	23773	-2284
120.001	23861	-2322
120.168	23905	-2395
120.334	23613	-2469
120.501	23511	-2533
120.668	23402	-2593
120.834	23225	-2644
121.001	23343	-2668
121.168	23657	-2678
121.334	23174	-2660
121.501	23384	-2661
121.668	22847	-2671
121.834	23329	-2654
122.001	23165	-2635
122.168	23055	-2630
122.334	23024	-2604
122.501	22901	-2568
122.668	22956	-2550
122.834	22810	-2530
123.001	22902	-2515
123.168	22588	-2494
123.334	22468	-2484
123.501	22620	-2467
123.668	22231	-2445
123.834	22731	-2422
124.001	22409	-2384
124.168	22519	-2341
124.334	22298	-2305
124.501	22468	-2268
124.668	22099	-2226
124.834	22004	-2198
125.001	22031	-2166
125.168	21984	-2134
125.334	21722	-2064
125.501	21989	-1957
125.668	21970	-1848
125.834	22050	-1723
126.001	21984	-1589
126.168	21911	-1452
126.334	21725	-1342
126.501	21935	-1211
126.668	21726	-1087
126.834	21632	-967
127.001	22044	-891
127.168	21767	-815
127.334	21900	-774
127.501	21869	-710
127.668	21549	-619
127.834	21794	-526
128.001	21409	-436
128.168	21528	-327
128.334	21488	-231
128.501	21665	-156
128.668	21352	-75
128.834	21492	24
129.001	21524	133
129.167	21521	227
129.334	21615	332
129.501	21659	424
129.667	21708	493
129.834	21321	526
130.001	21245	550
130.168	21734	551
130.334	21696	597
130.501	21698	634
130.668	21514	720
130.834	21257	808
131.001	21545	910
131.168	21716	983
131.334	21688	1101
131.501	21497	1209
131.668	21564	1316
131.834	21697	1418
132.001	21607	1506
132.168	21761	1560
132.334	21859	1582
132.501	21710	1607
132.668	21593	1660
132.834	21871	1738
133.001	21566	1805
133.168	21918	1878
133.334	21716	1947
133.501	21742	1972
133.668	21800	1977
133.834	21433	1982
134.001	22033	1968
134.168	21789	1953
134.334	21471	1955
134.501	21779	1927
134.667	21854	1924
134.834	21900	1936
135.001	21637	1949
135.167	21706	1941
135.334	21796	1959
135.501	21943	1927
135.668	21711	1919
135.834	21747	1911
136.001	21942	1897
136.168	21810	1882
136.334	22049	1904
136.501	21965	1890
136.668	21899	1868
136.834	21848	1815
137.001	21762	1775
137.168	21982	1711
137.334	21766	1658
137.501	21890	1612
137.668	21737	1625
137.834	21800	1616
138.001	21824	1633
138.168	21651	1651
138.334	21645	1668
138.501	21893	1659
138.668	22027	1641
138.834	22009	1593
139.001	22051	1545
139.168	21868	1470
139.334	21920	1398
139.501	21969	1342
139.668	21719	1282
139.834	21967	1221
140.001	22016	1162
140.167	21471	1093
140.334	21714	987
140.501	21787	901
140.667	21599	792
140.834	21589	684
141.001	21699	583
141.168	21659	491
141.334	21327	352
141.501	21736	235
141.668	21216	135
141.834	21193	27
142.001	21392	-78
142.168	21617	-180
142.334	21113	-287
142.501	21225	-385
142.668	21181	-462
142.834	21266	-516
143.001	21302	-551
143.168	20973	-585
143.334	21046	-619
143.501	21141	-656
143.668	20829	-689
143.834	21196	-727
144.001	20977	-821
144.168	21006	-914
144.334	20924	-1004
144.501	20891	-1090
144.668	20638	-1151
144.834	20730	-1197
145.001	20704	-1244
145.168	20845	-1290
145.334	20941	-1347
145.501	20559	-1399
145.667	20455	-1405
145.834	20744	-1427
146.001	20587	-1457
146.167	20467	-1474
146.334	20563	-1501
146.501	20531	-1543
146.668	20358	-1568
146.834	20298	-1585
147.001	20445	-1615
147.168	20192	-1652
147.334	20241	-1690
147.501	20110	-1712
147.668	20234	-1726
147.834	20614	-1760
148.001	20331	-1752
148.168	20306	-1728
148.334	20256	-1720
148.501	20388	-1733
148.668	20063	-1697
148.834	20173	-1684
149.001	20189	-1664
149.168	19907	-1636
149.334	19867	-1594
149.501	19979	-1576
149.668	20371	-1557
149.834	19948	-1547
150.001	19927	-1551
150.168	19914	-1538
150.334	19908	-1527
150.501	19540	-1512
150.668	20028	-1463
150.834	20476	-1396
151.001	19843	-1324
151.168	19994	-1253
151.334	20136	-1167
151.501	20151	-1113
151.667	19827	-1061
151.834	19960	-999
152.001	19998	-925
152.168	20027	-864
152.334	19900	-807
152.501	20020	-757
152.668	19752	-730
152.834	19987	-691
153.001	19818	-656
153.168	19787	-600
153.334	19984	-502
153.501	19687	-413
153.668	20173	-348
153.834	19873	-277
154.001	19765	-210
154.168	20031	-183
154.334	19841	-146
154.501	20072	-117
154.668	19781	-94
154.834	19887	-48
155.001	20190	3
155.168	19856	48
155.334	19749	124
155.501	20105	207
155.668	20017	252
155.834	20017	330
156.001	19958	418
156.168	19845	483
156.334	20043	546
156.501	19944	611
156.668	20089	673
156.834	19906	737
157.001	19935	801
157.167	20052	876
157.334	20134	947
157.501	19980	981
157.668	20240	1003
157.834	20257	1020
158.001	20232	1034
158.168	20036	1048
158.334	20469	1073
158.501	20396	1090
158.668	20396	1115
158.834	20044	1124
159.001	20209	1139
159.168	20177	1144
159.334	20321	1160
159.501	20265	1206
159.668	20105	1256
159.834	19856	1299
160.001	20043	1342
160.168	20002	1379
160.334	19879	1384
160.501	19769	1387
160.668	20006	1375
160.834	20236	1362
161.001	19766	1347
161.168	20072	1330
161.334	20090	1313
161.501	19920	1312
161.668	20220	1314
161.834	19915	1317
162.001	20073	1341
162.168	19957	1365
162.334	20172	1390
162.501	20018	1410
162.667	20226	1389
162.834	19527	1347
163.001	19945	1294
163.168	19900	1240
163.334	19786	1187
163.501	19794	1189
163.668	19911	1164
163.834	19607	1151
164.001	19929	1117
164.168	19822	1048
164.334	19660	963
164.501	19635	884
164.668	19615	802
164.834	19620	741
165.001	19446	712
165.168	19634	616
165.334	19770	545
165.501	19373	475
165.668	19527	406
165.834	19358	339
166.001	19232	343
166.168	19416	383
166.334	19379	425
166.501	19297	424
166.668	19277	426
166.834	19258	406
167.001	19519	336
167.168	19295	264
167.334	19373	228
167.501	19281	154
167.668		78
167.834	14056	3
168.001	14996	-70
168.167	15273	-135
168.334	15605	-185
168.501	15584	-218
168.667	15384	-262
168.834	15346	-307
169.001	15336	-370
169.168	15155	-414
169.334	15232	-465
169.501	15375	-516
169.668	15488	-581
169.834	15600	-664
170.001	16063	-748
170.168	16154	-824
170.334	16598	-879
170.501	16856	-920
170.668	17343	-900
170.834	17803	-879
171.001	18545	-855
171.168	19448	-822
171.334	19831	-798
171.501	20412	-793
171.668	21790	-787
171.834	22643	-811
172.001	23269	-856
172.168	24323	-879
172.334	25131	-921
172.501	26588	-950
172.668	27021	-952
172.834	28538	-941
173.001	29488	-955
173.168	30176	-944
173.334	30957	-947
173.501	31737	-922
173.667	32538	-889
173.834	33016	-840
174.001	33861	-801
174.167	34529	-757
174.334	35001	-714
174.501	35420	-680
174.668	35965	-651
174.834	36087	-619
175.001	36519	-602
175.168	36496	-653
175.334	36857	-680
175.501	36971	-707
175.668	37272	-745
175.834	36675	-766
176.001	37316	-706
176.168	37320	-670
176.334	37156	-664
176.501	37453	-620
176.668	36982	-614
176.834	36537	-645
177.001	36627	-679
177.168	36195	-681
177.334	36136	-714
177.501	36133	-701
177.668	35863	-687
177.834	35669	-669
178.001	35318	-648
178.168	34565	-626
178.334	34722	-620
178.501	34308	-589
178.668	34120	-541
178.834	33775	-495
179.001	33650	-446
179.167	33366	-397
179.334	32691	-368
179.501	33145	-330
179.667	32156	-295
179.834	32177	-256
180.001	31875	-217
180.168	31285	-182
180.334	31413	-174
180.501	30876	-166
180.668	30735	-164
180.834	30142	-133
181.001	29901	-103
181.168	29289	-73
181.334	29342	-44
181.501	28969	-12
181.668	28732	-10
181.834	28635	-8
182.001	28176	6
182.168	28031	23
182.334	27290	39
182.501	27000	77
182.668	27247	115
182.834	26739	140
183.001	26248	165
183.168	26051	204
183.334	25841	292
183.501	25222	385
183.668	24793	490
183.834	24762	604
184.001	24833	705
184.168	24654	737
184.334	24303	797
184.501	23813	845
184.667	23453	856
184.834	23261	917
185.001	22895	927
185.167	22775	901
185.334	22087	865
185.501	21794	915
185.668	21795	882
185.834	21372	929
186.001	21340	976
186.168	21087	1035
186.334	20738	1017
186.501	20624	1047
186.668	20299	1051
186.834	19947	1054
187.001	20044	1058
187.168	19627	1078
187.334	19364	1084
187.501	19313	1074
187.668	19100	1064
187.834	18811	1062
188.001	18430	1051
188.168	18433	1041
188.334	18191	1043
188.501	17823	1041
188.668	17926	1031
188.834	17793	1012
189.001	17884	994
189.168	17370	970
189.334	17181	941
189.501	16991	893
189.668	17045	859
189.834	16739	824
190.001	16762	783
190.168	16754	758
190.334	16728	734
190.501	16386	729
190.667	16758	707
190.834	16322	710
191.001	16336	692
191.168	15994	692
191.334	16167	674
191.501	16037	671
191.668	16364	653
191.834	16066	635
192.001	16125	631
192.168	16269	606
192.334	16089	563
192.501	16463	507
192.668	16272	459
192.834	16249	344
193.001	16426	236
193.168	16516	146
193.334	16573	51
193.501	16478	-51
193.668	16723	-100
193.834	16470	-143
194.001	16946	-185
194.168	17089	-212
194.334	16847	-286
194.501	16842	-367
194.668	17122	-442
194.834	17232	-523
195.001	17475	-599
195.168	17466	-623
195.334	17896	-639
195.501	17647	-666
195.668	17797	-683
195.834	17835	-700
196.001	18312	-694
196.167	18291	-688
196.334	18723	-672
196.501	18541	-668
196.668	18744	-664
196.834	18700	-676
197.001	18972	-733
197.168	18890	-790
197.334	19275	-835
197.501	19181	-884
197.668	19588	-932
197.834	19564	-937
198.001	19616	-940
198.168	20041	-918
198.334	19845	-893
198.501	20375	-878
198.668	20242	-855
198.834	20306	-833
199.001	20586	-844
199.168	20685	-848
199.334	20909	-840
199.501	20945	-853
199.668	21346	-866
199.834	21309	-878
200.001	21164	-897
200.168	21489	-909
200.334	21354	-907
200.501	21709	-912
200.668	21552	-905
200.834	21745	-904
201.001	21544	-911
201.168	21511	-874
201.334	21858	-822
201.501	21785	-785
201.667	21749	-742
201.834	21576	-734
202.001	21929	-770
202.168	21810	-813
202.334	21633	-818
202.501	21785	-823
202.668	22005	-792
202.834	21897	-767
203.001	21802	-742
203.168	21580	-747
203.334	21542	-745
203.501	21856	-709
203.668	21907	-668
203.834	21451	-623
204.001	21516	-566
204.168	21534	-516
204.334	21531	-499
204.501	21257	-483
204.668	21342	-469
204.834	21162	-469
205.001	20849	-398
205.168	20628	-328
205.334	20874	-257
205.501	20657	-218
205.668	20679	-178
205.834	20009	-225
206.001	20545	-275
206.168	20163	-322
206.334	19832	-341
206.501	19837	-359
206.668	20074	-348
206.834	19435	-335
207.001	19449	-325
207.167	19262	-312
207.334	18794	-301
207.501	19048	-303
207.667	18756	-281
207.834	18542	-242
208.001	18585	-197
208.168	18355	-138
208.334	18075	-78
208.501	18105	-41
208.668	17725	-12
208.834	17569	22
209.001	17576	68
209.168	17522	113
209.334	17368	159
209.501	17303	194
209.668	17023	219
209.834	17064	220
210.001	16719	234
210.168	16863	249
210.334	16580	265
210.501	16260	282
210.668	16522	307
210.834	16198	333
211.001	16349	377
211.168	15912	400
211.334	15966	422
211.501	15669	435
211.668	15391	432
211.834	15300	409
212.001	15314	405
212.168	15321	446
212.334	15071	489
212.501	15231	542
212.668	15153	598
212.834	15082	655
213.001	14745	680
213.167	15058	705
213.334	14879	725
213.501	14842	737
213.668	14550	752
213.834	14788	755
214.001	14860	766
214.168	14730	782
214.334	15110	802
214.501	15038	820
214.668	14852	837
214.834	14923	843
215.001	15136	833
215.168	15065	795
215.334	15107	750
215.501	15165	706
215.668	15037	667
215.834	15074	648
216.001	15402	663
216.168	15040	689
216.334	15517	710
216.501	15435	717
216.668	15275	729
216.834	15660	731
217.001	15485	718
217.168	15558	709
217.334	15613	719
217.501	16155	702
217.668	16243	689
217.834	15976	702
218.001	16226	715
218.168	16538	669
218.334	16510	648
218.501	16610	615
218.667	16759	530
218.834	17027	480
219.001	17254	484
219.168	17453	426
219.334	17524	383
219.501	17470	377
219.668	17638	334
219.834	17818	287
220.001	17829	290
220.168	18039	287
220.334	18134	276
220.501	18566	258
220.668	18404	240
220.834	18730	210
221.001	18872	179
221.168	18855	159
221.334	19309	140
221.501	19494	119
221.668	19365	89
221.834	19475	51
222.001	19479	14
222.168	19732	-19
222.334	19983	-51
222.501	20269	-60
222.668	20238	-59
222.834	20291	-60
223.001	20584	-91
223.168	20685	-92
223.334	20817	-89
223.501	20694	-120
223.667	20920	-151
223.834	21038	-151
224.001	21143	-182
224.168	21390	-244
224.334	20970	-259
224.501	21382	-260
224.668	21242	-275
224.834	21318	-302
225.001	21354	-292
225.168	21685	-294
225.334	21543	-311
225.501	21712	-314
225.668	21228	-304
225.834	21666	-312
226.001	21459	-323
226.168	21612	-334
226.334	21886	-362
226.501	21873	-382
226.668	21585	-421
226.834	21809	-445
227.001	21731	-469
227.168	21475	-476
227.334	21506	-504
227.501	21528	-505
227.668	21284	-518
227.834	21393	-531
228.001	21402	-536
228.168	21419	-528
228.334	21513	-507
228.501	21122	-486
228.668	20833	-478
228.834	20895	-483
229.001	21013	-488
229.168	20941	-520
229.334	20810	-565
229.501	20770	-598
229.667	20296	-627
229.834	20180	-654
230.001	20508	-637
230.168	20429	-579
230.335	20451	-520
230.501	20050	-452
230.668	20016	-384
230.834	19678	-346
231.001	19548	-348
231.168	19825	-338
231.334	19440	-338
231.501	19260	-330
231.668	19334	-295
231.834	19198	-246
232.001	18859	-211
232.168	18772	-195
232.334	18727	-184
232.501	18708	-200
232.668	18525	-218
232.834	18547	-224
233.001	18028	-210
233.168	18244	-192
233.334	17786	-182
233.501	18128	-172
233.668	18302	-144
233.834	17917	-116
234.001	17958	-96
234.168	17680	-58
234.334	17566	-21
234.501	17520	-7
234.667	17269	25
234.834	17219	58
235.001	17456	81
235.167	17196	113
235.334	16941	127
235.501	17217	123
235.668	17019	135
235.834	17041	166
236.001	16852	188
236.168	16871	225
236.334	16804	262
236.501	16642	281
236.668	16698	275
236.834	16639	270
237.001	16739	261
237.168	16527	252
237.334	16599	244
237.501	16560	234
237.668	16849	210
237.834	16549	185
238.001	16791	164
238.168	16716	143
238.334	16850	137
238.501	16881	154
238.668	17081	183
238.834	16737	206
239.001	17236	234
239.168	17048	276
239.334	16991	283
239.501	16936	308
239.668	17016	334
239.834	16915	356
240.001	17284	323
240.168	17210	350
240.334	17316	353
240.501	17588	354
240.667	17549	356
240.834	17410	395
241.001	17543	401
241.168	17952	405
241.334	17691	389
241.501	17968	373
241.668	17899	340
241.834	18345	306
242.001	18167	255
242.168	18240	224
242.334	18422	217
242.501	18314	222
242.668	18800	221
242.834	18871	238
243.001	18689	254
243.168	18662	248
243.334	19189	261
243.501	19228	280
243.668	19364	316
243.834	19065	335
244.001	19414	353
244.168	19401	334
244.334	19663	315
244.501	19593	279
244.668	19635	254
244.834	20165	194
245.001	19929	142
245.168	20268	100
245.334	19877	46
245.501	20525	11
245.668	20509	33
245.834	20267	65
246.001	20303	69
246.167	20527	85
246.334	20597	53
246.501	20339	-13
246.667	21009	-68
246.834	20817	-104
247.001	20921	-155
247.168	20926	-153
247.334	20932	-138
247.501	21140	-135
247.668	21205	-132
247.834	21243	-114
248.001	21364	-113
248.168	21521	-110
248.334	21589	-119
248.501	21371	-116
248.668	21297	-113
248.834	21437	-110
249.001	21193	-128
249.168	21481	-132
249.334	21366	-148
249.501	21380	-164
249.668	21374	-180
249.834	21203	-178
250.001	21585	-169
250.168	21673	-182
250.334	21306	-194
250.501	21379	-200
250.668	21468	-205
250.834	21180	-226
251.001	21376	-219
251.168	21324	-212
251.334	21133	-222
251.501	21369	-210
251.667	21229	-178
251.834	21053	-153
252.001	21388	-128
252.167	20713	-86
252.334	21039	-66
252.501	20672	-43
252.668	21012	-37
252.834	20510	-14
253.001	20852	1
253.168	20750	18
253.334	20857	12
253.501	20750	32
253.668	20166	54
253.834	20490	71
254.001	20621	91
254.168	20143	118
254.334	20021	131
254.501	20045	110
254.668	20160	83
254.834	20029	52
255.001	20006	24
255.168	19865	-1
255.334	19845	-10
255.501	19609	-8
255.668	19424	-11
255.834	19580	-24
256.001	19489	-45
256.168	19367	-77
256.334	19422	-109
256.501	19371	-136
256.668	19149	-167
256.834	19210	-156
257.001	19139	-130
257.168	19247	-99
257.334	19027	-61
257.501	18916	-8
257.668	18802	40
257.834	18845	84
258.001	18993	125
258.168	18599	152
258.334	19043	177
258.501	18617	172
258.668	18665	158
258.834	18613	150
259.001	18745	146
259.168	18599	141
259.334	18314	139
259.501	18377	145
259.668	18503	143
259.834	18757	137
260.001	18500	130
260.168	18391	95
260.334	18621	56
260.501	18368	18
260.668	18454	-13
260.834	18509	-39
261.001	18714	-32
261.168	18738	-14
261.334	18508	3
261.501	18422	21
261.668	18482	42
261.834	18625	56
262.001	18354	51
262.168	18626	45
262.334	18417	40
262.501	18855	27
262.668	18583	15
262.834	18685	2
263.001	18463	-10
263.168	18729	-22
263.334	18742	-38
263.501	18595	-54
263.668	18939	-25
263.834	19072	2
264.001	19118	4
264.168	18981	9
264.334	19041	14
264.501	18894	-18
264.668	19203	-76
264.834	18880	-105
265.001	19112	-134
265.168	19553	-163
265.334	19468	-160
265.501	19590	-131
265.668	19426	-104
265.834	19614	-80
266.001	19765	-97
266.168	19546	-149
266.334	20033	-201
266.501	19641	-253
266.668	19955	-301
266.834	19859	-304
267.001	19848	-254
267.168	20163	-197
267.334	20004	-140
267.501	20092	-93
267.668	20218	-48
267.834	20522	-51
268.001	20345	-72
268.168	20769	-101
268.334	20492	-120
268.501	20519	-142
268.668	20657	-158
268.834	20780	-163
269.001	20763	-160
269.168	20708	-157
269.335	20816	-154
269.501	20625	-154
269.668	21411	-164
269.834	20650	-174
270.001	20895	-201
270.168	20834	-233
270.334	21034	-265
270.501	20793	-287
270.668	20908	-307
270.834	21110	-310
271.001	21171	-271
271.168	21278	-231
271.334	20865	-177
271.501	21270	-124
271.668	21331	-67
271.834	21281	-27
272.001	21031	-12
272.168	20941	12
272.334	21282	36
272.501	21262	68
272.668	21264	80
272.834	21303	116
273.001	21242	127
273.168	21499	146
273.334	21168	154
273.501	21276	161
273.668	21077	127
273.834	21258	91
274.001	21543	49
274.168	20804	6
274.334	20915	-64
274.501	21265	-96
274.668	21085	-129
274.834	21160	-162
275.001	21044	-190
275.168	21029	-193
275.334	20929	-184
275.501	20747	-173
275.668	20752	-156
275.834	20770	-143
276.001	21024	-129
276.168	20729	-124
276.334	20890	-120
276.501	20839	-122
276.668	20704	-125
276.834	20512	-62
277.001	20670	3
277.168	20590	86
277.334	20357	194
277.501	20592	277
277.668	20755	294
277.834	20639	312
278.001	20386	318
278.168	20643	300
278.334	20370	348
278.501	20160	399
278.668	20316	475
278.834	20029	558
279.001	20381	643
279.168	20067	685
279.334	20288	727
279.501	20140	763
279.668	19832	787
279.834	19916	807
280.001	19930	830
280.168	19779	836
280.334	19872	818
280.501	20064	800
280.668	19628	773
280.834	19740	746
281.001	19783	732
281.168	19639	722
281.334	19867	712
281.501	19430	711
281.668	19616	687
281.834	19267	658
282.001	19534	602
282.168	19536	528
282.334	19691	458
282.501	19288	402
282.668	19437	350
282.834	19313	305
283.001	19244	289
283.168	19326	259
283.334	19544	238
283.501	19296	212
283.668	19293	207
283.834	19441	183
284.001	19255	167
284.168	19170	150
284.334	19372	139
284.501	19451	128
284.668	19458	112
284.834	19275	99
285.001	19516	76
285.168	19384	58
285.334	19611	35
285.501	19338	11
285.668	19476	-13
285.834	19429	-27
286.001	19435	-61
286.168	19608	-90
286.334	19546	-106
286.501	19738	-121
286.668	19451	-137
286.834	19547	-138
287.001	19409	-140
287.168	19577	-157
287.334	19841	-173
287.501	19814	-189
287.668	19858	-209
287.834	19902	-234
288.001	19720	-244
288.168	19935	-265
288.334	19907	-297
288.501	19741	-336
288.668	19956	-363
288.834	19855	-391
289.001	19925	-414
289.168	19831	-430
289.334	20124	-432
289.501	20059	-459
289.668	19964	-485
289.834	20105	-495
290.001	20457	-512
290.168	20112	-528
290.334	20166	-532
290.501	20391	-568
290.668	20305	-613
290.834	20165	-649
291.001	20371	-653
291.168	20625	-691
291.334	20337	-671
291.501	20190	-695
291.668	20202	-692
291.834	20526	-746
292.001	20633	-762
292.168	20501	-823
292.334	20752	-840
292.501	20640	-883
292.668	20370	-903
292.834	20588	-923
293.001	20678	-902
293.168	20589	-868
293.334	20798	-847
293.501	20583	-825
293.668	20638	-804
293.834	20635	-803
294.001	20910	-821
294.168	20875	-825
294.334	20902	-829
294.501	21071	-835
294.668	20694	-847
294.834	20975	-854
295.001	20764	-847
295.168	20854	-837
295.334	20921	-813
295.501	20658	-773
295.668	20843	-716
295.834	20765	-660
296.001	20817	-607
296.168	20737	-567
296.334	20976	-532
296.501	20680	-515
296.668	20772	-480
296.834	20605	-436
297.001	20782	-386
297.168	20913	-326
297.334	20784	-261
297.501	20791	-205
297.668	20811	-129
297.834	20727	-59
298.001	20618	-3
298.168	20845	47
298.334	20656	80
298.501	20349	98
298.668	20569	85
298.834	20565	94
299.001	20640	103
299.168	20714	110
299.334	20861	86
299.501	20616	92
299.668	20615	60
299.834	20620	44
300.001	20504	13
300.168	20362	-2
300.334	20765	0
300.501	20559	26
300.668	20303	37
300.834	20437	97
301.001	20203	183
301.168	20615	252
301.334	20245	314
301.501	20049	377
301.668	20327	407
301.834	20395	411
302.001	20050	507
302.168	20070	600
302.334	20067	698
302.501	19986	791
302.668	20316	850
302.834	19752	818
303.001	19940	818
303.168	19967	813
303.334	19941	817
303.501	19576	867
303.668	19884	905
303.834	19912	922
304.001	19592	928
304.168	19692	958
304.334	19538	974
304.501	19583	1002
304.668	19660	979
304.834	19462	960
305.001	19359	886
305.168	19537	809
305.334	19515	733
305.501	19667	699
305.668	19334	687
305.834	19220	718
306.001	19686	783
306.168	19255	847
306.334	19435	933
306.501	19463	1009
306.668	19315	1079
306.834	19171	1118
307.001	19373	1157
307.168	19387	1129
307.334	19220	1095
307.501	19113	1043
307.668	19181	990
307.834	19151	917
308.001	19168	887
308.168	18952	855
308.334	19223	832
308.501	19231	796
308.668	19002	756
308.834	19345	723
309.001	19125	693
309.168	19003	645
309.334	19294	570
309.501	19145	514
309.668	18917	450
309.834	18854	389
310.001	18976	345
310.168	19096	342
310.334	19252	345
310.501	18986	307
310.668	18974	256
310.834	19128	205
311.001	19016	153
311.168	19178	102
311.334	19282	91
311.501	19106	98
311.668	19221	95
311.834	19297	56
312.001	19171	0
312.168	19146	-65
312.334	19312	-149
312.501	18936	-221
312.668	19180	-258
312.834	18918	-277
313.001	19171	-301
313.168	19023	-353
313.334	18865	-404
313.501	19092	-479
313.668	19012	-530
313.834	19120	-605
314.001	19125	-611
314.168	19105	-624
314.334	18932	-607
314.501	19240	-613
314.668	19306	-584
314.834	19094	-590
315.001	19168	-600
315.168	19175	-637
315.334	19195	-674
315.501	18861	-712
315.668	19065	-743
315.834	19332	-765
316.001	19244	-771
316.168	19307	-788
316.334	19185	-806
316.501	19259	-801
316.668	19297	-769
316.834	19175	-731
317.001	19318	-668
317.168	19014	-605
317.334	19215	-563
317.501	19384	-550
317.668	18997	-536
317.834	19236	-583
318.001	19275	-633
318.168	19228	-717
318.334	19065	-805
318.501	19445	-894
318.668	19203	-935
318.834	19221	-974
319.001	19595	-980
319.168	18868	-978
319.334	19033	-976
319.501	18987	-968
319.668	19226	-949
319.834	18928	-922
320.001	19081	-896
320.168	18858	-869
320.334	18595	-848
320.501	19048	-839
320.668	19080	-854
320.834	19058	-870
321.001	18874	-869
321.168	19060	-868
321.334	18772	-867
321.501	18948	-811
321.668	19018	-756
321.834	18881	-717
322.001	18856	-679
322.168	18985	-647
322.334	18921	-668
322.501	19083	-689
322.668	19100	-710
322.834	19051	-730
323.001	18981	-745
323.168	18589	-727
323.334	18849	-682
323.501	18728	-641
323.668	18489	-601
323.834	18900	-556
324.001	18561	-527
324.168	18593	-483
324.334	18561	-435
324.501	18572	-389
324.668	18544	-346
324.834	18629	-304
325.001	18330	-302
325.168	18191	-295
325.334	18338	-277
325.501	18272	-259
325.668	18388	-240
325.834	18187	-162
326.001	18333	-118
326.168	17831	-53
326.334	18143	9
326.501	18309	45
326.668	18104	20
326.834	18000	50
327.001	18035	51
327.168	17872	62
327.334	17637	143
327.501	17771	224
327.668	17782	278
327.834	17906	344
328.001	17801	386
328.168	17622	384
328.334	17520	382
328.501	17737	397
328.668	17780	422
328.834	17625	472
329.001	17425	511
329.168	17486	560
329.334	17579	594
329.501	17482	616
329.668	17205	638
329.834	16889	695
330.001	17440	766
330.168	17315	836
330.334	17061	896
330.501	17436	904
330.668	16800	889
330.834	16995	849
331.001	16895	835
331.168	17220	820
331.334	17039	849
331.501	17025	875
331.668	17131	895
331.834	16914	873
332.001	16776	852
332.168	16565	827
332.334	16621	806
332.501	16711	790
332.668	16614	790
332.834	16654	791
333.001	16245	798
[truncated: 3,051 more rows]
