# Supplementary material for: Simple and Quick Visualization of Periodical Data Using Microsoft Excel
Source: Methods Protoc. 2019 Oct 11;2(4):81. doi: 10.3390/mps2040081 (PMC6961127; doi:10.3390/mps2040081)
Supplement: Supplementary file 1 [file mps-02-00081-s001.zip › 190930 Supplemental files/File S4 190905.xlsx]

## Sheet: Sheet1
				Low number of the data of 4:00 =>	29	125	221	317	413	509	605	701	797	893	989	1085	1181	1277
Day	Time	Blood glucose (mg/dL)	Local Time	Light /Dark	Day 1	Day 2	Day 3	Day 4	Day 5	Day 6	Day 7	Day 8	Day 9	Day 10	Day 11	Day 12	Day 13	Day 14
0	21:30:00	109	04:00:00		56	76	85	87	86	87	97	95	95	84	86	85	83	86		160
	21:45:00	109	04:15:00		58	84	86	86	88	86	92	99	89	83	86	84	82	87		150
	22:00:00	114	04:30:00		58	86	87	86	89	86	91	101	88	86	86	88	84	88		140
	22:15:00	112	04:45:00		60	86	87	85	88	88	92	98	88	87	88	90	84	86		130
	22:30:00	105	05:00:00		69	85	87	83	86	87	91	96	87	85	90	87	82	83		120
	22:45:00	93	05:15:00		73	86	84	88	86	86	89	96	87	85	89	85	83	83		110
	23:00:00	93	05:30:00		71	86	81	90	87	88	89	96	89	86	88	85	85	82		100
	23:15:00	104	05:45:00		72	86	85	91	86	89	89	96	89	86	89	85	85	82		90
	23:30:00	102	06:00:00		75	87	93	96	84	90	91	96	93	89	88	88	86	82		80
	23:45:00	96	06:15:00		83	91	93	96	83	90	92	98	95	91	89	90	87	80
1	1900-01-01	98	06:30:00		87	93	92	93	84	89	91	97	94	90	89	88	86	80
	1900-01-01 00:15:00	104	06:45:00		89	92	94	96	88	89	93	95	94	91	90	90	87	88
	1900-01-01 00:30:00	99	07:00:00		92	94	98	107	90	94	103	97	97	98	92	94	93	88
	1900-01-01 00:45:00	91	07:15:00		92	96	107	122	98	106	115	106	105	106	102	94	99	85
	1900-01-01 01:00:00	94	07:30:00		102	95	108	120	109	104	112	113	114	111	122	101	103	83
	1900-01-01 01:15:00	101	07:45:00		126	99	103	110	110	97	105	109	119	122	136	121	114	87
	1900-01-01 01:30:00	110	08:00:00		144	128	106	116	116	110	108	115	120	131	125	124	130	89
	1900-01-01 01:45:00	121	08:15:00		138	125	122	137	138	134	124	126	119	129	107	116	131	97
	1900-01-01 02:00:00	112	08:30:00		117	114	134	141	148	144	132	119	110	120	98	107	122	103
	1900-01-01 02:15:00	95	08:45:00		105	110	117	117	129	128	115	103	101	103	90	98	103	93
	1900-01-01 02:30:00	90	09:00:00		94	98	91	92	101	106	100	96	98	88	89	91	79	80
	1900-01-01 02:45:00	82	09:15:00		78	96	88	84	83	100	92	98	101	86	91	88	70	78
	1900-01-01 03:00:00	70	09:30:00		80	100	95	91	85	97	88	101	99	91	91	89	77	81
	1900-01-01 03:15:00	66	09:45:00		91	97	94	94	92	93	93	100	94	92	90	88	81	83
	1900-01-01 03:30:00	63	10:00:00		90	93	92	92	91	91	97	99	94	90	90	88	83	84
	1900-01-01 03:45:00	57	10:15:00		89	90	92	92	86	89	94	99	94	90	91	89	84	84
	1900-01-01 04:00:00	56	10:30:00		93	88	92	90	85	89	91	101	93	91	92	88	84	83
	1900-01-01 04:15:00	58	10:45:00		94	89	95	91	86	90	92	87	96	105	89	88	82	82
	1900-01-01 04:30:00	58	11:00:00		93	88	97	92	89	92	96	71	91	115	88	84	82	82
	1900-01-01 04:45:00	60	11:15:00		92	88	95	92	90	102	110	88	101	113	91	90	90	83
	1900-01-01 05:00:00	69	11:30:00		91	88	92	90	91	109	117	97	114	101	92	103	102	98
	1900-01-01 05:15:00	73	11:45:00		80	86	92	88	91	97	98	99	104	90	90	110	121	133
	1900-01-01 05:30:00	71	12:00:00		73	86	91	90	87	87	82	103	102	98	88	100	135	130
	1900-01-01 05:45:00	72	12:15:00		75	90	91	95	90	108	84	107	104	115	87	95	128	134
	1900-01-01 06:00:00	75	12:30:00		81	96	99	101	105	143	98	118	106	119	90	98	113	143
	1900-01-01 06:15:00	83	12:45:00		93	106	115	103	130	146	126	121	133	109	97	115	108	123
	1900-01-01 06:30:00	87	13:00:00		107	109	121	107	137	131	149	101	151	103	103	135	102	109
	1900-01-01 06:45:00	89	13:15:00		111	101	107	112	127	113	127	88	144	96	113	132	102	111
	1900-01-01 07:00:00	92	13:30:00		101	105	103	114	126	93	115	100	125	103	114	117	114	114
	1900-01-01 07:15:00	92	13:45:00		103	132	122	126	122	97	118	121	111	124	102	118	128	113
	1900-01-01 07:30:00	102	14:00:00		138	153	141	152	110	117	115	132	116	136	96	131	128	109
	1900-01-01 07:45:00	126	14:15:00		171	152	131	152	106	129	115	126	123	131	103	124	111	108
	1900-01-01 08:00:00	144	14:30:00		184	135	114	132	115	126	113	113	135	120	114	100	91	108
	1900-01-01 08:15:00	138	14:45:00		176	111	100	126	132	120	109	104	142	120	110	93	89	106
	1900-01-01 08:30:00	117	15:00:00		161	96	93	122	143	121	111	99	144	124	103	90	93	101
	1900-01-01 08:45:00	105	15:15:00		144	97	93	123	125	123	106	96	144	116	111	84	92	100
	1900-01-01 09:00:00	94	15:30:00		117	99	94	122	105	111	96	100	141	100	118	80	92	106
	1900-01-01 09:15:00	78	15:45:00		99	98	100	113	109	105	102	103	132	97	110	77	93	105
	1900-01-01 09:30:00	80	16:00:00		117	98	107	106	114	111	114	95	123	103	101	76	88	98
	1900-01-01 09:45:00	91	16:15:00		139	99	99	99	95	124	118	88	116	107	110	79	82	97
	1900-01-01 10:00:00	90	16:30:00		133	92	87	93	81	134	111	94	112	111	112	80	80	98
	1900-01-01 10:15:00	89	16:45:00		120	83	86	90	83	119	101	114	108	120	104	77	80	100
	1900-01-01 10:30:00	93	17:00:00		121	82	91	86	85	94	95	123	100	127	102	77	83	106
	1900-01-01 10:45:00	94	17:15:00		108	85	91	83	83	89	96	103	93	111	104	85	85	109
	1900-01-01 11:00:00	93	17:30:00		94	87	91	83	83	86	101	83	87	86	103	87	85	106
	1900-01-01 11:15:00	92	17:45:00		93	86	95	84	84	82	93	81	85	77	97	86	82	97
	1900-01-01 11:30:00	91	18:00:00		87	86	98	85	85	83	80	82	85	82	93	86	78	87
	1900-01-01 11:45:00	80	18:15:00		81	97	95	82	90	84	85	85	85	91	99	97	79	83
	1900-01-01 12:00:00	73	18:30:00		82	97	94	88	105	84	93	90	87	103	99	97	81	82
	1900-01-01 12:15:00	75	18:45:00		83	99	95	97	117	85	91	87	100	102	94	99	80	80
	1900-01-01 12:30:00	81	19:00:00		83	117	102	97	112	89	86	87	117	95	110	117	80	80
	1900-01-01 12:45:00	93	19:15:00		87	127	105	106	98	90	87	100	117	102	128	129	83	83
	1900-01-01 13:00:00	107	19:30:00		92	122	114	127	90	88	90	125	107	119	117	122	82	84
	1900-01-01 13:15:00	111	19:45:00		128	117	129	131	97	113	104	125	110	132	114	118	98	82
	1900-01-01 13:30:00	101	20:00:00		150	123	133	102	106	153	115	103	119	127	126	115	127	91
	1900-01-01 13:45:00	103	20:15:00		138	122	123	108	100	165	106	90	119	112	123	104	138	123
	1900-01-01 14:00:00	138	20:30:00		93	90	111	136	91	146	95	92	94	91	98	95	127
	1900-01-01 14:15:00	171	20:45:00		78	82	113	127	100	131	99	94	72	107	103	99	104
	1900-01-01 14:30:00	184	21:00:00		110	122	122	102	106	132	113	90	67	122	125	105	94
	1900-01-01 14:45:00	176	21:15:00		140	138	136	93	101	132	112	83	75	114	128	103	102
	1900-01-01 15:00:00	161	21:30:00		118	133	142	89	94	127	98	83	81	98	112	98	106
	1900-01-01 15:15:00	144	21:45:00		89	118	128	81	92	127	101	87	94	82	102	101	100
	1900-01-01 15:30:00	117	22:00:00		92	95	104	75	95	126	107	90	99	78	102	102	95
	1900-01-01 15:45:00	99	22:15:00		94	90	104	70	95	122	107	93	86	89	102	102	95
	1900-01-01 16:00:00	117	22:30:00		94	93	112	70	91	140	107	99	84	90	88	88	99
	1900-01-01 16:15:00	139	22:45:00		95	96	105	74	88	150	105	90	84	94	85	85	100
	1900-01-01 16:30:00	133	23:00:00		96	96	97	77	92	142	97	84	89	91	91	91	102
	1900-01-01 16:45:00	120	23:15:00		97	95	93	82	93	120	94	95	94	87	90	90	90
	1900-01-01 17:00:00	121	23:30:00		89	94	106	83	93	106	112	106	93	91	91	91	96
	1900-01-01 17:15:00	108	23:45:00		87	89	129	82	92	121	121	107	86	92	97	97	99
	1900-01-01 17:30:00	94	1900-01-01		100	89	125	84	89	148	116	103	82	91	95	91	98
	1900-01-01 17:45:00	93	1900-01-01 00:15:00		108	92	107	86	89	159	111	96	85	92	91	92	91
	1900-01-01 18:00:00	87	1900-01-01 00:30:00		100	93	112	86	91	155	110	97	88	91	89	91	90
	1900-01-01 18:15:00	81	1900-01-01 00:45:00		91	93	119	86	90	139	109	107	89	91	86	91	93
	1900-01-01 18:30:00	82	1900-01-01 01:00:00		89	88	111	88	87	121	110	107	91	92	86	87	90
	1900-01-01 18:45:00	83	1900-01-01 01:15:00		84	83	113	88	83	112	109	102	92	92	88	86	88
	1900-01-01 19:00:00	83	1900-01-01 01:30:00		77	85	120	88	81	118	106	103	91	92	87	85	89
	1900-01-01 19:15:00	87	1900-01-01 01:45:00		79	88	114	90	83	127	108	102	89	91	85	83	89
	1900-01-01 19:30:00	92	1900-01-01 02:00:00		82	89	102	89	85	113	114	101	88	90	88	84	89
	1900-01-01 19:45:00	128	1900-01-01 02:15:00		80	85	92	89	87	98	111	98	88	90	86	84	90
	1900-01-01 20:00:00	150	1900-01-01 02:30:00		72	83	85	89	90	109	100	92	89	92	85	81	92
	1900-01-01 20:15:00	138	1900-01-01 02:45:00		65	85	80	87	89	124	98	88	88	91	90	78	91
	1900-01-01 20:30:00	93	1900-01-01 03:00:00		74	86	81	87	87	117	103	89	88	90	88	79	89
	1900-01-01 20:45:00	78	1900-01-01 03:15:00		79	85	82	89	87	101	107	94	88	88	85	80	86
	1900-01-01 21:00:00	110	1900-01-01 03:30:00		82	83	83	87	88	98	105	94	89	87	85	81	85
	1900-01-01 21:15:00	140	1900-01-01 03:45:00		80	84	85	87	89	100	98	96	87	87	85	82	86
	1900-01-01 21:30:00	118
	1900-01-01 21:45:00	89
	1900-01-01 22:00:00	92
	1900-01-01 22:15:00	94
	1900-01-01 22:30:00	94
	1900-01-01 22:45:00	95
	1900-01-01 23:00:00	96
	1900-01-01 23:15:00	97
	1900-01-01 23:30:00	89
	1900-01-01 23:45:00	87
2	1900-01-02	100
	1900-01-02 00:15:00	108
	1900-01-02 00:30:00	100
	1900-01-02 00:45:00	91
	1900-01-02 01:00:00	89
	1900-01-02 01:15:00	84
	1900-01-02 01:30:00	77
	1900-01-02 01:45:00	79
	1900-01-02 02:00:00	82
	1900-01-02 02:15:00	80
	1900-01-02 02:30:00	72
	1900-01-02 02:45:00	65
	1900-01-02 03:00:00	74
	1900-01-02 03:15:00	79
	1900-01-02 03:30:00	82
	1900-01-02 03:45:00	80
	1900-01-02 04:00:00	76
	1900-01-02 04:15:00	84
	1900-01-02 04:30:00	86
	1900-01-02 04:45:00	86
	1900-01-02 05:00:00	85
	1900-01-02 05:15:00	86
	1900-01-02 05:30:00	86
	1900-01-02 05:45:00	86
	1900-01-02 06:00:00	87
	1900-01-02 06:15:00	91
	1900-01-02 06:30:00	93
	1900-01-02 06:45:00	92
	1900-01-02 07:00:00	94
	1900-01-02 07:15:00	96
	1900-01-02 07:30:00	95
	1900-01-02 07:45:00	99
	1900-01-02 08:00:00	128
	1900-01-02 08:15:00	125
	1900-01-02 08:30:00	114
	1900-01-02 08:45:00	110
	1900-01-02 09:00:00	98
	1900-01-02 09:15:00	96
	1900-01-02 09:30:00	100
	1900-01-02 09:45:00	97
	1900-01-02 10:00:00	93
	1900-01-02 10:15:00	90
	1900-01-02 10:30:00	88
	1900-01-02 10:45:00	89
	1900-01-02 11:00:00	88
	1900-01-02 11:15:00	88
	1900-01-02 11:30:00	88
	1900-01-02 11:45:00	86
	1900-01-02 12:00:00	86
	1900-01-02 12:15:00	90
	1900-01-02 12:30:00	96
	1900-01-02 12:45:00	106
	1900-01-02 13:00:00	109
	1900-01-02 13:15:00	101
	1900-01-02 13:30:00	105
	1900-01-02 13:45:00	132
	1900-01-02 14:00:00	153
	1900-01-02 14:15:00	152
	1900-01-02 14:30:00	135
	1900-01-02 14:45:00	111
	1900-01-02 15:00:00	96
	1900-01-02 15:15:00	97
	1900-01-02 15:30:00	99
	1900-01-02 15:45:00	98
	1900-01-02 16:00:00	98
	1900-01-02 16:15:00	99
	1900-01-02 16:30:00	92
	1900-01-02 16:45:00	83
	1900-01-02 17:00:00	82
	1900-01-02 17:15:00	85
	1900-01-02 17:30:00	87
	1900-01-02 17:45:00	86
	1900-01-02 18:00:00	86
	1900-01-02 18:15:00	97
	1900-01-02 18:30:00	97
	1900-01-02 18:45:00	99
	1900-01-02 19:00:00	117
	1900-01-02 19:15:00	127
	1900-01-02 19:30:00	122
	1900-01-02 19:45:00	117
	1900-01-02 20:00:00	123
	1900-01-02 20:15:00	122
	1900-01-02 20:30:00	90
	1900-01-02 20:45:00	82
	1900-01-02 21:00:00	122
	1900-01-02 21:15:00	138
	1900-01-02 21:30:00	133
	1900-01-02 21:45:00	118
	1900-01-02 22:00:00	95
	1900-01-02 22:15:00	90
	1900-01-02 22:30:00	93
	1900-01-02 22:45:00	96
	1900-01-02 23:00:00	96
	1900-01-02 23:15:00	95
	1900-01-02 23:30:00	94
	1900-01-02 23:45:00	89
3	1900-01-03	89
	1900-01-03 00:15:00	92
	1900-01-03 00:30:00	93
	1900-01-03 00:45:00	93
	1900-01-03 01:00:00	88
	1900-01-03 01:15:00	83
	1900-01-03 01:30:00	85
	1900-01-03 01:45:00	88
	1900-01-03 02:00:00	89
	1900-01-03 02:15:00	85
	1900-01-03 02:30:00	83
	1900-01-03 02:45:00	85
	1900-01-03 03:00:00	86
	1900-01-03 03:15:00	85
	1900-01-03 03:30:00	83
	1900-01-03 03:45:00	84
	1900-01-03 04:00:00	85
	1900-01-03 04:15:00	86
	1900-01-03 04:30:00	87
	1900-01-03 04:45:00	87
	1900-01-03 05:00:00	87
	1900-01-03 05:15:00	84
	1900-01-03 05:30:00	81
	1900-01-03 05:45:00	85
	1900-01-03 06:00:00	93
	1900-01-03 06:15:00	93
	1900-01-03 06:30:00	92
	1900-01-03 06:45:00	94
	1900-01-03 07:00:00	98
	1900-01-03 07:15:00	107
	1900-01-03 07:30:00	108
	1900-01-03 07:45:00	103
	1900-01-03 08:00:00	106
	1900-01-03 08:15:00	122
	1900-01-03 08:30:00	134
	1900-01-03 08:45:00	117
	1900-01-03 09:00:00	91
	1900-01-03 09:15:00	88
	1900-01-03 09:30:00	95
	1900-01-03 09:45:00	94
	1900-01-03 10:00:00	92
	1900-01-03 10:15:00	92
	1900-01-03 10:30:00	92
	1900-01-03 10:45:00	95
	1900-01-03 11:00:00	97
	1900-01-03 11:15:00	95
	1900-01-03 11:30:00	92
	1900-01-03 11:45:00	92
	1900-01-03 12:00:00	91
	1900-01-03 12:15:00	91
	1900-01-03 12:30:00	99
	1900-01-03 12:45:00	115
	1900-01-03 13:00:00	121
	1900-01-03 13:15:00	107
	1900-01-03 13:30:00	103
	1900-01-03 13:45:00	122
	1900-01-03 14:00:00	141
	1900-01-03 14:15:00	131
	1900-01-03 14:30:00	114
	1900-01-03 14:45:00	100
	1900-01-03 15:00:00	93
	1900-01-03 15:15:00	93
	1900-01-03 15:30:00	94
	1900-01-03 15:45:00	100
	1900-01-03 16:00:00	107
	1900-01-03 16:15:00	99
	1900-01-03 16:30:00	87
	1900-01-03 16:45:00	86
	1900-01-03 17:00:00	91
	1900-01-03 17:15:00	91
	1900-01-03 17:30:00	91
	1900-01-03 17:45:00	95
	1900-01-03 18:00:00	98
	1900-01-03 18:15:00	95
	1900-01-03 18:30:00	94
	1900-01-03 18:45:00	95
	1900-01-03 19:00:00	102
	1900-01-03 19:15:00	105
	1900-01-03 19:30:00	114
	1900-01-03 19:45:00	129
	1900-01-03 20:00:00	133
	1900-01-03 20:15:00	123
	1900-01-03 20:30:00	111
	1900-01-03 20:45:00	113
	1900-01-03 21:00:00	122
	1900-01-03 21:15:00	136
	1900-01-03 21:30:00	142
	1900-01-03 21:45:00	128
	1900-01-03 22:00:00	104
	1900-01-03 22:15:00	104
	1900-01-03 22:30:00	112
	1900-01-03 22:45:00	105
	1900-01-03 23:00:00	97
	1900-01-03 23:15:00	93
	1900-01-03 23:30:00	106
	1900-01-03 23:45:00	129
4	1900-01-04	125
	1900-01-04 00:15:00	107
	1900-01-04 00:30:00	112
	1900-01-04 00:45:00	119
	1900-01-04 01:00:00	111
	1900-01-04 01:15:00	113
	1900-01-04 01:30:00	120
	1900-01-04 01:45:00	114
	1900-01-04 02:00:00	102
	1900-01-04 02:15:00	92
	1900-01-04 02:30:00	85
	1900-01-04 02:45:00	80
	1900-01-04 03:00:00	81
	1900-01-04 03:15:00	82
	1900-01-04 03:30:00	83
	1900-01-04 03:45:00	85
	1900-01-04 04:00:00	87
	1900-01-04 04:15:00	86
	1900-01-04 04:30:00	86
	1900-01-04 04:45:00	85
	1900-01-04 05:00:00	83
	1900-01-04 05:15:00	88
	1900-01-04 05:30:00	90
	1900-01-04 05:45:00	91
	1900-01-04 06:00:00	96
	1900-01-04 06:15:00	96
	1900-01-04 06:30:00	93
	1900-01-04 06:45:00	96
	1900-01-04 07:00:00	107
	1900-01-04 07:15:00	122
	1900-01-04 07:30:00	120
	1900-01-04 07:45:00	110
	1900-01-04 08:00:00	116
	1900-01-04 08:15:00	137
	1900-01-04 08:30:00	141
	1900-01-04 08:45:00	117
	1900-01-04 09:00:00	92
	1900-01-04 09:15:00	84
	1900-01-04 09:30:00	91
	1900-01-04 09:45:00	94
	1900-01-04 10:00:00	92
	1900-01-04 10:15:00	92
	1900-01-04 10:30:00	90
	1900-01-04 10:45:00	91
	1900-01-04 11:00:00	92
	1900-01-04 11:15:00	92
	1900-01-04 11:30:00	90
	1900-01-04 11:45:00	88
	1900-01-04 12:00:00	90
	1900-01-04 12:15:00	95
	1900-01-04 12:30:00	101
	1900-01-04 12:45:00	103
	1900-01-04 13:00:00	107
	1900-01-04 13:15:00	112
	1900-01-04 13:30:00	114
	1900-01-04 13:45:00	126
	1900-01-04 14:00:00	152
	1900-01-04 14:15:00	152
	1900-01-04 14:30:00	132
	1900-01-04 14:45:00	126
	1900-01-04 15:00:00	122
	1900-01-04 15:15:00	123
	1900-01-04 15:30:00	122
	1900-01-04 15:45:00	113
	1900-01-04 16:00:00	106
	1900-01-04 16:15:00	99
	1900-01-04 16:30:00	93
	1900-01-04 16:45:00	90
	1900-01-04 17:00:00	86
	1900-01-04 17:15:00	83
	1900-01-04 17:30:00	83
	1900-01-04 17:45:00	84
	1900-01-04 18:00:00	85
	1900-01-04 18:15:00	82
	1900-01-04 18:30:00	88
	1900-01-04 18:45:00	97
	1900-01-04 19:00:00	97
	1900-01-04 19:15:00	106
	1900-01-04 19:30:00	127
	1900-01-04 19:45:00	131
	1900-01-04 20:00:00	102
	1900-01-04 20:15:00	108
	1900-01-04 20:30:00	136
	1900-01-04 20:45:00	127
	1900-01-04 21:00:00	102
	1900-01-04 21:15:00	93
	1900-01-04 21:30:00	89
	1900-01-04 21:45:00	81
	1900-01-04 22:00:00	75
	1900-01-04 22:15:00	70
	1900-01-04 22:30:00	70
	1900-01-04 22:45:00	74
	1900-01-04 23:00:00	77
	1900-01-04 23:15:00	82
	1900-01-04 23:30:00	83
	1900-01-04 23:45:00	82
5	1900-01-05	84
	1900-01-05 00:15:00	86
	1900-01-05 00:30:00	86
	1900-01-05 00:45:00	86
	1900-01-05 01:00:00	88
	1900-01-05 01:15:00	88
	1900-01-05 01:30:00	88
	1900-01-05 01:45:00	90
	1900-01-05 02:00:00	89
	1900-01-05 02:15:00	89
	1900-01-05 02:30:00	89
	1900-01-05 02:45:00	87
	1900-01-05 03:00:00	87
	1900-01-05 03:15:00	89
	1900-01-05 03:30:00	87
	1900-01-05 03:45:00	87
	1900-01-05 04:00:00	86
	1900-01-05 04:15:00	88
	1900-01-05 04:30:00	89
	1900-01-05 04:45:00	88
	1900-01-05 05:00:00	86
	1900-01-05 05:15:00	86
	1900-01-05 05:30:00	87
	1900-01-05 05:45:00	86
	1900-01-05 06:00:00	84
	1900-01-05 06:15:00	83
	1900-01-05 06:30:00	84
	1900-01-05 06:45:00	88
	1900-01-05 07:00:00	90
	1900-01-05 07:15:00	98
	1900-01-05 07:30:00	109
	1900-01-05 07:45:00	110
	1900-01-05 08:00:00	116
	1900-01-05 08:15:00	138
	1900-01-05 08:30:00	148
	1900-01-05 08:45:00	129
	1900-01-05 09:00:00	101
	1900-01-05 09:15:00	83
	1900-01-05 09:30:00	85
	1900-01-05 09:45:00	92
	1900-01-05 10:00:00	91
	1900-01-05 10:15:00	86
	1900-01-05 10:30:00	85
	1900-01-05 10:45:00	86
	1900-01-05 11:00:00	89
	1900-01-05 11:15:00	90
	1900-01-05 11:30:00	91
	1900-01-05 11:45:00	91
	1900-01-05 12:00:00	87
	1900-01-05 12:15:00	90
	1900-01-05 12:30:00	105
	1900-01-05 12:45:00	130
	1900-01-05 13:00:00	137
	1900-01-05 13:15:00	127
	1900-01-05 13:30:00	126
	1900-01-05 13:45:00	122
	1900-01-05 14:00:00	110
	1900-01-05 14:15:00	106
	1900-01-05 14:30:00	115
	1900-01-05 14:45:00	132
	1900-01-05 15:00:00	143
	1900-01-05 15:15:00	125
	1900-01-05 15:30:00	105
	1900-01-05 15:45:00	109
	1900-01-05 16:00:00	114
	1900-01-05 16:15:00	95
	1900-01-05 16:30:00	81
	1900-01-05 16:45:00	83
	1900-01-05 17:00:00	85
	1900-01-05 17:15:00	83
	1900-01-05 17:30:00	83
	1900-01-05 17:45:00	84
	1900-01-05 18:00:00	85
	1900-01-05 18:15:00	90
	1900-01-05 18:30:00	105
	1900-01-05 18:45:00	117
	1900-01-05 19:00:00	112
	1900-01-05 19:15:00	98
	1900-01-05 19:30:00	90
	1900-01-05 19:45:00	97
	1900-01-05 20:00:00	106
	1900-01-05 20:15:00	100
	1900-01-05 20:30:00	91
	1900-01-05 20:45:00	100
	1900-01-05 21:00:00	106
	1900-01-05 21:15:00	101
	1900-01-05 21:30:00	94
	1900-01-05 21:45:00	92
	1900-01-05 22:00:00	95
	1900-01-05 22:15:00	95
	1900-01-05 22:30:00	91
	1900-01-05 22:45:00	88
	1900-01-05 23:00:00	92
	1900-01-05 23:15:00	93
	1900-01-05 23:30:00	93
	1900-01-05 23:45:00	92
6	1900-01-06	89
	1900-01-06 00:15:00	89
	1900-01-06 00:30:00	91
	1900-01-06 00:45:00	90
	1900-01-06 01:00:00	87
	1900-01-06 01:15:00	83
	1900-01-06 01:30:00	81
	1900-01-06 01:45:00	83
	1900-01-06 02:00:00	85
	1900-01-06 02:15:00	87
	1900-01-06 02:30:00	90
	1900-01-06 02:45:00	89
	1900-01-06 03:00:00	87
	1900-01-06 03:15:00	87
	1900-01-06 03:30:00	88
	1900-01-06 03:45:00	89
	1900-01-06 04:00:00	87
	1900-01-06 04:15:00	86
	1900-01-06 04:30:00	86
	1900-01-06 04:45:00	88
	1900-01-06 05:00:00	87
	1900-01-06 05:15:00	86
	1900-01-06 05:30:00	88
	1900-01-06 05:45:00	89
	1900-01-06 06:00:00	90
	1900-01-06 06:15:00	90
	1900-01-06 06:30:00	89
	1900-01-06 06:45:00	89
	1900-01-06 07:00:00	94
	1900-01-06 07:15:00	106
	1900-01-06 07:30:00	104
	1900-01-06 07:45:00	97
	1900-01-06 08:00:00	110
	1900-01-06 08:15:00	134
	1900-01-06 08:30:00	144
	1900-01-06 08:45:00	128
	1900-01-06 09:00:00	106
	1900-01-06 09:15:00	100
	1900-01-06 09:30:00	97
	1900-01-06 09:45:00	93
	1900-01-06 10:00:00	91
	1900-01-06 10:15:00	89
	1900-01-06 10:30:00	89
	1900-01-06 10:45:00	90
	1900-01-06 11:00:00	92
	1900-01-06 11:15:00	102
	1900-01-06 11:30:00	109
	1900-01-06 11:45:00	97
	1900-01-06 12:00:00	87
	1900-01-06 12:15:00	108
	1900-01-06 12:30:00	143
	1900-01-06 12:45:00	146
	1900-01-06 13:00:00	131
	1900-01-06 13:15:00	113
	1900-01-06 13:30:00	93
	1900-01-06 13:45:00	97
	1900-01-06 14:00:00	117
	1900-01-06 14:15:00	129
	1900-01-06 14:30:00	126
	1900-01-06 14:45:00	120
	1900-01-06 15:00:00	121
	1900-01-06 15:15:00	123
	1900-01-06 15:30:00	111
	1900-01-06 15:45:00	105
	1900-01-06 16:00:00	111
	1900-01-06 16:15:00	124
	1900-01-06 16:30:00	134
	1900-01-06 16:45:00	119
	1900-01-06 17:00:00	94
	1900-01-06 17:15:00	89
	1900-01-06 17:30:00	86
	1900-01-06 17:45:00	82
	1900-01-06 18:00:00	83
	1900-01-06 18:15:00	84
	1900-01-06 18:30:00	84
	1900-01-06 18:45:00	85
	1900-01-06 19:00:00	89
	1900-01-06 19:15:00	90
	1900-01-06 19:30:00	88
	1900-01-06 19:45:00	113
	1900-01-06 20:00:00	153
	1900-01-06 20:15:00	165
	1900-01-06 20:30:00	146
	1900-01-06 20:45:00	131
	1900-01-06 21:00:00	132
	1900-01-06 21:15:00	132
	1900-01-06 21:30:00	127
	1900-01-06 21:45:00	127
	1900-01-06 22:00:00	126
	1900-01-06 22:15:00	122
	1900-01-06 22:30:00	140
	1900-01-06 22:45:00	150
	1900-01-06 23:00:00	142
	1900-01-06 23:15:00	120
	1900-01-06 23:30:00	106
	1900-01-06 23:45:00	121
7	1900-01-07	148
	1900-01-07 00:15:00	159
	1900-01-07 00:30:00	155
	1900-01-07 00:45:00	139
	1900-01-07 01:00:00	121
	1900-01-07 01:15:00	112
	1900-01-07 01:30:00	118
	1900-01-07 01:45:00	127
	1900-01-07 02:00:00	113
	1900-01-07 02:15:00	98
	1900-01-07 02:30:00	109
	1900-01-07 02:45:00	124
	1900-01-07 03:00:00	117
	1900-01-07 03:15:00	101
	1900-01-07 03:30:00	98
	1900-01-07 03:45:00	100
	1900-01-07 04:00:00	97
	1900-01-07 04:15:00	92
	1900-01-07 04:30:00	91
	1900-01-07 04:45:00	92
	1900-01-07 05:00:00	91
	1900-01-07 05:15:00	89
	1900-01-07 05:30:00	89
	1900-01-07 05:45:00	89
	1900-01-07 06:00:00	91
	1900-01-07 06:15:00	92
	1900-01-07 06:30:00	91
	1900-01-07 06:45:00	93
	1900-01-07 07:00:00	103
	1900-01-07 07:15:00	115
	1900-01-07 07:30:00	112
	1900-01-07 07:45:00	105
	1900-01-07 08:00:00	108
	1900-01-07 08:15:00	124
	1900-01-07 08:30:00	132
	1900-01-07 08:45:00	115
	1900-01-07 09:00:00	100
	1900-01-07 09:15:00	92
	1900-01-07 09:30:00	88
	1900-01-07 09:45:00	93
	1900-01-07 10:00:00	97
	1900-01-07 10:15:00	94
	1900-01-07 10:30:00	91
	1900-01-07 10:45:00	92
	1900-01-07 11:00:00	96
	1900-01-07 11:15:00	110
	1900-01-07 11:30:00	117
	1900-01-07 11:45:00	98
	1900-01-07 12:00:00	82
	1900-01-07 12:15:00	84
	1900-01-07 12:30:00	98
	1900-01-07 12:45:00	126
	1900-01-07 13:00:00	149
	1900-01-07 13:15:00	127
	1900-01-07 13:30:00	115
	1900-01-07 13:45:00	118
	1900-01-07 14:00:00	115
	1900-01-07 14:15:00	115
	1900-01-07 14:30:00	113
	1900-01-07 14:45:00	109
	1900-01-07 15:00:00	111
	1900-01-07 15:15:00	106
	1900-01-07 15:30:00	96
	1900-01-07 15:45:00	102
	1900-01-07 16:00:00	114
	1900-01-07 16:15:00	118
	1900-01-07 16:30:00	111
	1900-01-07 16:45:00	101
	1900-01-07 17:00:00	95
	1900-01-07 17:15:00	96
	1900-01-07 17:30:00	101
	1900-01-07 17:45:00	93
	1900-01-07 18:00:00	80
	1900-01-07 18:15:00	85
	1900-01-07 18:30:00	93
	1900-01-07 18:45:00	91
	1900-01-07 19:00:00	86
	1900-01-07 19:15:00	87
	1900-01-07 19:30:00	90
	1900-01-07 19:45:00	104
	1900-01-07 20:00:00	115
	1900-01-07 20:15:00	106
	1900-01-07 20:30:00	95
	1900-01-07 20:45:00	99
	1900-01-07 21:00:00	113
	1900-01-07 21:15:00	112
	1900-01-07 21:30:00	98
	1900-01-07 21:45:00	101
	1900-01-07 22:00:00	107
	1900-01-07 22:15:00	107
	1900-01-07 22:30:00	107
	1900-01-07 22:45:00	105
	1900-01-07 23:00:00	97
	1900-01-07 23:15:00	94
	1900-01-07 23:30:00	112
	1900-01-07 23:45:00	121
8	1900-01-08	116
	1900-01-08 00:15:00	111
	1900-01-08 00:30:00	110
	1900-01-08 00:45:00	109
	1900-01-08 01:00:00	110
	1900-01-08 01:15:00	109
	1900-01-08 01:30:00	106
	1900-01-08 01:45:00	108
	1900-01-08 02:00:00	114
	1900-01-08 02:15:00	111
	1900-01-08 02:30:00	100
	1900-01-08 02:45:00	98
	1900-01-08 03:00:00	103
	1900-01-08 03:15:00	107
	1900-01-08 03:30:00	105
	1900-01-08 03:45:00	98
	1900-01-08 04:00:00	95
	1900-01-08 04:15:00	99
	1900-01-08 04:30:00	101
	1900-01-08 04:45:00	98
	1900-01-08 05:00:00	96
	1900-01-08 05:15:00	96
	1900-01-08 05:30:00	96
	1900-01-08 05:45:00	96
	1900-01-08 06:00:00	96
	1900-01-08 06:15:00	98
	1900-01-08 06:30:00	97
	1900-01-08 06:45:00	95
	1900-01-08 07:00:00	97
	1900-01-08 07:15:00	106
	1900-01-08 07:30:00	113
	1900-01-08 07:45:00	109
	1900-01-08 08:00:00	115
	1900-01-08 08:15:00	126
	1900-01-08 08:30:00	119
	1900-01-08 08:45:00	103
	1900-01-08 09:00:00	96
	1900-01-08 09:15:00	98
	1900-01-08 09:30:00	101
	1900-01-08 09:45:00	100
	1900-01-08 10:00:00	99
	1900-01-08 10:15:00	99
	1900-01-08 10:30:00	101
	1900-01-08 10:45:00	87
	1900-01-08 11:00:00	71
	1900-01-08 11:15:00	88
	1900-01-08 11:30:00	97
	1900-01-08 11:45:00	99
	1900-01-08 12:00:00	103
	1900-01-08 12:15:00	107
	1900-01-08 12:30:00	118
	1900-01-08 12:45:00	121
	1900-01-08 13:00:00	101
	1900-01-08 13:15:00	88
	1900-01-08 13:30:00	100
	1900-01-08 13:45:00	121
	1900-01-08 14:00:00	132
	1900-01-08 14:15:00	126
	1900-01-08 14:30:00	113
	1900-01-08 14:45:00	104
	1900-01-08 15:00:00	99
	1900-01-08 15:15:00	96
	1900-01-08 15:30:00	100
	1900-01-08 15:45:00	103
	1900-01-08 16:00:00	95
	1900-01-08 16:15:00	88
	1900-01-08 16:30:00	94
	1900-01-08 16:45:00	114
	1900-01-08 17:00:00	123
	1900-01-08 17:15:00	103
	1900-01-08 17:30:00	83
	1900-01-08 17:45:00	81
	1900-01-08 18:00:00	82
	1900-01-08 18:15:00	85
	1900-01-08 18:30:00	90
	1900-01-08 18:45:00	87
	1900-01-08 19:00:00	87
	1900-01-08 19:15:00	100
	1900-01-08 19:30:00	125
	1900-01-08 19:45:00	125
	1900-01-08 20:00:00	103
	1900-01-08 20:15:00	90
	1900-01-08 20:30:00	92
	1900-01-08 20:45:00	94
	1900-01-08 21:00:00	90
	1900-01-08 21:15:00	83
	1900-01-08 21:30:00	83
	1900-01-08 21:45:00	87
	1900-01-08 22:00:00	90
	1900-01-08 22:15:00	93
	1900-01-08 22:30:00	99
	1900-01-08 22:45:00	90
	1900-01-08 23:00:00	84
	1900-01-08 23:15:00	95
	1900-01-08 23:30:00	106
	1900-01-08 23:45:00	107
9	1900-01-09	103
	1900-01-09 00:15:00	96
	1900-01-09 00:30:00	97
	1900-01-09 00:45:00	107
	1900-01-09 01:00:00	107
	1900-01-09 01:15:00	102
	1900-01-09 01:30:00	103
	1900-01-09 01:45:00	102
	1900-01-09 02:00:00	101
	1900-01-09 02:15:00	98
	1900-01-09 02:30:00	92
	1900-01-09 02:45:00	88
	1900-01-09 03:00:00	89
	1900-01-09 03:15:00	94
	1900-01-09 03:30:00	94
	1900-01-09 03:45:00	96
	1900-01-09 04:00:00	95
	1900-01-09 04:15:00	89
	1900-01-09 04:30:00	88
	1900-01-09 04:45:00	88
	1900-01-09 05:00:00	87
	1900-01-09 05:15:00	87
	1900-01-09 05:30:00	89
	1900-01-09 05:45:00	89
	1900-01-09 06:00:00	93
	1900-01-09 06:15:00	95
	1900-01-09 06:30:00	94
	1900-01-09 06:45:00	94
	1900-01-09 07:00:00	97
	1900-01-09 07:15:00	105
	1900-01-09 07:30:00	114
	1900-01-09 07:45:00	119
	1900-01-09 08:00:00	120
	1900-01-09 08:15:00	119
	1900-01-09 08:30:00	110
	1900-01-09 08:45:00	101
	1900-01-09 09:00:00	98
	1900-01-09 09:15:00	101
	1900-01-09 09:30:00	99
	1900-01-09 09:45:00	94
	1900-01-09 10:00:00	94
	1900-01-09 10:15:00	94
	1900-01-09 10:30:00	93
	1900-01-09 10:45:00	96
	1900-01-09 11:00:00	91
	1900-01-09 11:15:00	101
	1900-01-09 11:30:00	114
	1900-01-09 11:45:00	104
	1900-01-09 12:00:00	102
	1900-01-09 12:15:00	104
	1900-01-09 12:30:00	106
	1900-01-09 12:45:00	133
	1900-01-09 13:00:00	151
	1900-01-09 13:15:00	144
	1900-01-09 13:30:00	125
	1900-01-09 13:45:00	111
	1900-01-09 14:00:00	116
	1900-01-09 14:15:00	123
	1900-01-09 14:30:00	135
	1900-01-09 14:45:00	142
	1900-01-09 15:00:00	144
	1900-01-09 15:15:00	144
	1900-01-09 15:30:00	141
	1900-01-09 15:45:00	132
	1900-01-09 16:00:00	123
	1900-01-09 16:15:00	116
	1900-01-09 16:30:00	112
	1900-01-09 16:45:00	108
	1900-01-09 17:00:00	100
	1900-01-09 17:15:00	93
	1900-01-09 17:30:00	87
	1900-01-09 17:45:00	85
	1900-01-09 18:00:00	85
	1900-01-09 18:15:00	85
	1900-01-09 18:30:00	87
	1900-01-09 18:45:00	100
	1900-01-09 19:00:00	117
	1900-01-09 19:15:00	117
	1900-01-09 19:30:00	107
	1900-01-09 19:45:00	110
	1900-01-09 20:00:00	119
	1900-01-09 20:15:00	119
	1900-01-09 20:30:00	94
	1900-01-09 20:45:00	72
	1900-01-09 21:00:00	67
	1900-01-09 21:15:00	75
	1900-01-09 21:30:00	81
	1900-01-09 21:45:00	94
	1900-01-09 22:00:00	99
	1900-01-09 22:15:00	86
	1900-01-09 22:30:00	84
	1900-01-09 22:45:00	84
	1900-01-09 23:00:00	89
	1900-01-09 23:15:00	94
	1900-01-09 23:30:00	93
	1900-01-09 23:45:00	86
10	1900-01-10	82
	1900-01-10 00:15:00	85
	1900-01-10 00:30:00	88
	1900-01-10 00:45:00	89
	1900-01-10 01:00:00	91
	1900-01-10 01:15:00	92
	1900-01-10 01:30:00	91
	1900-01-10 01:45:00	89
	1900-01-10 02:00:00	88
	1900-01-10 02:15:00	88
	1900-01-10 02:30:00	89
	1900-01-10 02:45:00	88
	1900-01-10 03:00:00	88
	1900-01-10 03:15:00	88
	1900-01-10 03:30:00	89
	1900-01-10 03:45:00	87
	1900-01-10 04:00:00	84
	1900-01-10 04:15:00	83
	1900-01-10 04:30:00	86
	1900-01-10 04:45:00	87
	1900-01-10 05:00:00	85
	1900-01-10 05:15:00	85
	1900-01-10 05:30:00	86
	1900-01-10 05:45:00	86
	1900-01-10 06:00:00	89
	1900-01-10 06:15:00	91
	1900-01-10 06:30:00	90
	1900-01-10 06:45:00	91
	1900-01-10 07:00:00	98
	1900-01-10 07:15:00	106
	1900-01-10 07:30:00	111
	1900-01-10 07:45:00	122
	1900-01-10 08:00:00	131
	1900-01-10 08:15:00	129
	1900-01-10 08:30:00	120
	1900-01-10 08:45:00	103
	1900-01-10 09:00:00	88
	1900-01-10 09:15:00	86
	1900-01-10 09:30:00	91
	1900-01-10 09:45:00	92
	1900-01-10 10:00:00	90
	1900-01-10 10:15:00	90
	1900-01-10 10:30:00	91
	1900-01-10 10:45:00	105
	1900-01-10 11:00:00	115
	1900-01-10 11:15:00	113
	1900-01-10 11:30:00	101
	1900-01-10 11:45:00	90
	1900-01-10 12:00:00	98
	1900-01-10 12:15:00	115
	1900-01-10 12:30:00	119
	1900-01-10 12:45:00	109
	1900-01-10 13:00:00	103
	1900-01-10 13:15:00	96
	1900-01-10 13:30:00	103
	1900-01-10 13:45:00	124
	1900-01-10 14:00:00	136
	1900-01-10 14:15:00	131
	1900-01-10 14:30:00	120
	1900-01-10 14:45:00	120
	1900-01-10 15:00:00	124
	1900-01-10 15:15:00	116
	1900-01-10 15:30:00	100
	1900-01-10 15:45:00	97
	1900-01-10 16:00:00	103
	1900-01-10 16:15:00	107
	1900-01-10 16:30:00	111
	1900-01-10 16:45:00	120
	1900-01-10 17:00:00	127
	1900-01-10 17:15:00	111
	1900-01-10 17:30:00	86
	1900-01-10 17:45:00	77
	1900-01-10 18:00:00	82
	1900-01-10 18:15:00	91
	1900-01-10 18:30:00	103
	1900-01-10 18:45:00	102
	1900-01-10 19:00:00	95
	1900-01-10 19:15:00	102
	1900-01-10 19:30:00	119
	1900-01-10 19:45:00	132
	1900-01-10 20:00:00	127
	1900-01-10 20:15:00	112
	1900-01-10 20:30:00	91
	1900-01-10 20:45:00	107
	1900-01-10 21:00:00	122
	1900-01-10 21:15:00	114
	1900-01-10 21:30:00	98
	1900-01-10 21:45:00	82
	1900-01-10 22:00:00	78
	1900-01-10 22:15:00	89
	1900-01-10 22:30:00	90
	1900-01-10 22:45:00	94
	1900-01-10 23:00:00	91
	1900-01-10 23:15:00	87
	1900-01-10 23:30:00	91
	1900-01-10 23:45:00	92
11	1900-01-11	91
	1900-01-11 00:15:00	92
	1900-01-11 00:30:00	91
	1900-01-11 00:45:00	91
	1900-01-11 01:00:00	92
	1900-01-11 01:15:00	92
	1900-01-11 01:30:00	92
	1900-01-11 01:45:00	91
	1900-01-11 02:00:00	90
	1900-01-11 02:15:00	90
	1900-01-11 02:30:00	92
	1900-01-11 02:45:00	91
	1900-01-11 03:00:00	90
	1900-01-11 03:15:00	88
	1900-01-11 03:30:00	87
	1900-01-11 03:45:00	87
	1900-01-11 04:00:00	86
	1900-01-11 04:15:00	86
	1900-01-11 04:30:00	86
	1900-01-11 04:45:00	88
	1900-01-11 05:00:00	90
	1900-01-11 05:15:00	89
	1900-01-11 05:30:00	88
	1900-01-11 05:45:00	89
	1900-01-11 06:00:00	88
	1900-01-11 06:15:00	89
	1900-01-11 06:30:00	89
	1900-01-11 06:45:00	90
	1900-01-11 07:00:00	92
	1900-01-11 07:15:00	102
	1900-01-11 07:30:00	122
	1900-01-11 07:45:00	136
	1900-01-11 08:00:00	125
	1900-01-11 08:15:00	107
	1900-01-11 08:30:00	98
	1900-01-11 08:45:00	90
	1900-01-11 09:00:00	89
	1900-01-11 09:15:00	91
	1900-01-11 09:30:00	91
	1900-01-11 09:45:00	90
	1900-01-11 10:00:00	90
	1900-01-11 10:15:00	91
	1900-01-11 10:30:00	92
	1900-01-11 10:45:00	89
	1900-01-11 11:00:00	88
	1900-01-11 11:15:00	91
	1900-01-11 11:30:00	92
	1900-01-11 11:45:00	90
	1900-01-11 12:00:00	88
	1900-01-11 12:15:00	87
	1900-01-11 12:30:00	90
	1900-01-11 12:45:00	97
	1900-01-11 13:00:00	103
	1900-01-11 13:15:00	113
	1900-01-11 13:30:00	114
	1900-01-11 13:45:00	102
	1900-01-11 14:00:00	96
	1900-01-11 14:15:00	103
	1900-01-11 14:30:00	114
	1900-01-11 14:45:00	110
	1900-01-11 15:00:00	103
	1900-01-11 15:15:00	111
	1900-01-11 15:30:00	118
	1900-01-11 15:45:00	110
	1900-01-11 16:00:00	101
	1900-01-11 16:15:00	110
	1900-01-11 16:30:00	112
	1900-01-11 16:45:00	104
	1900-01-11 17:00:00	102
	1900-01-11 17:15:00	104
	1900-01-11 17:30:00	103
	1900-01-11 17:45:00	97
	1900-01-11 18:00:00	93
	1900-01-11 18:15:00	99
	1900-01-11 18:30:00	99
	1900-01-11 18:45:00	94
	1900-01-11 19:00:00	110
	1900-01-11 19:15:00	128
	1900-01-11 19:30:00	117
	1900-01-11 19:45:00	114
	1900-01-11 20:00:00	126
	1900-01-11 20:15:00	123
	1900-01-11 20:30:00	98
	1900-01-11 20:45:00	103
	1900-01-11 21:00:00	125
	1900-01-11 21:15:00	128
	1900-01-11 21:30:00	112
	1900-01-11 21:45:00	102
	1900-01-11 22:00:00	102
	1900-01-11 22:15:00	102
	1900-01-11 22:30:00	88
	1900-01-11 22:45:00	85
	1900-01-11 23:00:00	91
	1900-01-11 23:15:00	90
	1900-01-11 23:30:00	91
	1900-01-11 23:45:00	97
12	1900-01-12	95
	1900-01-12 00:15:00	91
	1900-01-12 00:30:00	89
	1900-01-12 00:45:00	86
	1900-01-12 01:00:00	86
	1900-01-12 01:15:00	88
	1900-01-12 01:30:00	87
	1900-01-12 01:45:00	85
	1900-01-12 02:00:00	88
	1900-01-12 02:15:00	86
	1900-01-12 02:30:00	85
	1900-01-12 02:45:00	90
	1900-01-12 03:00:00	88
	1900-01-12 03:15:00	85
	1900-01-12 03:30:00	85
	1900-01-12 03:45:00	85
	1900-01-12 04:00:00	85
	1900-01-12 04:15:00	84
	1900-01-12 04:30:00	88
	1900-01-12 04:45:00	90
	1900-01-12 05:00:00	87
	1900-01-12 05:15:00	85
	1900-01-12 05:30:00	85
	1900-01-12 05:45:00	85
	1900-01-12 06:00:00	88
	1900-01-12 06:15:00	90
	1900-01-12 06:30:00	88
	1900-01-12 06:45:00	90
	1900-01-12 07:00:00	94
	1900-01-12 07:15:00	94
	1900-01-12 07:30:00	101
	1900-01-12 07:45:00	121
	1900-01-12 08:00:00	124
	1900-01-12 08:15:00	116
	1900-01-12 08:30:00	107
	1900-01-12 08:45:00	98
	1900-01-12 09:00:00	91
	1900-01-12 09:15:00	88
	1900-01-12 09:30:00	89
	1900-01-12 09:45:00	88
	1900-01-12 10:00:00	88
	1900-01-12 10:15:00	89
	1900-01-12 10:30:00	88
	1900-01-12 10:45:00	88
	1900-01-12 11:00:00	84
	1900-01-12 11:15:00	90
	1900-01-12 11:30:00	103
	1900-01-12 11:45:00	110
	1900-01-12 12:00:00	100
	1900-01-12 12:15:00	95
	1900-01-12 12:30:00	98
	1900-01-12 12:45:00	115
	1900-01-12 13:00:00	135
	1900-01-12 13:15:00	132
	1900-01-12 13:30:00	117
	1900-01-12 13:45:00	118
	1900-01-12 14:00:00	131
	1900-01-12 14:15:00	124
	1900-01-12 14:30:00	100
	1900-01-12 14:45:00	93
	1900-01-12 15:00:00	90
	1900-01-12 15:15:00	84
	1900-01-12 15:30:00	80
	1900-01-12 15:45:00	77
	1900-01-12 16:00:00	76
	1900-01-12 16:15:00	79
	1900-01-12 16:30:00	80
	1900-01-12 16:45:00	77
	1900-01-12 17:00:00	77
	1900-01-12 17:15:00	85
	1900-01-12 17:30:00	87
	1900-01-12 17:45:00	86
	1900-01-12 18:00:00	86
	1900-01-12 18:15:00	97
	1900-01-12 18:30:00	97
	1900-01-12 18:45:00	99
	1900-01-12 19:00:00	117
	1900-01-12 19:15:00	129
	1900-01-12 19:30:00	122
	1900-01-12 19:45:00	118
	1900-01-12 20:00:00	115
	1900-01-12 20:15:00	104
	1900-01-12 20:30:00	95
	1900-01-12 20:45:00	99
	1900-01-12 21:00:00	105
	1900-01-12 21:15:00	103
	1900-01-12 21:30:00	98
	1900-01-12 21:45:00	101
	1900-01-12 22:00:00	102
	1900-01-12 22:15:00	102
	1900-01-12 22:30:00	88
	1900-01-12 22:45:00	85
	1900-01-12 23:00:00	91
	1900-01-12 23:15:00	90
	1900-01-12 23:30:00	91
	1900-01-12 23:45:00	97
13	1900-01-13	91
	1900-01-13 00:15:00	92
	1900-01-13 00:30:00	91
	1900-01-13 00:45:00	91
	1900-01-13 01:00:00	87
	1900-01-13 01:15:00	86
	1900-01-13 01:30:00	85
	1900-01-13 01:45:00	83
	1900-01-13 02:00:00	84
	1900-01-13 02:15:00	84
	1900-01-13 02:30:00	81
	1900-01-13 02:45:00	78
	1900-01-13 03:00:00	79
	1900-01-13 03:15:00	80
	1900-01-13 03:30:00	81
	1900-01-13 03:45:00	82
	1900-01-13 04:00:00	83
	1900-01-13 04:15:00	82
	1900-01-13 04:30:00	84
	1900-01-13 04:45:00	84
	1900-01-13 05:00:00	82
	1900-01-13 05:15:00	83
	1900-01-13 05:30:00	85
	1900-01-13 05:45:00	85
	1900-01-13 06:00:00	86
	1900-01-13 06:15:00	87
	1900-01-13 06:30:00	86
	1900-01-13 06:45:00	87
	1900-01-13 07:00:00	93
	1900-01-13 07:15:00	99
	1900-01-13 07:30:00	103
	1900-01-13 07:45:00	114
	1900-01-13 08:00:00	130
	1900-01-13 08:15:00	131
	1900-01-13 08:30:00	122
	1900-01-13 08:45:00	103
	1900-01-13 09:00:00	79
	1900-01-13 09:15:00	70
	1900-01-13 09:30:00	77
	1900-01-13 09:45:00	81
	1900-01-13 10:00:00	83
	1900-01-13 10:15:00	84
	1900-01-13 10:30:00	84
	1900-01-13 10:45:00	82
	1900-01-13 11:00:00	82
	1900-01-13 11:15:00	90
	1900-01-13 11:30:00	102
	1900-01-13 11:45:00	121
	1900-01-13 12:00:00	135
	1900-01-13 12:15:00	128
	1900-01-13 12:30:00	113
	1900-01-13 12:45:00	108
	1900-01-13 13:00:00	102
	1900-01-13 13:15:00	102
	1900-01-13 13:30:00	114
	1900-01-13 13:45:00	128
	1900-01-13 14:00:00	128
	1900-01-13 14:15:00	111
	1900-01-13 14:30:00	91
	1900-01-13 14:45:00	89
	1900-01-13 15:00:00	93
	1900-01-13 15:15:00	92
	1900-01-13 15:30:00	92
	1900-01-13 15:45:00	93
	1900-01-13 16:00:00	88
	1900-01-13 16:15:00	82
	1900-01-13 16:30:00	80
	1900-01-13 16:45:00	80
	1900-01-13 17:00:00	83
	1900-01-13 17:15:00	85
	1900-01-13 17:30:00	85
	1900-01-13 17:45:00	82
	1900-01-13 18:00:00	78
	1900-01-13 18:15:00	79
	1900-01-13 18:30:00	81
	1900-01-13 18:45:00	80
	1900-01-13 19:00:00	80
	1900-01-13 19:15:00	83
	1900-01-13 19:30:00	82
	1900-01-13 19:45:00	98
	1900-01-13 20:00:00	127
	1900-01-13 20:15:00	138
	1900-01-13 20:30:00	127
	1900-01-13 20:45:00	104
	1900-01-13 21:00:00	94
	1900-01-13 21:15:00	102
	1900-01-13 21:30:00	106
	1900-01-13 21:45:00	100
	1900-01-13 22:00:00	95
	1900-01-13 22:15:00	95
	1900-01-13 22:30:00	99
	1900-01-13 22:45:00	100
	1900-01-13 23:00:00	102
	1900-01-13 23:15:00	90
	1900-01-13 23:30:00	96
	1900-01-13 23:45:00	99
14	1900-01-14	98
	1900-01-14 00:15:00	91
	1900-01-14 00:30:00	90
	1900-01-14 00:45:00	93
	1900-01-14 01:00:00	90
	1900-01-14 01:15:00	88
	1900-01-14 01:30:00	89
	1900-01-14 01:45:00	89
	1900-01-14 02:00:00	89
	1900-01-14 02:15:00	90
	1900-01-14 02:30:00	92
	1900-01-14 02:45:00	91
	1900-01-14 03:00:00	89
	1900-01-14 03:15:00	86
	1900-01-14 03:30:00	85
	1900-01-14 03:45:00	86
	1900-01-14 04:00:00	86
	1900-01-14 04:15:00	87
	1900-01-14 04:30:00	88
	1900-01-14 04:45:00	86
	1900-01-14 05:00:00	83
	1900-01-14 05:15:00	83
	1900-01-14 05:30:00	82
	1900-01-14 05:45:00	82
	1900-01-14 06:00:00	82
	1900-01-14 06:15:00	80
	1900-01-14 06:30:00	80
	1900-01-14 06:45:00	88
	1900-01-14 07:00:00	88
	1900-01-14 07:15:00	85
	1900-01-14 07:30:00	83
	1900-01-14 07:45:00	87
	1900-01-14 08:00:00	89
	1900-01-14 08:15:00	97
	1900-01-14 08:30:00	103
	1900-01-14 08:45:00	93
	1900-01-14 09:00:00	80
	1900-01-14 09:15:00	78
	1900-01-14 09:30:00	81
	1900-01-14 09:45:00	83
	1900-01-14 10:00:00	84
	1900-01-14 10:15:00	84
	1900-01-14 10:30:00	83
	1900-01-14 10:45:00	82
	1900-01-14 11:00:00	82
	1900-01-14 11:15:00	83
	1900-01-14 11:30:00	98
	1900-01-14 11:45:00	133
	1900-01-14 12:00:00	130
	1900-01-14 12:15:00	134
	1900-01-14 12:30:00	143
	1900-01-14 12:45:00	123
	1900-01-14 13:00:00	109
	1900-01-14 13:15:00	111
	1900-01-14 13:30:00	114
	1900-01-14 13:45:00	113
	1900-01-14 14:00:00	109
	1900-01-14 14:15:00	108
	1900-01-14 14:30:00	108
	1900-01-14 14:45:00	106
	1900-01-14 15:00:00	101
	1900-01-14 15:15:00	100
	1900-01-14 15:30:00	106
	1900-01-14 15:45:00	105
	1900-01-14 16:00:00	98
	1900-01-14 16:15:00	97
	1900-01-14 16:30:00	98
	1900-01-14 16:45:00	100
	1900-01-14 17:00:00	106
	1900-01-14 17:15:00	109
	1900-01-14 17:30:00	106
	1900-01-14 17:45:00	97
	1900-01-14 18:00:00	87
	1900-01-14 18:15:00	83
	1900-01-14 18:30:00	82
	1900-01-14 18:45:00	80
	1900-01-14 19:00:00	80
	1900-01-14 19:15:00	83
	1900-01-14 19:30:00	84
	1900-01-14 19:45:00	82
	1900-01-14 20:00:00	91
	1900-01-14 20:15:00	123
