# Supplementary material for: Simple and Quick Visualization of Periodical Data Using Microsoft Excel
Source: Methods Protoc. 2019 Oct 11;2(4):81. doi: 10.3390/mps2040081 (PMC6961127; doi:10.3390/mps2040081)
Supplement: Supplementary file 1 [file mps-02-00081-s001.zip › 190930 Supplemental files/File S5 190905.xlsx]

## Sheet: Fig12C
Signal (-mV)	Time (sec)	OFFSET-Min	-0.637926	-0.55626	-0.551316	-0.479904	-0.444381	-0.468093	-0.570726	-0.601442	-0.584596	-0.506363	-0.513962	-0.456741	-0.413527	-0.481003	-0.600801	-0.576768	-0.53772	-0.502426	-0.417647	-0.42845	-0.549668	-0.637011	-0.547654	-0.518997	-0.448959	-0.504074	-0.558091	-0.55919	-0.460723	-0.448959	-0.544175	-0.549805	-0.526596	-0.495651	-0.431334	-0.510666	-0.526596	-0.518494	-0.464294	-0.442367	-0.485855	-0.577775	-0.598924	-0.550584	-0.451156	-0.496567	-0.591646
0.0145342	0	MATCH	99	82	80	81	77	76	76	80	83	85	84	83	78	76	79	78	79	78	76	75	75	79	79	81	80	79	82	83	81	77	79	80	80	80	77	77	77	79	77	77	77	82	85	86	81	80	81
0.00135042	0.01	Reference-1	104	191	276	362	444	525	606	691	779	869	958	1046	1129	1210	1294	1377	1461	1544	1625	1705	1785	1869	1953	2039	2124	2208	2295	2383	2469	2551	2635	2720	2805	2890	2972	3054	3136	3220	3302	3384	3466	3553	3643	3734	3820	3905	3991
0.00386816	0.02	Reference-2	86	171	256	342	424	505	586	671	759	849	938	1026	1109	1190	1274	1357	1441	1524	1605	1685	1765	1849	1933	2019	2104	2188	2275	2363	2449	2531	2615	2700	2785	2870	2952	3034	3116	3200	3282	3364	3446	3533	3623	3714	3800	3885	3971
0.00400549	0.03		-0.00016022	-0.00235752	-0.0114672	-0.0256123	-0.0160449	-0.00730144	-0.00711833	-0.0216754	-0.0206683	-0.0160449	-0.0230945	-0.013344	0.0119707	-0.00611124	-0.0107805	-0.0115129	-0.0272602	-0.0160906	-0.00780499	-0.00107576	-0.00144198	-0.0146258	-0.00780499	-0.0169604	-0.00748455	0.00432593	-0.0190204	-0.0110552	-0.0181048	-0.00492103	0.0368276	-0.0215381	-0.00208286	-0.0113756	-0.00968185	0.00496681	-0.00876631	-0.0198901	-0.0250172	-0.00492103	0.0119249	0.0126574	-0.0182422	-0.026894	-0.00968185	-0.00872053	-0.0117876
0.00249485	0.04		-0.00775921	0.00446326	-0.0129778	-0.0194324	-0.0173724	-0.0125658	-0.0085832	-0.018471	-0.0121996	-0.0143511	-0.0122454	-0.0226825	0.0105516	-0.00505837	-0.0188373	-0.0230945	-0.0272602	-0.0193866	-0.00400549	0.000755322	-0.00702678	-0.0173266	-0.0169146	-0.0187457	-0.0186999	-0.000892653	-0.00180819	-0.0294118	-0.0219501	0.000297551	0.0136187	-0.0160906	-0.00785077	-0.00144198	-0.00675212	0.00867475	-0.00794232	-0.0197986	-0.0316091	0.00313573	0.013756	-0.0085832	-0.018471	-0.0203021	-0.0129778	-0.0124285	-0.0146258
0.00679789	0.05		-0.0104143	-0.00125887	-0.0147631	-0.0176013	-0.0113756	-0.0177386	-0.00844587	-0.0215381	-0.00382239	-0.0113756	-0.0127947	-0.0211719	-0.00290684	-0.00785077	-0.0243305	-0.00743877	-0.00981918	-0.00913253	-0.0118791	-0.000801099	-0.00968185	-0.00894942	-0.00931563	-0.020119	-0.0176928	-0.0029984	-0.0134813	-0.0172351	-0.0120623	-0.00565347	0.0117876	-0.0173266	-0.0126116	0.000343328	-0.00382239	-0.00272374	-0.0095903	-0.0230945	-0.0321126	-0.00244907	-0.00125887	0.00794232	-0.0168231	-0.0271229	-0.00125887	-0.0143511	-0.0106889
0.0104601	0.06		-0.0159075	-0.00322728	-0.0193866	-0.0206226	-0.0100481	-0.00327306	-0.0153582	-0.0260243	-0.014992	-0.0271687	-0.00565347	-0.0219501	0.00203708	0.000572213	-0.0164569	-0.00913253	-0.0182879	-0.0131609	0.00318151	-0.00711833	-0.00634012	-0.000892653	-0.0295491	-0.0221332	-0.0079881	0.00766766	-0.0162737	-0.0296407	-0.0260243	-0.0214008	0.0148547	-0.0278096	-0.00560769	-0.0257954	-0.0183795	0.00981918	0.00130465	-0.0259785	-0.0241474	-0.00272374	0.0141222	0.006981	-0.0245136	-0.0307393	-0.00620279	-0.0182879	-0.00061799
-0.00194553	0.07		-0.0095903	-0.000663767	-0.0140764	-0.0146258	-0.00711833	-0.0193408	-0.0142596	-0.0168231	-0.0180591	-0.0246967	-0.0169604	-0.0169146	0.0126574	-0.00588235	-0.0204395	-0.00583658	-0.0113298	-0.0117876	-0.0190204	-0.00583658	-0.00634012	-0.00409705	-0.0167773	-0.0195697	-0.0155413	-0.00345617	-0.00872053	-0.0185626	-0.0160449	-0.0122454	0.00963607	-0.0142138	0.00112154	-0.020119	-0.0183795	0.00789654	-0.0111467	-0.0241474	-0.0263447	-0.0085832	0.00450904	0.000297551	-0.0212177	-0.0333028	-0.0135271	-0.0289082	-0.0075761
-6.86656e-05	0.08		-0.00016022	-0.00450904	-0.0177386	-0.0151751	-0.0051957	-0.00876631	-0.00400549	-0.0137102	-0.0127489	-0.0216297	-0.0146258	-0.0222248	0.0025864	0.00368505	-0.0151751	-0.015816	-0.0215839	-0.02813	-0.018471	-0.00725566	-0.00821698	-0.0122454	-0.0131609	-0.0129778	-0.0131609	-6.86656e-05	-0.0165942	-0.0126116	-0.00949874	-0.0100481	-0.00363928	-0.0182879	0.00176242	-0.0156329	-0.0198444	0.00899519	-0.00620279	-0.0307393	-0.0256123	-0.00382239	-0.00377661	0.00185397	-0.0203021	-0.0120623	-0.00524147	-0.00551614	-0.000526436
-0.00363928	0.09		-0.0115129	-0.0286336	-0.0221332	-0.0311971	-0.0210346	-0.0282673	-0.000892653	-0.0298238	-0.0101854	-0.0617762	-0.0334859	-0.0283589	-0.00551614	-0.0019913	-0.0356832	-0.0156786	-0.0334859	-0.0129778	-0.00766766	-0.0257496	-0.0124285	-0.0107805	-0.00986496	-0.0289998	-0.0148089	-0.0267109	-0.00666056	-0.0314717	-0.0201648	-0.00711833	-0.0148089	-0.0334859	-0.00913253	-0.013344	-0.0162737	0.00464637	-0.0106889	-0.0384298	-0.0160906	-0.0307393	-0.0051957	0.00295262	-0.0218585	-0.0266651	-0.0203021	-0.0272602	-0.0135729
-0.015816	0.1		-0.0316548	-0.0131609	-0.0268482	0.00661479	-0.0319295	-0.0290913	-0.0411307	-0.0162737	-0.0391623	-0.0205768	-0.0128405	-0.0541772	-0.00995651	-0.0312886	-0.0223163	-0.0436027	-0.0228656	-0.0663081	-0.0344015	-0.00308995	-0.0358663	-0.0340352	-0.0451133	-0.0413596	-0.0392996	-0.0205768	-0.0444724	-0.0685512	-0.0492332	-0.0481346	0.00244907	-0.0195697	-0.0123827	-0.0391623	-0.0363241	-0.0120623	-0.0261616	-0.007393	-0.0485008	0.00350195	-0.0113756	-0.0155413	-0.0475853	-0.0290913	-0.0333028	-0.0178759	-0.00322728
-0.0274434	0.11		-0.019707	-0.080911	-0.0283589	-0.108377	-0.0172351	-0.00803387	0.00551614	-0.100641	-0.0191119	-0.147379	-0.0537652	2.28885e-05	-0.0142596	0.018883	-0.0891508	-0.0336233	-0.07084	-0.00482948	0.00121309	-0.0199359	0.00514992	-0.0203021	-0.0168231	-0.00876631	0.00441749	-0.0629664	-0.00176242	-0.0182879	0.00167086	0.0234607	-0.0713436	-0.142802	-0.0526665	0.00167086	0.00318151	0.00734722	0.00377661	-0.17631	-0.00373083	-0.0916686	0.0247883	0.00130465	-0.0449302	-0.0380179	0.00922408	-0.000892653	-0.0311971
0.0168688	0.12		-0.330121	-0.463378	-0.365278	-0.436324	-0.217327	-0.303204	-0.210002	-0.524125	-0.330671	-0.498398	-0.40396	-0.197917	-0.261456	-0.12591	-0.516709	-0.345411	-0.414168	-0.198604	-0.18217	-0.312451	-0.189128	-0.302472	-0.188716	-0.187984	-0.197002	-0.409361	-0.238933	-0.269421	-0.238476	-0.16569	-0.48883	-0.497757	-0.395125	-0.213298	-0.173289	-0.327375	-0.164408	-0.516892	-0.178141	-0.411055	-0.0964752	-0.158869	-0.39366	-0.372786	-0.183543	-0.285077	-0.467819
-0.235546	0.13		-0.637926	-0.55626	-0.551316	-0.479904	-0.444381	-0.468093	-0.570726	-0.601442	-0.584596	-0.506363	-0.513962	-0.456741	-0.413527	-0.481003	-0.600801	-0.576768	-0.53772	-0.502426	-0.417647	-0.42845	-0.549668	-0.637011	-0.547654	-0.518997	-0.448959	-0.504074	-0.558091	-0.55919	-0.460723	-0.448959	-0.544175	-0.549805	-0.526596	-0.495651	-0.431334	-0.510666	-0.526596	-0.518494	-0.464294	-0.442367	-0.485855	-0.577775	-0.598924	-0.550584	-0.451156	-0.496567	-0.591646
-0.521149	0.14		-0.423049	-0.20341	-0.24342	-0.127787	-0.244335	-0.211238	-0.470657	-0.219707	-0.347425	-0.136393	-0.173472	-0.327192	-0.159007	-0.467819	-0.234676	-0.30705	-0.203731	-0.419799	-0.290204	-0.166239	-0.47258	-0.466995	-0.532273	-0.484161	-0.32829	-0.166423	-0.443648	-0.405013	-0.254589	-0.369673	-0.192424	-0.170039	-0.203365	-0.367201	-0.336622	-0.2393	-0.521378	-0.138361	-0.428267	-0.130991	-0.475692	-0.559281	-0.319821	-0.258526	-0.351682	-0.276104	-0.262188
-0.359602	0.15		-0.0706569	-0.00968185	-0.0326619	-0.0168231	-0.0787137	-0.0602197	-0.115106	-0.0254292	-0.0554131	-0.0142596	-0.0328908	-0.0882353	-0.0465324	-0.132593	-0.0204852	-0.0479515	-0.0380636	-0.0928588	-0.0986725	-0.0495995	-0.129435	-0.085214	-0.149577	-0.116892	-0.092401	-0.0232319	-0.0863584	-0.0934081	-0.0744564	-0.102792	-0.0204395	-0.0354086	-0.0378805	-0.0834745	-0.080911	-0.0457542	-0.140787	-0.0157702	-0.118265	-0.0246967	-0.126871	-0.158183	-0.0641566	-0.0461204	-0.0886015	-0.0754635	-0.0272602
-0.0803159	0.16		0.0183795	0.0264363	0.0371939	0.0271687	2.28885e-05	0.00753033	-0.006981	0.0398032	0.00725566	0.0324331	0.00844587	-0.0230945	0.0237812	-0.0292744	0.0322499	0.02607	0.0193408	-0.0101396	-0.00382239	0.0154955	-0.0287251	0.0295033	-0.0143053	-0.0107805	-0.0107347	0.0258869	0.0161364	0.0161364	0.000205997	-0.0121996	0.0208972	0.0265736	0.0291371	-0.0085832	-0.014992	0.0135729	-0.0085832	0.0247425	-0.0446555	0.0308309	-0.00601968	-0.00437171	0.00881209	0.00620279	-0.0156329	0.00116731	0.0296407
0.0174182	0.17		0.0692378	0.074548	0.0558709	0.0496452	0.0280385	0.0306935	0.0237812	0.0617304	0.0609979	0.0572442	0.0520256	0.0166857	0.0523919	0.0196155	0.0631952	0.0578851	0.0393912	0.0292287	0.0126574	0.0365072	0.0199817	0.0639734	0.0395743	0.0399405	0.0187915	0.0694209	0.0388876	0.0464866	0.0355001	0.0319753	0.0439689	0.0536736	0.0598077	0.0295033	0.0304646	0.0465324	0.0423209	0.0500572	0.0169604	0.042092	0.042504	0.0459831	0.0512932	0.0392081	0.0219959	0.0249256	0.0456168
0.0494621	0.18		0.0815061	0.0807736	0.0659419	0.0630121	0.0251087	0.0464408	0.0639277	0.0716182	0.0551385	0.0647974	0.070016	0.0384756	0.0404898	0.0566949	0.0754635	0.066125	0.0437858	0.0522087	0.0157702	0.0507439	0.0536736	0.0815061	0.0471733	0.058938	0.0154955	0.0741817	0.0715267	0.0549554	0.0366445	0.0524376	0.0716182	0.049279	0.0646601	0.0462577	0.049279	0.0716182	0.0564202	0.0479515	0.0172351	0.0456168	0.0594415	0.0537652	0.0635615	0.0502403	0.044152	0.0247425	0.0706569
0.0545892	0.19		0.0946899	0.0765621	0.0812772	0.0602655	0.0311513	0.0494621	0.0752804	0.0749142	0.0734493	0.0659419	0.0783474	0.0332113	0.0505608	0.061181	0.058938	0.0719844	0.044152	0.0571527	0.017464	0.0467155	0.066125	0.0839322	0.0653925	0.0647974	0.0278553	0.0820554	0.0743648	0.0507439	0.0384756	0.0500114	0.0807736	0.0699702	0.0709316	0.0628748	0.049279	0.0723964	0.0675898	0.0548638	0.0301442	0.0498283	0.0829709	0.0816892	0.0749142	0.0459831	0.0440604	0.0482719	0.0809567
0.069192	0.2		0.0950561	0.0798581	0.0791257	0.0600824	0.0384756	0.0498283	0.0698787	0.0752804	0.0734493	0.0745937	0.072076	0.0436027	0.0399863	0.0613642	0.0727169	0.0714351	0.061181	0.0603113	0.0365988	0.0538567	0.0613642	0.0857633	0.0614099	0.0674067	0.0350423	0.0526665	0.0752804	0.0711147	0.0295949	0.0445182	0.0705196	0.0732662	0.0818723	0.0652552	0.0586175	0.0783932	0.0750973	0.0512932	0.0280385	0.0500114	0.0762875	0.0891966	0.0644312	0.0574273	0.0471275	0.0512932	0.0839322
0.0695583	0.21		0.0826047	0.083154	0.058938	0.0562371	0.0558709	0.0470817	0.0548638	0.0595331	0.0512932	0.0578851	0.0718013	0.0437858	0.049279	0.0540398	0.0771115	0.0573816	0.040856	0.0456168	0.0260243	0.0371939	0.0646601	0.0891966	0.0670405	0.0555047	0.0251545	0.0571527	0.0756466	0.071252	0.0392081	0.0489128	0.0761959	0.0783017	0.0670863	0.0588006	0.0416342	0.0694209	0.0549554	0.0442893	0.0271229	0.0622797	0.0692836	0.0809567	0.061593	0.0600366	0.0478141	0.0412222	0.0809567
0.0677729	0.22		0.0815976	0.0642939	0.0686885	0.047219	0.0434195	0.0443351	0.0684596	0.0646601	0.0423209	0.044564	0.05523	0.0458457	0.0506065	0.0423667	0.0679561	0.0571527	0.0593042	0.057702	0.0311971	0.0456626	0.066949	0.0835203	0.0569696	0.061181	0.03962	0.0516594	0.0710689	0.0672236	0.0342641	0.0630121	0.0597162	0.0562371	0.0736324	0.057702	0.0494621	0.0761959	0.0637446	0.052575	0.0260243	0.0528496	0.0675898	0.0745937	0.044152	0.0536736	0.0514763	0.047631	0.0833371
0.0725338	0.23		0.0823301	0.0574273	0.0410391	0.0353628	0.0373312	0.0398032	0.0648432	0.0567865	0.0503777	0.0412222	0.0515679	0.0438315	0.0423209	0.0456626	0.0578851	0.0448844	0.0514763	0.0485466	0.0315175	0.0431907	0.0490959	0.0688716	0.052575	0.0425956	0.03962	0.0515221	0.0545892	0.058938	0.0192493	0.0511101	0.0540398	0.0573816	0.047219	0.0512932	0.0401236	0.0413596	0.0604486	0.0302358	0.0237354	0.0573358	0.0626459	0.0736782	0.0612268	0.0514763	0.0371939	0.0380179	0.0670863
0.0659419	0.24		0.0681849	0.0538567	0.0584344	0.0311055	0.0295949	0.037377	0.0685054	0.0558709	0.0501946	0.0338064	0.0430533	0.0178759	0.030602	0.0435111	0.0539483	0.0496452	0.047219	0.0401236	0.0212634	0.0496452	0.0450675	0.0542229	0.0419547	0.0434195	0.0344472	0.0463951	0.0465324	0.0529412	0.0237812	0.0413596	0.0468071	0.0415885	0.0447929	0.0420462	0.0379263	0.0503777	0.0419547	0.0313344	0.0104601	0.0382925	0.0500114	0.0683223	0.0619135	0.049279	0.0325246	0.044152	0.0674525
0.0530785	0.25		0.0630121	0.0459831	0.0402609	0.0364614	0.0263905	0.0348135	0.0551385	0.0467155	0.0539025	0.033669	0.0368276	0.0241932	0.0227283	0.0300526	0.0549096	0.03962	0.0566033	0.0405814	0.0165026	0.0375601	0.0527581	0.0468071	0.0529412	0.0375601	0.0247425	0.05523	0.0269398	0.0452506	0.0206226	0.0368276	0.0359121	0.0452506	0.0448844	0.0443351	0.0300526	0.0487297	0.0371939	0.0275349	0.0120623	0.0382925	0.0489128	0.0575189	0.0468986	0.0368276	0.0351339	0.0346761	0.0734493
0.0426871	0.26		0.0431449	0.0423209	0.0401236	0.0333944	0.0212634	0.0318837	0.047219	0.0438315	0.0452506	0.0249714	0.0258412	0.0203479	0.0306477	0.0285878	0.0540856	0.036141	0.0481804	0.0324331	0.0135729	0.037377	0.0493706	0.0507439	0.0438773	0.0295949	0.0159533	0.0511101	0.0445182	0.0434195	0.0212634	0.0319295	0.047219	0.0359121	0.0439689	0.0371939	0.0262074	0.0519341	0.0355001	0.0403525	0.00716411	0.0428244	0.0456168	0.0519341	0.0523919	0.0420005	0.020943	0.0430991	0.0555047
0.0375601	0.27		0.0530785	0.0558709	0.0403067	0.0296407	0.00542458	0.0371939	0.0296407	0.0410849	0.0395743	0.0338979	0.0337148	0.00533303	0.0295949	0.026482	0.0442893	0.0348135	0.0423209	0.0413596	0.0149462	0.0351797	0.0475853	0.047219	0.0274891	0.0346303	0.022179	0.040856	0.034081	0.0452506	0.022179	0.0214923	0.030602	0.0342641	0.0482261	0.0413596	0.0259327	0.0393912	0.0351797	0.0295033	0.0143511	0.0434195	0.0448844	0.0542229	0.0536736	0.0404898	0.0216297	0.0247425	0.0646601
0.0255665	0.28		0.0500114	0.0383841	0.0232776	0.0224079	0.00180819	0.0204395	0.0647059	0.042504	0.0470817	0.0271229	0.0392081	0.0208972	0.034081	0.00991074	0.0409018	0.0490959	0.0393912	0.0225452	0.013756	0.0280385	0.0533074	0.0225452	0.0413596	0.0366445	0.0263905	0.0489128	0.0542229	0.0442893	0.0160449	0.022591	0.0318379	0.0353628	0.0493706	0.0481804	0.0280385	0.0401236	0.0458915	0.0358206	-0.00176242	0.0359121	0.0550011	0.0456626	0.0568322	0.0428702	0.0172351	0.024651	0.0558709
0.0211261	0.29		0.0545892	0.0412222	0.0314717	0.0185168	0.0123827	0.0166857	0.0343557	0.0417716	0.0355001	0.0229114	0.0344015	0.00885786	0.0141222	0.023827	0.0377432	0.0247883	0.0359579	0.0388418	0.00611124	0.0197986	0.0331655	0.0317006	0.0280385	0.0309682	0.0168688	0.0399863	0.044152	0.0370108	0.0196155	0.0193408	0.0376974	0.0237812	0.0350423	0.0406729	0.020531	0.0335317	0.0452506	0.0351797	-0.000801099	0.0362783	0.044152	0.0530785	0.0490959	0.03962	0.013756	0.0179675	0.0478141
0.0359121	0.3		0.0375601	0.0338979	0.0133898	0.0119249	0.00656901	0.0296407	0.0438315	0.0335317	0.0237812	0.0234607	0.0218128	0.0206226	0.0152209	0.00148775	0.0360952	0.0230488	0.025658	0.0202106	0.00093843	0.0163653	0.0370108	0.0324331	0.0442435	0.0351797	0.0120623	0.0376059	0.0309682	0.0392538	0.0120623	0.0133898	0.0165484	0.030602	0.0237812	0.0268482	0.0159075	0.0322499	0.0382925	0.0264363	-0.00492103	0.0186542	0.0437858	0.0512932	0.047219	0.0215839	0.0176471	0.0225452	0.058938
0.018883	0.31		0.0244678	0.0229114	0.0142138	-0.00235752	-0.00904097	-0.0100481	0.0401236	0.0232776	0.022179	0.00693522	0.0127947	-0.00926986	-0.0157244	0.00606546	0.0219959	0.0152209	0.00991074	0.0113298	-0.00176242	0.0108263	0.0348135	0.0371939	0.0154498	0.0254749	0.00482948	0.0120623	0.017052	0.0320668	0.00102998	0.0139391	0.0207141	0.00643168	0.0267567	0.00368505	0.00121309	0.0339895	0.0199817	0.0138933	-0.00748455	0.00469215	0.0426871	0.0418631	0.0267567	0.0130236	-0.00583658	-0.00125887	0.0550011
0.0232776	0.32		0.0159533	0.00624857	-0.0138933	-0.0135271	-0.0259785	-0.00926986	0.0227283	0.01458	-0.00743877	0.00872053	-0.000892653	-0.0161822	-0.0113756	-0.00574502	0.00460059	0.015404	0.00409705	0.00167086	-0.0244678	-0.00583658	0.0258412	0.0124742	0.0134813	0.0197986	-0.00656901	-0.00469215	0.017052	0.0207141	-0.0230945	-0.00144198	0.0079881	0.00386816	-0.00345617	0.00789654	-0.00807965	0.0148547	0.0159533	-0.00473793	-0.0273518	-0.0258869	0.0256123	0.0320668	0.0143053	-0.00968185	-0.0142138	-0.0051957	0.0311971
0.0109636	0.33		0.00679789	0.00890364	-0.0104143	-0.0278096	-0.0434653	-0.0345846	0.00949874	-0.00702678	-0.0117876	-0.0138018	-0.0168231	-0.0274434	-0.0246967	-0.0160906	-0.00272374	-0.00624857	-0.0128862	-0.0186084	-0.0433738	-0.0323873	0.0107347	0.0144884	-0.00473793	0.000205997	-0.0199359	-0.00510414	-0.000343328	-0.00400549	-0.0235981	-0.00876631	-0.0113756	-0.0188373	0.00890364	-0.0181048	-0.0243305	-0.00675212	-0.00254063	-0.0224994	-0.0501488	-0.0447929	-0.00840009	0.015404	-0.00885786	-0.0100481	-0.0263447	-0.0203021	0.0212634
-0.0075761	0.34		-0.00986496	-0.0241474	-0.023415	-0.0553216	-0.0615015	-0.0465782	-0.00775921	-0.0221332	-0.0257954	-0.03019	-0.0309224	-0.034081	-0.0461204	-0.0298238	-0.0146258	-0.0259785	-0.029366	-0.0358663	-0.0671778	-0.0447471	-0.00492103	-0.0123827	-0.0143511	-0.0250629	-0.0477226	-0.027718	-0.00647746	-0.0236896	-0.055642	-0.050103	-0.0312886	-0.036965	-0.00872053	-0.0290913	-0.0582513	-0.0164569	-0.0177386	-0.0409018	-0.0627832	-0.0468071	-0.0248798	-0.0206683	-0.0118791	-0.0424582	-0.0372854	-0.0272602	0.00350195
-0.0279927	0.35		-0.0228199	-0.0409476	-0.0440146	-0.058526	-0.0851225	-0.065301	-0.0440146	-0.0506981	-0.0493248	-0.0497826	-0.0422751	-0.0593042	-0.0570153	-0.0466697	-0.0444724	-0.0503319	-0.0583886	-0.0517968	-0.0867704	-0.0688258	-0.0183337	-0.0322042	-0.0331197	-0.04374	-0.0622797	-0.0503319	-0.0327535	-0.038613	-0.0670405	-0.0506523	-0.0373312	-0.0563745	-0.0235981	-0.0517968	-0.0631495	-0.0471733	-0.0438315	-0.0561913	-0.0770657	-0.0627832	-0.0276265	-0.026894	-0.0250629	-0.0561456	-0.0563287	-0.0514305	-0.0224994
-0.0481346	0.36		-0.0509728	-0.0544976	-0.0649805	-0.0695583	-0.0867704	-0.0658961	-0.0477684	-0.0582513	-0.0602197	-0.065713	-0.0788968	-0.0735409	-0.0777066	-0.0732204	-0.0618677	-0.0664454	-0.0604028	-0.0701076	-0.100137	-0.0788968	-0.0393454	-0.0470359	-0.0506981	-0.0622339	-0.0693751	-0.0699702	-0.0593042	-0.0623255	-0.0829252	-0.0709316	-0.0599908	-0.0703822	-0.0402609	-0.0681392	-0.074136	-0.0711147	-0.0690089	-0.0761501	-0.0941863	-0.0768826	-0.0465324	-0.0459373	-0.0452049	-0.0743648	-0.0722133	-0.055642	-0.0444724
-0.0713893	0.37		-0.0633326	-0.0693751	-0.0864958	-0.0838407	-0.104669	-0.0803616	-0.0615015	-0.0674525	-0.0702449	-0.0801785	-0.0787137	-0.0807279	-0.0922637	-0.087686	-0.0721218	-0.0761044	-0.0871366	-0.0745022	-0.117166	-0.087274	-0.0459373	-0.0651637	-0.0645686	-0.0823758	-0.0897002	-0.0842069	-0.0689631	-0.0688258	-0.0912108	-0.0814603	-0.0764248	-0.0823301	-0.0574731	-0.0829252	-0.0937743	-0.0898833	-0.0820096	-0.0862211	-0.105127	-0.0721218	-0.0566949	-0.058938	-0.0732204	-0.0849393	-0.0780728	-0.0669947	-0.0591211
-0.0796292	0.38		-0.0963836	-0.0668116	-0.0891508	-0.0820096	-0.10293	-0.0678187	-0.0633326	-0.0771572	-0.0821927	-0.0840238	-0.069192	-0.0845274	-0.0937285	-0.0970245	-0.079263	-0.0865873	-0.0857633	-0.0927214	-0.092813	-0.0832914	-0.0591211	-0.0791257	-0.0614099	-0.0875486	-0.0913481	-0.0748684	-0.0829252	-0.0848936	-0.0994049	-0.0833829	-0.0814603	-0.103067	-0.0671778	-0.0862211	-0.0838407	-0.0924468	-0.0977569	-0.082742	-0.103159	-0.0623255	-0.0649805	-0.068368	-0.0651637	-0.0934081	-0.0875486	-0.0671778	-0.061593
-0.0754635	0.39		-0.0834745	-0.0715724	-0.0850767	-0.0571069	-0.0814603	-0.0552758	-0.0715724	-0.0666285	-0.0908446	-0.0710231	-0.0721218	-0.0884184	-0.0523919	-0.0880522	-0.0740902	-0.0761501	-0.0701991	-0.0908904	-0.0812772	-0.0517968	-0.0748684	-0.0737697	-0.0660792	-0.0895171	-0.0794003	-0.0712062	-0.0864042	-0.0754635	-0.0765164	-0.0689174	-0.0764706	-0.0734035	-0.0582513	-0.0776608	-0.0631495	-0.0613184	-0.0867704	-0.0635157	-0.0839322	-0.0189746	-0.0728542	-0.0917144	-0.0818265	-0.0832456	-0.0770657	-0.0653468	-0.0534447
-0.075967	0.4		-0.0765164	-0.0402609	-0.0580224	-0.0274434	-0.0411765	-0.0281758	-0.0591211	-0.0479515	-0.0671778	-0.0382467	-0.0388876	-0.0606775	-0.0265278	-0.0836118	-0.0479515	-0.0528496	-0.0367819	-0.0576562	-0.0406729	-0.00894942	-0.0457542	-0.0607691	-0.0699702	-0.0729458	-0.0421378	-0.028542	-0.0544518	-0.0635157	-0.0466697	-0.0402609	-0.0474022	-0.0519799	-0.0359121	-0.0494621	-0.0314717	-0.0358663	-0.0754177	-0.0378347	-0.0497826	0.0108263	-0.0571069	-0.0719387	-0.0523919	-0.0495537	-0.0591211	-0.0354543	-0.0530785
-0.0506065	0.41		-0.0376974	-0.0029984	-0.0175555	0.00908675	0.00771344	0.00148775	-0.0195239	-0.00455482	-0.0323415	-0.00437171	-0.0172351	-0.0110552	0.0130694	-0.035317	-0.00510414	-0.0243305	-0.00180819	-0.0194324	0.00460059	0.0285878	-0.0191119	-0.0259785	-0.0177386	-0.0358206	-0.012932	-0.000526436	-0.0447471	-0.0324788	0.00867475	0.00373083	-0.00986496	-0.0333486	-0.000709545	-0.016228	0.0210803	0.00807965	-0.040444	0.0128405	0.00244907	0.0436027	-0.0173724	-0.050515	-0.0124285	-0.0129778	-0.0159075	0.000343328	-0.01252
-0.0232319	0.42		-0.00711833	0.0321126	0.00629435	0.0452506	0.0383841	0.0329824	0.0216297	0.0317464	0.00432593	0.0342641	0.0251087	0.0303273	0.0458	0.0115587	0.0194324	0.0236439	0.0152667	0.0144884	0.0467155	0.0439689	0.0149462	-0.00125887	0.0128405	-0.00904097	0.0317464	0.0379263	0.000205997	-0.00125887	0.0309682	0.0368276	0.00551614	0.00830854	0.0355001	0.0166857	0.0284962	0.0453422	-0.00748455	0.0331655	0.0236439	0.0706569	0.00803387	-0.0140307	0.00276951	0.0120623	0.014992	0.0443351	0.00949874
0.0252918	0.43		0.0185168	0.0547723	0.0431907	0.05935	0.056054	0.0628748	0.0441978	0.044152	0.0251545	0.04168	0.0402609	0.0501488	0.0686885	0.0368276	0.0417716	0.0302358	0.0461662	0.0277638	0.054406	0.0562371	0.0545434	0.0315175	0.0463493	0.0291829	0.0601282	0.0600824	0.0380179	0.0291371	0.050927	0.0478141	0.0403067	0.0254749	0.0432364	0.0327077	0.0468986	0.0545892	0.0338979	0.0494621	0.0588006	0.0646601	0.0360952	0.0120623	0.0353628	0.0434195	0.0482261	0.0701534	0.0510185
0.0533989	0.44		0.0438315	0.058938	0.0558709	0.0678187	0.0656214	0.0636988	0.0613642	0.0676814	0.049279	0.0596246	0.0413596	0.0530785	0.0859464	0.0651179	0.0536736	0.0629206	0.0608148	0.0520256	0.0747311	0.0729	0.063241	0.0352255	0.0595331	0.0438773	0.0734493	0.0620966	0.0530785	0.0382925	0.0652094	0.0725795	0.0440146	0.0254749	0.0617304	0.0573358	0.0498283	0.0727169	0.0282216	0.0630121	0.0530327	0.0859007	0.0538567	0.0379263	0.0664912	0.0494621	0.064477	0.0749599	0.0648432
0.0758297	0.45		0.0500114	0.0673152	0.0654383	0.0617304	0.0755093	0.078027	0.0553216	0.0614099	0.0542687	0.0637446	0.0617304	0.0769284	0.0749142	0.0678187	0.0578851	0.0652094	0.0559625	0.0591669	0.094873	0.0806363	0.0734951	0.0674067	0.0736782	0.066125	0.0815061	0.058938	0.0555047	0.0333486	0.0668574	0.0901122	0.0558709	0.0355001	0.0610437	0.0754635	0.0382925	0.0863127	0.0559167	0.0679561	0.056466	0.0725338	0.0641566	0.0382925	0.0723507	0.0598993	0.0771572	0.0769284	0.0699702
0.0855802	0.46		0.0486839	0.0569696	0.0568322	0.0627375	0.0765164	0.0838865	0.0750515	0.0613642	0.0637446	0.0569696	0.0689631	0.0706569	0.0869993	0.0760128	0.0604486	0.0642023	0.0587091	0.0562371	0.0891966	0.0668574	0.074548	0.0432364	0.0676814	0.0596246	0.0939574	0.0676814	0.069604	0.056054	0.0719844	0.0820554	0.0482261	0.0500114	0.0486839	0.0697871	0.0397574	0.0729	0.0685054	0.0596246	0.0706569	0.0940948	0.0608148	0.0470817	0.0624628	0.0681392	0.0846647	0.0760128	0.0749142
0.078439	0.47		0.0476768	0.0564202	0.0624628	0.0577478	0.0668574	0.0791714	0.0689174	0.058938	0.0465324	0.0639734	0.0597162	0.0647974	0.0774777	0.0871824	0.047631	0.0538567	0.0618677	0.059762	0.0738155	0.0630579	0.05935	0.0569696	0.0750973	0.0571069	0.0851682	0.0647974	0.0557336	0.0355001	0.0650263	0.0910277	0.0398032	0.0236439	0.0584344	0.0622797	0.0534905	0.0691463	0.0695125	0.069604	0.0815061	0.0833371	0.0690547	0.0474937	0.0542229	0.0725338	0.0798581	0.0807736	0.0612268
0.0833371	0.48		0.0344472	0.0527581	0.0479515	0.0615473	0.071252	0.0662165	0.0659419	0.0641108	0.0470817	0.0512932	0.0536736	0.069604	0.0718013	0.0749142	0.0516594	0.0519341	0.0538567	0.0461662	0.0685054	0.0681392	0.0686885	0.0542229	0.0593042	0.0529412	0.081735	0.0584344	0.0544976	0.0317006	0.0678187	0.0705196	0.0368276	0.0320668	0.0576104	0.0566033	0.0551385	0.0686885	0.0578851	0.0573358	0.0512932	0.0694209	0.0639734	0.0443351	0.0672236	0.0613642	0.0673152	0.0757839	0.0692378
0.0809567	0.49		0.0384756	0.0434195	0.0478599	0.0520256	0.0706111	0.0490959	0.0431449	0.0548638	0.0456626	0.0522087	0.0417716	0.0529412	0.054406	0.0631952	0.0457542	0.0561456	0.0381094	0.0399405	0.0598993	0.0582055	0.0677272	0.0452506	0.0645228	0.0399405	0.0546349	0.0540398	0.0508354	0.0282216	0.0683223	0.0678187	0.0368276	0.0412222	0.058938	0.0467155	0.0392538	0.0679561	0.0462577	0.0454337	0.0631952	0.0666743	0.0526665	0.0417258	0.0498283	0.0523919	0.0633783	0.0598993	0.0674067
0.0703365	0.5		0.040856	0.0392081	0.0435111	0.0439689	0.0569696	0.0641108	0.0538567	0.0474479	0.0452506	0.0388418	0.025658	0.0614099	0.058938	0.0555505	0.0468986	0.052575	0.0394369	0.0426871	0.0691005	0.0530785	0.0635615	0.0530327	0.0537194	0.0519341	0.0686885	0.0479057	0.0542229	0.0330282	0.0465782	0.0754635	0.0337148	0.0412222	0.0371939	0.0533532	0.0471733	0.0421378	0.0631952	0.056054	0.0498283	0.061593	0.0432364	0.0292287	0.0487755	0.0443351	0.0569696	0.0675898	0.0653925
0.0721675	0.51		0.0483635	0.0383383	0.0383841	0.0398032	0.0621424	0.0536736	0.0580682	0.0322499	0.0415885	0.0451591	0.0394827	0.0463951	0.0647517	0.0512932	0.049279	0.0495079	0.0392081	0.0397574	0.0587549	0.050103	0.0564202	0.0351797	0.0584802	0.0421836	0.0681392	0.0415885	0.0370565	0.0329824	0.0556878	0.0619135	0.0436484	0.0363241	0.0185168	0.0604486	0.0440146	0.0403067	0.0395743	0.0371939	0.0401694	0.0458	0.0478141	0.0335317	0.0359121	0.0327993	0.0516594	0.0540398	0.0602655
0.0575647	0.52		0.0313344	0.0428244	0.0358206	0.0394369	0.052575	0.0540856	0.047219	0.0445182	0.0401236	0.044152	0.0330282	0.0267567	0.0529412	0.0516594	0.0557794	0.050103	0.0403525	0.0319753	0.0549554	0.0450675	0.0542687	0.0309682	0.0410849	0.0384298	0.047219	0.0428702	0.040032	0.0230945	0.0500114	0.0581598	0.0237812	0.0430533	0.0241016	0.0342641	0.0426871	0.0537652	0.0541772	0.0369192	0.0194324	0.0530785	0.0390249	0.0302358	0.0365072	0.0295033	0.044152	0.0540398	0.0551843
0.052575	0.53		0.0370108	0.0359121	0.0280842	0.0376516	0.0522087	0.0518883	0.0489128	0.0397574	0.0370565	0.0302358	0.04374	0.0459831	0.0349966	0.0522087	0.0461662	0.0398947	0.0360952	0.0291371	0.0423209	0.0436027	0.0435569	0.0324331	0.0430533	0.0364614	0.0514763	0.0332113	0.0335317	0.0282216	0.0439231	0.0490959	0.028542	0.0280385	0.00720989	0.0485924	0.0382925	0.0405356	0.0428702	0.03962	0.027306	0.0366445	0.0368276	0.0263905	0.0346761	0.0349966	0.0458	0.04168	0.0447013
0.0471733	0.54		0.022591	0.0351339	0.0163195	0.0396658	0.0466239	0.0430533	0.0392996	0.0377432	0.0303731	0.0522087	0.0368276	0.0287709	0.0427329	0.0360952	0.0485466	0.0311513	0.0500114	0.0326619	0.0361868	0.0398947	0.056054	0.0295949	0.0494621	0.0420462	0.0489128	0.0338064	0.0417258	0.0196155	0.0394369	0.0577478	0.0227283	0.0208972	0.0192493	0.0537652	0.0392538	0.0285878	0.0458	0.0291371	0.0280385	0.0607233	0.0353628	0.0271229	0.0305104	0.0335317	0.0349966	0.0499199	0.0333486
0.0502403	0.55		0.0299153	0.0317006	0.0283131	0.0366445	0.042504	0.0417716	0.0329824	0.036141	0.0274891	0.0478141	0.0413596	0.0208972	0.0478141	0.042504	0.0496452	0.037377	0.0296407	0.0218128	0.0391623	0.0417258	0.0347677	0.0315633	0.0463493	0.0392081	0.0399405	0.035729	0.0348592	0.0243763	0.0413596	0.0403067	0.0280385	0.0436027	0.0295033	0.0482261	0.0397574	0.0405356	0.044152	0.0368276	0.00569925	0.0469444	0.022591	0.0349966	0.0397574	0.0105516	0.0241474	0.0458	0.0413138
0.050927	0.56		0.0364614	0.0176013	0.0313802	0.0339437	0.0390249	0.0417258	0.0397574	0.0323415	0.0302815	0.0470817	0.0364614	0.0214466	0.0360952	0.0247425	0.0335317	0.0410391	0.0370108	0.0192493	0.0286793	0.0224079	0.0436027	0.0351797	0.0403525	0.0362783	0.0405356	0.0401694	0.0329824	0.0324331	0.0443351	0.0362325	0.0203479	0.0338979	0.0184253	0.0325704	0.0324788	0.0442893	0.0445182	0.0369192	-0.000892653	0.0485466	0.020531	0.034081	0.0349966	0.0229114	0.0201648	0.0267567	0.0234607
0.0442893	0.57		0.0442893	0.0280385	0.0403067	0.0248798	0.047219	0.0351797	0.0338064	0.030602	0.0267567	0.0349966	0.0218128	0.0148547	0.0340352	0.017052	0.033669	0.0349966	0.0296407	0.0247425	0.0292287	0.0252003	0.0344472	0.0326162	0.0381552	0.0371939	0.0349966	0.0275349	0.0365988	0.00867475	0.0383841	0.0353628	0.0271687	0.0346303	0.0203479	0.0331655	0.0163195	0.0276722	0.0419547	0.0375601	0.0176013	0.0420005	0.0291371	0.0397574	0.0272145	0.027718	0.0119707	0.0333486	0.036553
0.0395743	0.58		0.0340352	0.00716411	0.0140307	0.0352255	0.0423209	0.0332113	0.0360037	0.0365072	0.0262074	0.0258412	0.0377432	0.0206226	0.0267567	0.0233234	0.0279011	0.023003	0.0327993	0.0181506	0.0258869	0.0304189	0.0443351	0.0384756	0.0413596	0.0437858	0.0344472	0.0348135	0.0317464	0.022179	0.029366	0.0298695	0.028954	0.0278553	0.0183337	0.0172351	0.0236439	0.0349966	0.0410849	0.0426871	-0.0019913	0.0225452	0.0232776	0.033257	0.0295033	0.0389334	0.0199817	0.0309682	0.0360037
0.0370565	0.59		0.0404898	0.00991074	0.0265736	0.0324331	0.0339437	0.0327077	0.0395285	0.0388418	0.0259327	0.0337606	0.0317006	0.0382925	0.0273976	0.0120623	0.0298695	0.0226368	0.0291371	0.0175555	0.0295491	0.0296407	0.0324331	0.0342641	0.0174182	0.0254749	0.010277	0.0395743	0.0295033	0.0229114	0.0328908	0.0313802	0.0075761	0.0181506	0.00121309	0.0105974	0.020531	0.0365072	0.0512932	0.044152	0.00432593	0.0362783	0.033257	0.0338979	0.0362783	0.0203479	0.0313344	0.027306	0.0452506
0.0227283	0.6		0.0366445	0.0263905	0.00986496	0.0218128	0.0330739	0.0278553	0.0328908	0.0267567	0.0386587	0.0320668	0.0357748	0.0249714	0.0262074	0.0271229	0.0304189	0.02607	0.0271229	0.017052	0.0251545	0.0309682	0.0317006	0.00991074	0.0344472	0.0210803	0.0197986	0.0181506	0.025658	0.0203479	0.0259327	0.0349966	0.0257038	0.0278553	0.0150378	0.018883	0.021355	0.0370565	0.027306	0.0413596	0.0133898	0.0465324	0.0274891	0.0265736	0.044152	0.0218128	0.0192493	0.0300984	0.0271229
0.0383383	0.61		0.0284047	0.0241932	0.025658	0.0276722	0.0213092	0.0320668	0.0331655	0.0202106	0.0204852	0.0326619	0.0251087	0.0286336	0.00936141	0.028954	0.0117418	0.0105516	0.0141222	0.0174182	0.022179	0.0236439	0.0258412	0.0185168	0.0268482	0.0252003	0.0251087	0.0340352	0.0255665	0.0313344	0.0243763	0.0302358	0.023003	0.0346303	0.015404	0.0329824	0.0163195	0.0362783	0.0355001	0.0243763	0.0132067	0.0157702	0.0267567	0.0147631	0.023415	0.030602	0.0203479	0.0394827	0.0267567
0.050927	0.62		0.0198444	0.0223621	0.0227283	0.0235523	0.0390249	0.0350423	0.0260243	0.0216297	0.0166857	0.0263905	0.0265736	0.0241932	0.022179	0.0104601	0.0134813	0.0349966	0.0127947	0.00542458	0.00881209	0.0232776	0.0335317	0.0233234	0.0117876	0.0168688	0.0270314	0.0296407	0.022179	0.0169146	0.0196613	0.0284504	0.0202106	0.0203479	0.00386816	0.0143053	0.0201648	0.0319295	0.0183337	0.0254749	0.0123369	0.0344472	0.0324331	0.0172351	0.0216754	0.00167086	0.0223621	0.0348135	0.0192493
0.0313344	0.63		0.0224079	0.0268482	0.0167315	0.0186084	0.0330739	0.0150378	0.0237812	0.0132067	0.0203479	0.0204395	0.0315633	0.0231403	0.0133898	0.0209888	0.0244678	0.011284	0.00606546	0.0116045	0.0176471	0.0249256	0.0194781	0.00496681	0.0156786	0.0177844	0.0280385	0.0269398	0.0157702	0.0181506	0.0214466	0.027718	0.0161364	0.00643168	0.00643168	0.0294118	0.0230488	0.031426	0.0291371	0.0304646	0.00954452	0.0287709	0.0403983	-0.00308995	0.0225452	0.0168688	0.0183337	0.0277638	0.0161364
0.0450675	0.64		0.0223621	0.0260243	0.0119249	0.0196613	0.00981918	0.0300526	0.0258412	0.0168688	0.0212634	0.0222248	0.00936141	0.0200275	0.0192493	0.0245594	0.0259785	0.0280385	0.0216297	0.00423438	0.000755322	0.0247425	0.0152209	0.0124742	0.0161364	0.00872053	0.0317006	0.022591	0.021355	0.00926986	0.00533303	0.0379263	0.00945296	0.0057908	0.00862898	0.018883	0.0263905	0.0237812	0.0349966	0.019295	0.0115587	0.0258412	0.0106432	0.00844587	0.019295	0.00972763	0.0149004	0.0342641	0.0233692
0.0276722	0.65		0.0284504	0.0218128	0.00991074	0.0135729	0.0230945	0.020531	0.0110094	0.0117876	0.00954452	0.0291371	0.00551614	0.00441749	0.0178759	0.0106432	0.0172808	0.0192493	0.0218128	0.0146716	0.0243763	0.0200275	0.0279011	0.017052	0.00753033	0.00592813	0.0251087	0.0178759	0.017052	0.010277	0.018883	0.0372396	0.00281529	-0.00235752	0.00908675	0.0140307	0.0166857	0.020531	0.0267109	0.0138476	0.0167315	0.0321126	0.0247425	0.0135271	0.0120165	0.012108	0.00647746	0.0327993	0.0108263
0.0287709	0.66		0.0105058	0.0227283	0.00716411	0.0166857	0.025658	0.0199817	0.0327993	-0.0115129	0.0108721	0.0111925	0.00844587	0.0254749	0.0203479	0.0170977	0.0149004	0.0176013	0.017052	0.00331884	0.0159533	0.00986496	0.0214923	2.28885e-05	0.00148775	0.00725566	0.00661479	0.0181506	-0.00473793	0.00899519	0.0108263	0.0208057	0.00341039	0.00167086	0.00093843	0.0222248	0.0176013	0.0184253	0.0179217	0.0100938	0.0136645	0.0337148	0.0120623	0.00615702	0.0139391	-0.00972763	0.00679789	0.0291829	0.0143053
0.0343557	0.67		0.0130236	0.0130236	0.0118334	0.020119	0.0117876	0.0165484	0.0210803	0.00844587	0.0100938	0.0116503	0.0208972	0.0229114	0.0262531	0.0218128	0.00121309	0.0190661	0.0186999	0.0185626	0.00913253	0.0123827	0.0272145	-0.00254063	0.00899519	0.00734722	0.0165026	0.0207141	0.00606546	0.0104601	0.0189746	0.0212634	-0.0085832	-0.00821698	0.00881209	0.00386816	-0.00492103	0.0131151	0.0230945	0.00844587	0.0216297	0.0343557	0.00936141	0.00386816	0.012932	0.0100938	0.0148547	0.0243763	-0.00510414
0.0258412	0.68		0.0216297	0.00386816	0.000343328	0.00771344	2.28885e-05	0.0181506	0.0269398	0.00643168	0.0120623	0.00469215	-0.00162509	0.030602	0.0148547	0.0110094	0.000297551	0.015404	0.0150378	-0.00125887	0.0148547	0.0110094	0.0120623	-0.00473793	0.0091783	0.0104601	0.0120623	0.0259327	0.00963607	0.0116503	0.0113756	0.00867475	-0.00263218	0.00963607	0.0152209	0.0117418	0.0126574	-0.0019913	0.017052	0.0126574	0.010277	0.0227283	0.0186999	0.00954452	0.00368505	0.0189288	0.00441749	0.0199817	0.00620279
0.0245594	0.69		0.025658	0.0126574	-0.00107576	0.00794232	0.0139391	0.0159533	0.0143053	-0.00455482	0.0147173	0.00350195	-0.00437171	0.0179217	0.0251545	0.0262074	-0.00762188	0.00693522	0.0111925	0.00405127	-0.00157931	0.00679789	0.0222248	-0.00748455	0.00112154	0.0111925	0.00936141	0.0172351	0.00991074	0.00753033	0.0106889	0.0269398	-0.00428016	0.00876631	0.0136187	0.0181964	0.0100023	-0.00217441	0.00981918	0.013756	0.0135729	0.0214923	0.0130236	0.0130236	0.0047837	0.00881209	0.00482948	0.00899519	-0.00675212
0.0346303	0.7		0.0165484	0.00441749	-0.00473793	-0.00318151	0.0122911	0.0057908	0.0115587	0.0180133	0.0124742	0.0138476	-0.00615702	0.00954452	0.020943	0.00487526	0.00826276	0.00936141	0.0172351	-0.00157931	0.0185168	0.0138476	0.0179217	-0.00217441	0.0182422	0.00936141	0.0132525	0.00318151	-0.000343328	-0.00263218	-0.00125887	0.0165026	-0.00263218	0.00807965	-0.00144198	-0.00125887	0.0171435	-0.00551614	0.00167086	-0.00217441	0.0148547	0.0216297	0.014992	0.00249485	0.00386816	-0.00157931	0.00684367	0.0146716	-0.00473793
0.0194324	0.71		0.02813	0.00386816	-0.0193408	0.0035935	0.0104601	0.0126574	0.0105516	0.00588235	0.0150378	0.00327306	0.00514992	-0.00180819	0.015816	0.0164111	0.0128405	0.00148775	0.00203708	0.0161364	0.0176013	0.0139391	0.00341039	0.00167086	0.0232776	0.00460059	0.0130236	0.00354772	0.0113756	0.0135271	0.00954452	0.0135729	0.00313573	0.01458	0.00295262	0.00991074	0.0251087	0.0029984	0.00148775	-0.000709545	0.000297551	0.0203479	0.0117876	0.00716411	-0.00249485	0.00441749	0.00949874	0.0192493	0.00647746
0.0190661	0.72		0.0232776	0.0163195	-0.00963607	0.00514992	-0.00437171	0.0126574	-0.000892653	0.00203708	0.00766766	-0.0162737	0.000343328	0.0127031	0.0124742	0.00936141	-0.00107576	0.0110094	0.00208286	0.0102312	0.0108263	0.00167086	0.0130236	0.000755322	0.0119249	0.00588235	0.020531	0.00592813	0.00514992	0.00327306	0.00620279	0.00611124	0.00551614	0.0168688	0.000205997	0.006981	0.0201648	0.00890364	-0.0129778	-0.00176242	0.00620279	0.0190661	0.01458	-0.00345617	0.00899519	0.00936141	0.014992	0.0227283	0.00569925
0.0169604	0.73		0.0234607	0.00734722	0.000205997	0.00405127	-0.0114672	0.0132067	0.0100938	0.0138018	0.0126574	-0.00455482	0.00130465	0.00615702	0.0135271	0.00679789	0.0122911	0.0149462	0.0051957	0.00167086	0.00336461	0.0126574	0.0139849	0.000343328	-0.00382239	-0.00249485	0.0163195	0.00789654	-0.00688945	0.0106432	0.0057908	0.00661479	0.0024033	0.0104601	0.000572213	0.00583658	0.0159533	-0.00492103	0.00514992	0.00551614	0.00620279	0.0289998	0.0143969	-0.0154498	-0.00016022	0.00926986	0.0184253	0.0265278	0.00807965
0.0223621	0.74		0.0196613	0.0120623	-0.00775921	-0.00121309	0.00496681	0.0130236	0.00542458	0.00620279	-0.00377661	-0.00304418	-0.00345617	0.006981	0.015816	0.0116503	-0.00524147	0.0113756	0.00112154	0.011696	0.0174182	0.00725566	0.0225452	0.00844587	0.00830854	0.00167086	0.0159991	0.00881209	0.000343328	0.00331884	0.0130236	0.00391394	-0.00601968	-0.00121309	-0.000526436	0.00112154	0.0178759	0.00569925	-0.0132982	-0.0192035	0.00606546	0.0190661	-0.000480659	0.00295262	0.00789654	0.0025864	0.0113756	0.0152209	-0.00437171
0.0235523	0.75		0.0203479	0.0134813	-0.00450904	0.00116731	0.00725566	0.00510414	0.00144198	0.00643168	-0.0063859	-0.00290684	0.00208286	0.00881209	0.01458	0.00945296	-0.00473793	0.00972763	0.000205997	0.00514992	0.0208057	0.0182422	0.0104601	0.00222019	-0.00803387	0.00908675	0.012932	0.00803387	0.00276951	0.00945296	0.00817121	0.00936141	-0.00125887	-0.000480659	-0.0019913	-0.00601968	0.0182422	0.00835431	-0.0153124	-0.0105974	0.00936141	0.0147173	0.0117418	-0.0041886	0.00373083	0.0179217	0.00368505	0.0143053	-0.00688945
0.0111925	0.76		0.0155871	0.0218128	-0.00693522	-0.00121309	0.0165026	0.0185168	0.00203708	0.00313573	-0.00821698	0.00533303	0.00551614	0.0075761	0.0236896	-0.00615702	0.00148775	0.0133898	0.0105516	0.00679789	0.034905	0.0197528	0.00753033	-0.00180819	0.0101396	-0.00931563	0.0194324	-0.000297551	0.00249485	0.0110094	-0.0118791	0.00281529	0.00295262	-0.00327306	-0.0029984	-0.0103685	0.022179	0.00336461	-0.00601968	-0.0107805	0.0229114	0.026482	0.0159533	-0.000114443	-0.000892653	-0.00263218	0.0139391	0.0157702	-0.0175097
0.0172351	0.77		0.0219959	0.0219959	-0.00597391	0.0152209	0.0190661	0.0218128	-0.00377661	0.000343328	-0.0107347	-0.0063859	0.00496681	0.0109178	0.0322957	0.00981918	-0.0151751	0.00826276	-0.00931563	0.0153124	0.0215381	0.0225452	0.0128862	-0.00254063	-0.00492103	0.000205997	0.0025864	-0.0114214	0.00661479	0.000343328	0.0141222	0.00753033	-0.00437171	0.000205997	-0.00162509	0.00130465	0.027306	0.00386816	-0.00840009	-0.00400549	0.0203479	0.0324331	0.0216297	-0.0122911	-0.00560769	0.00386816	-0.00624857	0.00954452	-0.00730144
0.0144884	0.78		0.0196155	-0.00345617	-0.0041886	0.0214466	0.013756	0.0240101	-0.00162509	0.00226596	-0.00913253	-0.0019913	0.00167086	0.0103685	0.0269398	0.0163195	0.0155871	0.0150378	0.0127489	0.0189288	0.0240101	0.0313344	0.0176013	0.00395972	-0.00391394	-0.00180819	0.0120165	0.0025864	0.00432593	0.0024033	0.00807965	0.00249485	-0.00226596	-0.00931563	-0.00876631	0.00615702	0.0207141	0.0132067	0.0097734	0.0120623	0.00936141	0.0501946	0.0219959	0.00148775	-0.00931563	-0.00675212	0.00423438	0.0130236	-0.00249485
0.00666056	0.79		0.0207599	0.0163195	-0.0118334	0.0202106	0.0135729	0.0295033	-0.00016022	0.000297551	-0.00487526	0.0126574	-0.00162509	0.0172808	0.0229114	0.0208515	0.0181506	0.018883	0.0146258	0.020119	0.0111925	0.0237812	0.0159533	-0.00016022	-0.00231174	-0.0164569	0.0300069	-0.00107576	0.0024033	0.00569925	0.022179	0.0244678	-0.00125887	0.00368505	0.00121309	0.00753033	0.0353628	0.0198444	0.00514992	0.00840009	0.00826276	0.0458	0.0291371	0.00807965	-0.0085832	0.00331884	0.0196155	0.0213092	-0.00766766
0.0219959	0.8		0.0320668	0.0213092	0.00093843	-0.00455482	-0.00162509	0.00734722	0.00373083	0.000343328	-0.00656901	0.00684367	0.00936141	0.0133898	0.0282216	0.0208057	0.0156329	0.0351797	0.0209888	0.00391394	-0.00162509	-0.00231174	0.0266194	0.0106432	-0.00318151	0.00203708	0.0353628	0.00130465	-0.00510414	0.00322728	0.0174182	0.0243763	-0.0025864	0.0161364	0.00368505	0.00276951	0.0325246	0.0156786	0.00533303	-0.00290684	0.0149462	0.0415885	0.0300069	0.0057908	-0.028542	-0.0102312	0.0117418	0.0222705	-0.0100481
0.0135729	0.81		0.0302358	0.0252461	0.00789654	-0.00235752	-0.0113756	-0.0204395	0.0130236	-0.00469215	-0.0111467	-0.00327306	0.00203708	0.0179217	0.00643168	0.0253376	0.0148547	0.0262074	0.0179217	-0.0155413	-0.00725566	-0.0212177	0.0210803	0.0203479	0.00991074	0.0141222	0.0278096	0.00899519	-0.00629435	0.00318151	-0.00281529	0.022179	0.0187457	0.0141222	0.0120165	-0.0144427	0.0225452	0.00533303	0.0108263	-0.0197528	0.00203708	0.0344472	0.0103685	0.00286107	-0.0107805	0.00167086	0.0284047	0.0237354	-0.0122454
0.0260243	0.82		0.0255207	0.00318151	0.015404	-0.0160906	-0.0138933	-0.0117418	0.00881209	0.00441749	-0.00894942	-0.0170062	-0.00991074	-0.000663767	0.0119707	0.0179217	0.0035935	0.00789654	0.0024033	-0.0203021	-0.00345617	-0.0019913	0.0126574	0.0127947	0.0139849	0.00826276	0.0286336	0.00844587	-0.00107576	0.0203937	-0.00510414	0.0234607	0.0120623	0.0169146	0.0237812	-0.00945296	-0.00556191	-0.0095903	-0.00272374	-0.0343099	-0.0097734	0.00734722	0.00972763	0.0024033	-0.0085832	0.00313573	0.00844587	0.0326162	-0.00382239
0.0257496	0.83		0.0152209	0.0115587	0.000663767	-0.0104143	-0.0106889	-0.00107576	0.0132067	0.0155871	-0.00606546	0.00423438	0.0130236	0.00350195	0.0100023	0.00753033	-0.018471	0.000251774	-0.0221332	-0.0122454	-0.00107576	-0.00144198	0.000343328	0.000755322	0.0149004	0.000755322	-0.0114214	0.00496681	0.00313573	0.0260243	-0.00629435	0.0335317	-0.00968185	0.00313573	0.006981	-0.0275807	0.00130465	-0.00675212	-0.024651	-0.0384298	-0.0177386	0.00496681	0.0227741	-0.000892653	-0.0108721	0.0103227	0.027306	0.0216754	0.00606546
0.00414282	0.84		0.00409705	-0.0085832	-6.86656e-05	-0.0182879	-0.00730144	-0.00711833	-0.0113756	0.0179217	0.00222019	0.0174182	0.0183337	0.00148775	-0.00611124	-0.0138018	-0.0168231	-0.0115129	-0.0138933	-0.00780499	0.000755322	-0.00702678	-0.00785077	-0.0380636	0.0130236	-0.00730144	-0.00766766	0.015404	0.0117876	0.0159533	-0.0120165	0.00112154	-0.0170062	-0.0111009	-0.00455482	-0.0155413	0.00762188	-0.0109636	-0.0214008	-0.0283589	-0.0035935	0.0247425	0.0360952	0.00286107	-0.000114443	0.0109636	0.00276951	0.0159533	0.000343328
-0.00016022	0.85		-0.00144198	-0.0140764	-0.0224994	-0.0160449	-0.0125658	-0.0085832	-0.0131609	0.0139391	0.00203708	0.00844587	0.0189746	0.0113756	-0.00505837	-0.0102312	0.00189975	-0.02607	-0.0173724	-0.00400549	-0.000801099	-0.00968185	-0.0105974	-0.028542	-0.00514992	-0.0265278	0.00899519	0.0150378	0.00753033	-0.000892653	-0.00492103	0.00533303	-0.0325704	-0.00102998	-0.0157244	-0.00968185	0.00496681	-0.00876631	-0.0194781	-0.0250172	-0.00492103	0.0119249	0.0236439	-0.000892653	0.00203708	-0.00254063	-0.0230945	0.00514992	-0.00492103
-0.00894942	0.86		-0.0035935	-0.00803387	-0.0325246	-0.0173724	-0.0177386	-0.00844587	-0.0208515	0.0025864	0.00991074	0.0219959	0.0218128	0.0119707	-0.00785077	-0.0272145	-0.0115129	-0.00267796	-0.0160906	-0.0118791	-0.00711833	-0.00634012	-0.0110094	-0.0312886	-0.0181048	-0.0153582	-0.00016022	0.00464637	-0.00922408	-0.0047837	0.000297551	0.0375601	-0.0233234	-0.00492103	-0.0124285	-0.00675212	0.00867475	-0.00794232	-0.0261616	-0.0316091	0.00313573	0.013756	0.0120623	0.0185168	0.00725566	-0.0124285	-0.00894942	-0.0143969	-0.0164569
0.00281529	0.87		0.00093843	-0.0113756	-0.0176013	-0.0113756	-0.00327306	-0.0153582	-0.02607	-0.00116731	0.0128405	0.0189288	0.00611124	0.0105516	0.000572213	-0.0107805	-0.0230945	-0.0272602	-0.0193866	0.00318151	-0.00583658	-0.00634012	-0.0146258	-0.00780499	-0.00597391	-0.0235981	0.00432593	-0.0129778	-0.00473793	-0.0063859	-0.00565347	0.0368276	-0.0173266	-0.00748455	-0.0137102	-0.00382239	-0.00272374	-0.0095903	-0.0198901	-0.0321126	-0.00244907	-0.00125887	-0.000343328	0.0218128	0.0113756	-0.0170062	-0.0116503	-0.0115129	-0.0230945
-0.00016022	0.88		-0.00235752	-0.0114672	-0.0230945	-0.0100481	-0.0193408	-0.0142596	-0.0216754	-0.0284962	-0.00455482	-0.00437171	-0.0155413	-0.00290684	-0.00588235	-0.0188373	-0.00743877	-0.0272602	-0.00913253	-0.0190204	-0.00725566	-0.00821698	-0.0173266	-0.0169146	-0.0115129	-0.00748455	-0.000892653	-0.0187457	-0.00881209	-0.0148089	-0.0214008	0.0136187	-0.0215381	-0.00208286	-0.0113756	-0.0183795	0.00981918	0.00130465	-0.0197986	-0.0241474	-0.00272374	0.0141222	6.86656e-05	-0.00162509	0.00606546	-0.00194553	-0.00872053	-0.0126116	-0.0188373
-0.00775921	0.89		0.00446326	-0.0129778	-0.0256123	-0.00711833	-0.00876631	-0.00400549	-0.018471	-0.014168	-0.0151293	-0.0100481	-0.00821698	0.00203708	0.00368505	-0.0243305	-0.00913253	-0.00981918	-0.0131609	-0.018471	-0.0257496	-0.0124285	-0.00894942	-0.00931563	-0.0169604	-0.0186999	-0.0029984	0.00244907	-0.00748455	-0.0181048	-0.0122454	0.0117876	-0.0160906	-0.00785077	-0.00144198	-0.0183795	0.00789654	-0.0111467	-0.0230945	-0.0263447	-0.0085832	0.00450904	0.00794232	0.00313573	-0.00693522	-0.00968185	-0.0124285	-0.0117876	-0.023415
-0.0104143	0.9		-0.00125887	-0.0147631	-0.0194324	-0.0051957	-0.0282673	-0.000892653	-0.0215381	-0.0157702	-0.0263447	-0.00812543	-0.0231403	0.0126574	-0.0019913	-0.0164569	-0.00583658	-0.0182879	-0.0117876	-0.00766766	-0.00308995	-0.0358663	-0.000892653	-0.0295491	-0.0187457	-0.0176928	0.00766766	-0.0190204	-0.0295491	-0.0219501	-0.0100481	0.0148547	-0.0173266	-0.0126116	0.000343328	-0.0198444	0.00899519	-0.00620279	-0.0259785	-0.0256123	-0.00382239	-0.00377661	0.0126574	-0.0181048	-0.0187457	-0.0129778	-0.0143511	-0.0146258	-0.0255207
-0.0159075	0.91		-0.00322728	-0.0193866	-0.0176013	-0.0210346	-0.0290913	-0.0411307	-0.0260243	-0.0206683	-0.0194324	-0.00872053	-0.013344	0.0025864	-0.0312886	-0.0204395	-0.015816	-0.0113298	-0.02813	-0.0344015	-0.0199359	0.00514992	-0.00409705	-0.0167773	-0.020119	-0.0079881	-0.00345617	-0.00180819	-0.0110552	-0.0120623	-0.00711833	0.00963607	-0.0278096	-0.00560769	-0.0257954	-0.0162737	0.00464637	-0.0106889	-0.0241474	-0.0160906	-0.0307393	-0.0051957	-0.0085832	-0.0278096	-0.0342184	-0.00125887	-0.0182879	-0.0106889	-0.0283131
-0.0095903	0.92		-0.000663767	-0.0140764	-0.0206226	-0.0319295	-0.00803387	0.00551614	-0.0168231	-0.0121996	-0.0212177	-0.0230945	-0.0226825	-0.00551614	0.018883	-0.0151751	-0.0156786	-0.0215839	-0.0129778	0.00121309	-0.312451	-0.189128	-0.0122454	-0.0131609	-0.0221332	-0.0155413	-6.86656e-05	-0.0134813	-0.0294118	-0.0260243	-0.0481346	-0.00363928	-0.0142138	0.00112154	-0.020119	-0.0363241	-0.0120623	-0.0261616	-0.0307393	-0.0485008	0.00350195	-0.0113756	0.00794232	-0.0160906	-0.0323873	-0.00620279	-0.0289082	-0.00061799	-0.0276265
-0.00016022	0.93		-0.00450904	-0.0177386	-0.0146258	-0.0172351	-0.303204	-0.210002	-0.0137102	-0.00382239	-0.0160449	-0.0122454	-0.0211719	-0.00995651	-0.12591	-0.0356832	-0.0436027	-0.0334859	-0.0663081	-0.18217	-0.42845	-0.549668	-0.0107805	-0.00986496	-0.0195697	-0.0131609	-0.0267109	-0.0162737	-0.0172351	-0.0160449	0.0234607	-0.0148089	-0.0182879	0.00176242	-0.0156329	0.00318151	0.00734722	0.00377661	-0.0384298	-0.00373083	-0.0916686	0.0247883	0.006981	-0.0182422	-0.0296407	-0.0135271	-0.00551614	-0.0075761	-0.0303273
-0.0115129	0.94		-0.0286336	-0.0221332	-0.0151751	-0.217327	-0.468093	-0.570726	-0.0298238	-0.014992	-0.0143511	-0.0127947	-0.0219501	-0.0142596	-0.481003	-0.0223163	-0.0336233	-0.0228656	-0.00482948	-0.417647	-0.166239	-0.47258	-0.0340352	-0.0451133	-0.0129778	-0.0148089	-0.0205768	-0.00872053	-0.0296407	-0.00949874	-0.16569	0.00244907	-0.0334859	-0.00913253	-0.013344	-0.173289	-0.327375	-0.164408	-0.007393	-0.178141	-0.411055	-0.0964752	0.000297551	-0.018471	-0.026894	-0.00524147	-0.0272602	-0.000526436	-0.0245136
-0.0316548	0.95		-0.0131609	-0.0268482	-0.0311971	-0.444381	-0.211238	-0.470657	-0.0162737	-0.0180591	-0.0113756	-0.00565347	-0.0169146	-0.261456	-0.467819	-0.0891508	-0.345411	-0.07084	-0.198604	-0.290204	-0.0495995	-0.129435	-0.0203021	-0.0168231	-0.0289998	-0.0392996	-0.0629664	-0.0165942	-0.0185626	-0.0201648	-0.448959	-0.0713436	-0.0195697	-0.0123827	-0.0391623	-0.431334	-0.510666	-0.526596	-0.17631	-0.464294	-0.442367	-0.485855	0.00185397	-0.0168231	-0.0203021	-0.0203021	-0.0178759	-0.0135729	-0.0114214
-0.019707	0.96		-0.080911	-0.0283589	0.00661479	-0.244335	-0.0602197	-0.115106	-0.100641	-0.0127489	-0.0271687	-0.0169604	-0.0222248	-0.413527	-0.132593	-0.516709	-0.576768	-0.414168	-0.502426	-0.0986725	0.0154955	-0.0287251	-0.302472	-0.188716	-0.0413596	0.00441749	-0.409361	-0.00666056	-0.0126116	-0.0492332	-0.369673	-0.48883	-0.142802	-0.0526665	0.00167086	-0.336622	-0.2393	-0.521378	-0.516892	-0.428267	-0.130991	-0.475692	0.00295262	-0.0245136	-0.0271229	-0.0333028	-0.000892653	-0.00322728	-0.0239643
-0.330121	0.97		-0.463378	-0.365278	-0.108377	-0.0787137	0.00753033	-0.006981	-0.524125	-0.0101854	-0.0246967	-0.0146258	-0.0283589	-0.159007	-0.0292744	-0.600801	-0.30705	-0.53772	-0.419799	-0.00382239	0.0365072	0.0199817	-0.637011	-0.547654	-0.00876631	-0.197002	-0.504074	-0.0444724	-0.0314717	0.00167086	-0.102792	-0.544175	-0.497757	-0.395125	-0.213298	-0.080911	-0.0457542	-0.140787	-0.518494	-0.118265	-0.0246967	-0.126871	-0.0155413	-0.0212177	-0.0307393	0.00922408	-0.285077	-0.0311971	-0.044564
-0.637926	0.98		-0.55626	-0.551316	-0.436324	2.28885e-05	0.0306935	0.0237812	-0.601442	-0.0391623	-0.0216297	-0.0334859	-0.0541772	-0.0465324	0.0196155	-0.234676	-0.0479515	-0.203731	-0.0928588	0.0126574	0.0507439	0.0536736	-0.466995	-0.532273	-0.187984	-0.448959	-0.166423	-0.00176242	-0.0685512	-0.238476	-0.0121996	-0.192424	-0.549805	-0.526596	-0.495651	-0.014992	0.0135729	-0.0085832	-0.138361	-0.0446555	0.0308309	-0.00601968	0.00130465	-0.0203021	-0.0333028	-0.183543	-0.496567	-0.467819	-0.0198444
-0.423049	0.99		-0.20341	-0.24342	-0.479904	0.0280385	0.0464408	0.0639277	-0.219707	-0.0191119	-0.0617762	-0.0128405	2.28885e-05	0.0237812	0.0566949	-0.0204852	0.02607	-0.0380636	-0.0101396	0.0157702	0.0467155	0.066125	-0.085214	-0.149577	-0.518997	-0.32829	-0.0232319	-0.238933	-0.0182879	-0.460723	0.0319753	-0.0204395	-0.170039	-0.203365	-0.367201	0.0304646	0.0465324	0.0423209	-0.0157702	0.0169604	0.042092	0.042504	-0.158869	-0.0218585	-0.0120623	-0.451156	-0.276104	-0.591646	-0.27995
-0.0706569	1		-0.00968185	-0.0326619	-0.127787	0.0251087	0.0494621	0.0752804	-0.0254292	-0.330671	-0.0205768	-0.0537652	-0.197917	0.0523919	0.061181	0.0322499	0.0578851	0.0193408	0.0292287	0.017464	0.0538567	0.0613642	0.0295033	-0.0143053	-0.484161	-0.092401	0.0258869	-0.558091	-0.269421	-0.254589	0.0524376	0.0208972	-0.0354086	-0.0378805	-0.0834745	0.049279	0.0716182	0.0564202	0.0247425	0.0172351	0.0456168	0.0594415	-0.577775	-0.0475853	-0.0266651	-0.351682	-0.0754635	-0.262188	-0.591051
0.0183795	1.01		0.0264363	0.0371939	-0.0168231	0.0311513	0.0498283	0.0698787	0.0398032	-0.584596	-0.147379	-0.40396	-0.456741	0.0404898	0.0613642	0.0631952	0.066125	0.0393912	0.0522087	0.0365988	0.0371939	0.0646601	0.0639734	0.0395743	-0.116892	-0.0107347	0.0694209	-0.443648	-0.55919	-0.0744564	0.0500114	0.0439689	0.0265736	0.0291371	-0.0085832	0.049279	0.0723964	0.0675898	0.0500572	0.0301442	0.0498283	0.0829709	-0.559281	-0.0449302	-0.0290913	-0.0886015	0.00116731	-0.0272602	-0.443053
0.0692378	1.02		0.074548	0.0558709	0.0271687	0.0384756	0.0470817	0.0548638	0.0617304	-0.347425	-0.498398	-0.513962	-0.327192	0.0505608	0.0540398	0.0754635	0.0719844	0.0437858	0.0571527	0.0260243	0.0456626	0.066949	0.0815061	0.0471733	-0.0107805	0.0187915	0.0741817	-0.0863584	-0.405013	0.000205997	0.0445182	0.0716182	0.0536736	0.0598077	0.0295033	0.0586175	0.0783932	0.0750973	0.0479515	0.0280385	0.0500114	0.0762875	-0.158183	-0.39366	-0.0380179	-0.0156329	0.0249256	0.0296407	-0.0829252
0.0815061	1.03		0.0807736	0.0659419	0.0496452	0.0558709	0.0443351	0.0684596	0.0716182	-0.0554131	-0.506363	-0.173472	-0.0882353	0.0399863	0.0423667	0.058938	0.0714351	0.044152	0.0603113	0.0311971	0.0431907	0.0490959	0.0839322	0.0653925	0.0399405	0.0154955	0.0820554	0.0161364	-0.0934081	0.0355001	0.0489128	0.0807736	0.049279	0.0646601	0.0462577	0.0416342	0.0694209	0.0549554	0.0548638	0.0271229	0.0622797	0.0692836	-0.00437171	-0.598924	-0.372786	0.0219959	0.0247425	0.0456168	0.00322728
0.0946899	1.04		0.0765621	0.0812772	0.0630121	0.0434195	0.0398032	0.0648432	0.0749142	0.00725566	-0.136393	-0.0328908	-0.0230945	0.049279	0.0456626	0.0727169	0.0573816	0.061181	0.0456168	0.0315175	0.0496452	0.0450675	0.0857633	0.0614099	0.058938	0.0278553	0.0526665	0.0388876	0.0161364	0.0366445	0.0630121	0.0705196	0.0699702	0.0709316	0.0628748	0.0494621	0.0761959	0.0637446	0.0512932	0.0260243	0.0528496	0.0675898	0.0459831	-0.319821	-0.550584	0.044152	0.0482719	0.0706569	0.0493706
0.0950561	1.05		0.0798581	0.0791257	0.0602655	0.0373312	0.037377	0.0685054	0.0752804	0.0609979	-0.0142596	0.00844587	0.0166857	0.0506065	0.0435111	0.0771115	0.0571527	0.040856	0.057702	0.0212634	0.0375601	0.0527581	0.0891966	0.0670405	0.0647974	0.0350423	0.0571527	0.0715267	0.0464866	0.0384756	0.0511101	0.0761959	0.0732662	0.0818723	0.0652552	0.0401236	0.0413596	0.0604486	0.0442893	0.0237354	0.0573358	0.0626459	0.0537652	-0.0641566	-0.258526	0.0440604	0.0512932	0.0809567	0.071252
0.0826047	1.06		0.083154	0.058938	0.0600824	0.0295949	0.0348135	0.0551385	0.0595331	0.0551385	0.0324331	0.0520256	0.0384756	0.0423209	0.0300526	0.0679561	0.0448844	0.0593042	0.0485466	0.0165026	0.037377	0.0493706	0.0835203	0.0569696	0.0674067	0.0251545	0.0516594	0.0743648	0.0549554	0.0295949	0.0413596	0.0597162	0.0783017	0.0670863	0.0588006	0.0379263	0.0503777	0.0419547	0.052575	0.0104601	0.0382925	0.0500114	0.0816892	0.00881209	-0.0461204	0.0471275	0.0412222	0.0839322	0.0679561
0.0815976	1.07		0.0642939	0.0686885	0.0562371	0.0263905	0.0318837	0.047219	0.0646601	0.0734493	0.0572442	0.070016	0.0332113	0.030602	0.0285878	0.0578851	0.0496452	0.0514763	0.0401236	0.0135729	0.0351797	0.0475853	0.0688716	0.052575	0.0555047	0.03962	0.0515221	0.0752804	0.0507439	0.0392081	0.0368276	0.0540398	0.0562371	0.0736324	0.057702	0.0300526	0.0487297	0.0371939	0.0302358	0.0120623	0.0382925	0.0489128	0.0891966	0.0512932	0.00620279	0.0478141	0.047631	0.0809567	0.0755093
0.0823301	1.08		0.0574273	0.0410391	0.047219	0.0212634	0.0371939	0.0296407	0.0567865	0.0734493	0.0647974	0.0783474	0.0436027	0.0227283	0.026482	0.0539483	0.03962	0.047219	0.0405814	0.0149462	0.0280385	0.0533074	0.0542229	0.0419547	0.061181	0.03962	0.0463951	0.0756466	0.0711147	0.0342641	0.0319295	0.0468071	0.0573816	0.047219	0.0512932	0.0262074	0.0519341	0.0355001	0.0313344	0.00716411	0.0428244	0.0456168	0.0809567	0.0635615	0.0392081	0.0514763	0.0380179	0.0833371	0.0756466
0.0681849	1.09		0.0538567	0.0584344	0.0353628	0.00542458	0.0204395	0.0647059	0.0558709	0.0512932	0.0659419	0.072076	0.0437858	0.0306477	0.00991074	0.0549096	0.036141	0.0566033	0.0324331	0.013756	0.0197986	0.0331655	0.0468071	0.0529412	0.0425956	0.0344472	0.05523	0.0710689	0.071252	0.0192493	0.0214923	0.0359121	0.0415885	0.0447929	0.0420462	0.0259327	0.0393912	0.0351797	0.0275349	0.0143511	0.0434195	0.0448844	0.0745937	0.0749142	0.0502403	0.0371939	0.044152	0.0670863	0.066949
0.0630121	1.1		0.0459831	0.0402609	0.0311055	0.00180819	0.0166857	0.0343557	0.0467155	0.0423209	0.0745937	0.0718013	0.0458457	0.0295949	0.023827	0.0540856	0.0348135	0.0481804	0.0413596	0.00611124	0.0163653	0.0370108	0.0507439	0.0438773	0.0434195	0.0247425	0.0511101	0.0545892	0.0672236	0.0237812	0.022591	0.047219	0.0452506	0.0448844	0.0443351	0.0280385	0.0401236	0.0458915	0.0403525	-0.00176242	0.0359121	0.0550011	0.0736782	0.0644312	0.0459831	0.0325246	0.0346761	0.0674525	0.0599451
0.0431449	1.11		0.0423209	0.0401236	0.0364614	0.0123827	0.0296407	0.0438315	0.0438315	0.0503777	0.0578851	0.05523	0.0438315	0.034081	0.00148775	0.0442893	0.0490959	0.0423209	0.0225452	0.00093843	0.0108263	0.0348135	0.047219	0.0274891	0.0375601	0.0159533	0.040856	0.0465324	0.058938	0.0206226	0.0193408	0.030602	0.0359121	0.0439689	0.0371939	0.020531	0.0335317	0.0452506	0.0295033	-0.000801099	0.0362783	0.044152	0.0683223	0.061593	0.0574273	0.0351339	0.0430991	0.0734493	0.0599451
0.0530785	1.12		0.0558709	0.0403067	0.0333944	0.00656901	-0.0100481	0.0401236	0.0410849	0.0501946	0.044564	0.0515679	0.0178759	0.0141222	0.00606546	0.0409018	0.0247883	0.0393912	0.0388418	-0.00176242	-0.00583658	0.0258412	0.0225452	0.0413596	0.0295949	0.022179	0.0489128	0.0269398	0.0529412	0.0212634	0.0133898	0.0318379	0.0342641	0.0482261	0.0413596	0.0159075	0.0322499	0.0382925	0.0358206	-0.00492103	0.0186542	0.0437858	0.0575189	0.044152	0.0600366	0.020943	0.0247425	0.0555047	0.0426871
0.0500114	1.13		0.0383841	0.0232776	0.0296407	-0.00904097	-0.00926986	0.0227283	0.042504	0.0539025	0.0412222	0.0430533	0.0241932	0.0152209	-0.00574502	0.0377432	0.0230488	0.0359579	0.0202106	-0.0244678	-0.0323873	0.0107347	0.0317006	0.0280385	0.0346303	0.0263905	0.0399863	0.0445182	0.0452506	0.022179	0.0139391	0.0376974	0.0353628	0.0493706	0.0481804	0.00121309	0.0339895	0.0199817	0.0351797	-0.00748455	0.00469215	0.0426871	0.0519341	0.0612268	0.0536736	0.0216297	0.024651	0.0646601	0.0371939
0.0545892	1.14		0.0412222	0.0314717	0.0224079	-0.0259785	-0.0345846	0.00949874	0.0417716	0.0452506	0.0338064	0.0368276	0.0203479	-0.0157244	-0.0160906	0.0360952	0.0152209	0.025658	0.0113298	-0.0433738	-0.0447471	-0.00492103	0.0324331	0.0442435	0.0366445	0.0168688	0.0376059	0.034081	0.0434195	0.0160449	-0.00144198	0.0165484	0.0237812	0.0350423	0.0406729	-0.00807965	0.0148547	0.0159533	0.0264363	-0.0273518	-0.0258869	0.0256123	0.0542229	0.0619135	0.0514763	0.0172351	0.0179675	0.0558709	0.0368734
0.0375601	1.15		0.0338979	0.0133898	0.0185168	-0.0434653	-0.0465782	-0.00775921	0.0335317	0.0395743	0.033669	0.0258412	0.00533303	-0.0113756	-0.0298238	0.0219959	0.015404	0.00991074	0.00167086	-0.0671778	-0.0688258	-0.0183337	0.0371939	0.0154498	0.0309682	0.0120623	0.0120623	0.0542229	0.0452506	0.0196155	-0.00876631	0.0207141	0.030602	0.0237812	0.0268482	-0.0243305	-0.00675212	-0.00254063	0.0138933	-0.0501488	-0.0447929	-0.00840009	0.0456626	0.0468986	0.049279	0.013756	0.0225452	0.0478141	0.0307851
0.0244678	1.16		0.0229114	0.0142138	0.0119249	-0.0615015	-0.065301	-0.0440146	0.0232776	0.0470817	0.0249714	0.0337148	0.0208972	-0.0246967	-0.0466697	0.00460059	-0.00624857	0.00409705	-0.0186084	-0.0867704	-0.0788968	-0.0393454	0.0124742	0.0134813	0.0351797	0.00482948	-0.00469215	0.044152	0.0442893	0.0120623	-0.050103	0.0079881	0.00643168	0.0267567	0.00368505	-0.0582513	-0.0164569	-0.0177386	-0.00473793	-0.0627832	-0.0468071	-0.0248798	0.0530785	0.0523919	0.0368276	0.0176471	-0.00125887	0.058938	0.0236896
0.0159533	1.17		0.00624857	-0.0138933	-0.00235752	-0.0851225	-0.0658961	-0.0477684	0.01458	0.0355001	0.0338979	0.0392081	0.00885786	-0.0461204	-0.0732204	-0.00272374	-0.0259785	-0.0128862	-0.0358663	-0.100137	-0.087274	-0.0459373	0.0144884	-0.00473793	0.0254749	-0.00656901	-0.00510414	0.0309682	0.0370108	0.00102998	-0.0506523	-0.0113756	0.00386816	-0.00345617	0.00789654	-0.0631495	-0.0471733	-0.0438315	-0.0224994	-0.0770657	-0.0627832	-0.0276265	0.0512932	0.0536736	0.0420005	-0.00583658	-0.0051957	0.0550011	0.0283131
0.00679789	1.18		0.00890364	-0.0104143	-0.0135271	-0.0867704	-0.0803616	-0.0615015	-0.00702678	0.0237812	0.0271229	0.0344015	0.0206226	-0.0570153	-0.087686	-0.0146258	-0.0503319	-0.029366	-0.0517968	-0.117166	-0.0832914	-0.0591211	-0.0123827	-0.0143511	0.0197986	-0.0199359	-0.027718	0.017052	0.0392538	-0.0230945	-0.0709316	-0.0312886	-0.0188373	0.00890364	-0.0181048	-0.074136	-0.0711147	-0.0690089	-0.0409018	-0.0941863	-0.0768826	-0.0465324	0.0418631	0.0568322	0.0404898	-0.0142138	-0.0203021	0.0311971	0.0120623
-0.00986496	1.19		-0.0241474	-0.023415	-0.0278096	-0.104669	-0.0678187	-0.0633326	-0.0221332	0.022179	0.0229114	0.0218128	-0.00926986	-0.0777066	-0.0970245	-0.0444724	-0.0664454	-0.0583886	-0.0701076	-0.092813	-0.0517968	-0.0748684	-0.0322042	-0.0331197	0.000205997	-0.0477226	-0.0503319	0.017052	0.0320668	-0.0235981	-0.0814603	-0.0373312	-0.036965	-0.00872053	-0.0290913	-0.0937743	-0.0898833	-0.0820096	-0.0561913	-0.105127	-0.0721218	-0.0566949	0.0320668	0.0490959	0.0428702	-0.0263447	-0.0272602	0.0212634	0.0181506
-0.0228199	1.2		-0.0409476	-0.0440146	-0.0553216	-0.10293	-0.0552758	-0.0715724	-0.0506981	-0.00743877	0.0234607	0.0127947	-0.0161822	-0.0922637	-0.0880522	-0.0618677	-0.0761044	-0.0604028	-0.0745022	-0.0812772	-0.00894942	-0.0457542	-0.0470359	-0.0506981	-0.0250629	-0.0622797	-0.0699702	-0.000343328	0.0207141	-0.055642	-0.0833829	-0.0599908	-0.0563745	-0.0235981	-0.0517968	-0.0838407	-0.0924468	-0.0977569	-0.0761501	-0.103159	-0.0623255	-0.0649805	0.015404	0.047219	0.03962	-0.0372854	-0.0514305	0.00350195	0.0116045
-0.0509728	1.21		-0.0544976	-0.0649805	-0.058526	-0.0814603	-0.0281758	-0.0591211	-0.0582513	-0.0117876	0.00693522	-0.000892653	-0.0274434	-0.0937285	-0.0836118	-0.0721218	-0.0865873	-0.0871366	-0.0927214	-0.0406729	0.0285878	-0.0191119	-0.0651637	-0.0645686	-0.04374	-0.0693751	-0.0842069	-0.00647746	-0.00400549	-0.0670405	-0.0689174	-0.0764248	-0.0703822	-0.0402609	-0.0681392	-0.0631495	-0.0613184	-0.0867704	-0.0862211	-0.0839322	-0.0189746	-0.0728542	-0.0206683	0.0267567	0.0215839	-0.0563287	-0.055642	-0.0224994	0.000114443
-0.0633326	1.22		-0.0693751	-0.0864958	-0.0695583	-0.0411765	0.00148775	-0.0195239	-0.0674525	-0.0257954	0.00872053	-0.0168231	-0.034081	-0.0523919	-0.035317	-0.079263	-0.0761501	-0.0857633	-0.0908904	0.00460059	0.0439689	0.0149462	-0.0791257	-0.0614099	-0.0622339	-0.0897002	-0.0748684	-0.0327535	-0.0236896	-0.0829252	-0.0402609	-0.0814603	-0.0823301	-0.0574731	-0.0829252	-0.0314717	-0.0358663	-0.0754177	-0.082742	-0.0497826	0.0108263	-0.0571069	-0.026894	0.0143053	0.0130236	-0.0722133	-0.0669947	-0.0444724	-0.0246967
-0.0963836	1.23		-0.0668116	-0.0891508	-0.0838407	0.00771344	0.0329824	0.0216297	-0.0771572	-0.0493248	-0.0138018	-0.0309224	-0.0593042	-0.0265278	0.0115587	-0.0740902	-0.0528496	-0.0701991	-0.0576562	0.0467155	0.0562371	0.0545434	-0.0737697	-0.0660792	-0.0823758	-0.0913481	-0.0712062	-0.0593042	-0.038613	-0.0912108	0.00373083	-0.0764706	-0.103067	-0.0671778	-0.0862211	0.0210803	0.00807965	-0.040444	-0.0635157	0.00244907	0.0436027	-0.0173724	-0.0459373	-0.00885786	-0.00968185	-0.0780728	-0.0671778	-0.0591211	-0.0392996
-0.0834745	1.24		-0.0715724	-0.0850767	-0.0820096	0.0383841	0.0628748	0.0441978	-0.0666285	-0.0602197	-0.03019	-0.0422751	-0.0735409	0.0130694	0.0368276	-0.0479515	-0.0243305	-0.0367819	-0.0194324	0.054406	0.0729	0.063241	-0.0607691	-0.0699702	-0.0875486	-0.0794003	-0.028542	-0.0689631	-0.0623255	-0.0994049	0.0368276	-0.0474022	-0.0734035	-0.0582513	-0.0776608	0.0284962	0.0453422	-0.00748455	-0.0378347	0.0236439	0.0706569	0.00803387	-0.058938	-0.0118791	-0.0100481	-0.0875486	-0.0653468	-0.061593	-0.0550927
-0.0765164	1.25		-0.0402609	-0.0580224	-0.0571069	0.056054	0.0636988	0.0613642	-0.0479515	-0.0702449	-0.0497826	-0.0788968	-0.0807279	0.0458	0.0651179	-0.00510414	0.0236439	-0.00180819	0.0144884	0.0747311	0.0806363	0.0734951	-0.0259785	-0.0177386	-0.0895171	-0.0421378	-0.000526436	-0.0829252	-0.0688258	-0.0765164	0.0478141	-0.00986496	-0.0519799	-0.0359121	-0.0494621	0.0468986	0.0545892	0.0338979	0.0128405	0.0588006	0.0646601	0.0360952	-0.068368	-0.0250629	-0.0424582	-0.0770657	-0.0354543	-0.0534447	-0.0863584
-0.0376974	1.26		-0.0029984	-0.0175555	-0.0274434	0.0656214	0.078027	0.0553216	-0.00455482	-0.0821927	-0.065713	-0.0787137	-0.0845274	0.0686885	0.0678187	0.0194324	0.0302358	0.0152667	0.0277638	0.094873	0.0668574	0.074548	-0.00125887	0.0128405	-0.0729458	-0.012932	0.0379263	-0.0864042	-0.0848936	-0.0466697	0.0725795	0.00551614	-0.0333486	-0.000709545	-0.016228	0.0498283	0.0727169	0.0282216	0.0331655	0.0530327	0.0859007	0.0538567	-0.0917144	-0.0452049	-0.0561456	-0.0591211	0.000343328	-0.0530785	-0.0798123
-0.00711833	1.27		0.0321126	0.00629435	0.00908675	0.0755093	0.0838865	0.0750515	0.0317464	-0.0908446	-0.0801785	-0.069192	-0.0884184	0.0859464	0.0760128	0.0417716	0.0629206	0.0461662	0.0520256	0.0891966	0.0630579	0.05935	0.0315175	0.0463493	-0.0358206	0.0317464	0.0600824	-0.0544518	-0.0754635	0.00867475	0.0901122	0.0403067	0.00830854	0.0355001	0.0166857	0.0382925	0.0863127	0.0559167	0.0494621	0.056466	0.0725338	0.0641566	-0.0719387	-0.0732204	-0.0743648	-0.0159075	0.0443351	-0.01252	-0.0605859
0.0185168	1.28		0.0547723	0.0431907	0.0452506	0.0765164	0.0791714	0.0689174	0.044152	-0.0671778	-0.0840238	-0.0721218	-0.0606775	0.0749142	0.0871824	0.0536736	0.0652094	0.0608148	0.0591669	0.0738155	0.0681392	0.0686885	0.0352255	0.0595331	-0.00904097	0.0601282	0.0620966	-0.0447471	-0.0635157	0.0309682	0.0820554	0.0440146	0.0254749	0.0432364	0.0327077	0.0397574	0.0729	0.0685054	0.0630121	0.0706569	0.0940948	0.0608148	-0.050515	-0.0651637	-0.0849393	0.014992	0.0701534	0.00949874	-0.033257
0.0438315	1.29		0.058938	0.0558709	0.05935	0.0668574	0.0662165	0.0659419	0.0676814	-0.0323415	-0.0710231	-0.0388876	-0.0110552	0.0869993	0.0749142	0.0578851	0.0642023	0.0559625	0.0562371	0.0685054	0.0582055	0.0677272	0.0674067	0.0736782	0.0291829	0.0734493	0.058938	0.000205997	-0.0324788	0.050927	0.0910277	0.0558709	0.0254749	0.0617304	0.0573358	0.0534905	0.0691463	0.0695125	0.0679561	0.0815061	0.0833371	0.0690547	-0.0140307	-0.0818265	-0.0934081	0.0482261	0.0749599	0.0510185	-0.0115129
0.0500114	1.3		0.0673152	0.0654383	0.0678187	0.071252	0.0490959	0.0431449	0.0614099	0.00432593	-0.0382467	-0.0172351	0.0303273	0.0774777	0.0631952	0.0604486	0.0538567	0.0587091	0.059762	0.0598993	0.0530785	0.0635615	0.0432364	0.0676814	0.0438773	0.0815061	0.0676814	0.0380179	-0.00125887	0.0652094	0.0705196	0.0482261	0.0355001	0.0610437	0.0754635	0.0551385	0.0686885	0.0578851	0.0596246	0.0512932	0.0694209	0.0639734	0.0120623	-0.0523919	-0.0832456	0.064477	0.0769284	0.0648432	0.0268482
0.0486839	1.31		0.0569696	0.0568322	0.0617304	0.0706111	0.0641108	0.0538567	0.0613642	0.0251545	-0.00437171	0.0251087	0.0501488	0.0718013	0.0555505	0.047631	0.0519341	0.0618677	0.0461662	0.0691005	0.050103	0.0564202	0.0569696	0.0750973	0.066125	0.0939574	0.0647974	0.0530785	0.0291371	0.0668574	0.0678187	0.0398032	0.0500114	0.0486839	0.0697871	0.0392538	0.0679561	0.0462577	0.069604	0.0631952	0.0666743	0.0526665	0.0379263	-0.0124285	-0.0495537	0.0771572	0.0760128	0.0699702	0.0406729
0.0476768	1.32		0.0564202	0.0624628	0.0627375	0.0569696	0.0536736	0.0580682	0.058938	0.049279	0.0342641	0.0402609	0.0530785	0.054406	0.0512932	0.0516594	0.0561456	0.0538567	0.0399405	0.0587549	0.0450675	0.0542687	0.0542229	0.0593042	0.0596246	0.0851682	0.0584344	0.0555047	0.0382925	0.0719844	0.0754635	0.0368276	0.0236439	0.0584344	0.0622797	0.0471733	0.0421378	0.0631952	0.0573358	0.0498283	0.061593	0.0432364	0.0382925	0.00276951	-0.0129778	0.0846647	0.0807736	0.0749142	0.0501946
0.0344472	1.33		0.0527581	0.0479515	0.0577478	0.0621424	0.0540856	0.047219	0.0641108	0.0542687	0.04168	0.0413596	0.0769284	0.058938	0.0516594	0.0457542	0.052575	0.0381094	0.0426871	0.0549554	0.0436027	0.0435569	0.0452506	0.0645228	0.0571069	0.081735	0.0540398	0.069604	0.0333486	0.0650263	0.0619135	0.0368276	0.0320668	0.0576104	0.0566033	0.0440146	0.0403067	0.0395743	0.0454337	0.0401694	0.0458	0.0478141	0.0470817	0.0353628	0.0120623	0.0798581	0.0757839	0.0612268	0.0458915
0.0384756	1.34		0.0434195	0.0478599	0.0615473	0.052575	0.0518883	0.0489128	0.0548638	0.0637446	0.0596246	0.0617304	0.0706569	0.0647517	0.0522087	0.0468986	0.0495079	0.0394369	0.0397574	0.0423209	0.0398947	0.056054	0.0530327	0.0537194	0.0529412	0.0546349	0.0479057	0.0557336	0.056054	0.0678187	0.0581598	0.0337148	0.0412222	0.058938	0.0467155	0.0426871	0.0537652	0.0541772	0.056054	0.0194324	0.0530785	0.0390249	0.0474937	0.0664912	0.0434195	0.0673152	0.0598993	0.0692378	0.0465324
0.040856	1.35		0.0392081	0.0435111	0.0520256	0.0522087	0.0430533	0.0392996	0.0474479	0.0465324	0.0637446	0.0689631	0.0647974	0.0529412	0.0360952	0.049279	0.050103	0.0392081	0.0319753	0.0361868	0.0417258	0.0347677	0.0351797	0.0584802	0.0399405	0.0686885	0.0415885	0.0544976	0.0355001	0.0683223	0.0490959	0.0436484	0.0412222	0.0371939	0.0533532	0.0382925	0.0405356	0.0428702	0.0371939	0.027306	0.0366445	0.0368276	0.0443351	0.0723507	0.0494621	0.0633783	0.0675898	0.0674067	0.0518425
0.0483635	1.36		0.0383383	0.0383841	0.0439689	0.0466239	0.0417716	0.0329824	0.0322499	0.0470817	0.0569696	0.0597162	0.069604	0.0349966	0.042504	0.0557794	0.0398947	0.0403525	0.0291371	0.0391623	0.0224079	0.0436027	0.0309682	0.0410849	0.0519341	0.0681392	0.0428702	0.0508354	0.0317006	0.0465782	0.0577478	0.0237812	0.0363241	0.0185168	0.0604486	0.0392538	0.0285878	0.0458	0.0369192	0.0280385	0.0607233	0.0353628	0.0417258	0.0624628	0.0598993	0.0569696	0.0540398	0.0653925	0.0383841
0.0313344	1.37		0.0428244	0.0358206	0.0398032	0.042504	0.0417258	0.0397574	0.0445182	0.0456626	0.0639734	0.0536736	0.0529412	0.0427329	0.0247425	0.0461662	0.0311513	0.0360952	0.0326619	0.0286793	0.0252003	0.0344472	0.0324331	0.0430533	0.0421836	0.047219	0.0332113	0.0542229	0.0282216	0.0556878	0.0403067	0.028542	0.0430533	0.0241016	0.0342641	0.0397574	0.0405356	0.044152	0.03962	0.00569925	0.0469444	0.022591	0.0292287	0.0542229	0.0681392	0.0516594	0.0540398	0.0602655	0.0515679
0.0370108	1.38		0.0359121	0.0280842	0.0394369	0.0390249	0.0351797	0.0338064	0.0397574	0.0452506	0.0512932	0.0417716	0.0614099	0.0478141	0.017052	0.0485466	0.037377	0.0500114	0.0218128	0.0292287	0.0304189	0.0443351	0.0295949	0.0494621	0.0384298	0.0514763	0.0338064	0.0370565	0.0330282	0.0500114	0.0362325	0.0227283	0.0280385	0.00720989	0.0485924	0.0324788	0.0442893	0.0445182	0.0291371	-0.000892653	0.0485466	0.020531	0.0335317	0.0672236	0.0725338	0.044152	0.04168	0.0551843	0.0368734
0.022591	1.39		0.0351339	0.0163195	0.0376516	0.047219	0.0332113	0.0360037	0.0377432	0.0415885	0.0522087	0.025658	0.0463951	0.0360952	0.0233234	0.0496452	0.0410391	0.0296407	0.0192493	0.0258869	0.0296407	0.0324331	0.0315633	0.0463493	0.0364614	0.0489128	0.035729	0.040032	0.0329824	0.0439231	0.0353628	0.0280385	0.0208972	0.0192493	0.0537652	0.0163195	0.0276722	0.0419547	0.0368276	0.0176013	0.0420005	0.0291371	0.0302358	0.0498283	0.0613642	0.0458	0.0499199	0.0447013	0.0388418
0.0299153	1.4		0.0317006	0.0283131	0.0396658	0.0423209	0.0327077	0.0395285	0.036141	0.0401236	0.0388418	0.0394827	0.0267567	0.0340352	0.0120623	0.0335317	0.0349966	0.0370108	0.0247425	0.0295491	0.0309682	0.0317006	0.0351797	0.0403525	0.0420462	0.0399405	0.0401694	0.0335317	0.0230945	0.0394369	0.0298695	0.0203479	0.0436027	0.0295033	0.0482261	0.0236439	0.0349966	0.0410849	0.0369192	-0.0019913	0.0225452	0.0232776	0.0263905	0.0487755	0.0523919	0.0349966	0.0458	0.0333486	0.0494621
0.0364614	1.41		0.0176013	0.0313802	0.0366445	0.0339437	0.0278553	0.0328908	0.0323415	0.0370565	0.0451591	0.0330282	0.0459831	0.0267567	0.0271229	0.033669	0.023003	0.0296407	0.0181506	0.0251545	0.0236439	0.0258412	0.0326162	0.0381552	0.0392081	0.0405356	0.0275349	0.0417258	0.0282216	0.0413596	0.0313802	0.0271687	0.0338979	0.0184253	0.0325704	0.020531	0.0365072	0.0512932	0.0375601	0.00432593	0.0362783	0.033257	0.0271229	0.0359121	0.0443351	0.0241474	0.0267567	0.0413138	0.0417716
0.0442893	1.42		0.0280385	0.0403067	0.0339437	0.0330739	0.0320668	0.0331655	0.030602	0.0303731	0.044152	0.04374	0.0287709	0.0273976	0.028954	0.0279011	0.0226368	0.0327993	0.0175555	0.022179	0.0232776	0.0335317	0.0384756	0.0413596	0.0362783	0.0349966	0.0348135	0.0348592	0.0196155	0.0443351	0.0349966	0.028954	0.0346303	0.0203479	0.0331655	0.021355	0.0370565	0.027306	0.0426871	0.0133898	0.0465324	0.0274891	0.0349966	0.0365072	0.0327993	0.0201648	0.0333486	0.0234607	0.0265736
0.0340352	1.43		0.00716411	0.0140307	0.0248798	0.0213092	0.0350423	0.0260243	0.0365072	0.0274891	0.0302358	0.0368276	0.0208972	0.0262074	0.0104601	0.0298695	0.02607	0.0291371	0.017052	0.00881209	0.0249256	0.0194781	0.0342641	0.0174182	0.0371939	0.0344472	0.0395743	0.0329824	0.0243763	0.0383841	0.0302358	0.0075761	0.0278553	0.0183337	0.0172351	0.0163195	0.0362783	0.0355001	0.044152	0.0132067	0.0157702	0.0267567	0.034081	0.0346761	0.0295033	0.0119707	0.0309682	0.036553	0.0300984
0.0404898	1.44		0.00991074	0.0265736	0.0352255	0.0390249	0.0150378	0.0237812	0.0388418	0.0302815	0.0522087	0.0413596	0.0214466	0.00936141	0.0209888	0.0304189	0.0105516	0.0271229	0.0174182	0.0176471	0.0247425	0.0152209	0.00991074	0.0344472	0.0437858	0.010277	0.0181506	0.0365988	0.0324331	0.029366	0.0284504	0.0257038	0.0181506	0.00121309	0.0105974	0.0201648	0.0319295	0.0183337	0.0413596	0.0123369	0.0344472	0.0324331	0.0397574	0.0305104	0.0349966	0.0199817	0.027306	0.0360037	0.0386587
0.0366445	1.45		0.0263905	0.00986496	0.0324331	0.0330739	0.0300526	0.0258412	0.0267567	0.0267567	0.0478141	0.0364614	0.0148547	0.022179	0.0245594	0.0117418	0.0349966	0.0141222	0.00542458	0.000755322	0.0200275	0.0279011	0.0185168	0.0268482	0.0254749	0.0197986	0.0340352	0.0317464	0.00867475	0.0328908	0.027718	0.023003	0.0278553	0.0150378	0.018883	0.0230488	0.031426	0.0291371	0.0243763	0.00954452	0.0287709	0.0403983	0.033257	0.0397574	0.0335317	0.0313344	0.0300984	0.0452506	0.0349966
0.0284047	1.46		0.0241932	0.025658	0.0218128	0.00981918	0.020531	0.0110094	0.0202106	0.0262074	0.0470817	0.0218128	0.0206226	0.0133898	0.0106432	0.0134813	0.011284	0.0127947	0.0116045	0.0243763	0.00986496	0.0214923	0.0233234	0.0117876	0.0210803	0.0251087	0.0296407	0.0295033	0.022179	0.0259327	0.0379263	0.0202106	0.0346303	0.015404	0.0329824	0.0263905	0.0237812	0.0349966	0.0254749	0.0115587	0.0258412	0.0106432	0.0338979	0.0349966	0.0105516	0.0192493	0.0394827	0.0271229	0.0317006
0.0198444	1.47		0.0223621	0.0227283	0.0276722	0.0230945	0.0199817	0.0327993	0.0216297	0.0259327	0.0349966	0.0377432	0.0382925	0.0192493	0.0170977	0.0244678	0.0280385	0.00606546	0.00423438	0.0159533	0.0123827	0.0272145	0.00496681	0.0156786	0.0252003	0.0270314	0.0269398	0.025658	0.0229114	0.0243763	0.0372396	0.0161364	0.0203479	0.00386816	0.0143053	0.0166857	0.020531	0.0267109	0.0304646	0.0167315	0.0321126	0.0247425	0.0265736	0.0272145	0.0229114	0.0203479	0.0348135	0.0267567	0.0379263
0.0224079	1.48		0.0268482	0.0167315	0.0235523	0.025658	0.0165484	0.0210803	0.0132067	0.0386587	0.0258412	0.0317006	0.0249714	0.0178759	0.0218128	0.0259785	0.0192493	0.0216297	0.0146716	0.00913253	0.0110094	0.0120623	0.0124742	0.0161364	0.0168688	0.0280385	0.022591	0.0255665	0.0203479	0.0196613	0.0208057	0.00945296	0.00643168	0.00643168	0.0294118	0.0176013	0.0184253	0.0179217	0.019295	0.0136645	0.0337148	0.0120623	0.0147631	0.0295033	0.027718	0.0223621	0.0277638	0.0192493	0.0387503
0.0223621	1.49		0.0260243	0.0119249	0.0186084	0.0117876	0.0181506	0.0269398	0.0168688	0.0204852	0.0337606	0.0357748	0.0286336	0.0203479	0.0110094	0.0172808	0.0176013	0.0218128	0.00331884	0.0148547	0.00679789	0.0222248	0.017052	0.00753033	0.0177844	0.0317006	0.0178759	0.022179	0.0313344	0.0214466	0.0212634	0.00281529	0.0057908	0.00862898	0.018883	-0.00492103	0.0131151	0.0230945	0.0138476	0.0216297	0.0343557	0.00936141	0.0172351	0.0362783	0.0389334	0.0183337	0.0342641	0.0161364	0.033669
0.0284504	1.5		0.0218128	0.00991074	0.0196613	2.28885e-05	0.0159533	0.0143053	0.0117876	0.0166857	0.0320668	0.0251087	0.0241932	0.0262531	0.0262074	0.0149004	0.0190661	0.017052	0.0185626	-0.00157931	0.0138476	0.0179217	2.28885e-05	0.00148775	0.00872053	0.0251087	0.0181506	0.0157702	0.0169146	0.00533303	0.00867475	0.00341039	-0.00235752	0.00908675	0.0140307	0.0126574	-0.0019913	0.017052	0.0100938	0.010277	0.0227283	0.0186999	-0.00308995	0.044152	0.0203479	0.0149004	0.0327993	0.0233692	0.0163195
0.0105058	1.51		0.0227283	0.00716411	0.0135729	0.0139391	0.0057908	0.0115587	-0.0115129	0.0203479	0.0326619	0.0265736	0.0231403	0.0148547	0.00487526	0.00121309	0.015404	0.0186999	-0.00125887	0.0185168	0.0139391	0.00341039	-0.00254063	0.00899519	0.00592813	0.00661479	0.0207141	0.021355	0.0181506	0.018883	0.0269398	-0.0085832	0.00167086	0.00093843	0.0222248	0.0100023	-0.00217441	0.00981918	0.00844587	0.0135729	0.0214923	0.0130236	0.00844587	0.023415	0.0218128	0.00647746	0.0291829	0.0108263	-0.00363928
0.0130236	1.52		0.0130236	0.0118334	0.0166857	0.0122911	0.0126574	0.0105516	0.00844587	0.0212634	0.0263905	0.0315633	0.0200275	0.0251545	0.0164111	0.000297551	0.00693522	0.0150378	0.00405127	0.0176013	0.00167086	0.0130236	-0.00473793	0.0091783	0.00725566	0.0165026	0.0259327	0.017052	0.00926986	0.0108263	0.0165026	-0.00263218	-0.00821698	0.00881209	0.00386816	0.0171435	-0.00551614	0.00167086	0.0126574	0.0148547	0.0216297	0.014992	0.0135271	0.0216754	0.030602	0.00679789	0.0243763	0.0143053	0.00130465
0.0216297	1.53		0.00386816	0.000343328	0.020119	0.0104601	0.0126574	-0.000892653	0.00643168	0.00954452	0.0204395	0.00936141	0.00441749	0.020943	0.00936141	-0.00762188	0.00936141	0.0111925	-0.00157931	0.0108263	0.0126574	0.0139849	-0.00748455	0.00112154	0.00734722	0.0120623	0.0172351	-0.00473793	0.010277	0.0189746	0.0135729	-0.00428016	0.00963607	0.0152209	0.0117418	0.0251087	0.0029984	0.00148775	0.013756	0.000297551	0.0203479	0.0117876	0.00615702	0.0225452	0.00167086	0.0148547	0.0199817	-0.00510414	0.00167086
0.025658	1.54		0.0126574	-0.00107576	0.00771344	-0.00437171	0.0132067	0.0100938	-0.00455482	0.0108721	0.0222248	0.00551614	0.0254749	0.015816	0.00679789	0.00826276	0.00148775	0.0172351	0.0161364	0.00336461	0.00725566	0.0225452	-0.00217441	0.0182422	0.0104601	0.00936141	0.00318151	0.00606546	0.00899519	0.0113756	0.00611124	-0.00263218	0.00876631	0.0136187	0.0181964	0.0201648	0.00890364	-0.0129778	-0.00217441	0.00620279	0.0190661	0.01458	0.00386816	0.019295	0.0168688	0.00441749	0.00899519	0.00620279	0.00885786
0.0165484	1.55		0.00441749	-0.00473793	0.00794232	-0.0114672	0.0130236	0.00542458	0.0180133	0.0100938	0.0291371	0.00844587	0.0229114	0.0124742	0.0116503	0.0128405	0.0110094	0.00203708	0.0102312	0.0174182	0.0182422	0.0104601	0.00167086	0.0232776	0.0111925	0.0132525	0.00354772	0.00963607	0.0104601	0.0106889	0.00661479	0.00313573	0.00807965	-0.00144198	-0.00125887	0.0159533	-0.00492103	0.00514992	-0.000709545	0.00620279	0.0289998	0.0143969	0.00954452	0.0120165	0.00972763	0.00482948	0.0146716	-0.00675212	0.00881209
0.02813	1.56		0.00386816	-0.0193408	-0.00318151	0.00496681	0.00510414	0.00144198	0.00588235	0.0120623	0.0111925	0.0208972	0.030602	0.0135271	0.00945296	-0.00107576	0.0149462	0.00208286	0.00167086	0.0208057	0.0197528	0.00753033	0.000755322	0.0119249	0.00936141	0.0130236	0.00592813	0.00991074	0.0116503	-0.00125887	0.00391394	0.00551614	0.01458	0.00295262	0.00991074	0.0178759	0.00569925	-0.0132982	-0.00176242	0.00606546	0.0190661	-0.000480659	0.0130236	0.0139391	0.012108	0.00684367	0.0192493	-0.00473793	-0.00455482
0.0232776	1.57		0.0163195	-0.00963607	0.0035935	0.00725566	0.0185168	0.00203708	0.00203708	0.0147173	0.0116503	-0.00162509	0.0179217	0.015816	-0.00615702	0.0122911	0.0113756	0.0051957	0.011696	0.034905	0.0225452	0.0128862	0.000343328	-0.00382239	0.00460059	0.020531	0.00789654	-0.000343328	0.00753033	0.00954452	0.00936141	0.0024033	0.0168688	0.000205997	0.006981	0.0182422	0.00835431	-0.0153124	0.00551614	0.00936141	0.0147173	0.0117418	0.00249485	0.012932	-0.00972763	0.00949874	0.0227283	0.00647746	0.00482948
0.0234607	1.58		0.00734722	0.000205997	0.00514992	0.0165026	0.0218128	-0.00377661	0.0138018	0.0124742	0.00469215	-0.00437171	0.00954452	0.01458	0.00981918	-0.00524147	0.00972763	0.00112154	0.00514992	0.0215381	0.0313344	0.0176013	0.00844587	0.00830854	0.00588235	0.0163195	0.00881209	0.0113756	-0.00263218	0.00620279	0.00281529	-0.00601968	0.0104601	0.000572213	0.00583658	0.022179	0.00336461	-0.00601968	-0.0192035	0.0229114	0.026482	0.0159533	0.00716411	0.00368505	0.0100938	0.014992	0.0265278	0.00569925	-0.00231174
0.0196613	1.59		0.0120623	-0.00775921	0.00405127	0.0190661	0.0240101	-0.00162509	0.00620279	0.0150378	0.00350195	-0.00615702	-0.00180819	0.0236896	0.0163195	-0.00473793	0.0133898	0.000205997	0.00679789	0.0240101	0.0237812	0.0159533	0.00222019	-0.00803387	-0.00249485	0.0159991	0.00803387	0.00514992	0.0135271	0.0057908	0.00753033	-0.00125887	-0.00121309	-0.000526436	0.00112154	0.027306	0.00386816	-0.00840009	-0.0105974	0.0203479	0.0324331	0.0216297	-0.00345617	0.0047837	0.0189288	0.0184253	0.0152209	0.00807965	0.00620279
0.0203479	1.6		0.0134813	-0.00450904	-0.00121309	0.013756	0.0295033	-0.00016022	0.00643168	0.00766766	0.0138476	0.00514992	0.0127031	0.0322957	0.0208515	0.00148775	0.00826276	0.0105516	0.0153124	0.0111925	-0.00231174	0.0266194	-0.00180819	0.0101396	0.00167086	0.012932	-0.000297551	-0.00688945	0.00327306	0.0130236	0.00249485	0.00295262	-0.000480659	-0.0019913	-0.00601968	0.0207141	0.0132067	0.0097734	-0.0107805	0.00936141	0.0501946	0.0219959	-0.0154498	0.00386816	0.00881209	0.0113756	0.0143053	-0.00437171	0.0035935
0.0155871	1.61		0.0218128	-0.00693522	0.00116731	0.0135729	0.00734722	0.00373083	0.00313573	0.0126574	0.00327306	0.000343328	0.00615702	0.0269398	0.0208057	-0.0151751	0.0150378	-0.00931563	0.0189288	-0.00162509	-0.0212177	0.0210803	-0.00254063	-0.00492103	0.00908675	0.0194324	-0.0114214	0.000343328	0.0106432	0.00817121	0.0244678	-0.00437171	-0.00327306	-0.0029984	-0.0103685	0.0353628	0.0198444	0.00514992	-0.00400549	0.00826276	0.0458	0.0291371	0.00295262	-0.00249485	-0.00157931	0.00368505	0.0157702	-0.00688945	0.00130465
0.0219959	1.62		0.0219959	-0.00597391	-0.00121309	-0.00162509	-0.0204395	0.0130236	0.000343328	-0.00377661	-0.0162737	0.00130465	0.006981	0.0229114	0.0253376	0.0155871	0.018883	0.0127489	0.020119	-0.00725566	-0.0019913	0.0126574	0.00395972	-0.00391394	-0.00931563	0.0025864	0.0025864	0.00276951	0.00331884	-0.0118791	0.0243763	-0.00226596	0.000205997	-0.00162509	0.00130465	0.0325246	0.0156786	0.00533303	0.0120623	0.0149462	0.0415885	0.0300069	-0.0041886	0.00899519	0.00441749	0.0139391	0.00954452	-0.0175097	-0.00267796
0.0196155	1.63		-0.00345617	-0.0041886	0.0152209	-0.0113756	-0.0117418	0.00881209	0.00226596	-0.0063859	-0.00455482	-0.00345617	0.00881209	0.0282216	0.0179217	0.0181506	0.0351797	0.0146258	0.00391394	-0.00345617	-0.00144198	0.000343328	-0.00016022	-0.00231174	0.000205997	0.0120165	-0.00107576	0.00249485	0.00945296	0.0141222	0.022179	-0.00125887	-0.00931563	-0.00876631	0.00615702	0.0225452	0.00533303	0.0108263	0.00840009	0.00203708	0.0344472	0.0103685	-0.000114443	-0.00016022	0.00936141	-0.00624857	0.0130236	-0.00730144	0.00368505
0.0207599	1.64		0.0163195	-0.0118334	0.0214466	-0.0138933	-0.00107576	0.0132067	0.000297551	-0.00821698	-0.00304418	0.00208286	0.0075761	0.00643168	0.00753033	0.0156329	0.0262074	0.0209888	-0.0155413	-0.00107576	-0.00702678	-0.00785077	0.0106432	-0.00318151	-0.00180819	0.0300069	0.00130465	0.00661479	0.0110094	0.00807965	0.0234607	-0.0025864	0.00368505	0.00121309	0.00753033	-0.00556191	-0.0095903	-0.00272374	-0.00290684	-0.0097734	0.00734722	0.00972763	-0.0122911	0.00789654	0.00926986	0.00423438	0.0213092	-0.00249485	0.00276951
0.0320668	1.65		0.0213092	0.00093843	0.0202106	-0.0106889	-0.00711833	-0.0113756	0.000343328	-0.0107347	-0.00290684	0.00551614	0.0109178	0.0119707	-0.0138018	0.0148547	0.00789654	0.0179217	-0.0203021	0.000755322	-0.00968185	-0.0105974	0.0203479	0.00991074	-0.0164569	0.0353628	0.00899519	0.00432593	0.000343328	0.022179	0.0335317	0.0187457	0.0161364	0.00368505	0.00276951	0.00130465	-0.00675212	-0.024651	-0.0197528	-0.0177386	0.00496681	0.0227741	0.00148775	0.00373083	0.0025864	0.0196155	0.0222705	-0.00766766	0.00670634
0.0302358	1.66		0.0252461	0.00789654	-0.00455482	-0.00730144	-0.0085832	-0.0131609	-0.00469215	-0.00913253	0.00533303	0.00496681	0.0103685	0.0100023	-0.0102312	0.0035935	0.000251774	0.0024033	-0.0122454	-0.000801099	-0.00634012	-0.0110094	0.0127947	0.0139849	0.00203708	0.0278096	0.00844587	0.0024033	0.0024033	0.0174182	0.00112154	0.0120623	0.0141222	0.0120165	-0.0144427	0.00762188	-0.0109636	-0.0214008	-0.0343099	-0.0035935	0.0247425	0.0360952	0.00807965	-0.000892653	0.0179217	0.0117418	0.0237354	-0.0100481	0.00350195
0.0255207	1.67		0.00318151	0.015404	-0.00235752	-0.0125658	-0.00844587	-0.0208515	0.00441749	-0.00487526	-0.0063859	0.00167086	0.0172808	-0.00611124	-0.0272145	-0.018471	-0.0115129	-0.0221332	-0.00780499	-0.00711833	-0.00634012	-0.0146258	0.000755322	0.0149004	0.0141222	0.0286336	0.00496681	-0.00510414	0.00569925	-0.00281529	0.00533303	-0.00968185	0.0169146	0.0237812	-0.00945296	0.00496681	-0.00876631	-0.0194781	-0.0384298	-0.00492103	0.0119249	0.0236439	0.0057908	-0.00560769	-0.00263218	0.0284047	0.0326162	-0.0122454	0.010277
0.0152209	1.68		0.0115587	0.000663767	-0.0160906	-0.0177386	-0.0153582	-0.02607	0.0155871	-0.00656901	-0.0019913	-0.00162509	0.0133898	-0.00505837	-0.0107805	-0.0168231	-0.02607	-0.0138933	-0.00400549	-0.00583658	-0.00821698	-0.0173266	-0.0380636	0.0130236	0.00826276	-0.0114214	0.015404	-0.00629435	0.00322728	-0.00510414	0.0375601	-0.0170062	0.00313573	0.006981	-0.0275807	0.00867475	-0.00794232	-0.0261616	-0.0283589	0.00313573	0.013756	0.0120623	0.00286107	-0.00931563	0.00386816	0.00844587	0.0216754	-0.00382239	-0.00308995
0.00409705	1.69		-0.0085832	-6.86656e-05	-0.0104143	-0.00327306	-0.0142596	-0.0216754	0.0179217	-0.0111467	0.0126574	0.00936141	0.0179217	-0.00785077	-0.0188373	0.00189975	-0.00267796	-0.0173724	-0.0118791	-0.00725566	-0.0124285	-0.00894942	-0.028542	-0.00514992	0.000755322	-0.00766766	0.0150378	-0.00107576	0.00318151	-0.00629435	0.0368276	-0.0325704	-0.0111009	-0.00455482	-0.0155413	-0.00272374	-0.0095903	-0.0198901	-0.0250172	-0.00244907	-0.00125887	-0.000343328	0.0024033	-0.0085832	-0.00675212	0.027306	0.0159533	0.00606546	0.0249256
-0.00144198	1.7		-0.0140764	-0.0224994	-0.0182879	-0.0193408	-0.00400549	-0.018471	0.0139391	-0.00894942	0.00684367	0.00203708	-0.000663767	0.000572213	-0.0243305	-0.0115129	-0.0272602	-0.0160906	0.00318151	-0.0257496	-0.0358663	-0.000892653	-0.0312886	-0.0181048	-0.00730144	0.00899519	0.00464637	0.00313573	0.0203937	-0.0120165	0.0136187	-0.0233234	-0.00102998	-0.0157244	-0.00968185	0.00981918	0.00130465	-0.0197986	-0.0316091	-0.00272374	0.0141222	6.86656e-05	-0.000892653	-0.028542	0.00331884	0.00276951	0.00514992	0.000343328	0.0110094
-0.0035935	1.71		-0.00803387	-0.0325246	-0.0160449	-0.00876631	-0.000892653	-0.0215381	0.0025864	-0.00606546	-0.00327306	-0.00991074	0.00350195	-0.00588235	-0.0164569	-0.0230945	-0.0272602	-0.0193866	-0.0190204	-0.00308995	0.00514992	-0.00409705	-0.00780499	-0.00597391	-0.0265278	-0.00016022	-0.0129778	0.0117876	0.0260243	-0.00492103	0.0117876	-0.0173266	-0.00492103	-0.0124285	-0.00675212	0.00789654	-0.0111467	-0.0230945	-0.0321126	-0.0085832	0.00450904	0.00794232	0.00286107	-0.0107805	-0.0102312	-0.0230945	-0.0143969	-0.00492103	0.0331655
0.00093843	1.72		-0.0113756	-0.0176013	-0.0173724	-0.0282673	-0.0411307	-0.0260243	-0.00116731	0.00222019	-0.0170062	0.0130236	0.00148775	0.00368505	-0.0204395	-0.00743877	-0.00981918	-0.00913253	-0.018471	-0.0199359	-0.189128	-0.0122454	-0.0169146	-0.0115129	-0.0153582	0.00432593	-0.0187457	0.00753033	0.0159533	0.000297551	0.0148547	-0.0215381	-0.00748455	-0.0137102	-0.00382239	0.00899519	-0.00620279	-0.0259785	-0.0241474	-0.00382239	-0.00377661	0.0126574	-0.000892653	-0.0085832	0.00167086	-0.00894942	-0.0115129	-0.0164569	0.0288624
-0.00235752	1.73		-0.0114672	-0.0230945	-0.0113756	-0.0290913	0.00551614	-0.0168231	-0.0284962	0.00203708	0.00423438	0.0183337	0.0113756	-0.0019913	-0.0151751	-0.00913253	-0.0182879	-0.0131609	-0.00766766	-0.312451	-0.549668	-0.0107805	-0.00931563	-0.0169604	-0.0235981	-0.000892653	0.00244907	-0.00922408	-0.000892653	-0.00565347	0.00963607	-0.0160906	-0.00208286	-0.0113756	-0.0183795	0.00464637	-0.0106889	-0.0241474	-0.0263447	-0.0307393	-0.0051957	-0.0085832	0.0185168	-0.0108721	0.00313573	-0.0116503	-0.0126116	-0.0230945	0.0218128
0.00446326	1.74		-0.0129778	-0.0256123	-0.0100481	-0.00803387	-0.210002	-0.0137102	-0.014168	0.00991074	0.0174182	0.0189746	0.0119707	-0.0312886	-0.0356832	-0.00583658	-0.0113298	-0.0117876	-0.0344015	-0.42845	-0.47258	-0.0340352	-0.0295491	-0.0187457	-0.00748455	-0.0029984	-0.0190204	-0.00473793	-0.0047837	-0.0214008	-0.00363928	-0.0173266	-0.00785077	-0.00144198	-0.0183795	-0.0120623	-0.0261616	-0.0307393	-0.0256123	0.00350195	-0.0113756	0.00794232	0.0218128	-0.000114443	0.0103227	-0.00872053	-0.0117876	-0.0188373	-0.00991074
-0.00125887	1.75		-0.0147631	-0.0194324	-0.00711833	-0.303204	-0.570726	-0.0298238	-0.0157702	0.0128405	0.00844587	0.0218128	0.0105516	0.018883	-0.0223163	-0.015816	-0.0215839	-0.02813	0.00121309	-0.166239	-0.129435	-0.0203021	-0.0167773	-0.020119	-0.0186999	0.00766766	-0.00180819	-0.00881209	-0.0063859	-0.0122454	-0.0148089	-0.0278096	-0.0126116	0.000343328	-0.0198444	0.00734722	0.00377661	-0.0384298	-0.0160906	-0.0916686	0.0247883	0.006981	-0.00162509	0.00203708	0.0109636	-0.0124285	-0.0146258	-0.023415	0.00226596
-0.00322728	1.76		-0.0193866	-0.0176013	-0.0051957	-0.468093	-0.470657	-0.0162737	-0.0206683	-0.00455482	0.0219959	0.00611124	-0.00290684	-0.12591	-0.0891508	-0.0156786	-0.0334859	-0.0129778	-0.18217	-0.0495995	-0.0287251	-0.302472	-0.0131609	-0.0221332	-0.0176928	-0.00345617	-0.0134813	-0.00748455	-0.0148089	-0.0100481	0.00244907	-0.0142138	-0.00560769	-0.0257954	-0.0162737	-0.327375	-0.164408	-0.007393	-0.0485008	-0.411055	-0.0964752	0.000297551	0.00313573	0.00725566	-0.00254063	-0.0143511	-0.0106889	-0.0255207	0.00244907
-0.000663767	1.77		-0.0140764	-0.0206226	-0.0210346	-0.211238	-0.115106	-0.100641	-0.0121996	-0.0151293	0.0189288	-0.0155413	0.00203708	-0.481003	-0.516709	-0.0436027	-0.0228656	-0.0663081	-0.417647	0.0154955	0.0199817	-0.637011	-0.00986496	-0.0195697	-0.0079881	-6.86656e-05	-0.0162737	-0.0295491	-0.0181048	-0.00711833	-0.0713436	-0.0182879	0.00112154	-0.020119	-0.0363241	-0.510666	-0.526596	-0.17631	-0.00373083	-0.442367	-0.485855	0.00185397	-0.0181048	0.0113756	-0.0124285	-0.0182879	-0.00061799	-0.0283131	0.00276951
-0.00450904	1.78		-0.0177386	-0.0146258	-0.0319295	-0.0602197	-0.006981	-0.524125	-0.00382239	-0.0263447	-0.00437171	-0.00821698	0.0126574	-0.467819	-0.600801	-0.0336233	-0.07084	-0.00482948	-0.290204	0.0365072	0.0536736	-0.466995	-0.0451133	-0.0129778	-0.0155413	-0.0267109	-0.00872053	-0.0110552	-0.0219501	-0.0481346	-0.48883	-0.0334859	0.00176242	-0.0156329	0.00318151	-0.2393	-0.521378	-0.516892	-0.178141	-0.130991	-0.475692	0.00295262	-0.0278096	0.00606546	-0.0170062	-0.0289082	-0.0075761	-0.0276265	0.00830854
-0.0286336	1.79		-0.0221332	-0.0151751	-0.0172351	0.00753033	0.0237812	-0.601442	-0.014992	-0.0194324	-0.0100481	-0.0231403	0.0025864	-0.132593	-0.234676	-0.345411	-0.414168	-0.198604	-0.0986725	0.0507439	0.066125	-0.085214	-0.0168231	-0.0289998	-0.0131609	-0.0205768	-0.0165942	-0.0294118	-0.0120623	0.0234607	-0.544175	-0.0195697	-0.00913253	-0.013344	-0.173289	-0.0457542	-0.140787	-0.518494	-0.464294	-0.0246967	-0.126871	-0.0155413	-0.0160906	-0.00693522	-0.00194553	-0.00551614	-0.000526436	-0.0303273	-0.00945296
-0.0131609	1.8		-0.0268482	-0.0311971	-0.217327	0.0306935	0.0639277	-0.219707	-0.0180591	-0.0212177	-0.00812543	-0.013344	-0.00551614	-0.0292744	-0.0204852	-0.576768	-0.53772	-0.502426	-0.00382239	0.0467155	0.0613642	0.0295033	-0.188716	-0.0413596	-0.0148089	-0.0629664	-0.00666056	-0.0172351	-0.0260243	-0.16569	-0.192424	-0.142802	-0.0123827	-0.0391623	-0.431334	0.0135729	-0.0085832	-0.138361	-0.428267	0.0308309	-0.00601968	0.00130465	-0.0182422	-0.0187457	-0.00968185	-0.0272602	-0.0135729	-0.0245136	-0.0121996
-0.080911	1.81		-0.0283589	0.00661479	-0.444381	0.0464408	0.0752804	-0.0254292	-0.0127489	-0.0160449	-0.00872053	-0.0226825	-0.00995651	0.0196155	0.0322499	-0.30705	-0.203731	-0.419799	0.0126574	0.0538567	0.0646601	0.0639734	-0.547654	-0.00876631	-0.0392996	-0.409361	-0.0444724	-0.0296407	-0.0160449	-0.448959	-0.0204395	-0.497757	-0.0526665	0.00167086	-0.336622	0.0465324	0.0423209	-0.0157702	-0.118265	0.042092	0.042504	-0.158869	-0.018471	-0.0342184	-0.0129778	-0.0178759	-0.00322728	-0.0114214	0.00670634
-0.463378	1.82		-0.365278	-0.108377	-0.244335	0.0494621	0.0698787	0.0398032	-0.0101854	-0.0143511	-0.0230945	-0.0211719	-0.0142596	0.0566949	0.0631952	-0.0479515	-0.0380636	-0.0928588	0.0157702	0.0371939	0.066949	0.0815061	-0.532273	-0.187984	0.00441749	-0.504074	-0.00176242	-0.0185626	-0.00949874	-0.369673	0.0208972	-0.549805	-0.395125	-0.213298	-0.080911	0.0716182	0.0564202	0.0247425	-0.0446555	0.0456168	0.0594415	-0.577775	-0.0168231	-0.0323873	-0.00125887	-0.000892653	-0.0311971	-0.0239643	-0.00803387
-0.55626	1.83		-0.551316	-0.436324	-0.0787137	0.0498283	0.0548638	0.0617304	-0.0391623	-0.0113756	-0.0122454	-0.0219501	-0.261456	0.061181	0.0754635	0.02607	0.0193408	-0.0101396	0.017464	0.0456626	0.0490959	0.0839322	-0.149577	-0.518997	-0.197002	-0.166423	-0.238933	-0.0126116	-0.0201648	-0.102792	0.0439689	-0.170039	-0.526596	-0.495651	-0.014992	0.0723964	0.0675898	0.0500572	0.0169604	0.0498283	0.0829709	-0.559281	-0.0245136	-0.0296407	-0.00620279	-0.285077	-0.467819	-0.044564	-0.0183795
-0.20341	1.84		-0.24342	-0.479904	2.28885e-05	0.0470817	0.0684596	0.0716182	-0.0191119	-0.0271687	-0.0127947	-0.0169146	-0.413527	0.0613642	0.058938	0.0578851	0.0393912	0.0292287	0.0365988	0.0431907	0.0450675	0.0857633	-0.0143053	-0.484161	-0.448959	-0.0232319	-0.558091	-0.0314717	-0.0492332	-0.0121996	0.0716182	-0.0354086	-0.203365	-0.367201	0.0304646	0.0783932	0.0750973	0.0479515	0.0172351	0.0500114	0.0762875	-0.158183	-0.0212177	-0.026894	-0.0135271	-0.496567	-0.591646	-0.0198444	-0.0303731
-0.00968185	1.85		-0.0326619	-0.127787	0.0280385	0.0443351	0.0648432	0.0749142	-0.330671	-0.0246967	-0.00565347	-0.0222248	-0.159007	0.0540398	0.0727169	0.066125	0.0437858	0.0522087	0.0260243	0.0496452	0.0527581	0.0891966	0.0395743	-0.116892	-0.32829	0.0258869	-0.443648	-0.0685512	0.00167086	0.0319753	0.0807736	0.0265736	-0.0378805	-0.0834745	0.049279	0.0694209	0.0549554	0.0548638	0.0301442	0.0622797	0.0692836	-0.00437171	-0.0203021	-0.0203021	-0.00524147	-0.276104	-0.262188	-0.27995	0.00469215
0.0264363	1.86		0.0371939	-0.0168231	0.0251087	0.0398032	0.0685054	0.0752804	-0.584596	-0.0216297	-0.0169604	-0.0283589	-0.0465324	0.0423667	0.0771115	0.0719844	0.044152	0.0571527	0.0311971	0.0375601	0.0493706	0.0835203	0.0471733	-0.0107805	-0.092401	0.0694209	-0.0863584	-0.0182879	-0.238476	0.0524376	0.0705196	0.0536736	0.0291371	-0.0085832	0.049279	0.0761959	0.0637446	0.0512932	0.0280385	0.0528496	0.0675898	0.0459831	-0.0218585	-0.0271229	-0.0203021	-0.0754635	-0.0272602	-0.591051	-0.207805
0.074548	1.87		0.0558709	0.0271687	0.0311513	0.037377	0.0551385	0.0595331	-0.347425	-0.0617762	-0.0146258	-0.0541772	0.0237812	0.0456626	0.0679561	0.0714351	0.061181	0.0603113	0.0315175	0.037377	0.0475853	0.0688716	0.0653925	0.0399405	-0.0107347	0.0741817	0.0161364	-0.269421	-0.460723	0.0500114	0.0761959	0.049279	0.0598077	0.0295033	0.0586175	0.0413596	0.0604486	0.0442893	0.0271229	0.0573358	0.0626459	0.0537652	-0.0475853	-0.0307393	-0.0333028	0.00116731	0.0296407	-0.443053	-0.49469
0.0807736	1.88		0.0659419	0.0496452	0.0384756	0.0348135	0.047219	0.0646601	-0.0554131	-0.0205768	-0.0334859	2.28885e-05	0.0523919	0.0435111	0.0578851	0.0573816	0.040856	0.0456168	0.0212634	0.0351797	0.0533074	0.0542229	0.0614099	0.058938	0.0187915	0.0820554	0.0388876	-0.55919	-0.254589	0.0445182	0.0597162	0.0699702	0.0646601	0.0462577	0.0416342	0.0503777	0.0419547	0.052575	0.0260243	0.0382925	0.0500114	0.0816892	-0.0449302	-0.0333028	0.00922408	0.0249256	0.0456168	-0.0829252	-0.423049
0.0765621	1.89		0.0812772	0.0630121	0.0558709	0.0318837	0.0296407	0.0567865	0.00725566	-0.147379	-0.0128405	-0.197917	0.0404898	0.0300526	0.0539483	0.0571527	0.0593042	0.057702	0.0165026	0.0280385	0.0331655	0.0468071	0.0670405	0.0647974	0.0154955	0.0526665	0.0715267	-0.405013	-0.0744564	0.0489128	0.0540398	0.0732662	0.0709316	0.0628748	0.0494621	0.0487297	0.0371939	0.0302358	0.0237354	0.0382925	0.0489128	0.0891966	-0.39366	-0.0120623	-0.183543	0.0247425	0.0706569	0.00322728	-0.0788968
0.0798581	1.9		0.0791257	0.0602655	0.0434195	0.0371939	0.0647059	0.0558709	0.0609979	-0.498398	-0.0537652	-0.456741	0.0505608	0.0285878	0.0549096	0.0448844	0.0514763	0.0485466	0.0135729	0.0197986	0.0370108	0.0507439	0.0569696	0.0674067	0.0278553	0.0571527	0.0743648	-0.0934081	0.000205997	0.0630121	0.0468071	0.0783017	0.0818723	0.0652552	0.0401236	0.0519341	0.0355001	0.0313344	0.0104601	0.0428244	0.0456168	0.0809567	-0.598924	-0.0266651	-0.451156	0.0482719	0.0809567	0.0493706	0.0101854
0.083154	1.91		0.058938	0.0600824	0.0373312	0.0204395	0.0343557	0.0467155	0.0551385	-0.506363	-0.40396	-0.327192	0.0399863	0.026482	0.0540856	0.0496452	0.047219	0.0401236	0.0149462	0.0163653	0.0348135	0.047219	0.052575	0.0555047	0.0350423	0.0516594	0.0752804	0.0161364	0.0355001	0.0511101	0.0359121	0.0562371	0.0670863	0.0588006	0.0379263	0.0393912	0.0351797	0.0275349	0.0120623	0.0434195	0.0448844	0.0745937	-0.319821	-0.0290913	-0.351682	0.0512932	0.0839322	0.071252	0.0542229
0.0642939	1.92		0.0686885	0.0562371	0.0295949	0.0166857	0.0438315	0.0438315	0.0734493	-0.136393	-0.513962	-0.0882353	0.049279	0.00991074	0.0442893	0.03962	0.0566033	0.0405814	0.013756	0.0108263	0.0258412	0.0225452	0.0419547	0.061181	0.0251545	0.0515221	0.0756466	0.0464866	0.0366445	0.0413596	0.047219	0.0573816	0.0736324	0.057702	0.0300526	0.0401236	0.0458915	0.0403525	0.00716411	0.0359121	0.0550011	0.0736782	-0.0641566	-0.0380179	-0.0886015	0.0412222	0.0809567	0.0679561	0.0725338
0.0574273	1.93		0.0410391	0.047219	0.0263905	0.0296407	0.0401236	0.0410849	0.0734493	-0.0142596	-0.173472	-0.0230945	0.0506065	0.023827	0.0409018	0.036141	0.0481804	0.0324331	0.00611124	-0.00583658	0.0107347	0.0317006	0.0529412	0.0425956	0.03962	0.0463951	0.0710689	0.0549554	0.0384756	0.0368276	0.030602	0.0415885	0.047219	0.0512932	0.0262074	0.0335317	0.0452506	0.0295033	0.0143511	0.0362783	0.044152	0.0683223	0.00881209	-0.372786	-0.0156329	0.047631	0.0833371	0.0755093	0.0913939
0.0538567	1.94		0.0584344	0.0353628	0.0212634	-0.0100481	0.0227283	0.042504	0.0512932	0.0324331	-0.0328908	0.0166857	0.0423209	0.00148775	0.0377432	0.0348135	0.0423209	0.0413596	0.00093843	-0.0323873	-0.00492103	0.0324331	0.0438773	0.0434195	0.03962	0.05523	0.0545892	0.0507439	0.0295949	0.0319295	0.0318379	0.0452506	0.0447929	0.0420462	0.0259327	0.0322499	0.0382925	0.0358206	-0.00176242	0.0186542	0.0437858	0.0575189	0.0512932	-0.550584	0.0219959	0.0380179	0.0670863	0.0756466	0.0853513
0.0459831	1.95		0.0402609	0.0311055	0.00542458	-0.00926986	0.00949874	0.0417716	0.0423209	0.0572442	0.00844587	0.0384756	0.030602	0.00606546	0.0360952	0.0490959	0.0393912	0.0225452	-0.00176242	-0.0447471	-0.0183337	0.0371939	0.0274891	0.0375601	0.0344472	0.0511101	0.0465324	0.0711147	0.0392081	0.0214923	0.0376974	0.0359121	0.0448844	0.0443351	0.0280385	0.0339895	0.0199817	0.0351797	-0.000801099	0.00469215	0.0426871	0.0519341	0.0635615	-0.258526	0.044152	0.044152	0.0674525	0.066949	0.0787594
0.0423209	1.96		0.0401236	0.0364614	0.00180819	-0.0345846	-0.00775921	0.0335317	0.0503777	0.0647974	0.0520256	0.0332113	0.0227283	-0.00574502	0.0219959	0.0247883	0.0359579	0.0388418	-0.0244678	-0.0688258	-0.0393454	0.0124742	0.0413596	0.0295949	0.0247425	0.040856	0.0269398	0.071252	0.0342641	0.022591	0.0165484	0.0342641	0.0439689	0.0371939	0.020531	0.0148547	0.0159533	0.0264363	-0.00492103	-0.0258869	0.0256123	0.0542229	0.0749142	-0.0461204	0.0440604	0.0346761	0.0734493	0.0599451	0.0873655
0.0558709	1.97		0.0403067	0.0333944	0.0123827	-0.0465782	-0.0440146	0.0232776	0.0501946	0.0659419	0.070016	0.0436027	0.0306477	-0.0160906	0.00460059	0.0230488	0.025658	0.0202106	-0.0433738	-0.0788968	-0.0459373	0.0144884	0.0280385	0.0346303	0.0159533	0.0489128	0.0445182	0.0672236	0.0192493	0.0193408	0.0207141	0.0353628	0.0482261	0.0413596	0.0159075	-0.00675212	-0.00254063	0.0138933	-0.00748455	-0.0447929	-0.00840009	0.0456626	0.0644312	0.00620279	0.0471275	0.0430991	0.0555047	0.0599451	0.0734493
0.0383841	1.98		0.0232776	0.0296407	0.00656901	-0.065301	-0.0477684	0.01458	0.0539025	0.0745937	0.0783474	0.0437858	0.0295949	-0.0298238	-0.00272374	0.0152209	0.00991074	0.0113298	-0.0671778	-0.087274	-0.0591211	-0.0123827	0.0442435	0.0366445	0.022179	0.0399863	0.034081	0.058938	0.0237812	0.0133898	0.0079881	0.0237812	0.0493706	0.0481804	0.00121309	-0.0164569	-0.0177386	-0.00473793	-0.0273518	-0.0468071	-0.0248798	0.0530785	0.061593	0.0392081	0.0478141	0.0247425	0.0646601	0.0426871	0.0595331
0.0412222	1.99		0.0314717	0.0224079	-0.00904097	-0.0658961	-0.0615015	-0.00702678	0.0452506	0.0578851	0.072076	0.0458457	0.034081	-0.0466697	-0.0146258	0.015404	0.00409705	0.00167086	-0.0867704	-0.0832914	-0.0748684	-0.0322042	0.0154498	0.0309682	0.0263905	0.0376059	0.0542229	0.0529412	0.0206226	0.0139391	-0.0113756	0.030602	0.0350423	0.0406729	-0.00807965	-0.0471733	-0.0438315	-0.0224994	-0.0501488	-0.0627832	-0.0276265	0.0512932	0.044152	0.0502403	0.0514763	0.024651	0.0558709	0.0371939	0.0598993
0.0338979	2		0.0133898	0.0185168	-0.0259785	-0.0803616	-0.0633326	-0.0221332	0.0395743	0.044564	0.0718013	0.0438315	0.0141222	-0.0732204	-0.0444724	-0.00624857	-0.0128862	-0.0186084	-0.100137	-0.0517968	-0.0457542	-0.0470359	0.0134813	0.0351797	0.0168688	0.0120623	0.044152	0.0452506	0.0212634	-0.00144198	-0.0312886	0.00643168	0.0237812	0.0268482	-0.0243305	-0.0711147	-0.0690089	-0.0409018	-0.0627832	-0.0768826	-0.0465324	0.0418631	0.0612268	0.0459831	0.0371939	0.0179675	0.0478141	0.0368734	0.0507439
0.0229114	2.01		0.0142138	0.0119249	-0.0434653	-0.0678187	-0.0715724	-0.0506981	0.0470817	0.0412222	0.05523	0.0178759	0.0152209	-0.087686	-0.0618677	-0.0259785	-0.029366	-0.0358663	-0.117166	-0.00894942	-0.0191119	-0.0651637	-0.00473793	0.0254749	0.0120623	-0.00469215	0.0309682	0.0434195	0.022179	-0.00876631	-0.0373312	0.00386816	0.0267567	0.00368505	-0.0582513	-0.0898833	-0.0820096	-0.0561913	-0.0770657	-0.0721218	-0.0566949	0.0320668	0.0619135	0.0574273	0.0325246	0.0225452	0.058938	0.0307851	0.0495079
0.00624857	2.02		-0.0138933	-0.00235752	-0.0615015	-0.0552758	-0.0591211	-0.0582513	0.0355001	0.0338064	0.0515679	0.0241932	-0.0157244	-0.0970245	-0.0721218	-0.0503319	-0.0583886	-0.0517968	-0.092813	0.0285878	0.0149462	-0.0791257	-0.0143511	0.0197986	0.00482948	-0.00510414	0.017052	0.0452506	0.0160449	-0.050103	-0.0599908	-0.0188373	-0.00345617	0.00789654	-0.0631495	-0.0924468	-0.0977569	-0.0761501	-0.0941863	-0.0623255	-0.0649805	0.015404	0.0468986	0.0600366	0.0351339	-0.00125887	0.0550011	0.0236896	0.0436027
0.00890364	2.03		-0.0104143	-0.0135271	-0.0851225	-0.0281758	-0.0195239	-0.0674525	0.0237812	0.033669	0.0430533	0.0203479	-0.0113756	-0.0880522	-0.079263	-0.0664454	-0.0604028	-0.0701076	-0.0812772	0.0439689	0.0545434	-0.0737697	-0.0331197	0.000205997	-0.00656901	-0.027718	0.017052	0.0442893	0.0196155	-0.0506523	-0.0764248	-0.036965	0.00890364	-0.0181048	-0.074136	-0.0613184	-0.0867704	-0.0862211	-0.105127	-0.0189746	-0.0728542	-0.0206683	0.0523919	0.0536736	0.020943	-0.0051957	0.0311971	0.0283131	0.0401236
-0.0241474	2.04		-0.023415	-0.0278096	-0.0867704	0.00148775	0.0216297	-0.0771572	0.022179	0.0249714	0.0368276	0.00533303	-0.0246967	-0.0836118	-0.0740902	-0.0761044	-0.0871366	-0.0745022	-0.0406729	0.0562371	0.063241	-0.0607691	-0.0506981	-0.0250629	-0.0199359	-0.0503319	-0.000343328	0.0370108	0.0120623	-0.0709316	-0.0814603	-0.0563745	-0.00872053	-0.0290913	-0.0937743	-0.0358663	-0.0754177	-0.082742	-0.103159	0.0108263	-0.0571069	-0.026894	0.0536736	0.0514763	0.0216297	-0.0203021	0.0212634	0.0120623	0.0146716
-0.0409476	2.05		-0.0440146	-0.0553216	-0.104669	0.0329824	0.0441978	-0.0666285	-0.00743877	0.0338979	0.0258412	0.0208972	-0.0461204	-0.035317	-0.0479515	-0.0865873	-0.0857633	-0.0927214	0.00460059	0.0729	0.0734951	-0.0259785	-0.0645686	-0.04374	-0.0477226	-0.0699702	-0.00647746	0.0392538	0.00102998	-0.0814603	-0.0764706	-0.0703822	-0.0235981	-0.0517968	-0.0838407	0.00807965	-0.040444	-0.0635157	-0.0839322	0.0436027	-0.0173724	-0.0459373	0.0568322	0.049279	0.0172351	-0.0272602	0.00350195	0.0181506	0.0214466
-0.0544976	2.06		-0.0649805	-0.058526	-0.10293	0.0628748	0.0613642	-0.0479515	-0.0117876	0.0271229	0.0337148	0.00885786	-0.0570153	0.0115587	-0.00510414	-0.0761501	-0.0701991	-0.0908904	0.0467155	0.0806363	0.074548	-0.00125887	-0.0614099	-0.0622339	-0.0622797	-0.0842069	-0.0327535	0.0320668	-0.0230945	-0.0833829	-0.0474022	-0.0823301	-0.0402609	-0.0681392	-0.0631495	0.0453422	-0.00748455	-0.0378347	-0.0497826	0.0706569	0.00803387	-0.058938	0.0490959	0.0368276	0.013756	-0.0514305	-0.0224994	0.0116045	-0.00180819
-0.0693751	2.07		-0.0864958	-0.0695583	-0.0814603	0.0636988	0.0553216	-0.00455482	-0.0257954	0.0229114	0.0392081	0.0206226	-0.0777066	0.0368276	0.0194324	-0.0528496	-0.0367819	-0.0576562	0.054406	0.0668574	0.05935	0.0315175	-0.0660792	-0.0823758	-0.0693751	-0.0748684	-0.0593042	0.0207141	-0.0235981	-0.0689174	-0.00986496	-0.103067	-0.0574731	-0.0829252	-0.0314717	0.0545892	0.0338979	0.0128405	0.00244907	0.0646601	0.0360952	-0.068368	0.047219	0.0420005	0.0176471	-0.055642	-0.0444724	0.000114443	-0.00766766
-0.0668116	2.08		-0.0891508	-0.0838407	-0.0411765	0.078027	0.0750515	0.0317464	-0.0493248	0.0234607	0.0344015	-0.00926986	-0.0922637	0.0651179	0.0417716	-0.0243305	-0.00180819	-0.0194324	0.0747311	0.0630579	0.0686885	0.0352255	-0.0699702	-0.0875486	-0.0897002	-0.0712062	-0.0689631	-0.00400549	-0.055642	-0.0402609	0.00551614	-0.0734035	-0.0671778	-0.0862211	0.0210803	0.0727169	0.0282216	0.0331655	0.0236439	0.0859007	0.0538567	-0.0917144	0.0267567	0.0404898	-0.00583658	-0.0669947	-0.0591211	-0.0246967	-0.034493
-0.0715724	2.09		-0.0850767	-0.0820096	0.00771344	0.0838865	0.0689174	0.044152	-0.0602197	0.00693522	0.0218128	-0.0161822	-0.0937285	0.0678187	0.0536736	0.0236439	0.0152667	0.0144884	0.094873	0.0681392	0.0677272	0.0674067	-0.0177386	-0.0895171	-0.0913481	-0.028542	-0.0829252	-0.0236896	-0.0670405	0.00373083	0.0403067	-0.0519799	-0.0582513	-0.0776608	0.0284962	0.0863127	0.0559167	0.0494621	0.0588006	0.0725338	0.0641566	-0.0719387	0.0143053	0.0428702	-0.0142138	-0.0671778	-0.061593	-0.0392996	-0.0384298
-0.0402609	2.1		-0.0580224	-0.0571069	0.0383841	0.0791714	0.0659419	0.0676814	-0.0702449	0.00872053	0.0127947	-0.0274434	-0.0523919	0.0760128	0.0578851	0.0302358	0.0461662	0.0277638	0.0891966	0.0582055	0.0635615	0.0432364	0.0128405	-0.0729458	-0.0794003	-0.000526436	-0.0864042	-0.038613	-0.0829252	0.0368276	0.0440146	-0.0333486	-0.0359121	-0.0494621	0.0468986	0.0729	0.0685054	0.0630121	0.0530327	0.0940948	0.0608148	-0.050515	-0.00885786	0.03962	-0.0263447	-0.0653468	-0.0534447	-0.0550927	-0.0715267
-0.0029984	2.11		-0.0175555	-0.0274434	0.056054	0.0662165	0.0431449	0.0614099	-0.0821927	-0.0138018	-0.000892653	-0.034081	-0.0265278	0.0871824	0.0604486	0.0629206	0.0608148	0.0520256	0.0738155	0.0530785	0.0564202	0.0569696	0.0463493	-0.0358206	-0.0421378	0.0379263	-0.0544518	-0.0623255	-0.0912108	0.0478141	0.0558709	0.00830854	-0.000709545	-0.016228	0.0498283	0.0691463	0.0695125	0.0679561	0.056466	0.0833371	0.0690547	-0.0140307	-0.0118791	0.0215839	-0.0372854	-0.0354543	-0.0530785	-0.0863584	-0.0732204
0.0321126	2.12		0.00629435	0.00908675	0.0656214	0.0490959	0.0538567	0.0613642	-0.0908446	-0.03019	-0.0168231	-0.0593042	0.0130694	0.0749142	0.047631	0.0652094	0.0559625	0.0591669	0.0685054	0.050103	0.0542687	0.0542229	0.0595331	-0.00904097	-0.012932	0.0600824	-0.0447471	-0.0688258	-0.0994049	0.0725795	0.0482261	0.0254749	0.0355001	0.0166857	0.0382925	0.0686885	0.0578851	0.0596246	0.0706569	0.0694209	0.0639734	0.0120623	-0.0250629	0.0130236	-0.0563287	0.000343328	-0.01252	-0.0798123	-0.0972076
0.0547723	2.13		0.0431907	0.0452506	0.0755093	0.0641108	0.0580682	0.058938	-0.0671778	-0.0497826	-0.0309224	-0.0735409	0.0458	0.0631952	0.0516594	0.0642023	0.0587091	0.0562371	0.0598993	0.0450675	0.0435569	0.0452506	0.0736782	0.0291829	0.0317464	0.0620966	0.000205997	-0.0848936	-0.0765164	0.0901122	0.0398032	0.0254749	0.0432364	0.0327077	0.0397574	0.0679561	0.0462577	0.069604	0.0815061	0.0666743	0.0526665	0.0379263	-0.0452049	-0.00968185	-0.0722133	0.0443351	0.00949874	-0.0605859	-0.0951934
0.058938	2.14		0.0558709	0.05935	0.0765164	0.0536736	0.047219	0.0641108	-0.0323415	-0.065713	-0.0422751	-0.0807279	0.0686885	0.0555505	0.0457542	0.0538567	0.0618677	0.059762	0.0691005	0.0436027	0.056054	0.0530327	0.0676814	0.0438773	0.0601282	0.058938	0.0380179	-0.0754635	-0.0466697	0.0820554	0.0368276	0.0355001	0.0617304	0.0573358	0.0534905	0.0421378	0.0631952	0.0573358	0.0512932	0.061593	0.0432364	0.0382925	-0.0732204	-0.0100481	-0.0780728	0.0701534	0.0510185	-0.033257	-0.0939116
0.0673152	2.15		0.0654383	0.0678187	0.0668574	0.0540856	0.0489128	0.0548638	0.00432593	-0.0801785	-0.0788968	-0.0845274	0.0859464	0.0512932	0.0468986	0.0519341	0.0538567	0.0461662	0.0587549	0.0398947	0.0347677	0.0351797	0.0750973	0.066125	0.0734493	0.0676814	0.0530785	-0.0635157	0.00867475	0.0910277	0.0368276	0.0500114	0.0610437	0.0754635	0.0551385	0.0403067	0.0395743	0.0454337	0.0631952	0.0458	0.0478141	0.0470817	-0.0651637	-0.0424582	-0.0875486	0.0749599	0.0648432	-0.0115129	-0.0523919
0.0569696	2.16		0.0568322	0.0617304	0.071252	0.0518883	0.0392996	0.0474479	0.0251545	-0.0840238	-0.0787137	-0.0884184	0.0749142	0.0516594	0.049279	0.0561456	0.0381094	0.0399405	0.0549554	0.0417258	0.0436027	0.0309682	0.0593042	0.0596246	0.0815061	0.0647974	0.0555047	-0.0324788	0.0309682	0.0705196	0.0337148	0.0236439	0.0486839	0.0697871	0.0392538	0.0537652	0.0541772	0.056054	0.0498283	0.0530785	0.0390249	0.0474937	-0.0818265	-0.0561456	-0.0770657	0.0769284	0.0699702	0.0268482	-0.023415
0.0564202	2.17		0.0624628	0.0627375	0.0706111	0.0430533	0.0329824	0.0322499	0.049279	-0.0710231	-0.069192	-0.0606775	0.0869993	0.0522087	0.0557794	0.052575	0.0394369	0.0426871	0.0423209	0.0224079	0.0344472	0.0324331	0.0645228	0.0571069	0.0939574	0.0584344	0.069604	-0.00125887	0.050927	0.0678187	0.0436484	0.0320668	0.0584344	0.0622797	0.0471733	0.0405356	0.0428702	0.0371939	0.0401694	0.0366445	0.0368276	0.0443351	-0.0523919	-0.0743648	-0.0591211	0.0760128	0.0749142	0.0406729	0.00551614
0.0527581	2.18		0.0479515	0.0577478	0.0569696	0.0417716	0.0397574	0.0445182	0.0542687	-0.0382467	-0.0721218	-0.0110552	0.0774777	0.0360952	0.0461662	0.0495079	0.0392081	0.0397574	0.0361868	0.0252003	0.0443351	0.0295949	0.0537194	0.0529412	0.0851682	0.0540398	0.0557336	0.0291371	0.0652094	0.0754635	0.0237812	0.0412222	0.0576104	0.0566033	0.0440146	0.0285878	0.0458	0.0369192	0.0194324	0.0607233	0.0353628	0.0417258	-0.0124285	-0.0849393	-0.0159075	0.0807736	0.0612268	0.0501946	0.027306
0.0434195	2.19		0.0478599	0.0615473	0.0621424	0.0417258	0.0338064	0.0397574	0.0637446	-0.00437171	-0.0388876	0.0303273	0.0718013	0.042504	0.0485466	0.050103	0.0403525	0.0319753	0.0391623	0.0304189	0.0324331	0.0315633	0.0584802	0.0399405	0.081735	0.0479057	0.0544976	0.0382925	0.0668574	0.0619135	0.028542	0.0412222	0.058938	0.0467155	0.0426871	0.0405356	0.044152	0.03962	0.027306	0.0469444	0.022591	0.0292287	0.00276951	-0.0934081	0.014992	0.0757839	0.0692378	0.0458915	0.0360037
0.0392081	2.2		0.0435111	0.0520256	0.052575	0.0351797	0.0360037	0.0377432	0.0465324	0.0342641	-0.0172351	0.0501488	0.054406	0.0247425	0.0496452	0.0398947	0.0360952	0.0291371	0.0286793	0.0296407	0.0317006	0.0351797	0.0410849	0.0519341	0.0546349	0.0415885	0.0508354	0.0333486	0.0719844	0.0581598	0.0227283	0.0363241	0.0371939	0.0533532	0.0382925	0.0442893	0.0445182	0.0291371	0.0280385	0.0485466	0.020531	0.0335317	0.0353628	-0.0832456	0.0482261	0.0598993	0.0674067	0.0465324	0.0479973
0.0383383	2.21		0.0383841	0.0439689	0.0522087	0.0332113	0.0395285	0.036141	0.0470817	0.04168	0.0251087	0.0530785	0.058938	0.017052	0.0335317	0.0311513	0.0500114	0.0326619	0.0292287	0.0309682	0.0258412	0.0326162	0.0430533	0.0421836	0.0686885	0.0428702	0.0542229	0.056054	0.0650263	0.0490959	0.0280385	0.0430533	0.0185168	0.0604486	0.0392538	0.0276722	0.0419547	0.0368276	0.00569925	0.0420005	0.0291371	0.0302358	0.0664912	-0.0495537	0.064477	0.0675898	0.0653925	0.0518425	0.0355001
0.0428244	2.22		0.0358206	0.0398032	0.0466239	0.0327077	0.0328908	0.0323415	0.0456626	0.0596246	0.0402609	0.0769284	0.0647517	0.0233234	0.033669	0.037377	0.0296407	0.0218128	0.0258869	0.0236439	0.0335317	0.0384756	0.0494621	0.0384298	0.0681392	0.0332113	0.0370565	0.0355001	0.0678187	0.0577478	0.0203479	0.0280385	0.0241016	0.0342641	0.0397574	0.0349966	0.0410849	0.0369192	-0.000892653	0.0225452	0.0232776	0.0263905	0.0723507	-0.0129778	0.0771572	0.0540398	0.0602655	0.0383841	0.0375601
0.0359121	2.23		0.0280842	0.0394369	0.042504	0.0278553	0.0331655	0.030602	0.0452506	0.0637446	0.0413596	0.0706569	0.0529412	0.0120623	0.0279011	0.0410391	0.0370108	0.0192493	0.0295491	0.0232776	0.0194781	0.0342641	0.0463493	0.0364614	0.047219	0.0338064	0.040032	0.0317006	0.0683223	0.0403067	0.0271687	0.0208972	0.00720989	0.0485924	0.0324788	0.0365072	0.0512932	0.0375601	0.0176013	0.0362783	0.033257	0.0271229	0.0624628	0.0120623	0.0846647	0.0540398	0.0551843	0.0515679	0.0247425
0.0351339	2.24		0.0163195	0.0376516	0.0390249	0.0320668	0.0260243	0.0365072	0.0415885	0.0569696	0.0617304	0.0647974	0.0349966	0.0271229	0.0298695	0.0349966	0.0296407	0.0247425	0.0251545	0.0249256	0.0152209	0.00991074	0.0403525	0.0420462	0.0514763	0.035729	0.0335317	0.0282216	0.0465782	0.0362325	0.028954	0.0436027	0.0192493	0.0537652	0.0163195	0.0370565	0.027306	0.0426871	-0.0019913	0.0465324	0.0274891	0.0349966	0.0542229	0.0434195	0.0798581	0.04168	0.0447013	0.0368734	0.0212634
0.0317006	2.25		0.0283131	0.0396658	0.047219	0.0350423	0.0237812	0.0388418	0.0401236	0.0639734	0.0689631	0.069604	0.0427329	0.028954	0.0304189	0.023003	0.0327993	0.0181506	0.022179	0.0247425	0.0279011	0.0185168	0.0381552	0.0392081	0.0489128	0.0401694	0.0417258	0.0330282	0.0556878	0.0353628	0.0075761	0.0338979	0.0295033	0.0482261	0.0236439	0.0362783	0.0355001	0.044152	0.00432593	0.0157702	0.0267567	0.034081	0.0672236	0.0494621	0.0673152	0.0499199	0.0333486	0.0388418	0.0230945
0.0176013	2.26		0.0313802	0.0366445	0.0423209	0.0150378	0.0258412	0.0267567	0.0370565	0.0512932	0.0597162	0.0529412	0.0478141	0.0104601	0.0117418	0.0226368	0.0291371	0.0175555	0.00881209	0.0200275	0.0214923	0.0233234	0.0413596	0.0362783	0.0399405	0.0275349	0.0348592	0.0329824	0.0500114	0.0298695	0.0257038	0.0346303	0.0184253	0.0325704	0.020531	0.0319295	0.0183337	0.0413596	0.0133898	0.0344472	0.0324331	0.0397574	0.0498283	0.0598993	0.0633783	0.0458	0.0413138	0.0494621	0.00794232
0.0280385	2.27		0.0403067	0.0339437	0.0339437	0.0300526	0.0110094	0.0202106	0.0303731	0.0522087	0.0536736	0.0614099	0.0360952	0.0209888	0.0134813	0.02607	0.0271229	0.017052	0.0176471	0.00986496	0.0272145	0.00496681	0.0174182	0.0371939	0.0405356	0.0348135	0.0329824	0.0230945	0.0439231	0.0313802	0.023003	0.0278553	0.0203479	0.0331655	0.021355	0.031426	0.0291371	0.0243763	0.0132067	0.0287709	0.0403983	0.033257	0.0487755	0.0681392	0.0569696	0.0267567	0.0234607	0.0417716	0.0181964
0.00716411	2.28		0.0140307	0.0248798	0.0330739	0.020531	0.0327993	0.0216297	0.0274891	0.0388418	0.0417716	0.0463951	0.0340352	0.0245594	0.0244678	0.0105516	0.0141222	0.0174182	0.000755322	0.0123827	0.0120623	0.0124742	0.0344472	0.0437858	0.0349966	0.0395743	0.0365988	0.0282216	0.0394369	0.0349966	0.0202106	0.0181506	0.0183337	0.0172351	0.0163195	0.0237812	0.0349966	0.0254749	0.0123369	0.0258412	0.0106432	0.0338979	0.0359121	0.0725338	0.0516594	0.0333486	0.036553	0.0265736	0.0035935
0.00991074	2.29		0.0265736	0.0352255	0.0213092	0.0199817	0.0210803	0.0132067	0.0302815	0.0451591	0.025658	0.0267567	0.0267567	0.0106432	0.0259785	0.0349966	0.0127947	0.00542458	0.0243763	0.0110094	0.0222248	0.017052	0.0268482	0.0254749	0.0344472	0.0181506	0.0317464	0.0196155	0.0413596	0.0302358	0.0161364	0.0278553	0.00121309	0.0105974	0.0201648	0.020531	0.0267109	0.0304646	0.00954452	0.0321126	0.0247425	0.0265736	0.0365072	0.0613642	0.044152	0.0309682	0.0360037	0.0300984	0.00551614
0.0263905	2.3		0.00986496	0.0324331	0.0390249	0.0165484	0.0269398	0.0168688	0.0267567	0.044152	0.0394827	0.0459831	0.0273976	0.0170977	0.0172808	0.011284	0.00606546	0.0116045	0.0159533	0.00679789	0.0179217	2.28885e-05	0.0117876	0.0210803	0.010277	0.0340352	0.0295033	0.0243763	0.0443351	0.0284504	0.00945296	0.0346303	0.0150378	0.018883	0.0230488	0.0184253	0.0179217	0.019295	0.0115587	0.0337148	0.0120623	0.0147631	0.0346761	0.0523919	0.0458	0.027306	0.0452506	0.0386587	0.00569925
0.0241932	2.31		0.025658	0.0218128	0.0330739	0.0181506	0.0143053	0.0117876	0.0262074	0.0302358	0.0330282	0.0287709	0.0262074	0.0218128	0.0149004	0.0280385	0.0216297	0.00423438	0.00913253	0.0138476	0.00341039	-0.00254063	0.0156786	0.0252003	0.0197986	0.0296407	0.025658	0.0324331	0.0383841	0.027718	0.00281529	0.0203479	0.015404	0.0329824	0.0263905	0.0131151	0.0230945	0.0138476	0.0167315	0.0343557	0.00936141	0.0172351	0.0305104	0.0443351	0.0349966	0.0300984	0.0271229	0.0349966	0.00716411
0.0223621	2.32		0.0227283	0.0276722	0.00981918	0.0159533	0.0115587	-0.0115129	0.0259327	0.0522087	0.04374	0.0208972	0.00936141	0.0110094	0.00121309	0.0192493	0.0218128	0.0146716	0.0148547	0.0139391	0.0130236	-0.00473793	0.0161364	0.0168688	0.0251087	0.0269398	0.0255665	0.00867475	0.029366	0.0379263	0.00341039	0.00643168	0.00386816	0.0143053	0.0166857	-0.0019913	0.017052	0.0100938	0.0136645	0.0227283	0.0186999	-0.00308995	0.0397574	0.0327993	0.0241474	0.0394827	0.0267567	0.0317006	0.0274891
0.0268482	2.33		0.0167315	0.0235523	0.0230945	0.0057908	0.0105516	0.00844587	0.0386587	0.0478141	0.0368276	0.0214466	0.022179	0.0262074	0.000297551	0.0176013	0.017052	0.00331884	-0.00157931	0.00167086	0.0139849	-0.00748455	0.00753033	0.0177844	0.0270314	0.022591	0.022179	0.022179	0.0328908	0.0372396	-0.0085832	0.0057908	0.00643168	0.0294118	0.0176013	-0.00217441	0.00981918	0.00844587	0.0216297	0.0214923	0.0130236	0.00844587	0.0349966	0.0295033	0.0201648	0.0348135	0.0192493	0.0379263	0.0218128
0.0260243	2.34		0.0119249	0.0186084	0.025658	0.0126574	-0.000892653	0.00643168	0.0204852	0.0470817	0.0413596	0.0148547	0.0133898	0.00487526	-0.00762188	0.0190661	0.0186999	0.0185626	0.0185168	0.0126574	0.0225452	-0.00217441	0.00148775	0.00872053	0.0280385	0.0178759	0.0157702	0.0229114	0.0259327	0.0208057	-0.00263218	-0.00235752	0.00862898	0.018883	-0.00492103	-0.00551614	0.00167086	0.0126574	0.010277	0.0216297	0.014992	0.0135271	0.0272145	0.0349966	0.0119707	0.0277638	0.0161364	0.0387503	0.0172808
0.0218128	2.35		0.00991074	0.0196613	0.0117876	0.0126574	0.0100938	-0.00455482	0.0166857	0.0349966	0.0364614	0.0206226	0.0192493	0.0164111	0.00826276	0.015404	0.0150378	-0.00125887	0.0176013	0.00725566	0.0104601	0.00167086	0.00899519	0.00592813	0.0317006	0.0181506	0.021355	0.0203479	0.0243763	0.0212634	-0.00428016	0.00167086	0.00908675	0.0140307	0.0126574	0.0029984	0.00148775	0.013756	0.0135729	0.0203479	0.0117876	0.00615702	0.0295033	0.0335317	0.0199817	0.0342641	0.0233692	0.033669	0.0159533
0.0227283	2.36		0.00716411	0.0135729	2.28885e-05	0.0132067	0.00542458	0.0180133	0.0203479	0.0258412	0.0218128	0.0382925	0.0178759	0.00936141	0.0128405	0.00693522	0.0111925	0.00405127	0.0108263	0.0182422	0.00753033	0.000755322	0.0091783	0.00725566	0.0251087	0.0207141	0.017052	0.0313344	0.0196613	0.00867475	-0.00263218	-0.00821698	0.00093843	0.0222248	0.0100023	0.00890364	-0.0129778	-0.00217441	0.0148547	0.0190661	0.01458	0.00386816	0.0362783	0.0105516	0.0313344	0.0327993	0.0108263	0.0163195	0.0208972
0.0130236	2.37		0.0118334	0.0166857	0.0139391	0.0130236	0.00144198	0.00588235	0.0212634	0.0337606	0.0377432	0.0249714	0.0203479	0.00679789	-0.00107576	0.00936141	0.0172351	-0.00157931	0.00336461	0.0197528	0.0128862	0.000343328	0.00112154	0.00734722	0.00661479	0.0259327	-0.00473793	0.0169146	0.0214466	0.0269398	0.00313573	0.00963607	0.00881209	0.00386816	0.0171435	-0.00492103	0.00514992	-0.000709545	0.000297551	0.0289998	0.0143969	0.00954452	0.044152	0.0229114	0.0192493	0.0291829	0.0143053	-0.00363928	0.0236439
0.00386816	2.38		0.000343328	0.020119	0.0122911	0.00510414	0.00203708	0.00203708	0.00954452	0.0320668	0.0317006	0.0286336	0.0262531	0.0116503	0.0122911	0.00148775	0.00203708	0.0161364	0.0174182	0.0225452	0.0176013	0.00844587	0.0182422	0.0104601	0.0165026	0.0172351	0.00606546	0.0181506	0.00533303	0.0165026	0.00551614	0.00876631	0.0152209	0.0117418	0.0251087	0.00569925	-0.0132982	-0.00176242	0.00620279	0.0190661	-0.000480659	0.0130236	0.023415	0.027718	0.0203479	0.0243763	-0.00510414	0.00130465	0.00862898
0.0126574	2.39		-0.00107576	0.00771344	0.0104601	0.0185168	-0.00377661	0.0138018	0.0108721	0.0326619	0.0357748	0.0241932	0.0148547	0.00945296	-0.00524147	0.0110094	0.00208286	0.0102312	0.0208057	0.0313344	0.0159533	0.00222019	0.0232776	0.0111925	0.0120623	0.00318151	0.00963607	0.00926986	0.018883	0.0135729	0.0024033	0.00807965	0.0136187	0.0181964	0.0201648	0.00835431	-0.0153124	0.00551614	0.00620279	0.0147173	0.0117418	0.00249485	0.0216754	0.0389334	0.0223621	0.0199817	0.00620279	0.00167086	0.00423438
0.00441749	2.4		-0.00473793	0.00794232	-0.00437171	0.0218128	-0.00162509	0.00620279	0.0100938	0.0263905	0.0251087	0.0231403	0.0251545	-0.00615702	-0.00473793	0.0149462	0.0051957	0.00167086	0.034905	0.0237812	0.0266194	-0.00180819	0.0119249	0.00936141	0.00936141	0.00354772	0.00991074	0.010277	0.0108263	0.00611124	-0.00601968	0.01458	-0.00144198	-0.00125887	0.0159533	0.00336461	-0.00601968	-0.0192035	0.00606546	0.026482	0.0159533	0.00716411	0.0225452	0.0203479	0.0183337	0.00899519	-0.00675212	0.00885786	0.0139391
0.00386816	2.41		-0.0193408	-0.00318151	-0.0114672	0.0240101	-0.00016022	0.00643168	0.0120623	0.0204395	0.0265736	0.0200275	0.020943	0.00981918	0.00148775	0.0113756	0.00112154	0.011696	0.0215381	-0.00231174	0.0210803	-0.00254063	-0.00382239	0.00460059	0.0132525	0.00592813	-0.000343328	0.00899519	0.0189746	0.00661479	-0.00125887	0.0168688	0.00295262	0.00991074	0.0178759	0.00386816	-0.00840009	-0.0105974	0.00936141	0.0324331	0.0216297	-0.00345617	0.019295	0.0218128	0.0149004	0.0146716	-0.00473793	0.00881209	0.000984207
0.0163195	2.42		-0.00963607	0.0035935	0.00496681	0.0295033	0.00373083	0.00313573	0.0147173	0.0222248	0.0315633	0.00441749	0.015816	0.0163195	-0.0151751	0.00972763	0.000205997	0.00514992	0.0240101	-0.0212177	0.0126574	0.00395972	0.00830854	0.00588235	0.0130236	0.00789654	0.0113756	0.0104601	0.0113756	0.00391394	0.00295262	0.0104601	0.000205997	0.006981	0.0182422	0.0132067	0.0097734	-0.0107805	0.0229114	0.0501946	0.0219959	-0.0154498	0.0120165	0.030602	0.00647746	0.0192493	0.00647746	-0.00455482	-0.0137102
0.00734722	2.43		0.000205997	0.00514992	0.00725566	0.00734722	0.0130236	0.000343328	0.0124742	0.0291371	0.00936141	0.0254749	0.0124742	0.0208515	0.0155871	0.0133898	0.0105516	0.00679789	0.0111925	-0.0019913	0.000343328	-0.00016022	-0.00803387	-0.00249485	0.020531	0.00881209	0.00514992	0.0116503	0.0106889	0.00936141	-0.00437171	-0.00121309	0.000572213	0.00583658	0.022179	0.0198444	0.00514992	-0.00400549	0.0203479	0.0458	0.0291371	0.00295262	0.0139391	0.00167086	0.00679789	0.0227283	0.00569925	0.00482948	0.00450904
0.0120623	2.44		-0.00775921	0.00405127	0.0165026	-0.0204395	0.00881209	0.00226596	0.0150378	0.0111925	0.00551614	0.0229114	0.0135271	0.0208057	0.0181506	0.00826276	-0.00931563	0.0153124	-0.00162509	-0.00144198	-0.00785077	0.0106432	0.0101396	0.00167086	0.0163195	0.00803387	-0.00688945	0.00753033	-0.00125887	0.00281529	-0.00226596	-0.000480659	-0.000526436	0.00112154	0.027306	0.0156786	0.00533303	0.0120623	0.00936141	0.0415885	0.0300069	-0.0041886	0.012932	0.0168688	0.0148547	0.0265278	0.00807965	-0.00231174	0.00826276
0.0134813	2.45		-0.00450904	-0.00121309	0.0190661	-0.0117418	0.0132067	0.000297551	0.00766766	0.0116503	0.00844587	0.030602	0.015816	0.0253376	0.0156329	0.0150378	0.0127489	0.0189288	-0.00725566	-0.00702678	-0.0105974	0.0203479	-0.00492103	0.00908675	0.0159991	-0.000297551	0.000343328	-0.00263218	0.00954452	0.00753033	-0.00125887	-0.00327306	-0.0019913	-0.00601968	0.0207141	0.00533303	0.0108263	0.00840009	0.00826276	0.0344472	0.0103685	-0.000114443	0.00368505	0.00972763	0.00441749	0.0152209	-0.00437171	0.00620279	-0.00107576
0.0218128	2.46		-0.00693522	0.00116731	0.013756	-0.00107576	-0.0113756	0.000343328	0.0126574	0.00469215	0.0208972	0.0179217	0.01458	0.0179217	0.0148547	0.018883	0.0146258	0.020119	-0.00345617	-0.00968185	-0.0110094	0.0127947	-0.00391394	-0.00931563	0.012932	-0.0114214	0.00276951	0.0135271	0.00620279	0.00249485	-0.0025864	0.000205997	-0.0029984	-0.0103685	0.0353628	-0.0095903	-0.00272374	-0.00290684	0.0149462	0.00734722	0.00972763	-0.0122911	0.0047837	0.012108	0.00482948	0.0143053	-0.00688945	0.0035935	0.00176242
0.0219959	2.47		-0.00597391	-0.00121309	0.0135729	-0.00711833	-0.0131609	-0.00469215	-0.00377661	0.00350195	-0.00162509	0.00954452	0.0236896	0.00753033	0.0035935	0.0351797	0.0209888	0.00391394	-0.00107576	-0.00634012	-0.0146258	0.000755322	-0.00231174	0.000205997	0.0194324	0.0025864	0.00249485	0.00327306	0.0057908	0.0244678	0.0187457	-0.00931563	-0.00162509	0.00130465	0.0325246	-0.00675212	-0.024651	-0.0197528	0.00203708	0.00496681	0.0227741	0.00148775	0.00386816	-0.00972763	0.00684367	0.0157702	-0.0175097	0.00130465	0.0143511
-0.00345617	2.48		-0.0041886	0.0152209	-0.00162509	-0.0085832	-0.0208515	0.00441749	-0.0063859	0.0138476	-0.00437171	-0.00180819	0.0322957	-0.0138018	-0.018471	0.0262074	0.0179217	-0.0155413	0.000755322	-0.00634012	-0.0173266	-0.0380636	-0.00318151	-0.00180819	0.0025864	-0.00107576	0.00661479	0.0106432	0.0130236	0.0243763	0.0120623	0.00368505	-0.00876631	0.00615702	0.0225452	-0.0109636	-0.0214008	-0.0343099	-0.0097734	0.0247425	0.0360952	0.00807965	-0.00249485	0.0100938	0.00949874	0.00954452	-0.00730144	-0.00267796	-0.000892653
0.0163195	2.49		-0.0118334	0.0214466	-0.0113756	-0.00844587	-0.02607	0.0155871	-0.00821698	0.00327306	-0.00615702	0.0127031	0.0269398	-0.0102312	-0.0168231	0.00789654	0.0024033	-0.0203021	-0.000801099	-0.00821698	-0.00894942	-0.028542	0.00991074	-0.0164569	0.0120165	0.00130465	0.00432593	0.00331884	0.00817121	0.022179	-0.00968185	0.0161364	0.00121309	0.00753033	-0.00556191	-0.00876631	-0.0194781	-0.0384298	-0.0177386	0.0119249	0.0236439	0.0057908	0.00899519	0.0189288	0.014992	0.0130236	-0.00249485	0.00368505	-0.00821698
0.0213092	2.5		0.00093843	0.0202106	-0.0138933	-0.0153582	-0.0216754	0.0179217	-0.0107347	-0.0162737	0.00514992	0.00615702	0.0229114	-0.0272145	0.00189975	0.000251774	-0.0221332	-0.0122454	-0.00711833	-0.0124285	-0.000892653	-0.0312886	0.0139849	0.00203708	0.0300069	0.00899519	0.0024033	0.00945296	-0.0118791	0.0234607	-0.0170062	0.0141222	0.00368505	0.00276951	0.00130465	-0.00794232	-0.0261616	-0.0283589	-0.0035935	0.013756	0.0120623	0.00286107	-0.00016022	0.00881209	0.0184253	0.0213092	-0.00766766	0.00276951	0.00130465
0.0252461	2.51		0.00789654	-0.00455482	-0.0106889	-0.0142596	-0.018471	0.0139391	-0.00913253	-0.00455482	0.000343328	0.006981	0.0282216	-0.0107805	-0.0115129	-0.0115129	-0.0138933	-0.00780499	-0.00583658	-0.0358663	-0.00409705	-0.00780499	0.0149004	0.0141222	0.0353628	0.00844587	-0.00510414	0.0110094	0.0141222	0.0335317	-0.0325704	0.0169146	0.0120165	-0.0144427	0.00762188	-0.0095903	-0.0198901	-0.0250172	-0.00492103	-0.00125887	-0.000343328	0.0024033	0.00789654	-0.00157931	0.0113756	0.0222705	-0.0100481	0.00670634	0.00542458
0.00318151	2.52		0.015404	-0.00235752	-0.00730144	-0.00400549	-0.0215381	0.0025864	-0.00487526	-0.00304418	0.00130465	0.00881209	0.00643168	-0.0188373	-0.0230945	-0.02607	-0.0173724	-0.00400549	-0.00725566	0.00514992	-0.0122454	-0.0169146	0.0130236	0.00826276	0.0278096	0.00496681	-0.00629435	0.000343328	0.00807965	0.00112154	-0.0233234	0.00313573	0.0237812	-0.00945296	0.00496681	0.00130465	-0.0197986	-0.0316091	0.00313573	0.0141222	6.86656e-05	-0.000892653	0.00373083	0.00441749	0.00368505	0.0237354	-0.0122454	0.00350195	0.00716411
0.0115587	2.53
-0.0085832	2.54
-0.0140764	2.55
-0.00803387	2.56
-0.0113756	2.57
-0.0114672	2.58
-0.0129778	2.59
-0.0147631	2.6				縦軸2.5秒
-0.0193866	2.61
-0.0140764	2.62
-0.0177386	2.63
-0.0221332	2.64
-0.0268482	2.65
-0.0283589	2.66
-0.365278	2.67
-0.551316	2.68
-0.24342	2.69
-0.0326619	2.7
0.0371939	2.71
0.0558709	2.72
0.0659419	2.73
0.0812772	2.74
0.0791257	2.75
0.058938	2.76
0.0686885	2.77
0.0410391	2.78
0.0584344	2.79
0.0402609	2.8
0.0401236	2.81
0.0403067	2.82
0.0232776	2.83
0.0314717	2.84
0.0133898	2.85
0.0142138	2.86
-0.0138933	2.87
-0.0104143	2.88
-0.023415	2.89
-0.0440146	2.9
-0.0649805	2.91
-0.0864958	2.92
-0.0891508	2.93
-0.0850767	2.94
-0.0580224	2.95
-0.0175555	2.96
0.00629435	2.97
0.0431907	2.98
0.0558709	2.99
0.0654383	3
0.0568322	3.01
0.0624628	3.02
0.0479515	3.03
0.0478599	3.04
0.0435111	3.05
0.0383841	3.06
0.0358206	3.07
0.0280842	3.08
0.0163195	3.09
0.0283131	3.1
0.0313802	3.11
0.0403067	3.12
0.0140307	3.13
0.0265736	3.14
0.00986496	3.15
0.025658	3.16
0.0227283	3.17
0.0167315	3.18
0.0119249	3.19
0.00991074	3.2
0.00716411	3.21
0.0118334	3.22
0.000343328	3.23
-0.00107576	3.24
-0.00473793	3.25
-0.0193408	3.26
-0.00963607	3.27
0.000205997	3.28
-0.00775921	3.29
-0.00450904	3.3
-0.00693522	3.31
-0.00597391	3.32
-0.0041886	3.33
-0.0118334	3.34
0.00093843	3.35
0.00789654	3.36
0.015404	3.37
0.000663767	3.38
-6.86656e-05	3.39
-0.0224994	3.4
-0.0325246	3.41
-0.0176013	3.42
-0.0230945	3.43
-0.0256123	3.44
-0.0194324	3.45
-0.0176013	3.46
-0.0206226	3.47
-0.0146258	3.48
-0.0151751	3.49
-0.0311971	3.5
0.00661479	3.51
-0.108377	3.52
-0.436324	3.53
-0.479904	3.54
-0.127787	3.55
-0.0168231	3.56
0.0271687	3.57
0.0496452	3.58
0.0630121	3.59
0.0602655	3.6
0.0600824	3.61
0.0562371	3.62
0.047219	3.63
0.0353628	3.64
0.0311055	3.65
0.0364614	3.66
0.0333944	3.67
0.0296407	3.68
0.0224079	3.69
0.0185168	3.7
0.0119249	3.71
-0.00235752	3.72
-0.0135271	3.73
-0.0278096	3.74
-0.0553216	3.75
-0.058526	3.76
-0.0695583	3.77
-0.0838407	3.78
-0.0820096	3.79
-0.0571069	3.8
-0.0274434	3.81
0.00908675	3.82
0.0452506	3.83
0.05935	3.84
0.0678187	3.85
0.0617304	3.86
0.0627375	3.87
0.0577478	3.88
0.0615473	3.89
0.0520256	3.9
0.0439689	3.91
0.0398032	3.92
0.0394369	3.93
0.0376516	3.94
0.0396658	3.95
0.0366445	3.96
0.0339437	3.97
0.0248798	3.98
0.0352255	3.99
0.0324331	4
0.0218128	4.01
0.0276722	4.02
0.0235523	4.03
0.0186084	4.04
0.0196613	4.05
0.0135729	4.06
0.0166857	4.07
0.020119	4.08
0.00771344	4.09
0.00794232	4.1
-0.00318151	4.11
0.0035935	4.12
0.00514992	4.13
0.00405127	4.14
-0.00121309	4.15
0.00116731	4.16
-0.00121309	4.17
0.0152209	4.18
0.0214466	4.19
0.0202106	4.2
-0.00455482	4.21
-0.00235752	4.22
-0.0160906	4.23
-0.0104143	4.24
-0.0182879	4.25
-0.0160449	4.26
-0.0173724	4.27
-0.0113756	4.28
-0.0100481	4.29
-0.00711833	4.3
-0.0051957	4.31
-0.0210346	4.32
-0.0319295	4.33
-0.0172351	4.34
-0.217327	4.35
-0.444381	4.36
-0.244335	4.37
-0.0787137	4.38
2.28885e-05	4.39
0.0280385	4.4
0.0251087	4.41
0.0311513	4.42
0.0384756	4.43
0.0558709	4.44
0.0434195	4.45
0.0373312	4.46
0.0295949	4.47
0.0263905	4.48
0.0212634	4.49
0.00542458	4.5
0.00180819	4.51
0.0123827	4.52
0.00656901	4.53
-0.00904097	4.54
-0.0259785	4.55
-0.0434653	4.56
-0.0615015	4.57
-0.0851225	4.58
-0.0867704	4.59
-0.104669	4.6
-0.10293	4.61
-0.0814603	4.62
-0.0411765	4.63
0.00771344	4.64
0.0383841	4.65
0.056054	4.66
0.0656214	4.67
0.0755093	4.68
0.0765164	4.69
0.0668574	4.7
0.071252	4.71
0.0706111	4.72
0.0569696	4.73
0.0621424	4.74
0.052575	4.75
0.0522087	4.76
0.0466239	4.77
0.042504	4.78
0.0390249	4.79
0.047219	4.8
0.0423209	4.81
0.0339437	4.82
0.0330739	4.83
0.0213092	4.84
0.0390249	4.85
0.0330739	4.86
0.00981918	4.87
0.0230945	4.88
0.025658	4.89
0.0117876	4.9
2.28885e-05	4.91
0.0139391	4.92
0.0122911	4.93
0.0104601	4.94
-0.00437171	4.95
-0.0114672	4.96
0.00496681	4.97
0.00725566	4.98
0.0165026	4.99
0.0190661	5
0.013756	5.01
0.0135729	5.02
-0.00162509	5.03
-0.0113756	5.04
-0.0138933	5.05
-0.0106889	5.06
-0.00730144	5.07
-0.0125658	5.08
-0.0177386	5.09
-0.00327306	5.1
-0.0193408	5.11
-0.00876631	5.12
-0.0282673	5.13
-0.0290913	5.14
-0.00803387	5.15
-0.303204	5.16
-0.468093	5.17
-0.211238	5.18
-0.0602197	5.19
0.00753033	5.2
0.0306935	5.21
0.0464408	5.22
0.0494621	5.23
0.0498283	5.24
0.0470817	5.25
0.0443351	5.26
0.0398032	5.27
0.037377	5.28
0.0348135	5.29
0.0318837	5.3
0.0371939	5.31
0.0204395	5.32
0.0166857	5.33
0.0296407	5.34
-0.0100481	5.35
-0.00926986	5.36
-0.0345846	5.37
-0.0465782	5.38
-0.065301	5.39
-0.0658961	5.4
-0.0803616	5.41
-0.0678187	5.42
-0.0552758	5.43
-0.0281758	5.44
0.00148775	5.45
0.0329824	5.46
0.0628748	5.47
0.0636988	5.48
0.078027	5.49
0.0838865	5.5
0.0791714	5.51
0.0662165	5.52
0.0490959	5.53
0.0641108	5.54
0.0536736	5.55
0.0540856	5.56
0.0518883	5.57
0.0430533	5.58
0.0417716	5.59
0.0417258	5.6
0.0351797	5.61
0.0332113	5.62
0.0327077	5.63
0.0278553	5.64
0.0320668	5.65
0.0350423	5.66
0.0150378	5.67
0.0300526	5.68
0.020531	5.69
0.0199817	5.7
0.0165484	5.71
0.0181506	5.72
0.0159533	5.73
0.0057908	5.74
0.0126574	5.75
0.0126574	5.76
0.0132067	5.77
0.0130236	5.78
0.00510414	5.79
0.0185168	5.8
0.0218128	5.81
0.0240101	5.82
0.0295033	5.83
0.00734722	5.84
-0.0204395	5.85
-0.0117418	5.86
-0.00107576	5.87
-0.00711833	5.88
-0.0085832	5.89
-0.00844587	5.9
-0.0153582	5.91
-0.0142596	5.92
-0.00400549	5.93
-0.000892653	5.94
-0.0411307	5.95
0.00551614	5.96
-0.210002	5.97
-0.570726	5.98
-0.470657	5.99
-0.115106	6
-0.006981	6.01
0.0237812	6.02
0.0639277	6.03
0.0752804	6.04
0.0698787	6.05
0.0548638	6.06
0.0684596	6.07
0.0648432	6.08
0.0685054	6.09
0.0551385	6.1
0.047219	6.11
0.0296407	6.12
0.0647059	6.13
0.0343557	6.14
0.0438315	6.15
0.0401236	6.16
0.0227283	6.17
0.00949874	6.18
-0.00775921	6.19
-0.0440146	6.2
-0.0477684	6.21
-0.0615015	6.22
-0.0633326	6.23
-0.0715724	6.24
-0.0591211	6.25
-0.0195239	6.26
0.0216297	6.27
0.0441978	6.28
0.0613642	6.29
0.0553216	6.3
0.0750515	6.31
0.0689174	6.32
0.0659419	6.33
0.0431449	6.34
0.0538567	6.35
0.0580682	6.36
0.047219	6.37
0.0489128	6.38
0.0392996	6.39
0.0329824	6.4
0.0397574	6.41
0.0338064	6.42
0.0360037	6.43
0.0395285	6.44
0.0328908	6.45
0.0331655	6.46
0.0260243	6.47
0.0237812	6.48
0.0258412	6.49
0.0110094	6.5
0.0327993	6.51
0.0210803	6.52
0.0269398	6.53
0.0143053	6.54
0.0115587	6.55
0.0105516	6.56
-0.000892653	6.57
0.0100938	6.58
0.00542458	6.59
0.00144198	6.6
0.00203708	6.61
-0.00377661	6.62
-0.00162509	6.63
-0.00016022	6.64
0.00373083	6.65
0.0130236	6.66
0.00881209	6.67
0.0132067	6.68
-0.0113756	6.69
-0.0131609	6.7
-0.0208515	6.71
-0.02607	6.72
-0.0216754	6.73
-0.018471	6.74
-0.0215381	6.75
-0.0260243	6.76
-0.0168231	6.77
-0.0137102	6.78
-0.0298238	6.79
-0.0162737	6.8
-0.100641	6.81
-0.524125	6.82
-0.601442	6.83
-0.219707	6.84
-0.0254292	6.85
0.0398032	6.86
0.0617304	6.87
0.0716182	6.88
0.0749142	6.89
0.0752804	6.9
0.0595331	6.91
0.0646601	6.92
0.0567865	6.93
0.0558709	6.94
0.0467155	6.95
0.0438315	6.96
0.0410849	6.97
0.042504	6.98
0.0417716	6.99
0.0335317	7
0.0232776	7.01
0.01458	7.02
-0.00702678	7.03
-0.0221332	7.04
-0.0506981	7.05
-0.0582513	7.06
-0.0674525	7.07
-0.0771572	7.08
-0.0666285	7.09
-0.0479515	7.1
-0.00455482	7.11
0.0317464	7.12
0.044152	7.13
0.0676814	7.14
0.0614099	7.15
0.0613642	7.16
0.058938	7.17
0.0641108	7.18
0.0548638	7.19
0.0474479	7.2
0.0322499	7.21
0.0445182	7.22
0.0397574	7.23
0.0377432	7.24
0.036141	7.25
0.0323415	7.26
0.030602	7.27
0.0365072	7.28
0.0388418	7.29
0.0267567	7.3
0.0202106	7.31
0.0216297	7.32
0.0132067	7.33
0.0168688	7.34
0.0117876	7.35
-0.0115129	7.36
0.00844587	7.37
0.00643168	7.38
-0.00455482	7.39
0.0180133	7.4
0.00588235	7.41
0.00203708	7.42
0.0138018	7.43
0.00620279	7.44
0.00643168	7.45
0.00313573	7.46
0.000343328	7.47
0.00226596	7.48
0.000297551	7.49
0.000343328	7.5
-0.00469215	7.51
0.00441749	7.52
0.0155871	7.53
0.0179217	7.54
0.0139391	7.55
0.0025864	7.56
-0.00116731	7.57
-0.0284962	7.58
-0.014168	7.59
-0.0157702	7.6
-0.0206683	7.61
-0.0121996	7.62
-0.00382239	7.63
-0.014992	7.64
-0.0180591	7.65
-0.0127489	7.66
-0.0101854	7.67
-0.0391623	7.68
-0.0191119	7.69
-0.330671	7.7
-0.584596	7.71
-0.347425	7.72
-0.0554131	7.73
0.00725566	7.74
0.0609979	7.75
0.0551385	7.76
0.0734493	7.77
0.0734493	7.78
0.0512932	7.79
0.0423209	7.8
0.0503777	7.81
0.0501946	7.82
0.0539025	7.83
0.0452506	7.84
0.0395743	7.85
0.0470817	7.86
0.0355001	7.87
0.0237812	7.88
0.022179	7.89
-0.00743877	7.9
-0.0117876	7.91
-0.0257954	7.92
-0.0493248	7.93
-0.0602197	7.94
-0.0702449	7.95
-0.0821927	7.96
-0.0908446	7.97
-0.0671778	7.98
-0.0323415	7.99
0.00432593	8
0.0251545	8.01
0.049279	8.02
0.0542687	8.03
0.0637446	8.04
0.0465324	8.05
0.0470817	8.06
0.0456626	8.07
0.0452506	8.08
0.0415885	8.09
0.0401236	8.1
0.0370565	8.11
0.0303731	8.12
0.0274891	8.13
0.0302815	8.14
0.0267567	8.15
0.0262074	8.16
0.0259327	8.17
0.0386587	8.18
0.0204852	8.19
0.0166857	8.2
0.0203479	8.21
0.0212634	8.22
0.00954452	8.23
0.0108721	8.24
0.0100938	8.25
0.0120623	8.26
0.0147173	8.27
0.0124742	8.28
0.0150378	8.29
0.00766766	8.3
0.0126574	8.31
-0.00377661	8.32
-0.0063859	8.33
-0.00821698	8.34
-0.0107347	8.35
-0.00913253	8.36
-0.00487526	8.37
-0.00656901	8.38
-0.0111467	8.39
-0.00894942	8.4
-0.00606546	8.41
0.00222019	8.42
0.00203708	8.43
0.00991074	8.44
0.0128405	8.45
-0.00455482	8.46
-0.0151293	8.47
-0.0263447	8.48
-0.0194324	8.49
-0.0212177	8.5
-0.0160449	8.51
-0.0143511	8.52
-0.0113756	8.53
-0.0271687	8.54
-0.0246967	8.55
-0.0216297	8.56
-0.0617762	8.57
-0.0205768	8.58
-0.147379	8.59
-0.498398	8.6
-0.506363	8.61
-0.136393	8.62
-0.0142596	8.63
0.0324331	8.64
0.0572442	8.65
0.0647974	8.66
0.0659419	8.67
0.0745937	8.68
0.0578851	8.69
0.044564	8.7
0.0412222	8.71
0.0338064	8.72
0.033669	8.73
0.0249714	8.74
0.0338979	8.75
0.0271229	8.76
0.0229114	8.77
0.0234607	8.78
0.00693522	8.79
0.00872053	8.8
-0.0138018	8.81
-0.03019	8.82
-0.0497826	8.83
-0.065713	8.84
-0.0801785	8.85
-0.0840238	8.86
-0.0710231	8.87
-0.0382467	8.88
-0.00437171	8.89
0.0342641	8.9
0.04168	8.91
0.0596246	8.92
0.0637446	8.93
0.0569696	8.94
0.0639734	8.95
0.0512932	8.96
0.0522087	8.97
0.0388418	8.98
0.0451591	8.99
0.044152	9
0.0302358	9.01
0.0522087	9.02
0.0478141	9.03
0.0470817	9.04
0.0349966	9.05
0.0258412	9.06
0.0337606	9.07
0.0320668	9.08
0.0326619	9.09
0.0263905	9.1
0.0204395	9.11
0.0222248	9.12
0.0291371	9.13
0.0111925	9.14
0.0116503	9.15
0.00469215	9.16
0.00350195	9.17
0.0138476	9.18
0.00327306	9.19
-0.0162737	9.2
-0.00455482	9.21
-0.00304418	9.22
-0.00290684	9.23
0.00533303	9.24
-0.0063859	9.25
-0.0019913	9.26
0.0126574	9.27
0.00684367	9.28
-0.00327306	9.29
-0.0170062	9.3
0.00423438	9.31
0.0174182	9.32
0.00844587	9.33
0.0219959	9.34
0.0189288	9.35
-0.00437171	9.36
-0.0100481	9.37
-0.00812543	9.38
-0.00872053	9.39
-0.0230945	9.4
-0.0122454	9.41
-0.0127947	9.42
-0.00565347	9.43
-0.0169604	9.44
-0.0146258	9.45
-0.0334859	9.46
-0.0128405	9.47
-0.0537652	9.48
-0.40396	9.49
-0.513962	9.5
-0.173472	9.51
-0.0328908	9.52
0.00844587	9.53
0.0520256	9.54
0.070016	9.55
0.0783474	9.56
0.072076	9.57
0.0718013	9.58
0.05523	9.59
0.0515679	9.6
0.0430533	9.61
0.0368276	9.62
0.0258412	9.63
0.0337148	9.64
0.0392081	9.65
0.0344015	9.66
0.0218128	9.67
0.0127947	9.68
-0.000892653	9.69
-0.0168231	9.7
-0.0309224	9.71
-0.0422751	9.72
-0.0788968	9.73
-0.0787137	9.74
-0.069192	9.75
-0.0721218	9.76
-0.0388876	9.77
-0.0172351	9.78
0.0251087	9.79
0.0402609	9.8
0.0413596	9.81
0.0617304	9.82
0.0689631	9.83
0.0597162	9.84
0.0536736	9.85
0.0417716	9.86
0.025658	9.87
0.0394827	9.88
0.0330282	9.89
0.04374	9.9
0.0368276	9.91
0.0413596	9.92
0.0364614	9.93
0.0218128	9.94
0.0377432	9.95
0.0317006	9.96
0.0357748	9.97
0.0251087	9.98
0.0265736	9.99
0.0315633	10
0.00936141	10.01
0.00551614	10.02
0.00844587	10.03
0.0208972	10.04
-0.00162509	10.05
-0.00437171	10.06
-0.00615702	10.07
0.00514992	10.08
0.000343328	10.09
0.00130465	10.1
-0.00345617	10.11
0.00208286	10.12
0.00551614	10.13
0.00496681	10.14
0.00167086	10.15
-0.00162509	10.16
0.00936141	10.17
0.00203708	10.18
-0.00991074	10.19
0.0130236	10.2
0.0183337	10.21
0.0189746	10.22
0.0218128	10.23
0.00611124	10.24
-0.0155413	10.25
-0.00821698	10.26
-0.0231403	10.27
-0.013344	10.28
-0.0226825	10.29
-0.0211719	10.3
-0.0219501	10.31
-0.0169146	10.32
-0.0222248	10.33
-0.0283589	10.34
-0.0541772	10.35
2.28885e-05	10.36
-0.197917	10.37
-0.456741	10.38
-0.327192	10.39
-0.0882353	10.4
-0.0230945	10.41
0.0166857	10.42
0.0384756	10.43
0.0332113	10.44
0.0436027	10.45
0.0437858	10.46
0.0458457	10.47
0.0438315	10.48
0.0178759	10.49
0.0241932	10.5
0.0203479	10.51
0.00533303	10.52
0.0208972	10.53
0.00885786	10.54
0.0206226	10.55
-0.00926986	10.56
-0.0161822	10.57
-0.0274434	10.58
-0.034081	10.59
-0.0593042	10.6
-0.0735409	10.61
-0.0807279	10.62
-0.0845274	10.63
-0.0884184	10.64
-0.0606775	10.65
-0.0110552	10.66
0.0303273	10.67
0.0501488	10.68
0.0530785	10.69
0.0769284	10.7
0.0706569	10.71
0.0647974	10.72
0.069604	10.73
0.0529412	10.74
0.0614099	10.75
0.0463951	10.76
0.0267567	10.77
0.0459831	10.78
0.0287709	10.79
0.0208972	10.8
0.0214466	10.81
0.0148547	10.82
0.0206226	10.83
0.0382925	10.84
0.0249714	10.85
0.0286336	10.86
0.0241932	10.87
0.0231403	10.88
0.0200275	10.89
0.00441749	10.9
0.0254749	10.91
0.0229114	10.92
0.030602	10.93
0.0179217	10.94
0.00954452	10.95
-0.00180819	10.96
0.0127031	10.97
0.00615702	10.98
0.006981	10.99
0.00881209	11
0.0075761	11.01
0.0109178	11.02
0.0103685	11.03
0.0172808	11.04
0.0133898	11.05
0.0179217	11.06
-0.000663767	11.07
0.00350195	11.08
0.00148775	11.09
0.0113756	11.1
0.0119707	11.11
0.0105516	11.12
-0.00290684	11.13
0.00203708	11.14
0.0126574	11.15
0.0025864	11.16
-0.00551614	11.17
-0.00995651	11.18
-0.0142596	11.19
-0.261456	11.2
-0.413527	11.21
-0.159007	11.22
-0.0465324	11.23
0.0237812	11.24
0.0523919	11.25
0.0404898	11.26
0.0505608	11.27
0.0399863	11.28
0.049279	11.29
0.0506065	11.3
0.0423209	11.31
0.030602	11.32
0.0227283	11.33
0.0306477	11.34
0.0295949	11.35
0.034081	11.36
0.0141222	11.37
0.0152209	11.38
-0.0157244	11.39
-0.0113756	11.4
-0.0246967	11.41
-0.0461204	11.42
-0.0570153	11.43
-0.0777066	11.44
-0.0922637	11.45
-0.0937285	11.46
-0.0523919	11.47
-0.0265278	11.48
0.0130694	11.49
0.0458	11.5
0.0686885	11.51
0.0859464	11.52
0.0749142	11.53
0.0869993	11.54
0.0774777	11.55
0.0718013	11.56
0.054406	11.57
0.058938	11.58
0.0647517	11.59
0.0529412	11.6
0.0349966	11.61
0.0427329	11.62
0.0478141	11.63
0.0360952	11.64
0.0340352	11.65
0.0267567	11.66
0.0273976	11.67
0.0262074	11.68
0.00936141	11.69
0.022179	11.7
0.0133898	11.71
0.0192493	11.72
0.0178759	11.73
0.0203479	11.74
0.0262531	11.75
0.0148547	11.76
0.0251545	11.77
0.020943	11.78
0.015816	11.79
0.0124742	11.8
0.0135271	11.81
0.015816	11.82
0.01458	11.83
0.0236896	11.84
0.0322957	11.85
0.0269398	11.86
0.0229114	11.87
0.0282216	11.88
0.00643168	11.89
0.0119707	11.9
0.0100023	11.91
-0.00611124	11.92
-0.00505837	11.93
-0.00785077	11.94
0.000572213	11.95
-0.00588235	11.96
0.00368505	11.97
-0.0019913	11.98
-0.0312886	11.99
0.018883	12
-0.12591	12.01
-0.481003	12.02
-0.467819	12.03
-0.132593	12.04
-0.0292744	12.05
0.0196155	12.06
0.0566949	12.07
0.061181	12.08
0.0613642	12.09
0.0540398	12.1
0.0423667	12.11
0.0456626	12.12
0.0435111	12.13
0.0300526	12.14
0.0285878	12.15
0.026482	12.16
0.00991074	12.17
0.023827	12.18
0.00148775	12.19
0.00606546	12.2
-0.00574502	12.21
-0.0160906	12.22
-0.0298238	12.23
-0.0466697	12.24
-0.0732204	12.25
-0.087686	12.26
-0.0970245	12.27
-0.0880522	12.28
-0.0836118	12.29
-0.035317	12.3
0.0115587	12.31
0.0368276	12.32
0.0651179	12.33
0.0678187	12.34
0.0760128	12.35
0.0871824	12.36
0.0749142	12.37
0.0631952	12.38
0.0555505	12.39
0.0512932	12.4
0.0516594	12.41
0.0522087	12.42
0.0360952	12.43
0.042504	12.44
0.0247425	12.45
0.017052	12.46
0.0233234	12.47
0.0120623	12.48
0.0271229	12.49
0.028954	12.5
0.0104601	12.51
0.0209888	12.52
0.0245594	12.53
0.0106432	12.54
0.0170977	12.55
0.0218128	12.56
0.0110094	12.57
0.0262074	12.58
0.00487526	12.59
0.0164111	12.6
0.00936141	12.61
0.00679789	12.62
0.0116503	12.63
0.00945296	12.64
-0.00615702	12.65
0.00981918	12.66
0.0163195	12.67
0.0208515	12.68
0.0208057	12.69
0.0253376	12.7
0.0179217	12.71
0.00753033	12.72
-0.0138018	12.73
-0.0102312	12.74
-0.0272145	12.75
-0.0107805	12.76
-0.0188373	12.77
-0.0243305	12.78
-0.0164569	12.79
-0.0204395	12.8
-0.0151751	12.81
-0.0356832	12.82
-0.0223163	12.83
-0.0891508	12.84
-0.516709	12.85
-0.600801	12.86
-0.234676	12.87
-0.0204852	12.88
0.0322499	12.89
0.0631952	12.9
0.0754635	12.91
0.058938	12.92
0.0727169	12.93
0.0771115	12.94
0.0679561	12.95
0.0578851	12.96
0.0539483	12.97
0.0549096	12.98
0.0540856	12.99
0.0442893	13
0.0409018	13.01
0.0377432	13.02
0.0360952	13.03
0.0219959	13.04
0.00460059	13.05
-0.00272374	13.06
-0.0146258	13.07
-0.0444724	13.08
-0.0618677	13.09
-0.0721218	13.1
-0.079263	13.11
-0.0740902	13.12
-0.0479515	13.13
-0.00510414	13.14
0.0194324	13.15
0.0417716	13.16
0.0536736	13.17
0.0578851	13.18
0.0604486	13.19
0.047631	13.2
0.0516594	13.21
0.0457542	13.22
0.0468986	13.23
0.049279	13.24
0.0557794	13.25
0.0461662	13.26
0.0485466	13.27
0.0496452	13.28
0.0335317	13.29
0.033669	13.3
0.0279011	13.31
0.0298695	13.32
0.0304189	13.33
0.0117418	13.34
0.0134813	13.35
0.0244678	13.36
0.0259785	13.37
0.0172808	13.38
0.0149004	13.39
0.00121309	13.4
0.000297551	13.41
-0.00762188	13.42
0.00826276	13.43
0.0128405	13.44
-0.00107576	13.45
0.0122911	13.46
-0.00524147	13.47
-0.00473793	13.48
0.00148775	13.49
-0.0151751	13.5
0.0155871	13.51
0.0181506	13.52
0.0156329	13.53
0.0148547	13.54
0.0035935	13.55
-0.018471	13.56
-0.0168231	13.57
0.00189975	13.58
-0.0115129	13.59
-0.0230945	13.6
-0.00743877	13.61
-0.00913253	13.62
-0.00583658	13.63
-0.015816	13.64
-0.0156786	13.65
-0.0436027	13.66
-0.0336233	13.67
-0.345411	13.68
-0.576768	13.69
-0.30705	13.7
-0.0479515	13.71
0.02607	13.72
0.0578851	13.73
0.066125	13.74
0.0719844	13.75
0.0714351	13.76
0.0573816	13.77
0.0571527	13.78
0.0448844	13.79
0.0496452	13.8
0.03962	13.81
0.036141	13.82
0.0348135	13.83
0.0490959	13.84
0.0247883	13.85
0.0230488	13.86
0.0152209	13.87
0.015404	13.88
-0.00624857	13.89
-0.0259785	13.9
-0.0503319	13.91
-0.0664454	13.92
-0.0761044	13.93
-0.0865873	13.94
-0.0761501	13.95
-0.0528496	13.96
-0.0243305	13.97
0.0236439	13.98
0.0302358	13.99
0.0629206	14
0.0652094	14.01
0.0642023	14.02
0.0538567	14.03
0.0519341	14.04
0.0561456	14.05
0.052575	14.06
0.0495079	14.07
0.050103	14.08
0.0398947	14.09
0.0311513	14.1
0.037377	14.11
0.0410391	14.12
0.0349966	14.13
0.023003	14.14
0.0226368	14.15
0.02607	14.16
0.0105516	14.17
0.0349966	14.18
0.011284	14.19
0.0280385	14.2
0.0192493	14.21
0.0176013	14.22
0.0190661	14.23
0.015404	14.24
0.00693522	14.25
0.00936141	14.26
0.00148775	14.27
0.0110094	14.28
0.0149462	14.29
0.0113756	14.3
0.00972763	14.31
0.0133898	14.32
0.00826276	14.33
0.0150378	14.34
0.018883	14.35
0.0351797	14.36
0.0262074	14.37
0.00789654	14.38
0.000251774	14.39
-0.0115129	14.4
-0.02607	14.41
-0.00267796	14.42
-0.0272602	14.43
-0.0272602	14.44
-0.00981918	14.45
-0.0182879	14.46
-0.0113298	14.47
-0.0215839	14.48
-0.0334859	14.49
-0.0228656	14.5
-0.07084	14.51
-0.414168	14.52
-0.53772	14.53
-0.203731	14.54
-0.0380636	14.55
0.0193408	14.56
0.0393912	14.57
0.0437858	14.58
0.044152	14.59
0.061181	14.6
0.040856	14.61
0.0593042	14.62
0.0514763	14.63
0.047219	14.64
0.0566033	14.65
0.0481804	14.66
0.0423209	14.67
0.0393912	14.68
0.0359579	14.69
0.025658	14.7
0.00991074	14.71
0.00409705	14.72
-0.0128862	14.73
-0.029366	14.74
-0.0583886	14.75
-0.0604028	14.76
-0.0871366	14.77
-0.0857633	14.78
-0.0701991	14.79
-0.0367819	14.8
-0.00180819	14.81
0.0152667	14.82
0.0461662	14.83
0.0608148	14.84
0.0559625	14.85
0.0587091	14.86
0.0618677	14.87
0.0538567	14.88
0.0381094	14.89
0.0394369	14.9
0.0392081	14.91
0.0403525	14.92
0.0360952	14.93
0.0500114	14.94
0.0296407	14.95
0.0370108	14.96
0.0296407	14.97
0.0327993	14.98
0.0291371	14.99
0.0271229	15
0.0141222	15.01
0.0127947	15.02
0.00606546	15.03
0.0216297	15.04
0.0218128	15.05
0.017052	15.06
0.0186999	15.07
0.0150378	15.08
0.0111925	15.09
0.0172351	15.1
0.00203708	15.11
0.00208286	15.12
0.0051957	15.13
0.00112154	15.14
0.000205997	15.15
0.0105516	15.16
-0.00931563	15.17
0.0127489	15.18
0.0146258	15.19
0.0209888	15.2
0.0179217	15.21
0.0024033	15.22
-0.0221332	15.23
-0.0138933	15.24
-0.0173724	15.25
-0.0160906	15.26
-0.0193866	15.27
-0.00913253	15.28
-0.0131609	15.29
-0.0117876	15.3
-0.02813	15.31
-0.0129778	15.32
-0.0663081	15.33
-0.00482948	15.34
-0.198604	15.35
-0.502426	15.36
-0.419799	15.37
-0.0928588	15.38
-0.0101396	15.39
0.0292287	15.4
0.0522087	15.41
0.0571527	15.42
0.0603113	15.43
0.0456168	15.44
0.057702	15.45
0.0485466	15.46
0.0401236	15.47
0.0405814	15.48
0.0324331	15.49
0.0413596	15.5
0.0225452	15.51
0.0388418	15.52
0.0202106	15.53
0.0113298	15.54
0.00167086	15.55
-0.0186084	15.56
-0.0358663	15.57
-0.0517968	15.58
-0.0701076	15.59
-0.0745022	15.6
-0.0927214	15.61
-0.0908904	15.62
-0.0576562	15.63
-0.0194324	15.64
0.0144884	15.65
0.0277638	15.66
0.0520256	15.67
0.0591669	15.68
0.0562371	15.69
0.059762	15.7
0.0461662	15.71
0.0399405	15.72
0.0426871	15.73
0.0397574	15.74
0.0319753	15.75
0.0291371	15.76
0.0326619	15.77
0.0218128	15.78
0.0192493	15.79
0.0247425	15.8
0.0181506	15.81
0.0175555	15.82
0.017052	15.83
0.0174182	15.84
0.00542458	15.85
0.0116045	15.86
0.00423438	15.87
0.0146716	15.88
0.00331884	15.89
0.0185626	15.9
-0.00125887	15.91
0.00405127	15.92
-0.00157931	15.93
0.0161364	15.94
0.0102312	15.95
0.00167086	15.96
0.011696	15.97
0.00514992	15.98
0.00679789	15.99
0.0153124	16
0.0189288	16.01
0.020119	16.02
0.00391394	16.03
-0.0155413	16.04
-0.0203021	16.05
-0.0122454	16.06
-0.00780499	16.07
-0.00400549	16.08
-0.0118791	16.09
0.00318151	16.1
-0.0190204	16.11
-0.018471	16.12
-0.00766766	16.13
-0.0344015	16.14
0.00121309	16.15
-0.18217	16.16
-0.417647	16.17
-0.290204	16.18
-0.0986725	16.19
-0.00382239	16.2
0.0126574	16.21
0.0157702	16.22
0.017464	16.23
0.0365988	16.24
0.0260243	16.25
0.0311971	16.26
0.0315175	16.27
0.0212634	16.28
0.0165026	16.29
0.0135729	16.3
0.0149462	16.31
0.013756	16.32
0.00611124	16.33
0.00093843	16.34
-0.00176242	16.35
-0.0244678	16.36
-0.0433738	16.37
-0.0671778	16.38
-0.0867704	16.39
-0.100137	16.4
-0.117166	16.41
-0.092813	16.42
-0.0812772	16.43
-0.0406729	16.44
0.00460059	16.45
0.0467155	16.46
0.054406	16.47
0.0747311	16.48
0.094873	16.49
0.0891966	16.5
0.0738155	16.51
0.0685054	16.52
0.0598993	16.53
0.0691005	16.54
0.0587549	16.55
0.0549554	16.56
0.0423209	16.57
0.0361868	16.58
0.0391623	16.59
0.0286793	16.6
0.0292287	16.61
0.0258869	16.62
0.0295491	16.63
0.0251545	16.64
0.022179	16.65
0.00881209	16.66
0.0176471	16.67
0.000755322	16.68
0.0243763	16.69
0.0159533	16.7
0.00913253	16.71
0.0148547	16.72
-0.00157931	16.73
0.0185168	16.74
0.0176013	16.75
0.0108263	16.76
0.00336461	16.77
0.0174182	16.78
0.0208057	16.79
0.034905	16.8
0.0215381	16.81
0.0240101	16.82
0.0111925	16.83
-0.00162509	16.84
-0.00725566	16.85
-0.00345617	16.86
-0.00107576	16.87
0.000755322	16.88
-0.000801099	16.89
-0.00711833	16.9
-0.00583658	16.91
-0.00725566	16.92
-0.0257496	16.93
-0.00308995	16.94
-0.0199359	16.95
-0.312451	16.96
-0.42845	16.97
-0.166239	16.98
-0.0495995	16.99
0.0154955	17
0.0365072	17.01
0.0507439	17.02
0.0467155	17.03
0.0538567	17.04
0.0371939	17.05
0.0456626	17.06
0.0431907	17.07
0.0496452	17.08
0.0375601	17.09
0.037377	17.1
0.0351797	17.11
0.0280385	17.12
0.0197986	17.13
0.0163653	17.14
0.0108263	17.15
-0.00583658	17.16
-0.0323873	17.17
-0.0447471	17.18
-0.0688258	17.19
-0.0788968	17.2
-0.087274	17.21
-0.0832914	17.22
-0.0517968	17.23
-0.00894942	17.24
0.0285878	17.25
0.0439689	17.26
0.0562371	17.27
0.0729	17.28
0.0806363	17.29
0.0668574	17.3
0.0630579	17.31
0.0681392	17.32
0.0582055	17.33
0.0530785	17.34
0.050103	17.35
0.0450675	17.36
0.0436027	17.37
0.0398947	17.38
0.0417258	17.39
0.0224079	17.4
0.0252003	17.41
0.0304189	17.42
0.0296407	17.43
0.0309682	17.44
0.0236439	17.45
0.0232776	17.46
0.0249256	17.47
0.0247425	17.48
0.0200275	17.49
0.00986496	17.5
0.0123827	17.51
0.0110094	17.52
0.00679789	17.53
0.0138476	17.54
0.0139391	17.55
0.00167086	17.56
0.0126574	17.57
0.00725566	17.58
0.0182422	17.59
0.0197528	17.6
0.0225452	17.61
0.0313344	17.62
0.0237812	17.63
-0.00231174	17.64
-0.0212177	17.65
-0.0019913	17.66
-0.00144198	17.67
-0.00702678	17.68
-0.00968185	17.69
-0.00634012	17.7
-0.00634012	17.71
-0.00821698	17.72
-0.0124285	17.73
-0.0358663	17.74
0.00514992	17.75
-0.189128	17.76
-0.549668	17.77
-0.47258	17.78
-0.129435	17.79
-0.0287251	17.8
0.0199817	17.81
0.0536736	17.82
0.066125	17.83
0.0613642	17.84
0.0646601	17.85
0.066949	17.86
0.0490959	17.87
0.0450675	17.88
0.0527581	17.89
0.0493706	17.9
0.0475853	17.91
0.0533074	17.92
0.0331655	17.93
0.0370108	17.94
0.0348135	17.95
0.0258412	17.96
0.0107347	17.97
-0.00492103	17.98
-0.0183337	17.99
-0.0393454	18
-0.0459373	18.01
-0.0591211	18.02
-0.0748684	18.03
-0.0457542	18.04
-0.0191119	18.05
0.0149462	18.06
0.0545434	18.07
0.063241	18.08
0.0734951	18.09
0.074548	18.1
0.05935	18.11
0.0686885	18.12
0.0677272	18.13
0.0635615	18.14
0.0564202	18.15
0.0542687	18.16
0.0435569	18.17
0.056054	18.18
0.0347677	18.19
0.0436027	18.2
0.0344472	18.21
0.0443351	18.22
0.0324331	18.23
0.0317006	18.24
0.0258412	18.25
0.0335317	18.26
0.0194781	18.27
0.0152209	18.28
0.0279011	18.29
0.0214923	18.3
0.0272145	18.31
0.0120623	18.32
0.0222248	18.33
0.0179217	18.34
0.00341039	18.35
0.0130236	18.36
0.0139849	18.37
0.0225452	18.38
0.0104601	18.39
0.00753033	18.4
0.0128862	18.41
0.0176013	18.42
0.0159533	18.43
0.0266194	18.44
0.0210803	18.45
0.0126574	18.46
0.000343328	18.47
-0.00785077	18.48
-0.0105974	18.49
-0.0110094	18.5
-0.0146258	18.51
-0.0173266	18.52
-0.00894942	18.53
-0.000892653	18.54
-0.00409705	18.55
-0.0122454	18.56
-0.0107805	18.57
-0.0340352	18.58
-0.0203021	18.59
-0.302472	18.6
-0.637011	18.61
-0.466995	18.62
-0.085214	18.63
0.0295033	18.64
0.0639734	18.65
0.0815061	18.66
0.0839322	18.67
0.0857633	18.68
0.0891966	18.69
0.0835203	18.7
0.0688716	18.71
0.0542229	18.72
0.0468071	18.73
0.0507439	18.74
0.047219	18.75
0.0225452	18.76
0.0317006	18.77
0.0324331	18.78
0.0371939	18.79
0.0124742	18.8
0.0144884	18.81
-0.0123827	18.82
-0.0322042	18.83
-0.0470359	18.84
-0.0651637	18.85
-0.0791257	18.86
-0.0737697	18.87
-0.0607691	18.88
-0.0259785	18.89
-0.00125887	18.9
0.0315175	18.91
0.0352255	18.92
0.0674067	18.93
0.0432364	18.94
0.0569696	18.95
0.0542229	18.96
0.0452506	18.97
0.0530327	18.98
0.0351797	18.99
0.0309682	19
0.0324331	19.01
0.0295949	19.02
0.0315633	19.03
0.0351797	19.04
0.0326162	19.05
0.0384756	19.06
0.0342641	19.07
0.00991074	19.08
0.0185168	19.09
0.0233234	19.1
0.00496681	19.11
0.0124742	19.12
0.017052	19.13
2.28885e-05	19.14
-0.00254063	19.15
-0.00473793	19.16
-0.00748455	19.17
-0.00217441	19.18
0.00167086	19.19
0.000755322	19.2
0.000343328	19.21
0.00844587	19.22
0.00222019	19.23
-0.00180819	19.24
-0.00254063	19.25
0.00395972	19.26
-0.00016022	19.27
0.0106432	19.28
0.0203479	19.29
0.0127947	19.3
0.000755322	19.31
-0.0380636	19.32
-0.028542	19.33
-0.0312886	19.34
-0.00780499	19.35
-0.0169146	19.36
-0.00931563	19.37
-0.0295491	19.38
-0.0167773	19.39
-0.0131609	19.4
-0.00986496	19.41
-0.0451133	19.42
-0.0168231	19.43
-0.188716	19.44
-0.547654	19.45
-0.532273	19.46
-0.149577	19.47
-0.0143053	19.48
0.0395743	19.49
0.0471733	19.5
0.0653925	19.51
0.0614099	19.52
0.0670405	19.53
0.0569696	19.54
0.052575	19.55
0.0419547	19.56
0.0529412	19.57
0.0438773	19.58
0.0274891	19.59
0.0413596	19.6
0.0280385	19.61
0.0442435	19.62
0.0154498	19.63
0.0134813	19.64
-0.00473793	19.65
-0.0143511	19.66
-0.0331197	19.67
-0.0506981	19.68
-0.0645686	19.69
-0.0614099	19.7
-0.0660792	19.71
-0.0699702	19.72
-0.0177386	19.73
0.0128405	19.74
0.0463493	19.75
0.0595331	19.76
0.0736782	19.77
0.0676814	19.78
0.0750973	19.79
0.0593042	19.8
0.0645228	19.81
0.0537194	19.82
0.0584802	19.83
0.0410849	19.84
0.0430533	19.85
0.0494621	19.86
0.0463493	19.87
0.0403525	19.88
0.0381552	19.89
0.0413596	19.9
0.0174182	19.91
0.0344472	19.92
0.0268482	19.93
0.0117876	19.94
0.0156786	19.95
0.0161364	19.96
0.00753033	19.97
0.00148775	19.98
[truncated: 58,752 more rows]
[truncated: 22 more columns]

## Sheet: Fig12B
Signal (-mV)	Time (sec)	Reference row
0.0149462	0	85
0.0176471	0.01	2	87	172	257	342	427	512	597	682	767	852	937	1022	1107	1192	1277	1362	1447	1532	1617	1702	1787	1872	1957	2042	2127	2212	2297	2382	2467	2552	2637	2722	2807	2892	2977	3062	3147	3232	3317	3402	3487	3572	3657	3742	3827	3912
-0.0162737	0.02	-0.0234607	-0.0481346	-0.0509728	-0.0544976	-0.0649805	-0.058526	-0.10293	0.0329824	0.0750515	0.0613642	0.0251545	-0.0840238	-0.0309224	-0.00926986	-0.0246967	-0.087686	-0.079263	-0.0528496	-0.00180819	0.0277638	0.0738155	0.0450675	0.0344472	0.0384756	0.0174182	0.0437858	0.0344472	0.0395743	0.0365988	0.0196155	0.0439231	0.0362325	0.0271687	0.0346303	0.0203479	0.0331655	0.021355	0.031426	0.0179217	0.00844587	0.0148547	0.0289998	0.0159533	0.00295262	0.0047837	0.0168688	0.0223621
-0.0234607	0.03	-0.0186084	-0.0713893	-0.0633326	-0.0693751	-0.0864958	-0.0695583	-0.0814603	0.0628748	0.0689174	0.058938	0.049279	-0.0710231	-0.0422751	-0.0161822	-0.0461204	-0.0970245	-0.0740902	-0.0243305	0.0152667	0.0520256	0.0685054	0.0436027	0.0443351	0.0342641	0.0344472	0.0254749	0.010277	0.0181506	0.0317464	0.0243763	0.0394369	0.0353628	0.028954	0.0278553	0.0183337	0.0172351	0.0163195	0.0237812	0.0230945	0.0126574	0.000297551	0.0190661	0.0216297	-0.0041886	0.00386816	0.00972763	0.0183337
-0.0186084	0.04	-0.0363699	-0.0796292	-0.0963836	-0.0668116	-0.0891508	-0.0838407	-0.0411765	0.0636988	0.0659419	0.0641108	0.0542687	-0.0382467	-0.0788968	-0.0274434	-0.0570153	-0.0880522	-0.0479515	0.0236439	0.0461662	0.0591669	0.0598993	0.0398947	0.0324331	0.00991074	0.0268482	0.0210803	0.0197986	0.0340352	0.0295033	0.0324331	0.0413596	0.0298695	0.0075761	0.0181506	0.00121309	0.0105974	0.0201648	0.020531	0.017052	0.013756	0.00620279	0.0147173	0.0219959	-0.000114443	-0.00249485	0.012108	0.0149004
-0.0363699	0.05	-0.0677272	-0.0754635	-0.0834745	-0.0715724	-0.0850767	-0.0820096	0.00771344	0.078027	0.0431449	0.0548638	0.0637446	-0.00437171	-0.0787137	-0.034081	-0.0777066	-0.0836118	-0.00510414	0.0302358	0.0608148	0.0562371	0.0691005	0.0417258	0.0317006	0.0185168	0.0117876	0.0252003	0.0251087	0.0296407	0.025658	0.00867475	0.0443351	0.0313802	0.0257038	0.0278553	0.0150378	0.018883	0.0230488	0.0184253	0.00981918	-0.00217441	0.00620279	0.026482	0.0291371	-0.0122911	0.00899519	-0.00972763	0.00647746
-0.0677272	0.06	-0.0680934	-0.075967	-0.0765164	-0.0402609	-0.0580224	-0.0571069	0.0383841	0.0838865	0.0538567	0.0474479	0.0465324	0.0342641	-0.069192	-0.0593042	-0.0922637	-0.035317	0.0194324	0.0629206	0.0559625	0.059762	0.0587549	0.0224079	0.0258412	0.0233234	0.0156786	0.0168688	0.0270314	0.0269398	0.0255665	0.022179	0.0383841	0.0349966	0.023003	0.0346303	0.015404	0.0329824	0.0263905	0.0131151	0.00167086	-0.000709545	0.00606546	0.0324331	0.0300069	0.00148775	-0.00016022	0.0100938	0.00679789
-0.0680934	0.07	-0.0964752	-0.0506065	-0.0376974	-0.0029984	-0.0175555	-0.0274434	0.056054	0.0791714	0.0580682	0.0322499	0.0470817	0.04168	-0.0721218	-0.0735409	-0.0937285	0.0115587	0.0417716	0.0652094	0.0587091	0.0461662	0.0549554	0.0252003	0.0335317	0.00496681	0.0161364	0.0177844	0.0280385	0.022591	0.022179	0.0229114	0.029366	0.0302358	0.0202106	0.0203479	0.00386816	0.0143053	0.0166857	-0.0019913	0.00148775	-0.00176242	0.00936141	0.0501946	0.0103685	0.00807965	0.00789654	0.0189288	0.0148547
-0.0964752	0.08	-0.0978943	-0.0232319	-0.00711833	0.0321126	0.00629435	0.00908675	0.0656214	0.0662165	0.047219	0.0445182	0.0456626	0.0596246	-0.0388876	-0.0807279	-0.0523919	0.0368276	0.0536736	0.0642023	0.0618677	0.0399405	0.0423209	0.0304189	0.0194781	0.0124742	0.00753033	0.00872053	0.0317006	0.0178759	0.0157702	0.0203479	0.0328908	0.0284504	0.0161364	0.00643168	0.00643168	0.0294118	0.0176013	-0.00217441	-0.0129778	0.00551614	0.0229114	0.0458	0.00972763	0.0057908	0.00373083	0.00881209	0.00441749
-0.0978943	0.09	-0.0651637	0.0252918	0.0185168	0.0547723	0.0431907	0.0452506	0.0755093	0.0490959	0.0489128	0.0397574	0.0452506	0.0637446	-0.0172351	-0.0845274	-0.0265278	0.0651179	0.0578851	0.0538567	0.0538567	0.0426871	0.0361868	0.0296407	0.0152209	0.017052	0.00148775	0.00592813	0.0251087	0.0181506	0.021355	0.0313344	0.0259327	0.027718	0.00945296	0.0057908	0.00862898	0.018883	-0.00492103	-0.00551614	0.00514992	-0.0192035	0.0203479	0.0415885	0.0227741	0.00286107	-0.000892653	-0.00157931	0.00482948
-0.0651637	0.1	-0.0363241	0.0533989	0.0438315	0.058938	0.0558709	0.05935	0.0765164	0.0641108	0.0392996	0.0377432	0.0415885	0.0569696	0.0251087	-0.0884184	0.0130694	0.0678187	0.0604486	0.0519341	0.0381094	0.0397574	0.0391623	0.0309682	0.0279011	2.28885e-05	0.00899519	0.00725566	0.00661479	0.0207141	0.017052	0.0169146	0.0243763	0.0379263	0.00281529	-0.00235752	0.00908675	0.0140307	0.0126574	0.0029984	-0.0132982	-0.0105974	0.00936141	0.0344472	0.0360952	0.0024033	-0.00560769	0.00441749	0.00684367
-0.0363241	0.11	0.00679789	0.0758297	0.0500114	0.0673152	0.0654383	0.0678187	0.0668574	0.0536736	0.0329824	0.036141	0.0401236	0.0639734	0.0402609	-0.0606775	0.0458	0.0760128	0.047631	0.0561456	0.0394369	0.0319753	0.0286793	0.0236439	0.0214923	-0.00254063	0.0091783	0.00734722	0.0165026	0.0259327	-0.00473793	0.0181506	0.0196613	0.0372396	0.00341039	0.00167086	0.00093843	0.0222248	0.0100023	0.00890364	-0.0153124	-0.0107805	0.00826276	0.00734722	0.0236439	-0.000892653	-0.00931563	0.00936141	0.00949874
0.00679789	0.12	0.0454337	0.0855802	0.0486839	0.0569696	0.0568322	0.0617304	0.071252	0.0540856	0.0397574	0.0323415	0.0370565	0.0512932	0.0413596	-0.0110552	0.0686885	0.0871824	0.0516594	0.052575	0.0392081	0.0291371	0.0292287	0.0232776	0.0272145	-0.00473793	0.00112154	0.0104601	0.0120623	0.0172351	0.00606546	0.00926986	0.0214466	0.0208057	-0.0085832	-0.00821698	0.00881209	0.00386816	0.0171435	-0.00492103	-0.00601968	-0.00400549	0.0149462	0.00496681	0.0120623	0.00286107	-0.0085832	0.00926986	0.014992
0.0454337	0.13	0.0653925	0.078439	0.0476768	0.0564202	0.0624628	0.0627375	0.0706111	0.0518883	0.0338064	0.030602	0.0303731	0.0522087	0.0617304	0.0303273	0.0859464	0.0749142	0.0457542	0.0495079	0.0403525	0.0326619	0.0258869	0.0249256	0.0120623	-0.00748455	0.0182422	0.0111925	0.00936141	0.00318151	0.00963607	0.010277	0.00533303	0.0212634	-0.00263218	0.00963607	0.0152209	0.0117418	0.0251087	0.00569925	-0.00840009	0.0120623	0.00203708	0.0247425	-0.000343328	-0.000892653	-0.028542	0.0025864	0.0184253
0.0653925	0.14	0.0744106	0.0833371	0.0344472	0.0527581	0.0479515	0.0577478	0.0569696	0.0430533	0.0360037	0.0365072	0.0274891	0.0388418	0.0689631	0.0501488	0.0749142	0.0631952	0.0468986	0.050103	0.0360952	0.0218128	0.0295491	0.0247425	0.0222248	-0.00217441	0.0232776	0.00936141	0.0132525	0.00354772	0.00991074	0.00899519	0.018883	0.00867475	-0.00428016	0.00876631	0.0136187	0.0181964	0.0201648	0.00835431	0.0097734	0.00840009	-0.0097734	0.0119249	6.86656e-05	0.0185168	-0.0107805	0.0179217	0.0113756
0.0744106	0.15	0.0697871	0.0809567	0.0384756	0.0434195	0.0478599	0.0615473	0.0621424	0.0417716	0.0395285	0.0388418	0.0302815	0.0451591	0.0597162	0.0530785	0.0869993	0.0555505	0.049279	0.0398947	0.0500114	0.0192493	0.0251545	0.0200275	0.0179217	0.00167086	0.0119249	0.00460059	0.0130236	0.00592813	-0.000343328	0.0104601	0.0108263	0.0269398	-0.00263218	0.00807965	-0.00144198	-0.00125887	0.0159533	0.00336461	0.00514992	-0.00290684	-0.0177386	0.013756	0.00794232	0.0218128	-0.0085832	-0.00263218	0.00368505
0.0697871	0.16	0.0798581	0.0703365	0.040856	0.0392081	0.0435111	0.0520256	0.052575	0.0417258	0.0328908	0.0267567	0.0267567	0.044152	0.0536736	0.0769284	0.0774777	0.0512932	0.0557794	0.0311513	0.0296407	0.0247425	0.022179	0.00986496	0.00341039	0.000755322	-0.00382239	0.00588235	0.020531	0.00789654	0.0113756	0.0116503	0.0189746	0.0165026	0.00313573	0.01458	0.00295262	0.00991074	0.0178759	0.00386816	0.00533303	-0.0197528	-0.0035935	-0.00125887	0.0126574	-0.00162509	-0.0108721	0.00386816	0.0139391
0.0798581	0.17	0.0569696	0.0721675	0.0483635	0.0383383	0.0383841	0.0439689	0.0522087	0.0351797	0.0331655	0.0202106	0.0262074	0.0302358	0.0417716	0.0706569	0.0718013	0.0516594	0.0461662	0.037377	0.0370108	0.0181506	0.00881209	0.0123827	0.0130236	0.000343328	0.00830854	-0.00249485	0.0163195	0.00881209	0.00514992	0.00753033	0.0113756	0.0135729	0.00551614	0.0168688	0.000205997	0.006981	0.0182422	0.0132067	0.0108263	-0.0343099	-0.00492103	0.0141222	-0.0085832	0.00313573	-0.000114443	-0.00675212	-0.00624857
0.0569696	0.18	0.0606775	0.0575647	0.0313344	0.0428244	0.0358206	0.0398032	0.0466239	0.0332113	0.0260243	0.0216297	0.0259327	0.0522087	0.025658	0.0647974	0.054406	0.0522087	0.0485466	0.0410391	0.0296407	0.0175555	0.0176471	0.0110094	0.0139849	0.00844587	-0.00803387	0.00167086	0.0159991	0.00803387	-0.00688945	-0.00263218	0.0106889	0.00611124	0.0024033	0.0104601	0.000572213	0.00583658	0.022179	0.0198444	-0.00272374	-0.0384298	0.00313573	0.00450904	0.00794232	-0.0181048	0.00203708	0.00331884	0.00423438
0.0606775	0.19	0.0595331	0.052575	0.0370108	0.0359121	0.0280842	0.0394369	0.042504	0.0327077	0.0237812	0.0132067	0.0386587	0.0478141	0.0394827	0.069604	0.058938	0.0360952	0.0496452	0.0349966	0.0327993	0.017052	0.000755322	0.00679789	0.0225452	0.00222019	0.0101396	0.00908675	0.012932	-0.000297551	0.000343328	0.0135271	-0.00125887	0.00661479	-0.00601968	-0.00121309	-0.000526436	0.00112154	0.027306	0.0156786	-0.024651	-0.0283589	-0.00244907	-0.00377661	0.006981	-0.0278096	0.00725566	-0.0102312	0.0196155
0.0595331	0.2	0.0556878	0.0471733	0.022591	0.0351339	0.0163195	0.0376516	0.0390249	0.0278553	0.0258412	0.0168688	0.0204852	0.0470817	0.0330282	0.0529412	0.0647517	0.042504	0.0335317	0.023003	0.0291371	0.0174182	0.0243763	0.0138476	0.0104601	-0.00180819	-0.00492103	-0.00931563	0.0194324	-0.0114214	0.00276951	0.00327306	0.00954452	0.00391394	-0.00125887	-0.000480659	-0.0019913	-0.00601968	0.0207141	0.00533303	-0.0214008	-0.0250172	-0.00272374	-0.0051957	0.000297551	-0.0160906	0.0113756	0.00167086	0.0117418
0.0556878	0.21	0.0598993	0.0502403	0.0299153	0.0317006	0.0283131	0.0396658	0.047219	0.0320668	0.0110094	0.0117876	0.0166857	0.0349966	0.04374	0.0614099	0.0529412	0.0247425	0.033669	0.0226368	0.0271229	0.00542458	0.0159533	0.0139391	0.00753033	-0.00254063	-0.00391394	0.000205997	0.0025864	0.0025864	0.00249485	0.0106432	0.00620279	0.00936141	0.00295262	-0.00327306	-0.0029984	-0.0103685	0.0353628	-0.0095903	-0.0194781	-0.0316091	-0.0085832	-0.0113756	0.00185397	-0.0182422	0.00606546	0.00313573	0.0284047
0.0598993	0.22	0.0482719	0.050927	0.0364614	0.0176013	0.0313802	0.0366445	0.0423209	0.0350423	0.0327993	-0.0115129	0.0203479	0.0258412	0.0368276	0.0463951	0.0349966	0.017052	0.0279011	0.02607	0.0141222	0.0116045	0.00913253	0.00167086	0.0128862	0.00395972	-0.00231174	-0.00180819	0.0120165	-0.00107576	0.00661479	0.00331884	0.0057908	0.00281529	-0.00437171	0.000205997	-0.00162509	0.00130465	0.0325246	-0.00675212	-0.0261616	-0.0321126	-0.00382239	0.0247883	0.00295262	-0.018471	-0.00693522	0.0103227	0.00844587
0.0482719	0.23	0.0566949	0.0442893	0.0442893	0.0280385	0.0403067	0.0339437	0.0339437	0.0150378	0.0210803	0.00844587	0.0212634	0.0337606	0.0413596	0.0267567	0.0427329	0.0233234	0.0298695	0.0105516	0.0127947	0.00423438	0.0148547	0.0126574	0.0176013	-0.00016022	-0.00318151	-0.0164569	0.0300069	0.00130465	0.00432593	0.00945296	0.0130236	0.00753033	-0.00226596	-0.00931563	-0.00876631	0.00615702	0.0225452	-0.0109636	-0.0198901	-0.0241474	-0.0307393	-0.0964752	-0.0155413	-0.0168231	-0.0187457	0.0109636	0.027306
0.0566949	0.24	0.0359121	0.0395743	0.0340352	0.00716411	0.0140307	0.0248798	0.0330739	0.0300526	0.0269398	0.00643168	0.00954452	0.0320668	0.0364614	0.0459831	0.0478141	0.0120623	0.0304189	0.0349966	0.00606546	0.0146716	-0.00157931	0.00725566	0.0159533	0.0106432	0.00991074	0.00203708	0.0353628	0.00899519	0.0024033	0.0110094	0.00817121	0.00249485	-0.00125887	0.00368505	0.00121309	0.00753033	-0.00556191	-0.00876631	-0.0197986	-0.0263447	0.00350195	-0.485855	0.00130465	-0.0245136	-0.0342184	-0.00254063	0.00276951
0.0359121	0.25	0.0489586	0.0370565	0.0404898	0.00991074	0.0265736	0.0352255	0.0213092	0.020531	0.0143053	-0.00455482	0.0108721	0.0326619	0.0218128	0.0287709	0.0360952	0.0271229	0.0117418	0.011284	0.0216297	0.00331884	0.0185168	0.0182422	0.0266194	0.0203479	0.0139849	0.0141222	0.0278096	0.00844587	-0.00510414	0.000343328	-0.0118791	0.0244678	-0.0025864	0.0161364	0.00368505	0.00276951	0.00130465	-0.00794232	-0.0230945	-0.0256123	-0.0916686	-0.475692	-0.158869	-0.0212177	-0.0323873	-0.0124285	-0.0230945
0.0489586	0.26	0.0302358	0.0227283	0.0366445	0.0263905	0.00986496	0.0324331	0.0390249	0.0199817	0.0115587	0.0180133	0.0100938	0.0263905	0.0377432	0.0208972	0.0340352	0.028954	0.0134813	0.0280385	0.0218128	0.0185626	0.0176013	0.0197528	0.0210803	0.0127947	0.0149004	0.00826276	0.0286336	0.00496681	-0.00629435	0.0024033	0.0141222	0.0243763	0.0187457	0.0141222	0.0120165	-0.0144427	0.00762188	-0.0095903	-0.0259785	-0.0160906	-0.411055	-0.126871	-0.577775	-0.0203021	-0.0296407	-0.0170062	-0.00894942
0.0302358	0.27	0.0113756	0.0383383	0.0284047	0.0241932	0.025658	0.0218128	0.0330739	0.0165484	0.0105516	0.00588235	0.0120623	0.0204395	0.0317006	0.0214466	0.0267567	0.0104601	0.0244678	0.0192493	0.017052	-0.00125887	0.0108263	0.0225452	0.0126574	0.000755322	0.0130236	0.000755322	-0.0114214	0.015404	-0.00107576	0.00569925	0.00807965	0.022179	0.0120623	0.0169146	0.0237812	-0.00945296	0.00496681	0.00130465	-0.0241474	-0.0485008	-0.442367	-0.00601968	-0.559281	-0.0218585	-0.026894	-0.00194553	-0.0116503
0.0113756	0.28	0.034493	0.050927	0.0198444	0.0223621	0.0227283	0.0276722	0.00981918	0.0181506	-0.000892653	0.00203708	0.0147173	0.0222248	0.0357748	0.0148547	0.0273976	0.0209888	0.0259785	0.0176013	0.0186999	0.00405127	0.00336461	0.0313344	0.000343328	-0.0380636	-0.00514992	-0.00730144	-0.00766766	0.0150378	0.00313573	0.00322728	0.022179	0.0234607	-0.00968185	0.00313573	0.006981	-0.0275807	0.00867475	-0.0111467	-0.0307393	-0.00373083	-0.130991	0.042504	-0.158183	-0.0475853	-0.0203021	-0.00968185	-0.00872053
0.034493	0.29	0.0410849	0.0313344	0.0224079	0.0268482	0.0167315	0.0235523	0.0230945	0.0159533	0.0100938	0.0138018	0.0124742	0.0291371	0.0251087	0.0206226	0.0262074	0.0245594	0.0172808	0.0190661	0.0150378	-0.00157931	0.0174182	0.0237812	-0.00785077	-0.028542	-0.0181048	-0.0265278	0.00899519	0.00464637	0.0117876	0.00318151	0.0174182	0.0335317	-0.0170062	-0.0111009	-0.00455482	-0.0155413	-0.00272374	-0.00620279	-0.0384298	-0.178141	-0.0246967	0.0594415	-0.00437171	-0.0449302	-0.0271229	-0.0129778	-0.0124285
0.0410849	0.3	0.0288167	0.0450675	0.0223621	0.0260243	0.0119249	0.0186084	0.025658	0.0057908	0.00542458	0.00620279	0.0150378	0.0111925	0.0265736	0.0382925	0.00936141	0.0106432	0.0149004	0.015404	0.0111925	0.0161364	0.0208057	-0.00231174	-0.0105974	-0.0312886	-0.00597391	-0.0153582	-0.00016022	-0.0129778	0.00753033	0.0203937	-0.00281529	0.00112154	-0.0325704	-0.00102998	-0.0157244	-0.00968185	0.00981918	-0.0106889	-0.007393	-0.464294	0.0308309	0.0829709	0.0459831	-0.39366	-0.0307393	-0.00125887	-0.0143511
0.0288167	0.31	0.0320668	0.0276722	0.0284504	0.0218128	0.00991074	0.0196613	0.0117876	0.0126574	0.00144198	0.00643168	0.00766766	0.0116503	0.0315633	0.0249714	0.022179	0.0170977	0.00121309	0.00693522	0.0172351	0.0102312	0.034905	-0.0212177	-0.0110094	-0.00780499	-0.0115129	-0.0235981	0.00432593	-0.0187457	-0.00922408	0.0260243	-0.00510414	0.00533303	-0.0233234	-0.00492103	-0.0124285	-0.00675212	0.00789654	-0.0261616	-0.17631	-0.428267	0.042092	0.0762875	0.0537652	-0.598924	-0.0333028	-0.00620279	-0.0182879
0.0320668	0.32	0.0225452	0.0287709	0.0105058	0.0227283	0.00716411	0.0135729	2.28885e-05	0.0126574	0.00203708	0.00313573	0.0126574	0.00469215	0.00936141	0.0286336	0.0133898	0.0218128	0.000297551	0.00936141	0.00203708	0.00167086	0.0215381	-0.0019913	-0.0146258	-0.0169146	-0.0169604	-0.00748455	-0.000892653	0.00244907	-0.00473793	0.0159533	-0.00629435	0.0375601	-0.0173266	-0.00748455	-0.0137102	-0.00382239	0.00899519	0.00377661	-0.516892	-0.118265	0.0456168	0.0692836	0.0816892	-0.319821	-0.0120623	-0.0135271	-0.0289082
0.0225452	0.33	0.0232776	0.0343557	0.0130236	0.0130236	0.0118334	0.0166857	0.0139391	0.0132067	-0.00377661	0.000343328	-0.00377661	0.00350195	0.00551614	0.0241932	0.0192493	0.0110094	-0.00762188	0.00148775	0.00208286	0.011696	0.0240101	-0.00144198	-0.0173266	-0.00931563	-0.0187457	-0.0186999	-0.0029984	-0.0190204	-0.00881209	-0.000892653	-0.0120165	0.0368276	-0.0215381	-0.00208286	-0.0113756	-0.0183795	0.00464637	-0.164408	-0.518494	-0.0446555	0.0498283	0.0675898	0.0891966	-0.0641566	-0.0266651	-0.00524147	-0.00551614
0.0232776	0.34	0.0240101	0.0258412	0.0216297	0.00386816	0.000343328	0.020119	0.0122911	0.0130236	-0.00162509	0.00226596	-0.0063859	0.0138476	0.00844587	0.0231403	0.0178759	0.0262074	0.00826276	0.0110094	0.0051957	0.00514992	0.0111925	-0.00702678	-0.00894942	-0.0295491	-0.020119	-0.0176928	0.00766766	-0.00180819	-0.00748455	-0.0047837	-0.00492103	0.0136187	-0.0160906	-0.00785077	-0.00144198	-0.0183795	-0.0120623	-0.526596	-0.138361	0.0169604	0.0500114	0.0626459	0.0809567	0.00881209	-0.0290913	-0.0203021	-0.0272602
0.0240101	0.35	0.0285878	0.0245594	0.025658	0.0126574	-0.00107576	0.00771344	0.0104601	0.00510414	-0.00016022	0.000297551	-0.00821698	0.00327306	0.0208972	0.0200275	0.0203479	0.00487526	0.0128405	0.0149462	0.00112154	0.00679789	-0.00162509	-0.00968185	-0.000892653	-0.0167773	-0.0221332	-0.0079881	-0.00345617	-0.0134813	-0.0295491	-0.0063859	0.000297551	0.0117876	-0.0173266	-0.0126116	0.000343328	-0.0198444	0.00734722	-0.521378	-0.0157702	0.0172351	0.0622797	0.0500114	0.0745937	0.0512932	-0.0380179	-0.0333028	-0.0178759
0.0285878	0.36	0.0247425	0.0346303	0.0165484	0.00441749	-0.00473793	0.00794232	-0.00437171	0.0185168	0.00373083	0.000343328	-0.0107347	-0.0162737	-0.00162509	0.00441749	0.0262531	0.0164111	-0.00107576	0.0113756	0.000205997	0.0153124	-0.00725566	-0.00634012	-0.00409705	-0.0131609	-0.0195697	-0.0155413	-6.86656e-05	-0.0162737	-0.0110552	-0.0148089	-0.00565347	0.0148547	-0.0278096	-0.00560769	-0.0257954	-0.0162737	-0.327375	-0.140787	0.0247425	0.0301442	0.0528496	0.0489128	0.0736782	0.0635615	-0.372786	0.00922408	-0.000892653
0.0247425	0.37	0.0309682	0.0194324	0.02813	0.00386816	-0.0193408	-0.00318151	-0.0114672	0.0218128	0.0130236	-0.00469215	-0.00913253	-0.00455482	-0.00437171	0.0254749	0.0148547	0.00936141	0.0122911	0.00972763	0.0105516	0.0189288	-0.00345617	-0.00634012	-0.0122454	-0.00986496	-0.0129778	-0.0131609	-0.0267109	-0.00872053	-0.0294118	-0.0181048	-0.0214008	0.00963607	-0.0142138	0.00112154	-0.020119	-0.0363241	-0.510666	-0.0085832	0.0500572	0.0280385	0.0573358	0.0456168	0.0683223	0.0749142	-0.550584	-0.183543	-0.285077
0.0309682	0.38	0.0152209	0.0190661	0.0232776	0.0163195	-0.00963607	0.0035935	0.00496681	0.0240101	0.00881209	0.00441749	-0.00487526	-0.00304418	-0.00615702	0.0229114	0.0251545	0.00679789	-0.00524147	0.0133898	-0.00931563	0.020119	-0.00107576	-0.00821698	-0.0107805	-0.0451133	-0.0289998	-0.0148089	-0.0205768	-0.0165942	-0.0172351	-0.0219501	-0.0122454	-0.00363928	-0.0182879	0.00176242	-0.0156329	0.00318151	-0.2393	0.0423209	0.0479515	0.0271229	0.0382925	0.0448844	0.0575189	0.0644312	-0.258526	-0.451156	-0.496567
0.0152209	0.39	0.00853742	0.0169604	0.0234607	0.00734722	0.000205997	0.00514992	0.00725566	0.0295033	0.0132067	0.0155871	-0.00656901	-0.00290684	0.00514992	0.030602	0.020943	0.0116503	-0.00473793	0.00826276	0.0127489	0.00391394	0.000755322	-0.0124285	-0.0340352	-0.0168231	-0.0413596	-0.0392996	-0.0629664	-0.00666056	-0.0296407	-0.0120623	-0.0100481	-0.0148089	-0.0334859	-0.00913253	-0.013344	-0.173289	-0.0457542	0.0564202	0.0548638	0.0260243	0.0382925	0.0550011	0.0519341	0.061593	-0.0461204	-0.351682	-0.276104
0.00853742	0.4	0.00634012	0.0223621	0.0196613	0.0120623	-0.00775921	0.00405127	0.0165026	0.00734722	-0.0113756	0.0179217	-0.0111467	0.00533303	0.000343328	0.0179217	0.015816	0.00945296	0.00148775	0.0150378	0.0146258	-0.0155413	-0.000801099	-0.0358663	-0.0203021	-0.188716	-0.00876631	0.00441749	-0.409361	-0.0444724	-0.0185626	-0.0260243	-0.00711833	0.00244907	-0.0195697	-0.0123827	-0.0391623	-0.431334	0.0135729	0.0675898	0.0512932	0.0237354	0.0428244	0.044152	0.0542229	0.044152	0.00620279	-0.0886015	-0.0754635
0.00634012	0.41	0.0124742	0.0235523	0.0203479	0.0134813	-0.00450904	-0.00121309	0.0190661	-0.0204395	-0.0131609	0.0139391	-0.00894942	-0.0063859	0.00130465	0.00954452	0.0124742	-0.00615702	-0.0151751	0.018883	0.0209888	-0.0203021	-0.00711833	0.00514992	-0.302472	-0.547654	-0.187984	-0.197002	-0.504074	-0.00176242	-0.0126116	-0.0160449	-0.0481346	-0.0713436	-0.142802	-0.0526665	0.00167086	-0.336622	0.0465324	0.0750973	0.0442893	0.0104601	0.0434195	0.0437858	0.0456626	0.0612268	0.0392081	-0.0156329	0.00116731
0.0124742	0.42	0.011696	0.0111925	0.0155871	0.0218128	-0.00693522	0.00116731	0.013756	-0.0117418	-0.0208515	0.0025864	-0.00606546	-0.0019913	-0.00345617	-0.00180819	0.0135271	0.00981918	0.0155871	0.0351797	0.0179217	-0.0122454	-0.00583658	-0.189128	-0.637011	-0.532273	-0.518997	-0.448959	-0.166423	-0.238933	-0.0314717	-0.00949874	0.0234607	-0.48883	-0.497757	-0.395125	-0.213298	-0.080911	0.0716182	0.0549554	0.052575	0.0120623	0.0359121	0.0426871	0.0530785	0.0619135	0.0502403	0.0219959	0.0249256
0.011696	0.43	0.0163653	0.0172351	0.0219959	0.0219959	-0.00597391	-0.00121309	0.0135729	-0.00107576	-0.02607	-0.00116731	0.00222019	0.0126574	0.00208286	0.0127031	0.015816	0.0163195	0.0181506	0.0262074	0.0024033	-0.00780499	-0.00725566	-0.549668	-0.466995	-0.149577	-0.484161	-0.32829	-0.0232319	-0.558091	-0.0685512	-0.0201648	-0.16569	-0.544175	-0.549805	-0.526596	-0.495651	-0.014992	0.0723964	0.0637446	0.0302358	0.00716411	0.0362783	0.0256123	0.0512932	0.0468986	0.0459831	0.044152	0.0247425
0.0163653	0.44	0.0161364	0.0144884	0.0196155	-0.00345617	-0.0041886	0.0152209	-0.00162509	-0.00711833	-0.0216754	-0.0284962	0.00203708	0.00684367	0.00551614	0.00615702	0.01458	0.0208515	0.0156329	0.00789654	-0.0221332	-0.00400549	-0.0257496	-0.47258	-0.085214	-0.0143053	-0.116892	-0.092401	0.0258869	-0.443648	-0.0182879	-0.0492332	-0.448959	-0.192424	-0.170039	-0.203365	-0.367201	0.0304646	0.0783932	0.0604486	0.0313344	0.0143511	0.0186542	-0.00840009	0.0418631	0.0523919	0.0574273	0.0440604	0.0482719
0.0161364	0.45	0.0119249	0.00666056	0.0207599	0.0163195	-0.0118334	0.0214466	-0.0113756	-0.0085832	-0.018471	-0.014168	0.00991074	-0.00327306	0.00496681	0.006981	0.0236896	0.0208057	0.0148547	0.000251774	-0.0138933	-0.0118791	-0.00308995	-0.129435	0.0295033	0.0395743	-0.0107805	-0.0107347	0.0694209	-0.0863584	-0.269421	0.00167086	-0.369673	-0.0204395	-0.0354086	-0.0378805	-0.0834745	0.049279	0.0694209	0.0419547	0.0275349	-0.00176242	0.00469215	-0.0248798	0.0320668	0.0536736	0.0600366	0.0471275	0.0512932
0.0119249	0.46	0.00936141	0.0219959	0.0320668	0.0213092	0.00093843	0.0202106	-0.0138933	-0.00844587	-0.0215381	-0.0157702	0.0128405	-0.0170062	0.00167086	0.00881209	0.0322957	0.0253376	0.0035935	-0.0115129	-0.0173724	0.00318151	-0.0199359	-0.0287251	0.0639734	0.0471733	0.0399405	0.0187915	0.0741817	0.0161364	-0.55919	-0.238476	-0.102792	0.0208972	0.0265736	0.0291371	-0.0085832	0.049279	0.0761959	0.0371939	0.0403525	-0.000801099	-0.0258869	-0.0276265	0.015404	0.0568322	0.0536736	0.0478141	0.0412222
0.00936141	0.47	0.0157702	0.0135729	0.0302358	0.0252461	0.00789654	-0.00455482	-0.0106889	-0.0153582	-0.0260243	-0.0206683	-0.00455482	0.00423438	-0.00162509	0.0075761	0.0269398	0.0179217	-0.018471	-0.02607	-0.0160906	-0.0190204	-0.312451	0.0199817	0.0815061	0.0653925	0.058938	0.0154955	0.0820554	0.0388876	-0.405013	-0.460723	-0.0121996	0.0439689	0.0536736	0.0598077	0.0295033	0.0586175	0.0413596	0.0355001	0.0295033	-0.00492103	-0.0447929	-0.0465324	-0.0206683	0.0490959	0.0514763	0.0514763	0.047631
0.0157702	0.48	0.0258869	0.0260243	0.0255207	0.00318151	0.015404	-0.00235752	-0.00730144	-0.0142596	-0.0168231	-0.0121996	-0.0151293	0.0174182	0.00936141	0.0109178	0.0229114	0.00753033	-0.0168231	-0.00267796	-0.0193866	-0.018471	-0.42845	0.0536736	0.0839322	0.0614099	0.0647974	0.0278553	0.0526665	0.0715267	-0.0934081	-0.254589	0.0319753	0.0716182	0.049279	0.0646601	0.0462577	0.0416342	0.0503777	0.0351797	0.0358206	-0.00748455	-0.0468071	-0.0566949	-0.026894	0.047219	0.049279	0.0371939	0.0380179
0.0258869	0.49	0.0278553	0.0257496	0.0152209	0.0115587	0.000663767	-0.0160906	-0.0125658	-0.00400549	-0.0137102	-0.00382239	-0.0263447	0.00844587	0.00203708	0.0103685	0.0282216	-0.0138018	0.00189975	-0.0272602	-0.00913253	-0.00766766	-0.166239	0.066125	0.0857633	0.0670405	0.0674067	0.0350423	0.0571527	0.0743648	0.0161364	-0.0744564	0.0524376	0.0807736	0.0699702	0.0709316	0.0628748	0.0494621	0.0487297	0.0458915	0.0351797	-0.0273518	-0.0627832	-0.0649805	-0.0459373	0.0267567	0.0368276	0.0325246	0.044152
0.0278553	0.5	0.0376059	0.00414282	0.00409705	-0.0085832	-6.86656e-05	-0.0104143	-0.0177386	-0.000892653	-0.0298238	-0.014992	-0.0194324	0.0219959	-0.00991074	0.0172808	0.00643168	-0.0102312	-0.0115129	-0.0272602	-0.0131609	-0.0344015	-0.0495995	0.0613642	0.0891966	0.0569696	0.0555047	0.0251545	0.0516594	0.0752804	0.0464866	0.000205997	0.0500114	0.0705196	0.0732662	0.0818723	0.0652552	0.0401236	0.0519341	0.0452506	0.0264363	-0.0501488	-0.0768826	-0.0728542	-0.058938	0.0143053	0.0420005	0.0351339	0.0346761
0.0376059	0.51	0.0145342	-0.00016022	-0.00144198	-0.0140764	-0.0224994	-0.0182879	-0.00327306	-0.0411307	-0.0162737	-0.0180591	-0.0212177	0.0189288	0.0130236	0.0133898	0.0119707	-0.0272145	-0.0230945	-0.00981918	-0.0117876	0.00121309	0.0154955	0.0646601	0.0835203	0.052575	0.061181	0.03962	0.0515221	0.0756466	0.0549554	0.0355001	0.0445182	0.0761959	0.0783017	0.0670863	0.0588006	0.0379263	0.0393912	0.0382925	0.0138933	-0.0627832	-0.0721218	-0.0571069	-0.068368	-0.00885786	0.0404898	0.020943	0.0430991
0.0145342	0.52	0.00135042	-0.00894942	-0.0035935	-0.00803387	-0.0325246	-0.0160449	-0.0193408	0.00551614	-0.100641	-0.0127489	-0.0160449	-0.00437171	0.0183337	0.0179217	0.0100023	-0.0107805	-0.00743877	-0.0182879	-0.02813	-0.18217	0.0365072	0.066949	0.0688716	0.0419547	0.0425956	0.03962	0.0463951	0.0710689	0.0507439	0.0366445	0.0489128	0.0597162	0.0562371	0.0736324	0.057702	0.0300526	0.0401236	0.0199817	-0.00473793	-0.0770657	-0.0623255	-0.0173724	-0.0917144	-0.0118791	0.0428702	0.0216297	0.0247425
0.00135042	0.53	0.00386816	0.00281529	0.00093843	-0.0113756	-0.0176013	-0.0173724	-0.00876631	-0.210002	-0.524125	-0.0101854	-0.0143511	-0.0100481	0.0189746	-0.000663767	-0.00611124	-0.0188373	-0.00913253	-0.0113298	-0.0129778	-0.417647	0.0507439	0.0490959	0.0542229	0.0529412	0.0434195	0.0344472	0.05523	0.0545892	0.0711147	0.0384756	0.0630121	0.0540398	0.0573816	0.047219	0.0512932	0.0262074	0.0335317	0.0159533	-0.0224994	-0.0941863	-0.0189746	0.00803387	-0.0719387	-0.0250629	0.03962	0.0172351	0.024651
0.00386816	0.54	0.00400549	-0.00016022	-0.00235752	-0.0114672	-0.0230945	-0.0113756	-0.0282673	-0.570726	-0.601442	-0.0391623	-0.0113756	-0.00812543	0.0218128	0.00350195	-0.00505837	-0.0243305	-0.00583658	-0.0215839	-0.0663081	-0.290204	0.0467155	0.0450675	0.0468071	0.0438773	0.0375601	0.0247425	0.0511101	0.0465324	0.071252	0.0295949	0.0511101	0.0468071	0.0415885	0.0447929	0.0420462	0.0259327	0.0322499	-0.00254063	-0.0409018	-0.105127	0.0108263	0.0360952	-0.050515	-0.0452049	0.0215839	0.013756	0.0179675
0.00400549	0.55	0.00249485	-0.00775921	0.00446326	-0.0129778	-0.0256123	-0.0100481	-0.0290913	-0.470657	-0.219707	-0.0191119	-0.0271687	-0.00872053	0.00611124	0.00148775	-0.00785077	-0.0164569	-0.015816	-0.0334859	-0.00482948	-0.0986725	0.0538567	0.0527581	0.0507439	0.0274891	0.0295949	0.0159533	0.040856	0.0269398	0.0672236	0.0392081	0.0413596	0.0359121	0.0452506	0.0448844	0.0443351	0.0280385	0.0339895	-0.0177386	-0.0561913	-0.103159	0.0436027	0.0538567	-0.0140307	-0.0732204	0.0130236	0.0176471	0.0225452
0.00249485	0.56	0.00679789	-0.0104143	-0.00125887	-0.0147631	-0.0194324	-0.00711833	-0.00803387	-0.115106	-0.0254292	-0.330671	-0.0246967	-0.0230945	-0.0155413	0.0113756	0.000572213	-0.0204395	-0.0156786	-0.0228656	-0.198604	-0.00382239	0.0371939	0.0493706	0.047219	0.0413596	0.0346303	0.022179	0.0489128	0.0445182	0.058938	0.0342641	0.0368276	0.047219	0.0359121	0.0439689	0.0371939	0.020531	0.0148547	-0.0438315	-0.0761501	-0.0839322	0.0706569	0.0641566	0.0120623	-0.0651637	-0.00968185	-0.00583658	-0.00125887
0.00679789	0.57	0.0104601	-0.0159075	-0.00322728	-0.0193866	-0.0176013	-0.0051957	-0.303204	-0.006981	0.0398032	-0.584596	-0.0216297	-0.0122454	-0.00821698	0.0119707	-0.00588235	-0.0151751	-0.0436027	-0.07084	-0.502426	0.0126574	0.0456626	0.0475853	0.0225452	0.0280385	0.0366445	0.0263905	0.0399863	0.034081	0.0529412	0.0192493	0.0319295	0.030602	0.0342641	0.0482261	0.0413596	0.0159075	-0.00675212	-0.0690089	-0.0862211	-0.0497826	0.0646601	0.0608148	0.0379263	-0.0818265	-0.0100481	-0.0142138	-0.0051957
0.0104601	0.58	-0.00194553	-0.0095903	-0.000663767	-0.0140764	-0.0206226	-0.0210346	-0.468093	0.0237812	0.0617304	-0.347425	-0.0617762	-0.0127947	-0.0231403	0.0105516	0.00368505	-0.0356832	-0.0336233	-0.414168	-0.419799	0.0157702	0.0431907	0.0533074	0.0317006	0.0442435	0.0309682	0.0168688	0.0376059	0.0542229	0.0452506	0.0237812	0.0214923	0.0318379	0.0353628	0.0493706	0.0481804	0.00121309	-0.0164569	-0.0820096	-0.082742	0.00244907	0.0859007	0.0690547	0.0382925	-0.0523919	-0.0424582	-0.0263447	-0.0203021
-0.00194553	0.59	-6.86656e-05	-0.00016022	-0.00450904	-0.0177386	-0.0146258	-0.0319295	-0.211238	0.0639277	0.0716182	-0.0554131	-0.0205768	-0.00565347	-0.013344	-0.00290684	-0.0019913	-0.0223163	-0.345411	-0.53772	-0.0928588	0.017464	0.0496452	0.0331655	0.0324331	0.0154498	0.0351797	0.0120623	0.0120623	0.044152	0.0434195	0.0206226	0.022591	0.0376974	0.0237812	0.0350423	0.0406729	-0.00807965	-0.0471733	-0.0977569	-0.0635157	0.0236439	0.0725338	0.0639734	0.0470817	-0.0124285	-0.0561456	-0.0372854	-0.0272602
-6.86656e-05	0.6	-0.00363928	-0.0115129	-0.0286336	-0.0221332	-0.0151751	-0.0172351	-0.0602197	0.0752804	0.0749142	0.00725566	-0.147379	-0.0169604	-0.0226825	0.00203708	-0.0312886	-0.0891508	-0.576768	-0.203731	-0.0101396	0.0365988	0.0375601	0.0370108	0.0371939	0.0134813	0.0254749	0.00482948	-0.00469215	0.0309682	0.0452506	0.0212634	0.0193408	0.0165484	0.030602	0.0237812	0.0268482	-0.0243305	-0.0711147	-0.0867704	-0.0378347	0.0588006	0.0940948	0.0526665	0.0474937	0.00276951	-0.0743648	-0.0563287	-0.0514305
-0.00363928	0.61	-0.015816	-0.0316548	-0.0131609	-0.0268482	-0.0311971	-0.217327	0.00753033	0.0698787	0.0752804	0.0609979	-0.498398	-0.0146258	-0.0211719	0.0126574	0.018883	-0.516709	-0.30705	-0.0380636	0.0292287	0.0260243	0.037377	0.0348135	0.0124742	-0.00473793	0.0197986	-0.00656901	-0.00510414	0.017052	0.0442893	0.022179	0.0133898	0.0207141	0.00643168	0.0267567	0.00368505	-0.0582513	-0.0898833	-0.0754177	0.0128405	0.0530327	0.0833371	0.0432364	0.0443351	0.0353628	-0.0849393	-0.0722133	-0.055642
-0.015816	0.62	-0.0274434	-0.019707	-0.080911	-0.0283589	0.00661479	-0.444381	0.0306935	0.0548638	0.0595331	0.0551385	-0.506363	-0.0334859	-0.0219501	0.0025864	-0.12591	-0.600801	-0.0479515	0.0193408	0.0522087	0.0311971	0.0351797	0.0258412	0.0144884	-0.0143511	0.000205997	-0.0199359	-0.027718	0.017052	0.0370108	0.0160449	0.0139391	0.0079881	0.00386816	-0.00345617	0.00789654	-0.0631495	-0.0924468	-0.040444	0.0331655	0.056466	0.0694209	0.0478141	0.0417258	0.0664912	-0.0934081	-0.0780728	-0.0669947
-0.0274434	0.63	0.0168688	-0.330121	-0.463378	-0.365278	-0.108377	-0.244335	0.0464408	0.0684596	0.0646601	0.0734493	-0.136393	-0.0128405	-0.0169146	-0.00551614	-0.481003	-0.234676	0.02607	0.0393912	0.0571527	0.0315175	0.0280385	0.0107347	-0.0123827	-0.0331197	-0.0250629	-0.0477226	-0.0503319	-0.000343328	0.0392538	0.0196155	-0.00144198	-0.0113756	-0.0188373	0.00890364	-0.0181048	-0.074136	-0.0613184	-0.00748455	0.0494621	0.0706569	0.0666743	0.0390249	0.0292287	0.0723507	-0.0832456	-0.0875486	-0.0671778
0.0168688	0.64	-0.235546	-0.637926	-0.55626	-0.551316	-0.436324	-0.0787137	0.0494621	0.0648432	0.0567865	0.0734493	-0.0142596	-0.0537652	-0.0222248	-0.00995651	-0.467819	-0.0204852	0.0578851	0.0437858	0.0603113	0.0212634	0.0197986	-0.00492103	-0.0322042	-0.0506981	-0.04374	-0.0622797	-0.0699702	-0.00647746	0.0320668	0.0120623	-0.00876631	-0.0312886	-0.036965	-0.00872053	-0.0290913	-0.0937743	-0.0358663	0.0338979	0.0630121	0.0815061	0.061593	0.0368276	0.0335317	0.0624628	-0.0495537	-0.0770657	-0.0653468
-0.235546	0.65	-0.521149	-0.423049	-0.20341	-0.24342	-0.479904	2.28885e-05	0.0498283	0.0685054	0.0558709	0.0512932	0.0324331	-0.40396	-0.0283589	-0.0142596	-0.132593	0.0322499	0.066125	0.044152	0.0456168	0.0165026	0.0163653	-0.0183337	-0.0470359	-0.0645686	-0.0622339	-0.0693751	-0.0842069	-0.0327535	0.0207141	0.00102998	-0.050103	-0.0373312	-0.0563745	-0.0235981	-0.0517968	-0.0838407	0.00807965	0.0282216	0.0679561	0.0512932	0.0458	0.0353628	0.0302358	0.0542229	-0.0129778	-0.0591211	-0.0354543
-0.521149	0.66	-0.359602	-0.0706569	-0.00968185	-0.0326619	-0.127787	0.0280385	0.0470817	0.0551385	0.0467155	0.0423209	0.0572442	-0.513962	-0.0541772	-0.261456	-0.0292744	0.0631952	0.0719844	0.061181	0.057702	0.0135729	0.0108263	-0.0393454	-0.0651637	-0.0614099	-0.0823758	-0.0897002	-0.0748684	-0.0593042	-0.00400549	-0.0230945	-0.0506523	-0.0599908	-0.0703822	-0.0402609	-0.0681392	-0.0631495	0.0453422	0.0559167	0.0596246	0.0631952	0.0530785	0.022591	0.0263905	0.0672236	0.0120623	-0.0159075	0.000343328
-0.359602	0.67	-0.0803159	0.0183795	0.0264363	0.0371939	-0.0168231	0.0251087	0.0443351	0.047219	0.0438315	0.0503777	0.0647974	-0.173472	2.28885e-05	-0.413527	0.0196155	0.0754635	0.0714351	0.040856	0.0485466	0.0149462	-0.00583658	-0.0459373	-0.0791257	-0.0660792	-0.0875486	-0.0913481	-0.0712062	-0.0689631	-0.0236896	-0.0235981	-0.0709316	-0.0764248	-0.0823301	-0.0574731	-0.0829252	-0.0314717	0.0545892	0.0685054	0.069604	0.0498283	0.0366445	0.020531	0.0271229	0.0498283	0.0434195	0.014992	0.0443351
-0.0803159	0.68	0.0174182	0.0692378	0.074548	0.0558709	0.0271687	0.0311513	0.0398032	0.0296407	0.0410849	0.0501946	0.0659419	-0.0328908	-0.197917	-0.159007	0.0566949	0.058938	0.0573816	0.0593042	0.0401236	0.013756	-0.0323873	-0.0591211	-0.0737697	-0.0699702	-0.0895171	-0.0794003	-0.028542	-0.0829252	-0.038613	-0.055642	-0.0814603	-0.0814603	-0.103067	-0.0671778	-0.0862211	0.0210803	0.0727169	0.0695125	0.0573358	0.0401694	0.0607233	0.0291371	0.0349966	0.0487755	0.0494621	0.0482261	0.0701534
0.0174182	0.69	0.0494621	0.0815061	0.0807736	0.0659419	0.0496452	0.0384756	0.037377	0.0647059	0.042504	0.0539025	0.0745937	0.00844587	-0.456741	-0.0465324	0.061181	0.0727169	0.0571527	0.0514763	0.0405814	0.00611124	-0.0447471	-0.0748684	-0.0607691	-0.0177386	-0.0729458	-0.0421378	-0.000526436	-0.0864042	-0.0623255	-0.0670405	-0.0833829	-0.0764706	-0.0734035	-0.0582513	-0.0776608	0.0284962	0.0863127	0.0578851	0.0454337	0.0194324	0.0469444	0.0232776	0.034081	0.0359121	0.0598993	0.064477	0.0749599
0.0494621	0.7	0.0545892	0.0946899	0.0765621	0.0812772	0.0630121	0.0558709	0.0348135	0.0343557	0.0417716	0.0452506	0.0578851	0.0520256	-0.327192	0.0237812	0.0613642	0.0771115	0.0448844	0.047219	0.0324331	0.00093843	-0.0688258	-0.0457542	-0.0259785	0.0128405	-0.0358206	-0.012932	0.0379263	-0.0544518	-0.0688258	-0.0829252	-0.0689174	-0.0474022	-0.0519799	-0.0359121	-0.0494621	0.0468986	0.0729	0.0462577	0.056054	0.027306	0.0485466	0.033257	0.0397574	0.0365072	0.0681392	0.0771572	0.0769284
0.0545892	0.71	0.069192	0.0950561	0.0798581	0.0791257	0.0602655	0.0434195	0.0318837	0.0438315	0.0335317	0.0395743	0.044564	0.070016	-0.0882353	0.0523919	0.0540398	0.0679561	0.0496452	0.0566033	0.0413596	-0.00176242	-0.0788968	-0.0191119	-0.00125887	0.0463493	-0.00904097	0.0317464	0.0600824	-0.0447471	-0.0848936	-0.0912108	-0.0402609	-0.00986496	-0.0333486	-0.000709545	-0.016228	0.0498283	0.0691463	0.0631952	0.0371939	0.0280385	0.0420005	0.0274891	0.033257	0.0346761	0.0725338	0.0846647	0.0760128
0.069192	0.72	0.0695583	0.0826047	0.083154	0.058938	0.0600824	0.0373312	0.0371939	0.0401236	0.0232776	0.0470817	0.0412222	0.0783474	-0.0230945	0.0404898	0.0423667	0.0578851	0.03962	0.0481804	0.0225452	-0.0244678	-0.087274	0.0149462	0.0315175	0.0595331	0.0291829	0.0601282	0.0620966	0.000205997	-0.0754635	-0.0994049	0.00373083	0.00551614	0.00830854	0.0355001	0.0166857	0.0382925	0.0686885	0.0395743	0.0369192	0.00569925	0.0225452	0.0267567	0.0338979	0.0305104	0.0613642	0.0798581	0.0807736
0.0695583	0.73	0.0677729	0.0815976	0.0642939	0.0686885	0.0562371	0.0295949	0.0204395	0.0227283	0.01458	0.0355001	0.0338064	0.072076	0.0166857	0.0505608	0.0456626	0.0539483	0.036141	0.0423209	0.0388418	-0.0433738	-0.0832914	0.0545434	0.0352255	0.0736782	0.0438773	0.0734493	0.058938	0.0380179	-0.0635157	-0.0765164	0.0368276	0.0403067	0.0254749	0.0432364	0.0327077	0.0397574	0.0679561	0.0541772	0.03962	-0.000892653	0.0362783	0.0324331	0.0265736	0.0397574	0.0523919	0.0673152	0.0757839
0.0677729	0.74	0.0725338	0.0823301	0.0574273	0.0410391	0.047219	0.0263905	0.0166857	0.00949874	-0.00702678	0.0237812	0.033669	0.0718013	0.0384756	0.0399863	0.0435111	0.0549096	0.0348135	0.0393912	0.0202106	-0.0671778	-0.0517968	0.063241	0.0674067	0.0676814	0.066125	0.0815061	0.0676814	0.0530785	-0.0324788	-0.0466697	0.0478141	0.0440146	0.0254749	0.0617304	0.0573358	0.0534905	0.0421378	0.0428702	0.0291371	0.0176013	0.0465324	0.0403983	0.0147631	0.0349966	0.0443351	0.0633783	0.0598993
0.0725338	0.75	0.0659419	0.0681849	0.0538567	0.0584344	0.0353628	0.0212634	0.0296407	-0.00775921	-0.0221332	0.022179	0.0249714	0.05523	0.0332113	0.049279	0.0300526	0.0540856	0.0490959	0.0359579	0.0113298	-0.0867704	-0.00894942	0.0734951	0.0432364	0.0750973	0.0596246	0.0939574	0.0647974	0.0555047	-0.00125887	0.00867475	0.0725795	0.0558709	0.0355001	0.0610437	0.0754635	0.0551385	0.0403067	0.0458	0.0368276	-0.0019913	0.0157702	0.0106432	0.0172351	0.0272145	0.0327993	0.0569696	0.0675898
0.0659419	0.76	0.0530785	0.0630121	0.0459831	0.0402609	0.0311055	0.00542458	-0.0100481	-0.0440146	-0.0506981	-0.00743877	0.0338979	0.0515679	0.0436027	0.0506065	0.0285878	0.0442893	0.0247883	0.025658	0.00167086	-0.100137	0.0285878	0.074548	0.0569696	0.0593042	0.0571069	0.0851682	0.0584344	0.069604	0.0291371	0.0309682	0.0901122	0.0482261	0.0500114	0.0486839	0.0697871	0.0392538	0.0537652	0.044152	0.0369192	0.00432593	0.0344472	0.0247425	-0.00308995	0.0295033	0.0295033	0.0516594	0.0540398
0.0530785	0.77	0.0426871	0.0431449	0.0423209	0.0401236	0.0364614	0.00180819	-0.00926986	-0.0477684	-0.0582513	-0.0117876	0.0271229	0.0430533	0.0437858	0.0423209	0.026482	0.0409018	0.0230488	0.00991074	-0.0186084	-0.117166	0.0439689	0.05935	0.0542229	0.0645228	0.0529412	0.081735	0.0540398	0.0557336	0.0382925	0.050927	0.0820554	0.0398032	0.0236439	0.0584344	0.0622797	0.0471733	0.0405356	0.0445182	0.0375601	0.0133898	0.0287709	0.0120623	0.00844587	0.0362783	0.0349966	0.044152	0.0540398
0.0426871	0.78	0.0375601	0.0530785	0.0558709	0.0403067	0.0333944	0.0123827	-0.0345846	-0.0615015	-0.0674525	-0.0257954	0.0229114	0.0368276	0.0458457	0.030602	0.00991074	0.0377432	0.0152209	0.00409705	-0.0358663	-0.092813	0.0562371	0.0686885	0.0452506	0.0537194	0.0399405	0.0546349	0.0479057	0.0544976	0.0333486	0.0652094	0.0910277	0.0368276	0.0320668	0.0576104	0.0566033	0.0440146	0.0285878	0.0419547	0.0426871	0.0132067	0.0258412	0.00936141	0.0135271	0.044152	0.0335317	0.0458	0.04168
0.0375601	0.79	0.0255665	0.0500114	0.0383841	0.0232776	0.0296407	0.00656901	-0.0465782	-0.0633326	-0.0771572	-0.0493248	0.0234607	0.0258412	0.0438315	0.0227283	0.023827	0.0360952	0.015404	-0.0128862	-0.0517968	-0.0812772	0.0729	0.0677272	0.0530327	0.0584802	0.0519341	0.0686885	0.0415885	0.0508354	0.056054	0.0668574	0.0705196	0.0368276	0.0412222	0.058938	0.0467155	0.0426871	0.0405356	0.0410849	0.044152	0.0123369	0.0321126	0.0186999	0.00615702	0.023415	0.0105516	0.0349966	0.0499199
0.0255665	0.8	0.0211261	0.0545892	0.0412222	0.0314717	0.0224079	-0.00904097	-0.065301	-0.0715724	-0.0666285	-0.0602197	0.00693522	0.0337148	0.0178759	0.0306477	0.00148775	0.0219959	-0.00624857	-0.029366	-0.0701076	-0.0406729	0.0806363	0.0635615	0.0351797	0.0410849	0.0421836	0.0681392	0.0428702	0.0542229	0.0355001	0.0719844	0.0678187	0.0337148	0.0412222	0.0371939	0.0533532	0.0382925	0.0442893	0.0512932	0.0413596	0.00954452	0.0337148	0.0130236	0.00386816	0.0216754	0.0229114	0.0241474	0.0458
0.0211261	0.81	0.0359121	0.0375601	0.0338979	0.0133898	0.0185168	-0.0259785	-0.0658961	-0.0591211	-0.0479515	-0.0702449	0.00872053	0.0392081	0.0241932	0.0295949	0.00606546	0.00460059	-0.0259785	-0.0583886	-0.0745022	0.00460059	0.0668574	0.0564202	0.0309682	0.0430533	0.0384298	0.047219	0.0332113	0.0370565	0.0317006	0.0650263	0.0754635	0.0436484	0.0363241	0.0185168	0.0604486	0.0392538	0.0276722	0.027306	0.0243763	0.0115587	0.0343557	0.014992	0.00954452	0.0225452	0.027718	0.0201648	0.0267567
0.0359121	0.82	0.018883	0.0244678	0.0229114	0.0142138	0.0119249	-0.0434653	-0.0803616	-0.0195239	-0.00455482	-0.0821927	-0.0138018	0.0344015	0.0203479	0.034081	-0.00574502	-0.00272374	-0.0503319	-0.0604028	-0.0927214	0.0467155	0.0630579	0.0542687	0.0324331	0.0494621	0.0364614	0.0514763	0.0338064	0.040032	0.0282216	0.0678187	0.0619135	0.0237812	0.0430533	0.0241016	0.0342641	0.0397574	0.0349966	0.0355001	0.0254749	0.0167315	0.0227283	0.0117876	0.0130236	0.019295	0.0389334	0.0119707	0.0333486
0.018883	0.83	0.0232776	0.0159533	0.00624857	-0.0138933	-0.00235752	-0.0615015	-0.0678187	0.0216297	0.0317464	-0.0908446	-0.03019	0.0218128	0.00533303	0.0141222	-0.0160906	-0.0146258	-0.0664454	-0.0871366	-0.0908904	0.054406	0.0681392	0.0435569	0.0295949	0.0463493	0.0420462	0.0489128	0.035729	0.0335317	0.0330282	0.0683223	0.0581598	0.028542	0.0280385	0.00720989	0.0485924	0.0324788	0.0365072	0.0183337	0.0304646	0.0136645	0.0214923	0.01458	0.00249485	0.0120165	0.0203479	0.0199817	0.0309682
0.0232776	0.84	0.0109636	0.00679789	0.00890364	-0.0104143	-0.0135271	-0.0851225	-0.0552758	0.0441978	0.044152	-0.0671778	-0.0497826	0.0127947	0.0208972	0.0152209	-0.0298238	-0.0444724	-0.0761044	-0.0857633	-0.0576562	0.0747311	0.0582055	0.056054	0.0315633	0.0403525	0.0392081	0.0399405	0.0401694	0.0417258	0.0329824	0.0465782	0.0490959	0.0227283	0.0208972	0.0192493	0.0537652	0.0163195	0.0370565	0.0291371	0.019295	0.0216297	0.0216297	0.0143969	0.00716411	0.0139391	0.0218128	0.0313344	0.027306
0.0109636	0.85	-0.0075761	-0.00986496	-0.0241474	-0.023415	-0.0278096	-0.0867704	-0.0281758	0.0613642	0.0676814	-0.0323415	-0.065713	-0.000892653	0.00885786	-0.0157244	-0.0466697	-0.0618677	-0.0865873	-0.0701991	-0.0194324	0.094873	0.0530785	0.0347677	0.0351797	0.0381552	0.0362783	0.0405356	0.0275349	0.0348592	0.0230945	0.0556878	0.0577478	0.0280385	0.0436027	0.0295033	0.0482261	0.0236439	0.0362783	0.0349966	0.0138476	0.010277	0.0203479	-0.000480659	-0.00345617	0.012932	0.030602	0.0192493	0.0300984
-0.0075761	0.86	-0.0279927	-0.0228199	-0.0409476	-0.0440146	-0.0553216	-0.104669	0.00148775	0.0553216	0.0614099	0.00432593	-0.0801785	-0.0168231	0.0206226	-0.0113756	-0.0732204	-0.0721218	-0.0761501	-0.0367819	0.0144884	0.0891966	0.050103	0.0436027	0.0326162	0.0413596	0.0371939	0.0349966	0.0348135	0.0329824	0.0282216	0.0500114	0.0403067	0.0203479	0.0338979	0.0184253	0.0325704	0.020531	0.0319295	0.0267109	0.0100938	0.0135729	0.0190661	0.0117418	-0.0154498	0.00368505	0.00167086	0.0203479	0.0394827
-0.0279927	0.87	-0.0481346	-0.0509728	-0.0544976	-0.0649805	-0.058526	-0.10293	0.0329824	0.0750515	0.0613642	0.0251545	-0.0840238	-0.0309224	-0.00926986	-0.0246967	-0.087686	-0.079263	-0.0528496	-0.00180819	0.0277638	0.0738155	0.0450675	0.0344472	0.0384756	0.0174182	0.0437858	0.0344472	0.0395743	0.0365988	0.0196155	0.0439231	0.0362325	0.0271687	0.0346303	0.0203479	0.0331655	0.021355	0.031426	0.0179217	0.00844587	0.0148547	0.0289998	0.0159533	0.00295262	0.0047837	0.0168688	0.0223621	0.0348135
-0.0481346	0.88	-0.0713893	-0.0633326	-0.0693751	-0.0864958	-0.0695583	-0.0814603	0.0628748	0.0689174	0.058938	0.049279	-0.0710231	-0.0422751	-0.0161822	-0.0461204	-0.0970245	-0.0740902	-0.0243305	0.0152667	0.0520256	0.0685054	0.0436027	0.0443351	0.0342641	0.0344472	0.0254749	0.010277	0.0181506	0.0317464	0.0243763	0.0394369	0.0353628	0.028954	0.0278553	0.0183337	0.0172351	0.0163195	0.0237812	0.0230945	0.0126574	0.000297551	0.0190661	0.0216297	-0.0041886	0.00386816	0.00972763	0.0183337	0.0277638
-0.0713893	0.89	-0.0796292	-0.0963836	-0.0668116	-0.0891508	-0.0838407	-0.0411765	0.0636988	0.0659419	0.0641108	0.0542687	-0.0382467	-0.0788968	-0.0274434	-0.0570153	-0.0880522	-0.0479515	0.0236439	0.0461662	0.0591669	0.0598993	0.0398947	0.0324331	0.00991074	0.0268482	0.0210803	0.0197986	0.0340352	0.0295033	0.0324331	0.0413596	0.0298695	0.0075761	0.0181506	0.00121309	0.0105974	0.0201648	0.020531	0.017052	0.013756	0.00620279	0.0147173	0.0219959	-0.000114443	-0.00249485	0.012108	0.0149004	0.0342641
-0.0796292	0.9	-0.0754635	-0.0834745	-0.0715724	-0.0850767	-0.0820096	0.00771344	0.078027	0.0431449	0.0548638	0.0637446	-0.00437171	-0.0787137	-0.034081	-0.0777066	-0.0836118	-0.00510414	0.0302358	0.0608148	0.0562371	0.0691005	0.0417258	0.0317006	0.0185168	0.0117876	0.0252003	0.0251087	0.0296407	0.025658	0.00867475	0.0443351	0.0313802	0.0257038	0.0278553	0.0150378	0.018883	0.0230488	0.0184253	0.00981918	-0.00217441	0.00620279	0.026482	0.0291371	-0.0122911	0.00899519	-0.00972763	0.00647746	0.0327993
-0.0754635	0.91	-0.075967	-0.0765164	-0.0402609	-0.0580224	-0.0571069	0.0383841	0.0838865	0.0538567	0.0474479	0.0465324	0.0342641	-0.069192	-0.0593042	-0.0922637	-0.035317	0.0194324	0.0629206	0.0559625	0.059762	0.0587549	0.0224079	0.0258412	0.0233234	0.0156786	0.0168688	0.0270314	0.0269398	0.0255665	0.022179	0.0383841	0.0349966	0.023003	0.0346303	0.015404	0.0329824	0.0263905	0.0131151	0.00167086	-0.000709545	0.00606546	0.0324331	0.0300069	0.00148775	-0.00016022	0.0100938	0.00679789	0.0291829
-0.075967	0.92	-0.0506065	-0.0376974	-0.0029984	-0.0175555	-0.0274434	0.056054	0.0791714	0.0580682	0.0322499	0.0470817	0.04168	-0.0721218	-0.0735409	-0.0937285	0.0115587	0.0417716	0.0652094	0.0587091	0.0461662	0.0549554	0.0252003	0.0335317	0.00496681	0.0161364	0.0177844	0.0280385	0.022591	0.022179	0.0229114	0.029366	0.0302358	0.0202106	0.0203479	0.00386816	0.0143053	0.0166857	-0.0019913	0.00148775	-0.00176242	0.00936141	0.0501946	0.0103685	0.00807965	0.00789654	0.0189288	0.0148547	0.0243763
-0.0506065	0.93	-0.0232319	-0.00711833	0.0321126	0.00629435	0.00908675	0.0656214	0.0662165	0.047219	0.0445182	0.0456626	0.0596246	-0.0388876	-0.0807279	-0.0523919	0.0368276	0.0536736	0.0642023	0.0618677	0.0399405	0.0423209	0.0304189	0.0194781	0.0124742	0.00753033	0.00872053	0.0317006	0.0178759	0.0157702	0.0203479	0.0328908	0.0284504	0.0161364	0.00643168	0.00643168	0.0294118	0.0176013	-0.00217441	-0.0129778	0.00551614	0.0229114	0.0458	0.00972763	0.0057908	0.00373083	0.00881209	0.00441749	0.0199817
-0.0232319	0.94	0.0252918	0.0185168	0.0547723	0.0431907	0.0452506	0.0755093	0.0490959	0.0489128	0.0397574	0.0452506	0.0637446	-0.0172351	-0.0845274	-0.0265278	0.0651179	0.0578851	0.0538567	0.0538567	0.0426871	0.0361868	0.0296407	0.0152209	0.017052	0.00148775	0.00592813	0.0251087	0.0181506	0.021355	0.0313344	0.0259327	0.027718	0.00945296	0.0057908	0.00862898	0.018883	-0.00492103	-0.00551614	0.00514992	-0.0192035	0.0203479	0.0415885	0.0227741	0.00286107	-0.000892653	-0.00157931	0.00482948	0.00899519
0.0252918	0.95	0.0533989	0.0438315	0.058938	0.0558709	0.05935	0.0765164	0.0641108	0.0392996	0.0377432	0.0415885	0.0569696	0.0251087	-0.0884184	0.0130694	0.0678187	0.0604486	0.0519341	0.0381094	0.0397574	0.0391623	0.0309682	0.0279011	2.28885e-05	0.00899519	0.00725566	0.00661479	0.0207141	0.017052	0.0169146	0.0243763	0.0379263	0.00281529	-0.00235752	0.00908675	0.0140307	0.0126574	0.0029984	-0.0132982	-0.0105974	0.00936141	0.0344472	0.0360952	0.0024033	-0.00560769	0.00441749	0.00684367	0.0146716
0.0533989	0.96	0.0758297	0.0500114	0.0673152	0.0654383	0.0678187	0.0668574	0.0536736	0.0329824	0.036141	0.0401236	0.0639734	0.0402609	-0.0606775	0.0458	0.0760128	0.047631	0.0561456	0.0394369	0.0319753	0.0286793	0.0236439	0.0214923	-0.00254063	0.0091783	0.00734722	0.0165026	0.0259327	-0.00473793	0.0181506	0.0196613	0.0372396	0.00341039	0.00167086	0.00093843	0.0222248	0.0100023	0.00890364	-0.0153124	-0.0107805	0.00826276	0.00734722	0.0236439	-0.000892653	-0.00931563	0.00936141	0.00949874	0.0192493
0.0758297	0.97	0.0855802	0.0486839	0.0569696	0.0568322	0.0617304	0.071252	0.0540856	0.0397574	0.0323415	0.0370565	0.0512932	0.0413596	-0.0110552	0.0686885	0.0871824	0.0516594	0.052575	0.0392081	0.0291371	0.0292287	0.0232776	0.0272145	-0.00473793	0.00112154	0.0104601	0.0120623	0.0172351	0.00606546	0.00926986	0.0214466	0.0208057	-0.0085832	-0.00821698	0.00881209	0.00386816	0.0171435	-0.00492103	-0.00601968	-0.00400549	0.0149462	0.00496681	0.0120623	0.00286107	-0.0085832	0.00926986	0.014992	0.0227283
0.0855802	0.98	0.078439	0.0476768	0.0564202	0.0624628	0.0627375	0.0706111	0.0518883	0.0338064	0.030602	0.0303731	0.0522087	0.0617304	0.0303273	0.0859464	0.0749142	0.0457542	0.0495079	0.0403525	0.0326619	0.0258869	0.0249256	0.0120623	-0.00748455	0.0182422	0.0111925	0.00936141	0.00318151	0.00963607	0.010277	0.00533303	0.0212634	-0.00263218	0.00963607	0.0152209	0.0117418	0.0251087	0.00569925	-0.00840009	0.0120623	0.00203708	0.0247425	-0.000343328	-0.000892653	-0.028542	0.0025864	0.0184253	0.0265278
0.078439	0.99	0.0833371	0.0344472	0.0527581	0.0479515	0.0577478	0.0569696	0.0430533	0.0360037	0.0365072	0.0274891	0.0388418	0.0689631	0.0501488	0.0749142	0.0631952	0.0468986	0.050103	0.0360952	0.0218128	0.0295491	0.0247425	0.0222248	-0.00217441	0.0232776	0.00936141	0.0132525	0.00354772	0.00991074	0.00899519	0.018883	0.00867475	-0.00428016	0.00876631	0.0136187	0.0181964	0.0201648	0.00835431	0.0097734	0.00840009	-0.0097734	0.0119249	6.86656e-05	0.0185168	-0.0107805	0.0179217	0.0113756	0.0152209
0.0833371	1	0.0809567	0.0384756	0.0434195	0.0478599	0.0615473	0.0621424	0.0417716	0.0395285	0.0388418	0.0302815	0.0451591	0.0597162	0.0530785	0.0869993	0.0555505	0.049279	0.0398947	0.0500114	0.0192493	0.0251545	0.0200275	0.0179217	0.00167086	0.0119249	0.00460059	0.0130236	0.00592813	-0.000343328	0.0104601	0.0108263	0.0269398	-0.00263218	0.00807965	-0.00144198	-0.00125887	0.0159533	0.00336461	0.00514992	-0.00290684	-0.0177386	0.013756	0.00794232	0.0218128	-0.0085832	-0.00263218	0.00368505	0.0143053
0.0809567	1.01	0.0703365	0.040856	0.0392081	0.0435111	0.0520256	0.052575	0.0417258	0.0328908	0.0267567	0.0267567	0.044152	0.0536736	0.0769284	0.0774777	0.0512932	0.0557794	0.0311513	0.0296407	0.0247425	0.022179	0.00986496	0.00341039	0.000755322	-0.00382239	0.00588235	0.020531	0.00789654	0.0113756	0.0116503	0.0189746	0.0165026	0.00313573	0.01458	0.00295262	0.00991074	0.0178759	0.00386816	0.00533303	-0.0197528	-0.0035935	-0.00125887	0.0126574	-0.00162509	-0.0108721	0.00386816	0.0139391	0.0157702
0.0703365	1.02	0.0721675	0.0483635	0.0383383	0.0383841	0.0439689	0.0522087	0.0351797	0.0331655	0.0202106	0.0262074	0.0302358	0.0417716	0.0706569	0.0718013	0.0516594	0.0461662	0.037377	0.0370108	0.0181506	0.00881209	0.0123827	0.0130236	0.000343328	0.00830854	-0.00249485	0.0163195	0.00881209	0.00514992	0.00753033	0.0113756	0.0135729	0.00551614	0.0168688	0.000205997	0.006981	0.0182422	0.0132067	0.0108263	-0.0343099	-0.00492103	0.0141222	-0.0085832	0.00313573	-0.000114443	-0.00675212	-0.00624857	0.00954452
0.0721675	1.03	0.0575647	0.0313344	0.0428244	0.0358206	0.0398032	0.0466239	0.0332113	0.0260243	0.0216297	0.0259327	0.0522087	0.025658	0.0647974	0.054406	0.0522087	0.0485466	0.0410391	0.0296407	0.0175555	0.0176471	0.0110094	0.0139849	0.00844587	-0.00803387	0.00167086	0.0159991	0.00803387	-0.00688945	-0.00263218	0.0106889	0.00611124	0.0024033	0.0104601	0.000572213	0.00583658	0.022179	0.0198444	-0.00272374	-0.0384298	0.00313573	0.00450904	0.00794232	-0.0181048	0.00203708	0.00331884	0.00423438	0.0130236
0.0575647	1.04	0.052575	0.0370108	0.0359121	0.0280842	0.0394369	0.042504	0.0327077	0.0237812	0.0132067	0.0386587	0.0478141	0.0394827	0.069604	0.058938	0.0360952	0.0496452	0.0349966	0.0327993	0.017052	0.000755322	0.00679789	0.0225452	0.00222019	0.0101396	0.00908675	0.012932	-0.000297551	0.000343328	0.0135271	-0.00125887	0.00661479	-0.00601968	-0.00121309	-0.000526436	0.00112154	0.027306	0.0156786	-0.024651	-0.0283589	-0.00244907	-0.00377661	0.006981	-0.0278096	0.00725566	-0.0102312	0.0196155	0.0213092
0.052575	1.05	0.0471733	0.022591	0.0351339	0.0163195	0.0376516	0.0390249	0.0278553	0.0258412	0.0168688	0.0204852	0.0470817	0.0330282	0.0529412	0.0647517	0.042504	0.0335317	0.023003	0.0291371	0.0174182	0.0243763	0.0138476	0.0104601	-0.00180819	-0.00492103	-0.00931563	0.0194324	-0.0114214	0.00276951	0.00327306	0.00954452	0.00391394	-0.00125887	-0.000480659	-0.0019913	-0.00601968	0.0207141	0.00533303	-0.0214008	-0.0250172	-0.00272374	-0.0051957	0.000297551	-0.0160906	0.0113756	0.00167086	0.0117418	0.0222705
0.0471733	1.06	0.0502403	0.0299153	0.0317006	0.0283131	0.0396658	0.047219	0.0320668	0.0110094	0.0117876	0.0166857	0.0349966	0.04374	0.0614099	0.0529412	0.0247425	0.033669	0.0226368	0.0271229	0.00542458	0.0159533	0.0139391	0.00753033	-0.00254063	-0.00391394	0.000205997	0.0025864	0.0025864	0.00249485	0.0106432	0.00620279	0.00936141	0.00295262	-0.00327306	-0.0029984	-0.0103685	0.0353628	-0.0095903	-0.0194781	-0.0316091	-0.0085832	-0.0113756	0.00185397	-0.0182422	0.00606546	0.00313573	0.0284047	0.0237354
0.0502403	1.07	0.050927	0.0364614	0.0176013	0.0313802	0.0366445	0.0423209	0.0350423	0.0327993	-0.0115129	0.0203479	0.0258412	0.0368276	0.0463951	0.0349966	0.017052	0.0279011	0.02607	0.0141222	0.0116045	0.00913253	0.00167086	0.0128862	0.00395972	-0.00231174	-0.00180819	0.0120165	-0.00107576	0.00661479	0.00331884	0.0057908	0.00281529	-0.00437171	0.000205997	-0.00162509	0.00130465	0.0325246	-0.00675212	-0.0261616	-0.0321126	-0.00382239	0.0247883	0.00295262	-0.018471	-0.00693522	0.0103227	0.00844587	0.0326162
0.050927	1.08	0.0442893	0.0442893	0.0280385	0.0403067	0.0339437	0.0339437	0.0150378	0.0210803	0.00844587	0.0212634	0.0337606	0.0413596	0.0267567	0.0427329	0.0233234	0.0298695	0.0105516	0.0127947	0.00423438	0.0148547	0.0126574	0.0176013	-0.00016022	-0.00318151	-0.0164569	0.0300069	0.00130465	0.00432593	0.00945296	0.0130236	0.00753033	-0.00226596	-0.00931563	-0.00876631	0.00615702	0.0225452	-0.0109636	-0.0198901	-0.0241474	-0.0307393	-0.0964752	-0.0155413	-0.0168231	-0.0187457	0.0109636	0.027306	0.0216754
0.0442893	1.09	0.0395743	0.0340352	0.00716411	0.0140307	0.0248798	0.0330739	0.0300526	0.0269398	0.00643168	0.00954452	0.0320668	0.0364614	0.0459831	0.0478141	0.0120623	0.0304189	0.0349966	0.00606546	0.0146716	-0.00157931	0.00725566	0.0159533	0.0106432	0.00991074	0.00203708	0.0353628	0.00899519	0.0024033	0.0110094	0.00817121	0.00249485	-0.00125887	0.00368505	0.00121309	0.00753033	-0.00556191	-0.00876631	-0.0197986	-0.0263447	0.00350195	-0.485855	0.00130465	-0.0245136	-0.0342184	-0.00254063	0.00276951	0.0159533
0.0395743	1.1	0.0370565	0.0404898	0.00991074	0.0265736	0.0352255	0.0213092	0.020531	0.0143053	-0.00455482	0.0108721	0.0326619	0.0218128	0.0287709	0.0360952	0.0271229	0.0117418	0.011284	0.0216297	0.00331884	0.0185168	0.0182422	0.0266194	0.0203479	0.0139849	0.0141222	0.0278096	0.00844587	-0.00510414	0.000343328	-0.0118791	0.0244678	-0.0025864	0.0161364	0.00368505	0.00276951	0.00130465	-0.00794232	-0.0230945	-0.0256123	-0.0916686	-0.475692	-0.158869	-0.0212177	-0.0323873	-0.0124285	-0.0230945	0.00514992
0.0370565	1.11	0.0227283	0.0366445	0.0263905	0.00986496	0.0324331	0.0390249	0.0199817	0.0115587	0.0180133	0.0100938	0.0263905	0.0377432	0.0208972	0.0340352	0.028954	0.0134813	0.0280385	0.0218128	0.0185626	0.0176013	0.0197528	0.0210803	0.0127947	0.0149004	0.00826276	0.0286336	0.00496681	-0.00629435	0.0024033	0.0141222	0.0243763	0.0187457	0.0141222	0.0120165	-0.0144427	0.00762188	-0.0095903	-0.0259785	-0.0160906	-0.411055	-0.126871	-0.577775	-0.0203021	-0.0296407	-0.0170062	-0.00894942	-0.0143969
0.0227283	1.12	0.0383383	0.0284047	0.0241932	0.025658	0.0218128	0.0330739	0.0165484	0.0105516	0.00588235	0.0120623	0.0204395	0.0317006	0.0214466	0.0267567	0.0104601	0.0244678	0.0192493	0.017052	-0.00125887	0.0108263	0.0225452	0.0126574	0.000755322	0.0130236	0.000755322	-0.0114214	0.015404	-0.00107576	0.00569925	0.00807965	0.022179	0.0120623	0.0169146	0.0237812	-0.00945296	0.00496681	0.00130465	-0.0241474	-0.0485008	-0.442367	-0.00601968	-0.559281	-0.0218585	-0.026894	-0.00194553	-0.0116503	-0.0115129
0.0383383	1.13	0.050927	0.0198444	0.0223621	0.0227283	0.0276722	0.00981918	0.0181506	-0.000892653	0.00203708	0.0147173	0.0222248	0.0357748	0.0148547	0.0273976	0.0209888	0.0259785	0.0176013	0.0186999	0.00405127	0.00336461	0.0313344	0.000343328	-0.0380636	-0.00514992	-0.00730144	-0.00766766	0.0150378	0.00313573	0.00322728	0.022179	0.0234607	-0.00968185	0.00313573	0.006981	-0.0275807	0.00867475	-0.0111467	-0.0307393	-0.00373083	-0.130991	0.042504	-0.158183	-0.0475853	-0.0203021	-0.00968185	-0.00872053	-0.0126116
0.050927	1.14	0.0313344	0.0224079	0.0268482	0.0167315	0.0235523	0.0230945	0.0159533	0.0100938	0.0138018	0.0124742	0.0291371	0.0251087	0.0206226	0.0262074	0.0245594	0.0172808	0.0190661	0.0150378	-0.00157931	0.0174182	0.0237812	-0.00785077	-0.028542	-0.0181048	-0.0265278	0.00899519	0.00464637	0.0117876	0.00318151	0.0174182	0.0335317	-0.0170062	-0.0111009	-0.00455482	-0.0155413	-0.00272374	-0.00620279	-0.0384298	-0.178141	-0.0246967	0.0594415	-0.00437171	-0.0449302	-0.0271229	-0.0129778	-0.0124285	-0.0117876
0.0313344	1.15	0.0450675	0.0223621	0.0260243	0.0119249	0.0186084	0.025658	0.0057908	0.00542458	0.00620279	0.0150378	0.0111925	0.0265736	0.0382925	0.00936141	0.0106432	0.0149004	0.015404	0.0111925	0.0161364	0.0208057	-0.00231174	-0.0105974	-0.0312886	-0.00597391	-0.0153582	-0.00016022	-0.0129778	0.00753033	0.0203937	-0.00281529	0.00112154	-0.0325704	-0.00102998	-0.0157244	-0.00968185	0.00981918	-0.0106889	-0.007393	-0.464294	0.0308309	0.0829709	0.0459831	-0.39366	-0.0307393	-0.00125887	-0.0143511	-0.0146258
0.0450675	1.16	0.0276722	0.0284504	0.0218128	0.00991074	0.0196613	0.0117876	0.0126574	0.00144198	0.00643168	0.00766766	0.0116503	0.0315633	0.0249714	0.022179	0.0170977	0.00121309	0.00693522	0.0172351	0.0102312	0.034905	-0.0212177	-0.0110094	-0.00780499	-0.0115129	-0.0235981	0.00432593	-0.0187457	-0.00922408	0.0260243	-0.00510414	0.00533303	-0.0233234	-0.00492103	-0.0124285	-0.00675212	0.00789654	-0.0261616	-0.17631	-0.428267	0.042092	0.0762875	0.0537652	-0.598924	-0.0333028	-0.00620279	-0.0182879	-0.0106889
0.0276722	1.17	0.0287709	0.0105058	0.0227283	0.00716411	0.0135729	2.28885e-05	0.0126574	0.00203708	0.00313573	0.0126574	0.00469215	0.00936141	0.0286336	0.0133898	0.0218128	0.000297551	0.00936141	0.00203708	0.00167086	0.0215381	-0.0019913	-0.0146258	-0.0169146	-0.0169604	-0.00748455	-0.000892653	0.00244907	-0.00473793	0.0159533	-0.00629435	0.0375601	-0.0173266	-0.00748455	-0.0137102	-0.00382239	0.00899519	0.00377661	-0.516892	-0.118265	0.0456168	0.0692836	0.0816892	-0.319821	-0.0120623	-0.0135271	-0.0289082	-0.00061799
0.0287709	1.18	0.0343557	0.0130236	0.0130236	0.0118334	0.0166857	0.0139391	0.0132067	-0.00377661	0.000343328	-0.00377661	0.00350195	0.00551614	0.0241932	0.0192493	0.0110094	-0.00762188	0.00148775	0.00208286	0.011696	0.0240101	-0.00144198	-0.0173266	-0.00931563	-0.0187457	-0.0186999	-0.0029984	-0.0190204	-0.00881209	-0.000892653	-0.0120165	0.0368276	-0.0215381	-0.00208286	-0.0113756	-0.0183795	0.00464637	-0.164408	-0.518494	-0.0446555	0.0498283	0.0675898	0.0891966	-0.0641566	-0.0266651	-0.00524147	-0.00551614	-0.0075761
0.0343557	1.19	0.0258412	0.0216297	0.00386816	0.000343328	0.020119	0.0122911	0.0130236	-0.00162509	0.00226596	-0.0063859	0.0138476	0.00844587	0.0231403	0.0178759	0.0262074	0.00826276	0.0110094	0.0051957	0.00514992	0.0111925	-0.00702678	-0.00894942	-0.0295491	-0.020119	-0.0176928	0.00766766	-0.00180819	-0.00748455	-0.0047837	-0.00492103	0.0136187	-0.0160906	-0.00785077	-0.00144198	-0.0183795	-0.0120623	-0.526596	-0.138361	0.0169604	0.0500114	0.0626459	0.0809567	0.00881209	-0.0290913	-0.0203021	-0.0272602	-0.000526436
0.0258412	1.2	0.0245594	0.025658	0.0126574	-0.00107576	0.00771344	0.0104601	0.00510414	-0.00016022	0.000297551	-0.00821698	0.00327306	0.0208972	0.0200275	0.0203479	0.00487526	0.0128405	0.0149462	0.00112154	0.00679789	-0.00162509	-0.00968185	-0.000892653	-0.0167773	-0.0221332	-0.0079881	-0.00345617	-0.0134813	-0.0295491	-0.0063859	0.000297551	0.0117876	-0.0173266	-0.0126116	0.000343328	-0.0198444	0.00734722	-0.521378	-0.0157702	0.0172351	0.0622797	0.0500114	0.0745937	0.0512932	-0.0380179	-0.0333028	-0.0178759	-0.0135729
0.0245594	1.21	0.0346303	0.0165484	0.00441749	-0.00473793	0.00794232	-0.00437171	0.0185168	0.00373083	0.000343328	-0.0107347	-0.0162737	-0.00162509	0.00441749	0.0262531	0.0164111	-0.00107576	0.0113756	0.000205997	0.0153124	-0.00725566	-0.00634012	-0.00409705	-0.0131609	-0.0195697	-0.0155413	-6.86656e-05	-0.0162737	-0.0110552	-0.0148089	-0.00565347	0.0148547	-0.0278096	-0.00560769	-0.0257954	-0.0162737	-0.327375	-0.140787	0.0247425	0.0301442	0.0528496	0.0489128	0.0736782	0.0635615	-0.372786	0.00922408	-0.000892653	-0.00322728
0.0346303	1.22	0.0194324	0.02813	0.00386816	-0.0193408	-0.00318151	-0.0114672	0.0218128	0.0130236	-0.00469215	-0.00913253	-0.00455482	-0.00437171	0.0254749	0.0148547	0.00936141	0.0122911	0.00972763	0.0105516	0.0189288	-0.00345617	-0.00634012	-0.0122454	-0.00986496	-0.0129778	-0.0131609	-0.0267109	-0.00872053	-0.0294118	-0.0181048	-0.0214008	0.00963607	-0.0142138	0.00112154	-0.020119	-0.0363241	-0.510666	-0.0085832	0.0500572	0.0280385	0.0573358	0.0456168	0.0683223	0.0749142	-0.550584	-0.183543	-0.285077	-0.0311971
0.0194324	1.23	0.0190661	0.0232776	0.0163195	-0.00963607	0.0035935	0.00496681	0.0240101	0.00881209	0.00441749	-0.00487526	-0.00304418	-0.00615702	0.0229114	0.0251545	0.00679789	-0.00524147	0.0133898	-0.00931563	0.020119	-0.00107576	-0.00821698	-0.0107805	-0.0451133	-0.0289998	-0.0148089	-0.0205768	-0.0165942	-0.0172351	-0.0219501	-0.0122454	-0.00363928	-0.0182879	0.00176242	-0.0156329	0.00318151	-0.2393	0.0423209	0.0479515	0.0271229	0.0382925	0.0448844	0.0575189	0.0644312	-0.258526	-0.451156	-0.496567	-0.467819
0.0190661	1.24	0.0169604	0.0234607	0.00734722	0.000205997	0.00514992	0.00725566	0.0295033	0.0132067	0.0155871	-0.00656901	-0.00290684	0.00514992	0.030602	0.020943	0.0116503	-0.00473793	0.00826276	0.0127489	0.00391394	0.000755322	-0.0124285	-0.0340352	-0.0168231	-0.0413596	-0.0392996	-0.0629664	-0.00666056	-0.0296407	-0.0120623	-0.0100481	-0.0148089	-0.0334859	-0.00913253	-0.013344	-0.173289	-0.0457542	0.0564202	0.0548638	0.0260243	0.0382925	0.0550011	0.0519341	0.061593	-0.0461204	-0.351682	-0.276104	-0.591646
0.0169604	1.25	0.0223621	0.0196613	0.0120623	-0.00775921	0.00405127	0.0165026	0.00734722	-0.0113756	0.0179217	-0.0111467	0.00533303	0.000343328	0.0179217	0.015816	0.00945296	0.00148775	0.0150378	0.0146258	-0.0155413	-0.000801099	-0.0358663	-0.0203021	-0.188716	-0.00876631	0.00441749	-0.409361	-0.0444724	-0.0185626	-0.0260243	-0.00711833	0.00244907	-0.0195697	-0.0123827	-0.0391623	-0.431334	0.0135729	0.0675898	0.0512932	0.0237354	0.0428244	0.044152	0.0542229	0.044152	0.00620279	-0.0886015	-0.0754635	-0.262188
0.0223621	1.26	0.0235523	0.0203479	0.0134813	-0.00450904	-0.00121309	0.0190661	-0.0204395	-0.0131609	0.0139391	-0.00894942	-0.0063859	0.00130465	0.00954452	0.0124742	-0.00615702	-0.0151751	0.018883	0.0209888	-0.0203021	-0.00711833	0.00514992	-0.302472	-0.547654	-0.187984	-0.197002	-0.504074	-0.00176242	-0.0126116	-0.0160449	-0.0481346	-0.0713436	-0.142802	-0.0526665	0.00167086	-0.336622	0.0465324	0.0750973	0.0442893	0.0104601	0.0434195	0.0437858	0.0456626	0.0612268	0.0392081	-0.0156329	0.00116731	-0.0272602
0.0235523	1.27	0.0111925	0.0155871	0.0218128	-0.00693522	0.00116731	0.013756	-0.0117418	-0.0208515	0.0025864	-0.00606546	-0.0019913	-0.00345617	-0.00180819	0.0135271	0.00981918	0.0155871	0.0351797	0.0179217	-0.0122454	-0.00583658	-0.189128	-0.637011	-0.532273	-0.518997	-0.448959	-0.166423	-0.238933	-0.0314717	-0.00949874	0.0234607	-0.48883	-0.497757	-0.395125	-0.213298	-0.080911	0.0716182	0.0549554	0.052575	0.0120623	0.0359121	0.0426871	0.0530785	0.0619135	0.0502403	0.0219959	0.0249256	0.0296407
0.0111925	1.28	0.0172351	0.0219959	0.0219959	-0.00597391	-0.00121309	0.0135729	-0.00107576	-0.02607	-0.00116731	0.00222019	0.0126574	0.00208286	0.0127031	0.015816	0.0163195	0.0181506	0.0262074	0.0024033	-0.00780499	-0.00725566	-0.549668	-0.466995	-0.149577	-0.484161	-0.32829	-0.0232319	-0.558091	-0.0685512	-0.0201648	-0.16569	-0.544175	-0.549805	-0.526596	-0.495651	-0.014992	0.0723964	0.0637446	0.0302358	0.00716411	0.0362783	0.0256123	0.0512932	0.0468986	0.0459831	0.044152	0.0247425	0.0456168
0.0172351	1.29	0.0144884	0.0196155	-0.00345617	-0.0041886	0.0152209	-0.00162509	-0.00711833	-0.0216754	-0.0284962	0.00203708	0.00684367	0.00551614	0.00615702	0.01458	0.0208515	0.0156329	0.00789654	-0.0221332	-0.00400549	-0.0257496	-0.47258	-0.085214	-0.0143053	-0.116892	-0.092401	0.0258869	-0.443648	-0.0182879	-0.0492332	-0.448959	-0.192424	-0.170039	-0.203365	-0.367201	0.0304646	0.0783932	0.0604486	0.0313344	0.0143511	0.0186542	-0.00840009	0.0418631	0.0523919	0.0574273	0.0440604	0.0482719	0.0706569
0.0144884	1.3	0.00666056	0.0207599	0.0163195	-0.0118334	0.0214466	-0.0113756	-0.0085832	-0.018471	-0.014168	0.00991074	-0.00327306	0.00496681	0.006981	0.0236896	0.0208057	0.0148547	0.000251774	-0.0138933	-0.0118791	-0.00308995	-0.129435	0.0295033	0.0395743	-0.0107805	-0.0107347	0.0694209	-0.0863584	-0.269421	0.00167086	-0.369673	-0.0204395	-0.0354086	-0.0378805	-0.0834745	0.049279	0.0694209	0.0419547	0.0275349	-0.00176242	0.00469215	-0.0248798	0.0320668	0.0536736	0.0600366	0.0471275	0.0512932	0.0809567
0.00666056	1.31	0.0219959	0.0320668	0.0213092	0.00093843	0.0202106	-0.0138933	-0.00844587	-0.0215381	-0.0157702	0.0128405	-0.0170062	0.00167086	0.00881209	0.0322957	0.0253376	0.0035935	-0.0115129	-0.0173724	0.00318151	-0.0199359	-0.0287251	0.0639734	0.0471733	0.0399405	0.0187915	0.0741817	0.0161364	-0.55919	-0.238476	-0.102792	0.0208972	0.0265736	0.0291371	-0.0085832	0.049279	0.0761959	0.0371939	0.0403525	-0.000801099	-0.0258869	-0.0276265	0.015404	0.0568322	0.0536736	0.0478141	0.0412222	0.0839322
0.0219959	1.32	0.0135729	0.0302358	0.0252461	0.00789654	-0.00455482	-0.0106889	-0.0153582	-0.0260243	-0.0206683	-0.00455482	0.00423438	-0.00162509	0.0075761	0.0269398	0.0179217	-0.018471	-0.02607	-0.0160906	-0.0190204	-0.312451	0.0199817	0.0815061	0.0653925	0.058938	0.0154955	0.0820554	0.0388876	-0.405013	-0.460723	-0.0121996	0.0439689	0.0536736	0.0598077	0.0295033	0.0586175	0.0413596	0.0355001	0.0295033	-0.00492103	-0.0447929	-0.0465324	-0.0206683	0.0490959	0.0514763	0.0514763	0.047631	0.0809567
0.0135729	1.33	0.0260243	0.0255207	0.00318151	0.015404	-0.00235752	-0.00730144	-0.0142596	-0.0168231	-0.0121996	-0.0151293	0.0174182	0.00936141	0.0109178	0.0229114	0.00753033	-0.0168231	-0.00267796	-0.0193866	-0.018471	-0.42845	0.0536736	0.0839322	0.0614099	0.0647974	0.0278553	0.0526665	0.0715267	-0.0934081	-0.254589	0.0319753	0.0716182	0.049279	0.0646601	0.0462577	0.0416342	0.0503777	0.0351797	0.0358206	-0.00748455	-0.0468071	-0.0566949	-0.026894	0.047219	0.049279	0.0371939	0.0380179	0.0833371
0.0260243	1.34	0.0257496	0.0152209	0.0115587	0.000663767	-0.0160906	-0.0125658	-0.00400549	-0.0137102	-0.00382239	-0.0263447	0.00844587	0.00203708	0.0103685	0.0282216	-0.0138018	0.00189975	-0.0272602	-0.00913253	-0.00766766	-0.166239	0.066125	0.0857633	0.0670405	0.0674067	0.0350423	0.0571527	0.0743648	0.0161364	-0.0744564	0.0524376	0.0807736	0.0699702	0.0709316	0.0628748	0.0494621	0.0487297	0.0458915	0.0351797	-0.0273518	-0.0627832	-0.0649805	-0.0459373	0.0267567	0.0368276	0.0325246	0.044152	0.0670863
0.0257496	1.35	0.00414282	0.00409705	-0.0085832	-6.86656e-05	-0.0104143	-0.0177386	-0.000892653	-0.0298238	-0.014992	-0.0194324	0.0219959	-0.00991074	0.0172808	0.00643168	-0.0102312	-0.0115129	-0.0272602	-0.0131609	-0.0344015	-0.0495995	0.0613642	0.0891966	0.0569696	0.0555047	0.0251545	0.0516594	0.0752804	0.0464866	0.000205997	0.0500114	0.0705196	0.0732662	0.0818723	0.0652552	0.0401236	0.0519341	0.0452506	0.0264363	-0.0501488	-0.0768826	-0.0728542	-0.058938	0.0143053	0.0420005	0.0351339	0.0346761	0.0674525
0.00414282	1.36	-0.00016022	-0.00144198	-0.0140764	-0.0224994	-0.0182879	-0.00327306	-0.0411307	-0.0162737	-0.0180591	-0.0212177	0.0189288	0.0130236	0.0133898	0.0119707	-0.0272145	-0.0230945	-0.00981918	-0.0117876	0.00121309	0.0154955	0.0646601	0.0835203	0.052575	0.061181	0.03962	0.0515221	0.0756466	0.0549554	0.0355001	0.0445182	0.0761959	0.0783017	0.0670863	0.0588006	0.0379263	0.0393912	0.0382925	0.0138933	-0.0627832	-0.0721218	-0.0571069	-0.068368	-0.00885786	0.0404898	0.020943	0.0430991	0.0734493
-0.00016022	1.37	-0.00894942	-0.0035935	-0.00803387	-0.0325246	-0.0160449	-0.0193408	0.00551614	-0.100641	-0.0127489	-0.0160449	-0.00437171	0.0183337	0.0179217	0.0100023	-0.0107805	-0.00743877	-0.0182879	-0.02813	-0.18217	0.0365072	0.066949	0.0688716	0.0419547	0.0425956	0.03962	0.0463951	0.0710689	0.0507439	0.0366445	0.0489128	0.0597162	0.0562371	0.0736324	0.057702	0.0300526	0.0401236	0.0199817	-0.00473793	-0.0770657	-0.0623255	-0.0173724	-0.0917144	-0.0118791	0.0428702	0.0216297	0.0247425	0.0555047
-0.00894942	1.38	0.00281529	0.00093843	-0.0113756	-0.0176013	-0.0173724	-0.00876631	-0.210002	-0.524125	-0.0101854	-0.0143511	-0.0100481	0.0189746	-0.000663767	-0.00611124	-0.0188373	-0.00913253	-0.0113298	-0.0129778	-0.417647	0.0507439	0.0490959	0.0542229	0.0529412	0.0434195	0.0344472	0.05523	0.0545892	0.0711147	0.0384756	0.0630121	0.0540398	0.0573816	0.047219	0.0512932	0.0262074	0.0335317	0.0159533	-0.0224994	-0.0941863	-0.0189746	0.00803387	-0.0719387	-0.0250629	0.03962	0.0172351	0.024651	0.0646601
0.00281529	1.39	-0.00016022	-0.00235752	-0.0114672	-0.0230945	-0.0113756	-0.0282673	-0.570726	-0.601442	-0.0391623	-0.0113756	-0.00812543	0.0218128	0.00350195	-0.00505837	-0.0243305	-0.00583658	-0.0215839	-0.0663081	-0.290204	0.0467155	0.0450675	0.0468071	0.0438773	0.0375601	0.0247425	0.0511101	0.0465324	0.071252	0.0295949	0.0511101	0.0468071	0.0415885	0.0447929	0.0420462	0.0259327	0.0322499	-0.00254063	-0.0409018	-0.105127	0.0108263	0.0360952	-0.050515	-0.0452049	0.0215839	0.013756	0.0179675	0.0558709
-0.00016022	1.4	-0.00775921	0.00446326	-0.0129778	-0.0256123	-0.0100481	-0.0290913	-0.470657	-0.219707	-0.0191119	-0.0271687	-0.00872053	0.00611124	0.00148775	-0.00785077	-0.0164569	-0.015816	-0.0334859	-0.00482948	-0.0986725	0.0538567	0.0527581	0.0507439	0.0274891	0.0295949	0.0159533	0.040856	0.0269398	0.0672236	0.0392081	0.0413596	0.0359121	0.0452506	0.0448844	0.0443351	0.0280385	0.0339895	-0.0177386	-0.0561913	-0.103159	0.0436027	0.0538567	-0.0140307	-0.0732204	0.0130236	0.0176471	0.0225452	0.0478141
-0.00775921	1.41	-0.0104143	-0.00125887	-0.0147631	-0.0194324	-0.00711833	-0.00803387	-0.115106	-0.0254292	-0.330671	-0.0246967	-0.0230945	-0.0155413	0.0113756	0.000572213	-0.0204395	-0.0156786	-0.0228656	-0.198604	-0.00382239	0.0371939	0.0493706	0.047219	0.0413596	0.0346303	0.022179	0.0489128	0.0445182	0.058938	0.0342641	0.0368276	0.047219	0.0359121	0.0439689	0.0371939	0.020531	0.0148547	-0.0438315	-0.0761501	-0.0839322	0.0706569	0.0641566	0.0120623	-0.0651637	-0.00968185	-0.00583658	-0.00125887	0.058938
-0.0104143	1.42	-0.0159075	-0.00322728	-0.0193866	-0.0176013	-0.0051957	-0.303204	-0.006981	0.0398032	-0.584596	-0.0216297	-0.0122454	-0.00821698	0.0119707	-0.00588235	-0.0151751	-0.0436027	-0.07084	-0.502426	0.0126574	0.0456626	0.0475853	0.0225452	0.0280385	0.0366445	0.0263905	0.0399863	0.034081	0.0529412	0.0192493	0.0319295	0.030602	0.0342641	0.0482261	0.0413596	0.0159075	-0.00675212	-0.0690089	-0.0862211	-0.0497826	0.0646601	0.0608148	0.0379263	-0.0818265	-0.0100481	-0.0142138	-0.0051957	0.0550011
-0.0159075	1.43	-0.0095903	-0.000663767	-0.0140764	-0.0206226	-0.0210346	-0.468093	0.0237812	0.0617304	-0.347425	-0.0617762	-0.0127947	-0.0231403	0.0105516	0.00368505	-0.0356832	-0.0336233	-0.414168	-0.419799	0.0157702	0.0431907	0.0533074	0.0317006	0.0442435	0.0309682	0.0168688	0.0376059	0.0542229	0.0452506	0.0237812	0.0214923	0.0318379	0.0353628	0.0493706	0.0481804	0.00121309	-0.0164569	-0.0820096	-0.082742	0.00244907	0.0859007	0.0690547	0.0382925	-0.0523919	-0.0424582	-0.0263447	-0.0203021	0.0311971
-0.0095903	1.44	-0.00016022	-0.00450904	-0.0177386	-0.0146258	-0.0319295	-0.211238	0.0639277	0.0716182	-0.0554131	-0.0205768	-0.00565347	-0.013344	-0.00290684	-0.0019913	-0.0223163	-0.345411	-0.53772	-0.0928588	0.017464	0.0496452	0.0331655	0.0324331	0.0154498	0.0351797	0.0120623	0.0120623	0.044152	0.0434195	0.0206226	0.022591	0.0376974	0.0237812	0.0350423	0.0406729	-0.00807965	-0.0471733	-0.0977569	-0.0635157	0.0236439	0.0725338	0.0639734	0.0470817	-0.0124285	-0.0561456	-0.0372854	-0.0272602	0.0212634
-0.00016022	1.45	-0.0115129	-0.0286336	-0.0221332	-0.0151751	-0.0172351	-0.0602197	0.0752804	0.0749142	0.00725566	-0.147379	-0.0169604	-0.0226825	0.00203708	-0.0312886	-0.0891508	-0.576768	-0.203731	-0.0101396	0.0365988	0.0375601	0.0370108	0.0371939	0.0134813	0.0254749	0.00482948	-0.00469215	0.0309682	0.0452506	0.0212634	0.0193408	0.0165484	0.030602	0.0237812	0.0268482	-0.0243305	-0.0711147	-0.0867704	-0.0378347	0.0588006	0.0940948	0.0526665	0.0474937	0.00276951	-0.0743648	-0.0563287	-0.0514305	0.00350195
-0.0115129	1.46	-0.0316548	-0.0131609	-0.0268482	-0.0311971	-0.217327	0.00753033	0.0698787	0.0752804	0.0609979	-0.498398	-0.0146258	-0.0211719	0.0126574	0.018883	-0.516709	-0.30705	-0.0380636	0.0292287	0.0260243	0.037377	0.0348135	0.0124742	-0.00473793	0.0197986	-0.00656901	-0.00510414	0.017052	0.0442893	0.022179	0.0133898	0.0207141	0.00643168	0.0267567	0.00368505	-0.0582513	-0.0898833	-0.0754177	0.0128405	0.0530327	0.0833371	0.0432364	0.0443351	0.0353628	-0.0849393	-0.0722133	-0.055642	-0.0224994
-0.0316548	1.47	-0.019707	-0.080911	-0.0283589	0.00661479	-0.444381	0.0306935	0.0548638	0.0595331	0.0551385	-0.506363	-0.0334859	-0.0219501	0.0025864	-0.12591	-0.600801	-0.0479515	0.0193408	0.0522087	0.0311971	0.0351797	0.0258412	0.0144884	-0.0143511	0.000205997	-0.0199359	-0.027718	0.017052	0.0370108	0.0160449	0.0139391	0.0079881	0.00386816	-0.00345617	0.00789654	-0.0631495	-0.0924468	-0.040444	0.0331655	0.056466	0.0694209	0.0478141	0.0417258	0.0664912	-0.0934081	-0.0780728	-0.0669947	-0.0444724
-0.019707	1.48	-0.330121	-0.463378	-0.365278	-0.108377	-0.244335	0.0464408	0.0684596	0.0646601	0.0734493	-0.136393	-0.0128405	-0.0169146	-0.00551614	-0.481003	-0.234676	0.02607	0.0393912	0.0571527	0.0315175	0.0280385	0.0107347	-0.0123827	-0.0331197	-0.0250629	-0.0477226	-0.0503319	-0.000343328	0.0392538	0.0196155	-0.00144198	-0.0113756	-0.0188373	0.00890364	-0.0181048	-0.074136	-0.0613184	-0.00748455	0.0494621	0.0706569	0.0666743	0.0390249	0.0292287	0.0723507	-0.0832456	-0.0875486	-0.0671778	-0.0591211
-0.330121	1.49	-0.637926	-0.55626	-0.551316	-0.436324	-0.0787137	0.0494621	0.0648432	0.0567865	0.0734493	-0.0142596	-0.0537652	-0.0222248	-0.00995651	-0.467819	-0.0204852	0.0578851	0.0437858	0.0603113	0.0212634	0.0197986	-0.00492103	-0.0322042	-0.0506981	-0.04374	-0.0622797	-0.0699702	-0.00647746	0.0320668	0.0120623	-0.00876631	-0.0312886	-0.036965	-0.00872053	-0.0290913	-0.0937743	-0.0358663	0.0338979	0.0630121	0.0815061	0.061593	0.0368276	0.0335317	0.0624628	-0.0495537	-0.0770657	-0.0653468	-0.061593
-0.637926	1.5	-0.423049	-0.20341	-0.24342	-0.479904	2.28885e-05	0.0498283	0.0685054	0.0558709	0.0512932	0.0324331	-0.40396	-0.0283589	-0.0142596	-0.132593	0.0322499	0.066125	0.044152	0.0456168	0.0165026	0.0163653	-0.0183337	-0.0470359	-0.0645686	-0.0622339	-0.0693751	-0.0842069	-0.0327535	0.0207141	0.00102998	-0.050103	-0.0373312	-0.0563745	-0.0235981	-0.0517968	-0.0838407	0.00807965	0.0282216	0.0679561	0.0512932	0.0458	0.0353628	0.0302358	0.0542229	-0.0129778	-0.0591211	-0.0354543	-0.0534447
-0.423049	1.51	-0.0706569	-0.00968185	-0.0326619	-0.127787	0.0280385	0.0470817	0.0551385	0.0467155	0.0423209	0.0572442	-0.513962	-0.0541772	-0.261456	-0.0292744	0.0631952	0.0719844	0.061181	0.057702	0.0135729	0.0108263	-0.0393454	-0.0651637	-0.0614099	-0.0823758	-0.0897002	-0.0748684	-0.0593042	-0.00400549	-0.0230945	-0.0506523	-0.0599908	-0.0703822	-0.0402609	-0.0681392	-0.0631495	0.0453422	0.0559167	0.0596246	0.0631952	0.0530785	0.022591	0.0263905	0.0672236	0.0120623	-0.0159075	0.000343328	-0.0530785
-0.0706569	1.52	0.0183795	0.0264363	0.0371939	-0.0168231	0.0251087	0.0443351	0.047219	0.0438315	0.0503777	0.0647974	-0.173472	2.28885e-05	-0.413527	0.0196155	0.0754635	0.0714351	0.040856	0.0485466	0.0149462	-0.00583658	-0.0459373	-0.0791257	-0.0660792	-0.0875486	-0.0913481	-0.0712062	-0.0689631	-0.0236896	-0.0235981	-0.0709316	-0.0764248	-0.0823301	-0.0574731	-0.0829252	-0.0314717	0.0545892	0.0685054	0.069604	0.0498283	0.0366445	0.020531	0.0271229	0.0498283	0.0434195	0.014992	0.0443351	-0.01252
0.0183795	1.53	0.0692378	0.074548	0.0558709	0.0271687	0.0311513	0.0398032	0.0296407	0.0410849	0.0501946	0.0659419	-0.0328908	-0.197917	-0.159007	0.0566949	0.058938	0.0573816	0.0593042	0.0401236	0.013756	-0.0323873	-0.0591211	-0.0737697	-0.0699702	-0.0895171	-0.0794003	-0.028542	-0.0829252	-0.038613	-0.055642	-0.0814603	-0.0814603	-0.103067	-0.0671778	-0.0862211	0.0210803	0.0727169	0.0695125	0.0573358	0.0401694	0.0607233	0.0291371	0.0349966	0.0487755	0.0494621	0.0482261	0.0701534	0.00949874
0.0692378	1.54	0.0815061	0.0807736	0.0659419	0.0496452	0.0384756	0.037377	0.0647059	0.042504	0.0539025	0.0745937	0.00844587	-0.456741	-0.0465324	0.061181	0.0727169	0.0571527	0.0514763	0.0405814	0.00611124	-0.0447471	-0.0748684	-0.0607691	-0.0177386	-0.0729458	-0.0421378	-0.000526436	-0.0864042	-0.0623255	-0.0670405	-0.0833829	-0.0764706	-0.0734035	-0.0582513	-0.0776608	0.0284962	0.0863127	0.0578851	0.0454337	0.0194324	0.0469444	0.0232776	0.034081	0.0359121	0.0598993	0.064477	0.0749599	0.0510185
0.0815061	1.55	0.0946899	0.0765621	0.0812772	0.0630121	0.0558709	0.0348135	0.0343557	0.0417716	0.0452506	0.0578851	0.0520256	-0.327192	0.0237812	0.0613642	0.0771115	0.0448844	0.047219	0.0324331	0.00093843	-0.0688258	-0.0457542	-0.0259785	0.0128405	-0.0358206	-0.012932	0.0379263	-0.0544518	-0.0688258	-0.0829252	-0.0689174	-0.0474022	-0.0519799	-0.0359121	-0.0494621	0.0468986	0.0729	0.0462577	0.056054	0.027306	0.0485466	0.033257	0.0397574	0.0365072	0.0681392	0.0771572	0.0769284	0.0648432
0.0946899	1.56	0.0950561	0.0798581	0.0791257	0.0602655	0.0434195	0.0318837	0.0438315	0.0335317	0.0395743	0.044564	0.070016	-0.0882353	0.0523919	0.0540398	0.0679561	0.0496452	0.0566033	0.0413596	-0.00176242	-0.0788968	-0.0191119	-0.00125887	0.0463493	-0.00904097	0.0317464	0.0600824	-0.0447471	-0.0848936	-0.0912108	-0.0402609	-0.00986496	-0.0333486	-0.000709545	-0.016228	0.0498283	0.0691463	0.0631952	0.0371939	0.0280385	0.0420005	0.0274891	0.033257	0.0346761	0.0725338	0.0846647	0.0760128	0.0699702
0.0950561	1.57	0.0826047	0.083154	0.058938	0.0600824	0.0373312	0.0371939	0.0401236	0.0232776	0.0470817	0.0412222	0.0783474	-0.0230945	0.0404898	0.0423667	0.0578851	0.03962	0.0481804	0.0225452	-0.0244678	-0.087274	0.0149462	0.0315175	0.0595331	0.0291829	0.0601282	0.0620966	0.000205997	-0.0754635	-0.0994049	0.00373083	0.00551614	0.00830854	0.0355001	0.0166857	0.0382925	0.0686885	0.0395743	0.0369192	0.00569925	0.0225452	0.0267567	0.0338979	0.0305104	0.0613642	0.0798581	0.0807736	0.0749142
0.0826047	1.58	0.0815976	0.0642939	0.0686885	0.0562371	0.0295949	0.0204395	0.0227283	0.01458	0.0355001	0.0338064	0.072076	0.0166857	0.0505608	0.0456626	0.0539483	0.036141	0.0423209	0.0388418	-0.0433738	-0.0832914	0.0545434	0.0352255	0.0736782	0.0438773	0.0734493	0.058938	0.0380179	-0.0635157	-0.0765164	0.0368276	0.0403067	0.0254749	0.0432364	0.0327077	0.0397574	0.0679561	0.0541772	0.03962	-0.000892653	0.0362783	0.0324331	0.0265736	0.0397574	0.0523919	0.0673152	0.0757839	0.0612268
0.0815976	1.59	0.0823301	0.0574273	0.0410391	0.047219	0.0263905	0.0166857	0.00949874	-0.00702678	0.0237812	0.033669	0.0718013	0.0384756	0.0399863	0.0435111	0.0549096	0.0348135	0.0393912	0.0202106	-0.0671778	-0.0517968	0.063241	0.0674067	0.0676814	0.066125	0.0815061	0.0676814	0.0530785	-0.0324788	-0.0466697	0.0478141	0.0440146	0.0254749	0.0617304	0.0573358	0.0534905	0.0421378	0.0428702	0.0291371	0.0176013	0.0465324	0.0403983	0.0147631	0.0349966	0.0443351	0.0633783	0.0598993	0.0692378
0.0823301	1.6	0.0681849	0.0538567	0.0584344	0.0353628	0.0212634	0.0296407	-0.00775921	-0.0221332	0.022179	0.0249714	0.05523	0.0332113	0.049279	0.0300526	0.0540856	0.0490959	0.0359579	0.0113298	-0.0867704	-0.00894942	0.0734951	0.0432364	0.0750973	0.0596246	0.0939574	0.0647974	0.0555047	-0.00125887	0.00867475	0.0725795	0.0558709	0.0355001	0.0610437	0.0754635	0.0551385	0.0403067	0.0458	0.0368276	-0.0019913	0.0157702	0.0106432	0.0172351	0.0272145	0.0327993	0.0569696	0.0675898	0.0674067
0.0681849	1.61	0.0630121	0.0459831	0.0402609	0.0311055	0.00542458	-0.0100481	-0.0440146	-0.0506981	-0.00743877	0.0338979	0.0515679	0.0436027	0.0506065	0.0285878	0.0442893	0.0247883	0.025658	0.00167086	-0.100137	0.0285878	0.074548	0.0569696	0.0593042	0.0571069	0.0851682	0.0584344	0.069604	0.0291371	0.0309682	0.0901122	0.0482261	0.0500114	0.0486839	0.0697871	0.0392538	0.0537652	0.044152	0.0369192	0.00432593	0.0344472	0.0247425	-0.00308995	0.0295033	0.0295033	0.0516594	0.0540398	0.0653925
0.0630121	1.62	0.0431449	0.0423209	0.0401236	0.0364614	0.00180819	-0.00926986	-0.0477684	-0.0582513	-0.0117876	0.0271229	0.0430533	0.0437858	0.0423209	0.026482	0.0409018	0.0230488	0.00991074	-0.0186084	-0.117166	0.0439689	0.05935	0.0542229	0.0645228	0.0529412	0.081735	0.0540398	0.0557336	0.0382925	0.050927	0.0820554	0.0398032	0.0236439	0.0584344	0.0622797	0.0471733	0.0405356	0.0445182	0.0375601	0.0133898	0.0287709	0.0120623	0.00844587	0.0362783	0.0349966	0.044152	0.0540398	0.0602655
0.0431449	1.63	0.0530785	0.0558709	0.0403067	0.0333944	0.0123827	-0.0345846	-0.0615015	-0.0674525	-0.0257954	0.0229114	0.0368276	0.0458457	0.030602	0.00991074	0.0377432	0.0152209	0.00409705	-0.0358663	-0.092813	0.0562371	0.0686885	0.0452506	0.0537194	0.0399405	0.0546349	0.0479057	0.0544976	0.0333486	0.0652094	0.0910277	0.0368276	0.0320668	0.0576104	0.0566033	0.0440146	0.0285878	0.0419547	0.0426871	0.0132067	0.0258412	0.00936141	0.0135271	0.044152	0.0335317	0.0458	0.04168	0.0551843
0.0530785	1.64	0.0500114	0.0383841	0.0232776	0.0296407	0.00656901	-0.0465782	-0.0633326	-0.0771572	-0.0493248	0.0234607	0.0258412	0.0438315	0.0227283	0.023827	0.0360952	0.015404	-0.0128862	-0.0517968	-0.0812772	0.0729	0.0677272	0.0530327	0.0584802	0.0519341	0.0686885	0.0415885	0.0508354	0.056054	0.0668574	0.0705196	0.0368276	0.0412222	0.058938	0.0467155	0.0426871	0.0405356	0.0410849	0.044152	0.0123369	0.0321126	0.0186999	0.00615702	0.023415	0.0105516	0.0349966	0.0499199	0.0447013
0.0500114	1.65	0.0545892	0.0412222	0.0314717	0.0224079	-0.00904097	-0.065301	-0.0715724	-0.0666285	-0.0602197	0.00693522	0.0337148	0.0178759	0.0306477	0.00148775	0.0219959	-0.00624857	-0.029366	-0.0701076	-0.0406729	0.0806363	0.0635615	0.0351797	0.0410849	0.0421836	0.0681392	0.0428702	0.0542229	0.0355001	0.0719844	0.0678187	0.0337148	0.0412222	0.0371939	0.0533532	0.0382925	0.0442893	0.0512932	0.0413596	0.00954452	0.0337148	0.0130236	0.00386816	0.0216754	0.0229114	0.0241474	0.0458	0.0333486
0.0545892	1.66	0.0375601	0.0338979	0.0133898	0.0185168	-0.0259785	-0.0658961	-0.0591211	-0.0479515	-0.0702449	0.00872053	0.0392081	0.0241932	0.0295949	0.00606546	0.00460059	-0.0259785	-0.0583886	-0.0745022	0.00460059	0.0668574	0.0564202	0.0309682	0.0430533	0.0384298	0.047219	0.0332113	0.0370565	0.0317006	0.0650263	0.0754635	0.0436484	0.0363241	0.0185168	0.0604486	0.0392538	0.0276722	0.027306	0.0243763	0.0115587	0.0343557	0.014992	0.00954452	0.0225452	0.027718	0.0201648	0.0267567	0.0413138
0.0375601	1.67	0.0244678	0.0229114	0.0142138	0.0119249	-0.0434653	-0.0803616	-0.0195239	-0.00455482	-0.0821927	-0.0138018	0.0344015	0.0203479	0.034081	-0.00574502	-0.00272374	-0.0503319	-0.0604028	-0.0927214	0.0467155	0.0630579	0.0542687	0.0324331	0.0494621	0.0364614	0.0514763	0.0338064	0.040032	0.0282216	0.0678187	0.0619135	0.0237812	0.0430533	0.0241016	0.0342641	0.0397574	0.0349966	0.0355001	0.0254749	0.0167315	0.0227283	0.0117876	0.0130236	0.019295	0.0389334	0.0119707	0.0333486	0.0234607
0.0244678	1.68	0.0159533	0.00624857	-0.0138933	-0.00235752	-0.0615015	-0.0678187	0.0216297	0.0317464	-0.0908446	-0.03019	0.0218128	0.00533303	0.0141222	-0.0160906	-0.0146258	-0.0664454	-0.0871366	-0.0908904	0.054406	0.0681392	0.0435569	0.0295949	0.0463493	0.0420462	0.0489128	0.035729	0.0335317	0.0330282	0.0683223	0.0581598	0.028542	0.0280385	0.00720989	0.0485924	0.0324788	0.0365072	0.0183337	0.0304646	0.0136645	0.0214923	0.01458	0.00249485	0.0120165	0.0203479	0.0199817	0.0309682	0.036553
0.0159533	1.69	0.00679789	0.00890364	-0.0104143	-0.0135271	-0.0851225	-0.0552758	0.0441978	0.044152	-0.0671778	-0.0497826	0.0127947	0.0208972	0.0152209	-0.0298238	-0.0444724	-0.0761044	-0.0857633	-0.0576562	0.0747311	0.0582055	0.056054	0.0315633	0.0403525	0.0392081	0.0399405	0.0401694	0.0417258	0.0329824	0.0465782	0.0490959	0.0227283	0.0208972	0.0192493	0.0537652	0.0163195	0.0370565	0.0291371	0.019295	0.0216297	0.0216297	0.0143969	0.00716411	0.0139391	0.0218128	0.0313344	0.027306	0.0360037
0.00679789	1.7	-0.00986496	-0.0241474	-0.023415	-0.0278096	-0.0867704	-0.0281758	0.0613642	0.0676814	-0.0323415	-0.065713	-0.000892653	0.00885786	-0.0157244	-0.0466697	-0.0618677	-0.0865873	-0.0701991	-0.0194324	0.094873	0.0530785	0.0347677	0.0351797	0.0381552	0.0362783	0.0405356	0.0275349	0.0348592	0.0230945	0.0556878	0.0577478	0.0280385	0.0436027	0.0295033	0.0482261	0.0236439	0.0362783	0.0349966	0.0138476	0.010277	0.0203479	-0.000480659	-0.00345617	0.012932	0.030602	0.0192493	0.0300984	0.0452506
-0.00986496	1.71	-0.0228199	-0.0409476	-0.0440146	-0.0553216	-0.104669	0.00148775	0.0553216	0.0614099	0.00432593	-0.0801785	-0.0168231	0.0206226	-0.0113756	-0.0732204	-0.0721218	-0.0761501	-0.0367819	0.0144884	0.0891966	0.050103	0.0436027	0.0326162	0.0413596	0.0371939	0.0349966	0.0348135	0.0329824	0.0282216	0.0500114	0.0403067	0.0203479	0.0338979	0.0184253	0.0325704	0.020531	0.0319295	0.0267109	0.0100938	0.0135729	0.0190661	0.0117418	-0.0154498	0.00368505	0.00167086	0.0203479	0.0394827	0.0271229
-0.0228199	1.72	-0.0509728	-0.0544976	-0.0649805	-0.058526	-0.10293	0.0329824	0.0750515	0.0613642	0.0251545	-0.0840238	-0.0309224	-0.00926986	-0.0246967	-0.087686	-0.079263	-0.0528496	-0.00180819	0.0277638	0.0738155	0.0450675	0.0344472	0.0384756	0.0174182	0.0437858	0.0344472	0.0395743	0.0365988	0.0196155	0.0439231	0.0362325	0.0271687	0.0346303	0.0203479	0.0331655	0.021355	0.031426	0.0179217	0.00844587	0.0148547	0.0289998	0.0159533	0.00295262	0.0047837	0.0168688	0.0223621	0.0348135	0.0267567
-0.0509728	1.73	-0.0633326	-0.0693751	-0.0864958	-0.0695583	-0.0814603	0.0628748	0.0689174	0.058938	0.049279	-0.0710231	-0.0422751	-0.0161822	-0.0461204	-0.0970245	-0.0740902	-0.0243305	0.0152667	0.0520256	0.0685054	0.0436027	0.0443351	0.0342641	0.0344472	0.0254749	0.010277	0.0181506	0.0317464	0.0243763	0.0394369	0.0353628	0.028954	0.0278553	0.0183337	0.0172351	0.0163195	0.0237812	0.0230945	0.0126574	0.000297551	0.0190661	0.0216297	-0.0041886	0.00386816	0.00972763	0.0183337	0.0277638	0.0192493
-0.0633326	1.74	-0.0963836	-0.0668116	-0.0891508	-0.0838407	-0.0411765	0.0636988	0.0659419	0.0641108	0.0542687	-0.0382467	-0.0788968	-0.0274434	-0.0570153	-0.0880522	-0.0479515	0.0236439	0.0461662	0.0591669	0.0598993	0.0398947	0.0324331	0.00991074	0.0268482	0.0210803	0.0197986	0.0340352	0.0295033	0.0324331	0.0413596	0.0298695	0.0075761	0.0181506	0.00121309	0.0105974	0.0201648	0.020531	0.017052	0.013756	0.00620279	0.0147173	0.0219959	-0.000114443	-0.00249485	0.012108	0.0149004	0.0342641	0.0161364
-0.0963836	1.75	-0.0834745	-0.0715724	-0.0850767	-0.0820096	0.00771344	0.078027	0.0431449	0.0548638	0.0637446	-0.00437171	-0.0787137	-0.034081	-0.0777066	-0.0836118	-0.00510414	0.0302358	0.0608148	0.0562371	0.0691005	0.0417258	0.0317006	0.0185168	0.0117876	0.0252003	0.0251087	0.0296407	0.025658	0.00867475	0.0443351	0.0313802	0.0257038	0.0278553	0.0150378	0.018883	0.0230488	0.0184253	0.00981918	-0.00217441	0.00620279	0.026482	0.0291371	-0.0122911	0.00899519	-0.00972763	0.00647746	0.0327993	0.0233692
-0.0834745	1.76	-0.0765164	-0.0402609	-0.0580224	-0.0571069	0.0383841	0.0838865	0.0538567	0.0474479	0.0465324	0.0342641	-0.069192	-0.0593042	-0.0922637	-0.035317	0.0194324	0.0629206	0.0559625	0.059762	0.0587549	0.0224079	0.0258412	0.0233234	0.0156786	0.0168688	0.0270314	0.0269398	0.0255665	0.022179	0.0383841	0.0349966	0.023003	0.0346303	0.015404	0.0329824	0.0263905	0.0131151	0.00167086	-0.000709545	0.00606546	0.0324331	0.0300069	0.00148775	-0.00016022	0.0100938	0.00679789	0.0291829	0.0108263
-0.0765164	1.77	-0.0376974	-0.0029984	-0.0175555	-0.0274434	0.056054	0.0791714	0.0580682	0.0322499	0.0470817	0.04168	-0.0721218	-0.0735409	-0.0937285	0.0115587	0.0417716	0.0652094	0.0587091	0.0461662	0.0549554	0.0252003	0.0335317	0.00496681	0.0161364	0.0177844	0.0280385	0.022591	0.022179	0.0229114	0.029366	0.0302358	0.0202106	0.0203479	0.00386816	0.0143053	0.0166857	-0.0019913	0.00148775	-0.00176242	0.00936141	0.0501946	0.0103685	0.00807965	0.00789654	0.0189288	0.0148547	0.0243763	0.0143053
-0.0376974	1.78	-0.00711833	0.0321126	0.00629435	0.00908675	0.0656214	0.0662165	0.047219	0.0445182	0.0456626	0.0596246	-0.0388876	-0.0807279	-0.0523919	0.0368276	0.0536736	0.0642023	0.0618677	0.0399405	0.0423209	0.0304189	0.0194781	0.0124742	0.00753033	0.00872053	0.0317006	0.0178759	0.0157702	0.0203479	0.0328908	0.0284504	0.0161364	0.00643168	0.00643168	0.0294118	0.0176013	-0.00217441	-0.0129778	0.00551614	0.0229114	0.0458	0.00972763	0.0057908	0.00373083	0.00881209	0.00441749	0.0199817	-0.00510414
-0.00711833	1.79	0.0185168	0.0547723	0.0431907	0.0452506	0.0755093	0.0490959	0.0489128	0.0397574	0.0452506	0.0637446	-0.0172351	-0.0845274	-0.0265278	0.0651179	0.0578851	0.0538567	0.0538567	0.0426871	0.0361868	0.0296407	0.0152209	0.017052	0.00148775	0.00592813	0.0251087	0.0181506	0.021355	0.0313344	0.0259327	0.027718	0.00945296	0.0057908	0.00862898	0.018883	-0.00492103	-0.00551614	0.00514992	-0.0192035	0.0203479	0.0415885	0.0227741	0.00286107	-0.000892653	-0.00157931	0.00482948	0.00899519	0.00620279
0.0185168	1.8	0.0438315	0.058938	0.0558709	0.05935	0.0765164	0.0641108	0.0392996	0.0377432	0.0415885	0.0569696	0.0251087	-0.0884184	0.0130694	0.0678187	0.0604486	0.0519341	0.0381094	0.0397574	0.0391623	0.0309682	0.0279011	2.28885e-05	0.00899519	0.00725566	0.00661479	0.0207141	0.017052	0.0169146	0.0243763	0.0379263	0.00281529	-0.00235752	0.00908675	0.0140307	0.0126574	0.0029984	-0.0132982	-0.0105974	0.00936141	0.0344472	0.0360952	0.0024033	-0.00560769	0.00441749	0.00684367	0.0146716	-0.00675212
0.0438315	1.81	0.0500114	0.0673152	0.0654383	0.0678187	0.0668574	0.0536736	0.0329824	0.036141	0.0401236	0.0639734	0.0402609	-0.0606775	0.0458	0.0760128	0.047631	0.0561456	0.0394369	0.0319753	0.0286793	0.0236439	0.0214923	-0.00254063	0.0091783	0.00734722	0.0165026	0.0259327	-0.00473793	0.0181506	0.0196613	0.0372396	0.00341039	0.00167086	0.00093843	0.0222248	0.0100023	0.00890364	-0.0153124	-0.0107805	0.00826276	0.00734722	0.0236439	-0.000892653	-0.00931563	0.00936141	0.00949874	0.0192493	-0.00473793
0.0500114	1.82	0.0486839	0.0569696	0.0568322	0.0617304	0.071252	0.0540856	0.0397574	0.0323415	0.0370565	0.0512932	0.0413596	-0.0110552	0.0686885	0.0871824	0.0516594	0.052575	0.0392081	0.0291371	0.0292287	0.0232776	0.0272145	-0.00473793	0.00112154	0.0104601	0.0120623	0.0172351	0.00606546	0.00926986	0.0214466	0.0208057	-0.0085832	-0.00821698	0.00881209	0.00386816	0.0171435	-0.00492103	-0.00601968	-0.00400549	0.0149462	0.00496681	0.0120623	0.00286107	-0.0085832	0.00926986	0.014992	0.0227283	0.00647746
0.0486839	1.83	0.0476768	0.0564202	0.0624628	0.0627375	0.0706111	0.0518883	0.0338064	0.030602	0.0303731	0.0522087	0.0617304	0.0303273	0.0859464	0.0749142	0.0457542	0.0495079	0.0403525	0.0326619	0.0258869	0.0249256	0.0120623	-0.00748455	0.0182422	0.0111925	0.00936141	0.00318151	0.00963607	0.010277	0.00533303	0.0212634	-0.00263218	0.00963607	0.0152209	0.0117418	0.0251087	0.00569925	-0.00840009	0.0120623	0.00203708	0.0247425	-0.000343328	-0.000892653	-0.028542	0.0025864	0.0184253	0.0265278	0.00569925
0.0476768	1.84	0.0344472	0.0527581	0.0479515	0.0577478	0.0569696	0.0430533	0.0360037	0.0365072	0.0274891	0.0388418	0.0689631	0.0501488	0.0749142	0.0631952	0.0468986	0.050103	0.0360952	0.0218128	0.0295491	0.0247425	0.0222248	-0.00217441	0.0232776	0.00936141	0.0132525	0.00354772	0.00991074	0.00899519	0.018883	0.00867475	-0.00428016	0.00876631	0.0136187	0.0181964	0.0201648	0.00835431	0.0097734	0.00840009	-0.0097734	0.0119249	6.86656e-05	0.0185168	-0.0107805	0.0179217	0.0113756	0.0152209	0.00807965
0.0344472	1.85	0.0384756	0.0434195	0.0478599	0.0615473	0.0621424	0.0417716	0.0395285	0.0388418	0.0302815	0.0451591	0.0597162	0.0530785	0.0869993	0.0555505	0.049279	0.0398947	0.0500114	0.0192493	0.0251545	0.0200275	0.0179217	0.00167086	0.0119249	0.00460059	0.0130236	0.00592813	-0.000343328	0.0104601	0.0108263	0.0269398	-0.00263218	0.00807965	-0.00144198	-0.00125887	0.0159533	0.00336461	0.00514992	-0.00290684	-0.0177386	0.013756	0.00794232	0.0218128	-0.0085832	-0.00263218	0.00368505	0.0143053	-0.00437171
0.0384756	1.86	0.040856	0.0392081	0.0435111	0.0520256	0.052575	0.0417258	0.0328908	0.0267567	0.0267567	0.044152	0.0536736	0.0769284	0.0774777	0.0512932	0.0557794	0.0311513	0.0296407	0.0247425	0.022179	0.00986496	0.00341039	0.000755322	-0.00382239	0.00588235	0.020531	0.00789654	0.0113756	0.0116503	0.0189746	0.0165026	0.00313573	0.01458	0.00295262	0.00991074	0.0178759	0.00386816	0.00533303	-0.0197528	-0.0035935	-0.00125887	0.0126574	-0.00162509	-0.0108721	0.00386816	0.0139391	0.0157702	-0.00688945
0.040856	1.87	0.0483635	0.0383383	0.0383841	0.0439689	0.0522087	0.0351797	0.0331655	0.0202106	0.0262074	0.0302358	0.0417716	0.0706569	0.0718013	0.0516594	0.0461662	0.037377	0.0370108	0.0181506	0.00881209	0.0123827	0.0130236	0.000343328	0.00830854	-0.00249485	0.0163195	0.00881209	0.00514992	0.00753033	0.0113756	0.0135729	0.00551614	0.0168688	0.000205997	0.006981	0.0182422	0.0132067	0.0108263	-0.0343099	-0.00492103	0.0141222	-0.0085832	0.00313573	-0.000114443	-0.00675212	-0.00624857	0.00954452	-0.0175097
0.0483635	1.88	0.0313344	0.0428244	0.0358206	0.0398032	0.0466239	0.0332113	0.0260243	0.0216297	0.0259327	0.0522087	0.025658	0.0647974	0.054406	0.0522087	0.0485466	0.0410391	0.0296407	0.0175555	0.0176471	0.0110094	0.0139849	0.00844587	-0.00803387	0.00167086	0.0159991	0.00803387	-0.00688945	-0.00263218	0.0106889	0.00611124	0.0024033	0.0104601	0.000572213	0.00583658	0.022179	0.0198444	-0.00272374	-0.0384298	0.00313573	0.00450904	0.00794232	-0.0181048	0.00203708	0.00331884	0.00423438	0.0130236	-0.00730144
0.0313344	1.89	0.0370108	0.0359121	0.0280842	0.0394369	0.042504	0.0327077	0.0237812	0.0132067	0.0386587	0.0478141	0.0394827	0.069604	0.058938	0.0360952	0.0496452	0.0349966	0.0327993	0.017052	0.000755322	0.00679789	0.0225452	0.00222019	0.0101396	0.00908675	0.012932	-0.000297551	0.000343328	0.0135271	-0.00125887	0.00661479	-0.00601968	-0.00121309	-0.000526436	0.00112154	0.027306	0.0156786	-0.024651	-0.0283589	-0.00244907	-0.00377661	0.006981	-0.0278096	0.00725566	-0.0102312	0.0196155	0.0213092	-0.00249485
0.0370108	1.9	0.022591	0.0351339	0.0163195	0.0376516	0.0390249	0.0278553	0.0258412	0.0168688	0.0204852	0.0470817	0.0330282	0.0529412	0.0647517	0.042504	0.0335317	0.023003	0.0291371	0.0174182	0.0243763	0.0138476	0.0104601	-0.00180819	-0.00492103	-0.00931563	0.0194324	-0.0114214	0.00276951	0.00327306	0.00954452	0.00391394	-0.00125887	-0.000480659	-0.0019913	-0.00601968	0.0207141	0.00533303	-0.0214008	-0.0250172	-0.00272374	-0.0051957	0.000297551	-0.0160906	0.0113756	0.00167086	0.0117418	0.0222705	-0.00766766
0.022591	1.91	0.0299153	0.0317006	0.0283131	0.0396658	0.047219	0.0320668	0.0110094	0.0117876	0.0166857	0.0349966	0.04374	0.0614099	0.0529412	0.0247425	0.033669	0.0226368	0.0271229	0.00542458	0.0159533	0.0139391	0.00753033	-0.00254063	-0.00391394	0.000205997	0.0025864	0.0025864	0.00249485	0.0106432	0.00620279	0.00936141	0.00295262	-0.00327306	-0.0029984	-0.0103685	0.0353628	-0.0095903	-0.0194781	-0.0316091	-0.0085832	-0.0113756	0.00185397	-0.0182422	0.00606546	0.00313573	0.0284047	0.0237354	-0.0100481
0.0299153	1.92	0.0364614	0.0176013	0.0313802	0.0366445	0.0423209	0.0350423	0.0327993	-0.0115129	0.0203479	0.0258412	0.0368276	0.0463951	0.0349966	0.017052	0.0279011	0.02607	0.0141222	0.0116045	0.00913253	0.00167086	0.0128862	0.00395972	-0.00231174	-0.00180819	0.0120165	-0.00107576	0.00661479	0.00331884	0.0057908	0.00281529	-0.00437171	0.000205997	-0.00162509	0.00130465	0.0325246	-0.00675212	-0.0261616	-0.0321126	-0.00382239	0.0247883	0.00295262	-0.018471	-0.00693522	0.0103227	0.00844587	0.0326162	-0.0122454
0.0364614	1.93	0.0442893	0.0280385	0.0403067	0.0339437	0.0339437	0.0150378	0.0210803	0.00844587	0.0212634	0.0337606	0.0413596	0.0267567	0.0427329	0.0233234	0.0298695	0.0105516	0.0127947	0.00423438	0.0148547	0.0126574	0.0176013	-0.00016022	-0.00318151	-0.0164569	0.0300069	0.00130465	0.00432593	0.00945296	0.0130236	0.00753033	-0.00226596	-0.00931563	-0.00876631	0.00615702	0.0225452	-0.0109636	-0.0198901	-0.0241474	-0.0307393	-0.0964752	-0.0155413	-0.0168231	-0.0187457	0.0109636	0.027306	0.0216754	-0.00382239
0.0442893	1.94	0.0340352	0.00716411	0.0140307	0.0248798	0.0330739	0.0300526	0.0269398	0.00643168	0.00954452	0.0320668	0.0364614	0.0459831	0.0478141	0.0120623	0.0304189	0.0349966	0.00606546	0.0146716	-0.00157931	0.00725566	0.0159533	0.0106432	0.00991074	0.00203708	0.0353628	0.00899519	0.0024033	0.0110094	0.00817121	0.00249485	-0.00125887	0.00368505	0.00121309	0.00753033	-0.00556191	-0.00876631	-0.0197986	-0.0263447	0.00350195	-0.485855	0.00130465	-0.0245136	-0.0342184	-0.00254063	0.00276951	0.0159533	0.00606546
0.0340352	1.95	0.0404898	0.00991074	0.0265736	0.0352255	0.0213092	0.020531	0.0143053	-0.00455482	0.0108721	0.0326619	0.0218128	0.0287709	0.0360952	0.0271229	0.0117418	0.011284	0.0216297	0.00331884	0.0185168	0.0182422	0.0266194	0.0203479	0.0139849	0.0141222	0.0278096	0.00844587	-0.00510414	0.000343328	-0.0118791	0.0244678	-0.0025864	0.0161364	0.00368505	0.00276951	0.00130465	-0.00794232	-0.0230945	-0.0256123	-0.0916686	-0.475692	-0.158869	-0.0212177	-0.0323873	-0.0124285	-0.0230945	0.00514992	0.000343328
0.0404898	1.96	0.0366445	0.0263905	0.00986496	0.0324331	0.0390249	0.0199817	0.0115587	0.0180133	0.0100938	0.0263905	0.0377432	0.0208972	0.0340352	0.028954	0.0134813	0.0280385	0.0218128	0.0185626	0.0176013	0.0197528	0.0210803	0.0127947	0.0149004	0.00826276	0.0286336	0.00496681	-0.00629435	0.0024033	0.0141222	0.0243763	0.0187457	0.0141222	0.0120165	-0.0144427	0.00762188	-0.0095903	-0.0259785	-0.0160906	-0.411055	-0.126871	-0.577775	-0.0203021	-0.0296407	-0.0170062	-0.00894942	-0.0143969	-0.00492103
0.0366445	1.97	0.0284047	0.0241932	0.025658	0.0218128	0.0330739	0.0165484	0.0105516	0.00588235	0.0120623	0.0204395	0.0317006	0.0214466	0.0267567	0.0104601	0.0244678	0.0192493	0.017052	-0.00125887	0.0108263	0.0225452	0.0126574	0.000755322	0.0130236	0.000755322	-0.0114214	0.015404	-0.00107576	0.00569925	0.00807965	0.022179	0.0120623	0.0169146	0.0237812	-0.00945296	0.00496681	0.00130465	-0.0241474	-0.0485008	-0.442367	-0.00601968	-0.559281	-0.0218585	-0.026894	-0.00194553	-0.0116503	-0.0115129	-0.0164569
0.0284047	1.98	0.0198444	0.0223621	0.0227283	0.0276722	0.00981918	0.0181506	-0.000892653	0.00203708	0.0147173	0.0222248	0.0357748	0.0148547	0.0273976	0.0209888	0.0259785	0.0176013	0.0186999	0.00405127	0.00336461	0.0313344	0.000343328	-0.0380636	-0.00514992	-0.00730144	-0.00766766	0.0150378	0.00313573	0.00322728	0.022179	0.0234607	-0.00968185	0.00313573	0.006981	-0.0275807	0.00867475	-0.0111467	-0.0307393	-0.00373083	-0.130991	0.042504	-0.158183	-0.0475853	-0.0203021	-0.00968185	-0.00872053	-0.0126116	-0.0230945
0.0198444	1.99	0.0224079	0.0268482	0.0167315	0.0235523	0.0230945	0.0159533	0.0100938	0.0138018	0.0124742	0.0291371	0.0251087	0.0206226	0.0262074	0.0245594	0.0172808	0.0190661	0.0150378	-0.00157931	0.0174182	0.0237812	-0.00785077	-0.028542	-0.0181048	-0.0265278	0.00899519	0.00464637	0.0117876	0.00318151	0.0174182	0.0335317	-0.0170062	-0.0111009	-0.00455482	-0.0155413	-0.00272374	-0.00620279	-0.0384298	-0.178141	-0.0246967	0.0594415	-0.00437171	-0.0449302	-0.0271229	-0.0129778	-0.0124285	-0.0117876	-0.0188373
0.0224079	2	0.0223621	0.0260243	0.0119249	0.0186084	0.025658	0.0057908	0.00542458	0.00620279	0.0150378	0.0111925	0.0265736	0.0382925	0.00936141	0.0106432	0.0149004	0.015404	0.0111925	0.0161364	0.0208057	-0.00231174	-0.0105974	-0.0312886	-0.00597391	-0.0153582	-0.00016022	-0.0129778	0.00753033	0.0203937	-0.00281529	0.00112154	-0.0325704	-0.00102998	-0.0157244	-0.00968185	0.00981918	-0.0106889	-0.007393	-0.464294	0.0308309	0.0829709	0.0459831	-0.39366	-0.0307393	-0.00125887	-0.0143511	-0.0146258	-0.023415
0.0223621	2.01	0.0284504	0.0218128	0.00991074	0.0196613	0.0117876	0.0126574	0.00144198	0.00643168	0.00766766	0.0116503	0.0315633	0.0249714	0.022179	0.0170977	0.00121309	0.00693522	0.0172351	0.0102312	0.034905	-0.0212177	-0.0110094	-0.00780499	-0.0115129	-0.0235981	0.00432593	-0.0187457	-0.00922408	0.0260243	-0.00510414	0.00533303	-0.0233234	-0.00492103	-0.0124285	-0.00675212	0.00789654	-0.0261616	-0.17631	-0.428267	0.042092	0.0762875	0.0537652	-0.598924	-0.0333028	-0.00620279	-0.0182879	-0.0106889	-0.0255207
0.0284504	2.02	0.0105058	0.0227283	0.00716411	0.0135729	2.28885e-05	0.0126574	0.00203708	0.00313573	0.0126574	0.00469215	0.00936141	0.0286336	0.0133898	0.0218128	0.000297551	0.00936141	0.00203708	0.00167086	0.0215381	-0.0019913	-0.0146258	-0.0169146	-0.0169604	-0.00748455	-0.000892653	0.00244907	-0.00473793	0.0159533	-0.00629435	0.0375601	-0.0173266	-0.00748455	-0.0137102	-0.00382239	0.00899519	0.00377661	-0.516892	-0.118265	0.0456168	0.0692836	0.0816892	-0.319821	-0.0120623	-0.0135271	-0.0289082	-0.00061799	-0.0283131
0.0105058	2.03	0.0130236	0.0130236	0.0118334	0.0166857	0.0139391	0.0132067	-0.00377661	0.000343328	-0.00377661	0.00350195	0.00551614	0.0241932	0.0192493	0.0110094	-0.00762188	0.00148775	0.00208286	0.011696	0.0240101	-0.00144198	-0.0173266	-0.00931563	-0.0187457	-0.0186999	-0.0029984	-0.0190204	-0.00881209	-0.000892653	-0.0120165	0.0368276	-0.0215381	-0.00208286	-0.0113756	-0.0183795	0.00464637	-0.164408	-0.518494	-0.0446555	0.0498283	0.0675898	0.0891966	-0.0641566	-0.0266651	-0.00524147	-0.00551614	-0.0075761	-0.0276265
0.0130236	2.04	0.0216297	0.00386816	0.000343328	0.020119	0.0122911	0.0130236	-0.00162509	0.00226596	-0.0063859	0.0138476	0.00844587	0.0231403	0.0178759	0.0262074	0.00826276	0.0110094	0.0051957	0.00514992	0.0111925	-0.00702678	-0.00894942	-0.0295491	-0.020119	-0.0176928	0.00766766	-0.00180819	-0.00748455	-0.0047837	-0.00492103	0.0136187	-0.0160906	-0.00785077	-0.00144198	-0.0183795	-0.0120623	-0.526596	-0.138361	0.0169604	0.0500114	0.0626459	0.0809567	0.00881209	-0.0290913	-0.0203021	-0.0272602	-0.000526436	-0.0303273
0.0216297	2.05	0.025658	0.0126574	-0.00107576	0.00771344	0.0104601	0.00510414	-0.00016022	0.000297551	-0.00821698	0.00327306	0.0208972	0.0200275	0.0203479	0.00487526	0.0128405	0.0149462	0.00112154	0.00679789	-0.00162509	-0.00968185	-0.000892653	-0.0167773	-0.0221332	-0.0079881	-0.00345617	-0.0134813	-0.0295491	-0.0063859	0.000297551	0.0117876	-0.0173266	-0.0126116	0.000343328	-0.0198444	0.00734722	-0.521378	-0.0157702	0.0172351	0.0622797	0.0500114	0.0745937	0.0512932	-0.0380179	-0.0333028	-0.0178759	-0.0135729	-0.0245136
0.025658	2.06	0.0165484	0.00441749	-0.00473793	0.00794232	-0.00437171	0.0185168	0.00373083	0.000343328	-0.0107347	-0.0162737	-0.00162509	0.00441749	0.0262531	0.0164111	-0.00107576	0.0113756	0.000205997	0.0153124	-0.00725566	-0.00634012	-0.00409705	-0.0131609	-0.0195697	-0.0155413	-6.86656e-05	-0.0162737	-0.0110552	-0.0148089	-0.00565347	0.0148547	-0.0278096	-0.00560769	-0.0257954	-0.0162737	-0.327375	-0.140787	0.0247425	0.0301442	0.0528496	0.0489128	0.0736782	0.0635615	-0.372786	0.00922408	-0.000892653	-0.00322728	-0.0114214
0.0165484	2.07	0.02813	0.00386816	-0.0193408	-0.00318151	-0.0114672	0.0218128	0.0130236	-0.00469215	-0.00913253	-0.00455482	-0.00437171	0.0254749	0.0148547	0.00936141	0.0122911	0.00972763	0.0105516	0.0189288	-0.00345617	-0.00634012	-0.0122454	-0.00986496	-0.0129778	-0.0131609	-0.0267109	-0.00872053	-0.0294118	-0.0181048	-0.0214008	0.00963607	-0.0142138	0.00112154	-0.020119	-0.0363241	-0.510666	-0.0085832	0.0500572	0.0280385	0.0573358	0.0456168	0.0683223	0.0749142	-0.550584	-0.183543	-0.285077	-0.0311971	-0.0239643
0.02813	2.08	0.0232776	0.0163195	-0.00963607	0.0035935	0.00496681	0.0240101	0.00881209	0.00441749	-0.00487526	-0.00304418	-0.00615702	0.0229114	0.0251545	0.00679789	-0.00524147	0.0133898	-0.00931563	0.020119	-0.00107576	-0.00821698	-0.0107805	-0.0451133	-0.0289998	-0.0148089	-0.0205768	-0.0165942	-0.0172351	-0.0219501	-0.0122454	-0.00363928	-0.0182879	0.00176242	-0.0156329	0.00318151	-0.2393	0.0423209	0.0479515	0.0271229	0.0382925	0.0448844	0.0575189	0.0644312	-0.258526	-0.451156	-0.496567	-0.467819	-0.044564
0.0232776	2.09	0.0234607	0.00734722	0.000205997	0.00514992	0.00725566	0.0295033	0.0132067	0.0155871	-0.00656901	-0.00290684	0.00514992	0.030602	0.020943	0.0116503	-0.00473793	0.00826276	0.0127489	0.00391394	0.000755322	-0.0124285	-0.0340352	-0.0168231	-0.0413596	-0.0392996	-0.0629664	-0.00666056	-0.0296407	-0.0120623	-0.0100481	-0.0148089	-0.0334859	-0.00913253	-0.013344	-0.173289	-0.0457542	0.0564202	0.0548638	0.0260243	0.0382925	0.0550011	0.0519341	0.061593	-0.0461204	-0.351682	-0.276104	-0.591646	-0.0198444
0.0234607	2.1	0.0196613	0.0120623	-0.00775921	0.00405127	0.0165026	0.00734722	-0.0113756	0.0179217	-0.0111467	0.00533303	0.000343328	0.0179217	0.015816	0.00945296	0.00148775	0.0150378	0.0146258	-0.0155413	-0.000801099	-0.0358663	-0.0203021	-0.188716	-0.00876631	0.00441749	-0.409361	-0.0444724	-0.0185626	-0.0260243	-0.00711833	0.00244907	-0.0195697	-0.0123827	-0.0391623	-0.431334	0.0135729	0.0675898	0.0512932	0.0237354	0.0428244	0.044152	0.0542229	0.044152	0.00620279	-0.0886015	-0.0754635	-0.262188	-0.27995
0.0196613	2.11	0.0203479	0.0134813	-0.00450904	-0.00121309	0.0190661	-0.0204395	-0.0131609	0.0139391	-0.00894942	-0.0063859	0.00130465	0.00954452	0.0124742	-0.00615702	-0.0151751	0.018883	0.0209888	-0.0203021	-0.00711833	0.00514992	-0.302472	-0.547654	-0.187984	-0.197002	-0.504074	-0.00176242	-0.0126116	-0.0160449	-0.0481346	-0.0713436	-0.142802	-0.0526665	0.00167086	-0.336622	0.0465324	0.0750973	0.0442893	0.0104601	0.0434195	0.0437858	0.0456626	0.0612268	0.0392081	-0.0156329	0.00116731	-0.0272602	-0.591051
0.0203479	2.12	0.0155871	0.0218128	-0.00693522	0.00116731	0.013756	-0.0117418	-0.0208515	0.0025864	-0.00606546	-0.0019913	-0.00345617	-0.00180819	0.0135271	0.00981918	0.0155871	0.0351797	0.0179217	-0.0122454	-0.00583658	-0.189128	-0.637011	-0.532273	-0.518997	-0.448959	-0.166423	-0.238933	-0.0314717	-0.00949874	0.0234607	-0.48883	-0.497757	-0.395125	-0.213298	-0.080911	0.0716182	0.0549554	0.052575	0.0120623	0.0359121	0.0426871	0.0530785	0.0619135	0.0502403	0.0219959	0.0249256	0.0296407	-0.443053
0.0155871	2.13	0.0219959	0.0219959	-0.00597391	-0.00121309	0.0135729	-0.00107576	-0.02607	-0.00116731	0.00222019	0.0126574	0.00208286	0.0127031	0.015816	0.0163195	0.0181506	0.0262074	0.0024033	-0.00780499	-0.00725566	-0.549668	-0.466995	-0.149577	-0.484161	-0.32829	-0.0232319	-0.558091	-0.0685512	-0.0201648	-0.16569	-0.544175	-0.549805	-0.526596	-0.495651	-0.014992	0.0723964	0.0637446	0.0302358	0.00716411	0.0362783	0.0256123	0.0512932	0.0468986	0.0459831	0.044152	0.0247425	0.0456168	-0.0829252
0.0219959	2.14	0.0196155	-0.00345617	-0.0041886	0.0152209	-0.00162509	-0.00711833	-0.0216754	-0.0284962	0.00203708	0.00684367	0.00551614	0.00615702	0.01458	0.0208515	0.0156329	0.00789654	-0.0221332	-0.00400549	-0.0257496	-0.47258	-0.085214	-0.0143053	-0.116892	-0.092401	0.0258869	-0.443648	-0.0182879	-0.0492332	-0.448959	-0.192424	-0.170039	-0.203365	-0.367201	0.0304646	0.0783932	0.0604486	0.0313344	0.0143511	0.0186542	-0.00840009	0.0418631	0.0523919	0.0574273	0.0440604	0.0482719	0.0706569	0.00322728
0.0196155	2.15	0.0207599	0.0163195	-0.0118334	0.0214466	-0.0113756	-0.0085832	-0.018471	-0.014168	0.00991074	-0.00327306	0.00496681	0.006981	0.0236896	0.0208057	0.0148547	0.000251774	-0.0138933	-0.0118791	-0.00308995	-0.129435	0.0295033	0.0395743	-0.0107805	-0.0107347	0.0694209	-0.0863584	-0.269421	0.00167086	-0.369673	-0.0204395	-0.0354086	-0.0378805	-0.0834745	0.049279	0.0694209	0.0419547	0.0275349	-0.00176242	0.00469215	-0.0248798	0.0320668	0.0536736	0.0600366	0.0471275	0.0512932	0.0809567	0.0493706
0.0207599	2.16	0.0320668	0.0213092	0.00093843	0.0202106	-0.0138933	-0.00844587	-0.0215381	-0.0157702	0.0128405	-0.0170062	0.00167086	0.00881209	0.0322957	0.0253376	0.0035935	-0.0115129	-0.0173724	0.00318151	-0.0199359	-0.0287251	0.0639734	0.0471733	0.0399405	0.0187915	0.0741817	0.0161364	-0.55919	-0.238476	-0.102792	0.0208972	0.0265736	0.0291371	-0.0085832	0.049279	0.0761959	0.0371939	0.0403525	-0.000801099	-0.0258869	-0.0276265	0.015404	0.0568322	0.0536736	0.0478141	0.0412222	0.0839322	0.071252
0.0320668	2.17	0.0302358	0.0252461	0.00789654	-0.00455482	-0.0106889	-0.0153582	-0.0260243	-0.0206683	-0.00455482	0.00423438	-0.00162509	0.0075761	0.0269398	0.0179217	-0.018471	-0.02607	-0.0160906	-0.0190204	-0.312451	0.0199817	0.0815061	0.0653925	0.058938	0.0154955	0.0820554	0.0388876	-0.405013	-0.460723	-0.0121996	0.0439689	0.0536736	0.0598077	0.0295033	0.0586175	0.0413596	0.0355001	0.0295033	-0.00492103	-0.0447929	-0.0465324	-0.0206683	0.0490959	0.0514763	0.0514763	0.047631	0.0809567	0.0679561
0.0302358	2.18	0.0255207	0.00318151	0.015404	-0.00235752	-0.00730144	-0.0142596	-0.0168231	-0.0121996	-0.0151293	0.0174182	0.00936141	0.0109178	0.0229114	0.00753033	-0.0168231	-0.00267796	-0.0193866	-0.018471	-0.42845	0.0536736	0.0839322	0.0614099	0.0647974	0.0278553	0.0526665	0.0715267	-0.0934081	-0.254589	0.0319753	0.0716182	0.049279	0.0646601	0.0462577	0.0416342	0.0503777	0.0351797	0.0358206	-0.00748455	-0.0468071	-0.0566949	-0.026894	0.047219	0.049279	0.0371939	0.0380179	0.0833371	0.0755093
0.0255207	2.19	0.0152209	0.0115587	0.000663767	-0.0160906	-0.0125658	-0.00400549	-0.0137102	-0.00382239	-0.0263447	0.00844587	0.00203708	0.0103685	0.0282216	-0.0138018	0.00189975	-0.0272602	-0.00913253	-0.00766766	-0.166239	0.066125	0.0857633	0.0670405	0.0674067	0.0350423	0.0571527	0.0743648	0.0161364	-0.0744564	0.0524376	0.0807736	0.0699702	0.0709316	0.0628748	0.0494621	0.0487297	0.0458915	0.0351797	-0.0273518	-0.0627832	-0.0649805	-0.0459373	0.0267567	0.0368276	0.0325246	0.044152	0.0670863	0.0756466
0.0152209	2.2	0.00409705	-0.0085832	-6.86656e-05	-0.0104143	-0.0177386	-0.000892653	-0.0298238	-0.014992	-0.0194324	0.0219959	-0.00991074	0.0172808	0.00643168	-0.0102312	-0.0115129	-0.0272602	-0.0131609	-0.0344015	-0.0495995	0.0613642	0.0891966	0.0569696	0.0555047	0.0251545	0.0516594	0.0752804	0.0464866	0.000205997	0.0500114	0.0705196	0.0732662	0.0818723	0.0652552	0.0401236	0.0519341	0.0452506	0.0264363	-0.0501488	-0.0768826	-0.0728542	-0.058938	0.0143053	0.0420005	0.0351339	0.0346761	0.0674525	0.066949
0.00409705	2.21	-0.00144198	-0.0140764	-0.0224994	-0.0182879	-0.00327306	-0.0411307	-0.0162737	-0.0180591	-0.0212177	0.0189288	0.0130236	0.0133898	0.0119707	-0.0272145	-0.0230945	-0.00981918	-0.0117876	0.00121309	0.0154955	0.0646601	0.0835203	0.052575	0.061181	0.03962	0.0515221	0.0756466	0.0549554	0.0355001	0.0445182	0.0761959	0.0783017	0.0670863	0.0588006	0.0379263	0.0393912	0.0382925	0.0138933	-0.0627832	-0.0721218	-0.0571069	-0.068368	-0.00885786	0.0404898	0.020943	0.0430991	0.0734493	0.0599451
-0.00144198	2.22	-0.0035935	-0.00803387	-0.0325246	-0.0160449	-0.0193408	0.00551614	-0.100641	-0.0127489	-0.0160449	-0.00437171	0.0183337	0.0179217	0.0100023	-0.0107805	-0.00743877	-0.0182879	-0.02813	-0.18217	0.0365072	0.066949	0.0688716	0.0419547	0.0425956	0.03962	0.0463951	0.0710689	0.0507439	0.0366445	0.0489128	0.0597162	0.0562371	0.0736324	0.057702	0.0300526	0.0401236	0.0199817	-0.00473793	-0.0770657	-0.0623255	-0.0173724	-0.0917144	-0.0118791	0.0428702	0.0216297	0.0247425	0.0555047	0.0599451
-0.0035935	2.23	0.00093843	-0.0113756	-0.0176013	-0.0173724	-0.00876631	-0.210002	-0.524125	-0.0101854	-0.0143511	-0.0100481	0.0189746	-0.000663767	-0.00611124	-0.0188373	-0.00913253	-0.0113298	-0.0129778	-0.417647	0.0507439	0.0490959	0.0542229	0.0529412	0.0434195	0.0344472	0.05523	0.0545892	0.0711147	0.0384756	0.0630121	0.0540398	0.0573816	0.047219	0.0512932	0.0262074	0.0335317	0.0159533	-0.0224994	-0.0941863	-0.0189746	0.00803387	-0.0719387	-0.0250629	0.03962	0.0172351	0.024651	0.0646601	0.0426871
0.00093843	2.24	-0.00235752	-0.0114672	-0.0230945	-0.0113756	-0.0282673	-0.570726	-0.601442	-0.0391623	-0.0113756	-0.00812543	0.0218128	0.00350195	-0.00505837	-0.0243305	-0.00583658	-0.0215839	-0.0663081	-0.290204	0.0467155	0.0450675	0.0468071	0.0438773	0.0375601	0.0247425	0.0511101	0.0465324	0.071252	0.0295949	0.0511101	0.0468071	0.0415885	0.0447929	0.0420462	0.0259327	0.0322499	-0.00254063	-0.0409018	-0.105127	0.0108263	0.0360952	-0.050515	-0.0452049	0.0215839	0.013756	0.0179675	0.0558709	0.0371939
-0.00235752	2.25	0.00446326	-0.0129778	-0.0256123	-0.0100481	-0.0290913	-0.470657	-0.219707	-0.0191119	-0.0271687	-0.00872053	0.00611124	0.00148775	-0.00785077	-0.0164569	-0.015816	-0.0334859	-0.00482948	-0.0986725	0.0538567	0.0527581	0.0507439	0.0274891	0.0295949	0.0159533	0.040856	0.0269398	0.0672236	0.0392081	0.0413596	0.0359121	0.0452506	0.0448844	0.0443351	0.0280385	0.0339895	-0.0177386	-0.0561913	-0.103159	0.0436027	0.0538567	-0.0140307	-0.0732204	0.0130236	0.0176471	0.0225452	0.0478141	0.0368734
0.00446326	2.26	-0.00125887	-0.0147631	-0.0194324	-0.00711833	-0.00803387	-0.115106	-0.0254292	-0.330671	-0.0246967	-0.0230945	-0.0155413	0.0113756	0.000572213	-0.0204395	-0.0156786	-0.0228656	-0.198604	-0.00382239	0.0371939	0.0493706	0.047219	0.0413596	0.0346303	0.022179	0.0489128	0.0445182	0.058938	0.0342641	0.0368276	0.047219	0.0359121	0.0439689	0.0371939	0.020531	0.0148547	-0.0438315	-0.0761501	-0.0839322	0.0706569	0.0641566	0.0120623	-0.0651637	-0.00968185	-0.00583658	-0.00125887	0.058938	0.0307851
-0.00125887	2.27	-0.00322728	-0.0193866	-0.0176013	-0.0051957	-0.303204	-0.006981	0.0398032	-0.584596	-0.0216297	-0.0122454	-0.00821698	0.0119707	-0.00588235	-0.0151751	-0.0436027	-0.07084	-0.502426	0.0126574	0.0456626	0.0475853	0.0225452	0.0280385	0.0366445	0.0263905	0.0399863	0.034081	0.0529412	0.0192493	0.0319295	0.030602	0.0342641	0.0482261	0.0413596	0.0159075	-0.00675212	-0.0690089	-0.0862211	-0.0497826	0.0646601	0.0608148	0.0379263	-0.0818265	-0.0100481	-0.0142138	-0.0051957	0.0550011	0.0236896
-0.00322728	2.28	-0.000663767	-0.0140764	-0.0206226	-0.0210346	-0.468093	0.0237812	0.0617304	-0.347425	-0.0617762	-0.0127947	-0.0231403	0.0105516	0.00368505	-0.0356832	-0.0336233	-0.414168	-0.419799	0.0157702	0.0431907	0.0533074	0.0317006	0.0442435	0.0309682	0.0168688	0.0376059	0.0542229	0.0452506	0.0237812	0.0214923	0.0318379	0.0353628	0.0493706	0.0481804	0.00121309	-0.0164569	-0.0820096	-0.082742	0.00244907	0.0859007	0.0690547	0.0382925	-0.0523919	-0.0424582	-0.0263447	-0.0203021	0.0311971	0.0283131
-0.000663767	2.29	-0.00450904	-0.0177386	-0.0146258	-0.0319295	-0.211238	0.0639277	0.0716182	-0.0554131	-0.0205768	-0.00565347	-0.013344	-0.00290684	-0.0019913	-0.0223163	-0.345411	-0.53772	-0.0928588	0.017464	0.0496452	0.0331655	0.0324331	0.0154498	0.0351797	0.0120623	0.0120623	0.044152	0.0434195	0.0206226	0.022591	0.0376974	0.0237812	0.0350423	0.0406729	-0.00807965	-0.0471733	-0.0977569	-0.0635157	0.0236439	0.0725338	0.0639734	0.0470817	-0.0124285	-0.0561456	-0.0372854	-0.0272602	0.0212634	0.0120623
-0.00450904	2.3	-0.0286336	-0.0221332	-0.0151751	-0.0172351	-0.0602197	0.0752804	0.0749142	0.00725566	-0.147379	-0.0169604	-0.0226825	0.00203708	-0.0312886	-0.0891508	-0.576768	-0.203731	-0.0101396	0.0365988	0.0375601	0.0370108	0.0371939	0.0134813	0.0254749	0.00482948	-0.00469215	0.0309682	0.0452506	0.0212634	0.0193408	0.0165484	0.030602	0.0237812	0.0268482	-0.0243305	-0.0711147	-0.0867704	-0.0378347	0.0588006	0.0940948	0.0526665	0.0474937	0.00276951	-0.0743648	-0.0563287	-0.0514305	0.00350195	0.0181506
-0.0286336	2.31	-0.0131609	-0.0268482	-0.0311971	-0.217327	0.00753033	0.0698787	0.0752804	0.0609979	-0.498398	-0.0146258	-0.0211719	0.0126574	0.018883	-0.516709	-0.30705	-0.0380636	0.0292287	0.0260243	0.037377	0.0348135	0.0124742	-0.00473793	0.0197986	-0.00656901	-0.00510414	0.017052	0.0442893	0.022179	0.0133898	0.0207141	0.00643168	0.0267567	0.00368505	-0.0582513	-0.0898833	-0.0754177	0.0128405	0.0530327	0.0833371	0.0432364	0.0443351	0.0353628	-0.0849393	-0.0722133	-0.055642	-0.0224994	0.0116045
-0.0131609	2.32	-0.080911	-0.0283589	0.00661479	-0.444381	0.0306935	0.0548638	0.0595331	0.0551385	-0.506363	-0.0334859	-0.0219501	0.0025864	-0.12591	-0.600801	-0.0479515	0.0193408	0.0522087	0.0311971	0.0351797	0.0258412	0.0144884	-0.0143511	0.000205997	-0.0199359	-0.027718	0.017052	0.0370108	0.0160449	0.0139391	0.0079881	0.00386816	-0.00345617	0.00789654	-0.0631495	-0.0924468	-0.040444	0.0331655	0.056466	0.0694209	0.0478141	0.0417258	0.0664912	-0.0934081	-0.0780728	-0.0669947	-0.0444724	0.000114443
-0.080911	2.33	-0.463378	-0.365278	-0.108377	-0.244335	0.0464408	0.0684596	0.0646601	0.0734493	-0.136393	-0.0128405	-0.0169146	-0.00551614	-0.481003	-0.234676	0.02607	0.0393912	0.0571527	0.0315175	0.0280385	0.0107347	-0.0123827	-0.0331197	-0.0250629	-0.0477226	-0.0503319	-0.000343328	0.0392538	0.0196155	-0.00144198	-0.0113756	-0.0188373	0.00890364	-0.0181048	-0.074136	-0.0613184	-0.00748455	0.0494621	0.0706569	0.0666743	0.0390249	0.0292287	0.0723507	-0.0832456	-0.0875486	-0.0671778	-0.0591211	-0.0246967
-0.463378	2.34	-0.55626	-0.551316	-0.436324	-0.0787137	0.0494621	0.0648432	0.0567865	0.0734493	-0.0142596	-0.0537652	-0.0222248	-0.00995651	-0.467819	-0.0204852	0.0578851	0.0437858	0.0603113	0.0212634	0.0197986	-0.00492103	-0.0322042	-0.0506981	-0.04374	-0.0622797	-0.0699702	-0.00647746	0.0320668	0.0120623	-0.00876631	-0.0312886	-0.036965	-0.00872053	-0.0290913	-0.0937743	-0.0358663	0.0338979	0.0630121	0.0815061	0.061593	0.0368276	0.0335317	0.0624628	-0.0495537	-0.0770657	-0.0653468	-0.061593	-0.0392996
-0.55626	2.35	-0.20341	-0.24342	-0.479904	2.28885e-05	0.0498283	0.0685054	0.0558709	0.0512932	0.0324331	-0.40396	-0.0283589	-0.0142596	-0.132593	0.0322499	0.066125	0.044152	0.0456168	0.0165026	0.0163653	-0.0183337	-0.0470359	-0.0645686	-0.0622339	-0.0693751	-0.0842069	-0.0327535	0.0207141	0.00102998	-0.050103	-0.0373312	-0.0563745	-0.0235981	-0.0517968	-0.0838407	0.00807965	0.0282216	0.0679561	0.0512932	0.0458	0.0353628	0.0302358	0.0542229	-0.0129778	-0.0591211	-0.0354543	-0.0534447	-0.0550927
-0.20341	2.36	-0.00968185	-0.0326619	-0.127787	0.0280385	0.0470817	0.0551385	0.0467155	0.0423209	0.0572442	-0.513962	-0.0541772	-0.261456	-0.0292744	0.0631952	0.0719844	0.061181	0.057702	0.0135729	0.0108263	-0.0393454	-0.0651637	-0.0614099	-0.0823758	-0.0897002	-0.0748684	-0.0593042	-0.00400549	-0.0230945	-0.0506523	-0.0599908	-0.0703822	-0.0402609	-0.0681392	-0.0631495	0.0453422	0.0559167	0.0596246	0.0631952	0.0530785	0.022591	0.0263905	0.0672236	0.0120623	-0.0159075	0.000343328	-0.0530785	-0.0863584
-0.00968185	2.37	0.0264363	0.0371939	-0.0168231	0.0251087	0.0443351	0.047219	0.0438315	0.0503777	0.0647974	-0.173472	2.28885e-05	-0.413527	0.0196155	0.0754635	0.0714351	0.040856	0.0485466	0.0149462	-0.00583658	-0.0459373	-0.0791257	-0.0660792	-0.0875486	-0.0913481	-0.0712062	-0.0689631	-0.0236896	-0.0235981	-0.0709316	-0.0764248	-0.0823301	-0.0574731	-0.0829252	-0.0314717	0.0545892	0.0685054	0.069604	0.0498283	0.0366445	0.020531	0.0271229	0.0498283	0.0434195	0.014992	0.0443351	-0.01252	-0.0798123
0.0264363	2.38	0.074548	0.0558709	0.0271687	0.0311513	0.0398032	0.0296407	0.0410849	0.0501946	0.0659419	-0.0328908	-0.197917	-0.159007	0.0566949	0.058938	0.0573816	0.0593042	0.0401236	0.013756	-0.0323873	-0.0591211	-0.0737697	-0.0699702	-0.0895171	-0.0794003	-0.028542	-0.0829252	-0.038613	-0.055642	-0.0814603	-0.0814603	-0.103067	-0.0671778	-0.0862211	0.0210803	0.0727169	0.0695125	0.0573358	0.0401694	0.0607233	0.0291371	0.0349966	0.0487755	0.0494621	0.0482261	0.0701534	0.00949874	-0.0605859
0.074548	2.39	0.0807736	0.0659419	0.0496452	0.0384756	0.037377	0.0647059	0.042504	0.0539025	0.0745937	0.00844587	-0.456741	-0.0465324	0.061181	0.0727169	0.0571527	0.0514763	0.0405814	0.00611124	-0.0447471	-0.0748684	-0.0607691	-0.0177386	-0.0729458	-0.0421378	-0.000526436	-0.0864042	-0.0623255	-0.0670405	-0.0833829	-0.0764706	-0.0734035	-0.0582513	-0.0776608	0.0284962	0.0863127	0.0578851	0.0454337	0.0194324	0.0469444	0.0232776	0.034081	0.0359121	0.0598993	0.064477	0.0749599	0.0510185	-0.033257
0.0807736	2.4	0.0765621	0.0812772	0.0630121	0.0558709	0.0348135	0.0343557	0.0417716	0.0452506	0.0578851	0.0520256	-0.327192	0.0237812	0.0613642	0.0771115	0.0448844	0.047219	0.0324331	0.00093843	-0.0688258	-0.0457542	-0.0259785	0.0128405	-0.0358206	-0.012932	0.0379263	-0.0544518	-0.0688258	-0.0829252	-0.0689174	-0.0474022	-0.0519799	-0.0359121	-0.0494621	0.0468986	0.0729	0.0462577	0.056054	0.027306	0.0485466	0.033257	0.0397574	0.0365072	0.0681392	0.0771572	0.0769284	0.0648432	-0.0115129
0.0765621	2.41	0.0798581	0.0791257	0.0602655	0.0434195	0.0318837	0.0438315	0.0335317	0.0395743	0.044564	0.070016	-0.0882353	0.0523919	0.0540398	0.0679561	0.0496452	0.0566033	0.0413596	-0.00176242	-0.0788968	-0.0191119	-0.00125887	0.0463493	-0.00904097	0.0317464	0.0600824	-0.0447471	-0.0848936	-0.0912108	-0.0402609	-0.00986496	-0.0333486	-0.000709545	-0.016228	0.0498283	0.0691463	0.0631952	0.0371939	0.0280385	0.0420005	0.0274891	0.033257	0.0346761	0.0725338	0.0846647	0.0760128	0.0699702	0.0268482
0.0798581	2.42	0.083154	0.058938	0.0600824	0.0373312	0.0371939	0.0401236	0.0232776	0.0470817	0.0412222	0.0783474	-0.0230945	0.0404898	0.0423667	0.0578851	0.03962	0.0481804	0.0225452	-0.0244678	-0.087274	0.0149462	0.0315175	0.0595331	0.0291829	0.0601282	0.0620966	0.000205997	-0.0754635	-0.0994049	0.00373083	0.00551614	0.00830854	0.0355001	0.0166857	0.0382925	0.0686885	0.0395743	0.0369192	0.00569925	0.0225452	0.0267567	0.0338979	0.0305104	0.0613642	0.0798581	0.0807736	0.0749142	0.0406729
0.083154	2.43	0.0642939	0.0686885	0.0562371	0.0295949	0.0204395	0.0227283	0.01458	0.0355001	0.0338064	0.072076	0.0166857	0.0505608	0.0456626	0.0539483	0.036141	0.0423209	0.0388418	-0.0433738	-0.0832914	0.0545434	0.0352255	0.0736782	0.0438773	0.0734493	0.058938	0.0380179	-0.0635157	-0.0765164	0.0368276	0.0403067	0.0254749	0.0432364	0.0327077	0.0397574	0.0679561	0.0541772	0.03962	-0.000892653	0.0362783	0.0324331	0.0265736	0.0397574	0.0523919	0.0673152	0.0757839	0.0612268	0.0501946
0.0642939	2.44	0.0574273	0.0410391	0.047219	0.0263905	0.0166857	0.00949874	-0.00702678	0.0237812	0.033669	0.0718013	0.0384756	0.0399863	0.0435111	0.0549096	0.0348135	0.0393912	0.0202106	-0.0671778	-0.0517968	0.063241	0.0674067	0.0676814	0.066125	0.0815061	0.0676814	0.0530785	-0.0324788	-0.0466697	0.0478141	0.0440146	0.0254749	0.0617304	0.0573358	0.0534905	0.0421378	0.0428702	0.0291371	0.0176013	0.0465324	0.0403983	0.0147631	0.0349966	0.0443351	0.0633783	0.0598993	0.0692378	0.0458915
0.0574273	2.45	0.0538567	0.0584344	0.0353628	0.0212634	0.0296407	-0.00775921	-0.0221332	0.022179	0.0249714	0.05523	0.0332113	0.049279	0.0300526	0.0540856	0.0490959	0.0359579	0.0113298	-0.0867704	-0.00894942	0.0734951	0.0432364	0.0750973	0.0596246	0.0939574	0.0647974	0.0555047	-0.00125887	0.00867475	0.0725795	0.0558709	0.0355001	0.0610437	0.0754635	0.0551385	0.0403067	0.0458	0.0368276	-0.0019913	0.0157702	0.0106432	0.0172351	0.0272145	0.0327993	0.0569696	0.0675898	0.0674067	0.0465324
0.0538567	2.46	0.0459831	0.0402609	0.0311055	0.00542458	-0.0100481	-0.0440146	-0.0506981	-0.00743877	0.0338979	0.0515679	0.0436027	0.0506065	0.0285878	0.0442893	0.0247883	0.025658	0.00167086	-0.100137	0.0285878	0.074548	0.0569696	0.0593042	0.0571069	0.0851682	0.0584344	0.069604	0.0291371	0.0309682	0.0901122	0.0482261	0.0500114	0.0486839	0.0697871	0.0392538	0.0537652	0.044152	0.0369192	0.00432593	0.0344472	0.0247425	-0.00308995	0.0295033	0.0295033	0.0516594	0.0540398	0.0653925	0.0518425
0.0459831	2.47	0.0423209	0.0401236	0.0364614	0.00180819	-0.00926986	-0.0477684	-0.0582513	-0.0117876	0.0271229	0.0430533	0.0437858	0.0423209	0.026482	0.0409018	0.0230488	0.00991074	-0.0186084	-0.117166	0.0439689	0.05935	0.0542229	0.0645228	0.0529412	0.081735	0.0540398	0.0557336	0.0382925	0.050927	0.0820554	0.0398032	0.0236439	0.0584344	0.0622797	0.0471733	0.0405356	0.0445182	0.0375601	0.0133898	0.0287709	0.0120623	0.00844587	0.0362783	0.0349966	0.044152	0.0540398	0.0602655	0.0383841
0.0423209	2.48	0.0558709	0.0403067	0.0333944	0.0123827	-0.0345846	-0.0615015	-0.0674525	-0.0257954	0.0229114	0.0368276	0.0458457	0.030602	0.00991074	0.0377432	0.0152209	0.00409705	-0.0358663	-0.092813	0.0562371	0.0686885	0.0452506	0.0537194	0.0399405	0.0546349	0.0479057	0.0544976	0.0333486	0.0652094	0.0910277	0.0368276	0.0320668	0.0576104	0.0566033	0.0440146	0.0285878	0.0419547	0.0426871	0.0132067	0.0258412	0.00936141	0.0135271	0.044152	0.0335317	0.0458	0.04168	0.0551843	0.0515679
0.0558709	2.49	0.0383841	0.0232776	0.0296407	0.00656901	-0.0465782	-0.0633326	-0.0771572	-0.0493248	0.0234607	0.0258412	0.0438315	0.0227283	0.023827	0.0360952	0.015404	-0.0128862	-0.0517968	-0.0812772	0.0729	0.0677272	0.0530327	0.0584802	0.0519341	0.0686885	0.0415885	0.0508354	0.056054	0.0668574	0.0705196	0.0368276	0.0412222	0.058938	0.0467155	0.0426871	0.0405356	0.0410849	0.044152	0.0123369	0.0321126	0.0186999	0.00615702	0.023415	0.0105516	0.0349966	0.0499199	0.0447013	0.0368734
0.0383841	2.5	0.0412222	0.0314717	0.0224079	-0.00904097	-0.065301	-0.0715724	-0.0666285	-0.0602197	0.00693522	0.0337148	0.0178759	0.0306477	0.00148775	0.0219959	-0.00624857	-0.029366	-0.0701076	-0.0406729	0.0806363	0.0635615	0.0351797	0.0410849	0.0421836	0.0681392	0.0428702	0.0542229	0.0355001	0.0719844	0.0678187	0.0337148	0.0412222	0.0371939	0.0533532	0.0382925	0.0442893	0.0512932	0.0413596	0.00954452	0.0337148	0.0130236	0.00386816	0.0216754	0.0229114	0.0241474	0.0458	0.0333486	0.0388418
0.0412222	2.51	0.0338979	0.0133898	0.0185168	-0.0259785	-0.0658961	-0.0591211	-0.0479515	-0.0702449	0.00872053	0.0392081	0.0241932	0.0295949	0.00606546	0.00460059	-0.0259785	-0.0583886	-0.0745022	0.00460059	0.0668574	0.0564202	0.0309682	0.0430533	0.0384298	0.047219	0.0332113	0.0370565	0.0317006	0.0650263	0.0754635	0.0436484	0.0363241	0.0185168	0.0604486	0.0392538	0.0276722	0.027306	0.0243763	0.0115587	0.0343557	0.014992	0.00954452	0.0225452	0.027718	0.0201648	0.0267567	0.0413138	0.0494621
0.0338979	2.52
0.0229114	2.53
0.00624857	2.54
0.00890364	2.55
-0.0241474	2.56
-0.0409476	2.57
-0.0544976	2.58
-0.0693751	2.59
-0.0668116	2.6
-0.0715724	2.61
-0.0402609	2.62
-0.0029984	2.63
0.0321126	2.64
0.0547723	2.65
0.058938	2.66
0.0673152	2.67
0.0569696	2.68
0.0564202	2.69
0.0527581	2.7
0.0434195	2.71
0.0392081	2.72
0.0383383	2.73
0.0428244	2.74
0.0359121	2.75
0.0351339	2.76
0.0317006	2.77
0.0176013	2.78
0.0280385	2.79
0.00716411	2.8
0.00991074	2.81
0.0263905	2.82
0.0241932	2.83
0.0223621	2.84
0.0268482	2.85
0.0260243	2.86
0.0218128	2.87
0.0227283	2.88
0.0130236	2.89
0.00386816	2.9
0.0126574	2.91
0.00441749	2.92
0.00386816	2.93
0.0163195	2.94
0.00734722	2.95
0.0120623	2.96
0.0134813	2.97
0.0218128	2.98
0.0219959	2.99
-0.00345617	3
0.0163195	3.01
0.0213092	3.02
0.0252461	3.03
0.00318151	3.04
0.0115587	3.05
-0.0085832	3.06
-0.0140764	3.07
-0.00803387	3.08
-0.0113756	3.09
-0.0114672	3.1
-0.0129778	3.11
-0.0147631	3.12
-0.0193866	3.13
-0.0140764	3.14
-0.0177386	3.15
-0.0221332	3.16
-0.0268482	3.17
-0.0283589	3.18
-0.365278	3.19
-0.551316	3.2
-0.24342	3.21
-0.0326619	3.22
0.0371939	3.23
0.0558709	3.24
0.0659419	3.25
0.0812772	3.26
0.0791257	3.27
0.058938	3.28
0.0686885	3.29
0.0410391	3.3
0.0584344	3.31
0.0402609	3.32
0.0401236	3.33
0.0403067	3.34
0.0232776	3.35
0.0314717	3.36
0.0133898	3.37
0.0142138	3.38
-0.0138933	3.39
-0.0104143	3.4
-0.023415	3.41
-0.0440146	3.42
-0.0649805	3.43
-0.0864958	3.44
-0.0891508	3.45
-0.0850767	3.46
-0.0580224	3.47
-0.0175555	3.48
0.00629435	3.49
0.0431907	3.5
0.0558709	3.51
0.0654383	3.52
0.0568322	3.53
0.0624628	3.54
0.0479515	3.55
0.0478599	3.56
0.0435111	3.57
0.0383841	3.58
0.0358206	3.59
0.0280842	3.6
0.0163195	3.61
0.0283131	3.62
0.0313802	3.63
0.0403067	3.64
0.0140307	3.65
0.0265736	3.66
0.00986496	3.67
0.025658	3.68
0.0227283	3.69
0.0167315	3.7
0.0119249	3.71
0.00991074	3.72
0.00716411	3.73
0.0118334	3.74
0.000343328	3.75
-0.00107576	3.76
-0.00473793	3.77
-0.0193408	3.78
-0.00963607	3.79
0.000205997	3.8
-0.00775921	3.81
-0.00450904	3.82
-0.00693522	3.83
-0.00597391	3.84
-0.0041886	3.85
-0.0118334	3.86
0.00093843	3.87
0.00789654	3.88
0.015404	3.89
0.000663767	3.9
-6.86656e-05	3.91
-0.0224994	3.92
-0.0325246	3.93
-0.0176013	3.94
-0.0230945	3.95
-0.0256123	3.96
-0.0194324	3.97
-0.0176013	3.98
-0.0206226	3.99
-0.0146258	4
-0.0151751	4.01
-0.0311971	4.02
0.00661479	4.03
-0.108377	4.04
-0.436324	4.05
-0.479904	4.06
-0.127787	4.07
-0.0168231	4.08
0.0271687	4.09
0.0496452	4.1
0.0630121	4.11
0.0602655	4.12
0.0600824	4.13
0.0562371	4.14
0.047219	4.15
0.0353628	4.16
0.0311055	4.17
0.0364614	4.18
0.0333944	4.19
0.0296407	4.2
0.0224079	4.21
0.0185168	4.22
0.0119249	4.23
-0.00235752	4.24
-0.0135271	4.25
-0.0278096	4.26
-0.0553216	4.27
-0.058526	4.28
-0.0695583	4.29
-0.0838407	4.3
-0.0820096	4.31
-0.0571069	4.32
-0.0274434	4.33
0.00908675	4.34
0.0452506	4.35
0.05935	4.36
0.0678187	4.37
0.0617304	4.38
0.0627375	4.39
0.0577478	4.4
0.0615473	4.41
0.0520256	4.42
0.0439689	4.43
0.0398032	4.44
0.0394369	4.45
0.0376516	4.46
0.0396658	4.47
0.0366445	4.48
0.0339437	4.49
0.0248798	4.5
0.0352255	4.51
0.0324331	4.52
0.0218128	4.53
0.0276722	4.54
0.0235523	4.55
0.0186084	4.56
0.0196613	4.57
0.0135729	4.58
0.0166857	4.59
0.020119	4.6
0.00771344	4.61
0.00794232	4.62
-0.00318151	4.63
0.0035935	4.64
0.00514992	4.65
0.00405127	4.66
-0.00121309	4.67
0.00116731	4.68
-0.00121309	4.69
0.0152209	4.7
0.0214466	4.71
0.0202106	4.72
-0.00455482	4.73
-0.00235752	4.74
-0.0160906	4.75
-0.0104143	4.76
-0.0182879	4.77
-0.0160449	4.78
-0.0173724	4.79
-0.0113756	4.8
-0.0100481	4.81
-0.00711833	4.82
-0.0051957	4.83
-0.0210346	4.84
-0.0319295	4.85
-0.0172351	4.86
-0.217327	4.87
-0.444381	4.88
-0.244335	4.89
-0.0787137	4.9
2.28885e-05	4.91
0.0280385	4.92
0.0251087	4.93
0.0311513	4.94
0.0384756	4.95
0.0558709	4.96
0.0434195	4.97
0.0373312	4.98
0.0295949	4.99
0.0263905	5
0.0212634	5.01
0.00542458	5.02
0.00180819	5.03
0.0123827	5.04
0.00656901	5.05
-0.00904097	5.06
-0.0259785	5.07
-0.0434653	5.08
-0.0615015	5.09
-0.0851225	5.1
-0.0867704	5.11
-0.104669	5.12
-0.10293	5.13
-0.0814603	5.14
-0.0411765	5.15
0.00771344	5.16
0.0383841	5.17
0.056054	5.18
0.0656214	5.19
0.0755093	5.2
0.0765164	5.21
0.0668574	5.22
0.071252	5.23
0.0706111	5.24
0.0569696	5.25
0.0621424	5.26
0.052575	5.27
0.0522087	5.28
0.0466239	5.29
0.042504	5.3
0.0390249	5.31
0.047219	5.32
0.0423209	5.33
0.0339437	5.34
0.0330739	5.35
0.0213092	5.36
0.0390249	5.37
0.0330739	5.38
0.00981918	5.39
0.0230945	5.4
0.025658	5.41
0.0117876	5.42
2.28885e-05	5.43
0.0139391	5.44
0.0122911	5.45
0.0104601	5.46
-0.00437171	5.47
-0.0114672	5.48
0.00496681	5.49
0.00725566	5.5
0.0165026	5.51
0.0190661	5.52
0.013756	5.53
0.0135729	5.54
-0.00162509	5.55
-0.0113756	5.56
-0.0138933	5.57
-0.0106889	5.58
-0.00730144	5.59
-0.0125658	5.6
-0.0177386	5.61
-0.00327306	5.62
-0.0193408	5.63
-0.00876631	5.64
-0.0282673	5.65
-0.0290913	5.66
-0.00803387	5.67
-0.303204	5.68
-0.468093	5.69
-0.211238	5.7
-0.0602197	5.71
0.00753033	5.72
0.0306935	5.73
0.0464408	5.74
0.0494621	5.75
0.0498283	5.76
0.0470817	5.77
0.0443351	5.78
0.0398032	5.79
0.037377	5.8
0.0348135	5.81
0.0318837	5.82
0.0371939	5.83
0.0204395	5.84
0.0166857	5.85
0.0296407	5.86
-0.0100481	5.87
-0.00926986	5.88
-0.0345846	5.89
-0.0465782	5.9
-0.065301	5.91
-0.0658961	5.92
-0.0803616	5.93
-0.0678187	5.94
-0.0552758	5.95
-0.0281758	5.96
0.00148775	5.97
0.0329824	5.98
0.0628748	5.99
0.0636988	6
0.078027	6.01
0.0838865	6.02
0.0791714	6.03
0.0662165	6.04
0.0490959	6.05
0.0641108	6.06
0.0536736	6.07
0.0540856	6.08
0.0518883	6.09
0.0430533	6.1
0.0417716	6.11
0.0417258	6.12
0.0351797	6.13
0.0332113	6.14
0.0327077	6.15
0.0278553	6.16
0.0320668	6.17
0.0350423	6.18
0.0150378	6.19
0.0300526	6.2
0.020531	6.21
0.0199817	6.22
0.0165484	6.23
0.0181506	6.24
0.0159533	6.25
0.0057908	6.26
0.0126574	6.27
0.0126574	6.28
0.0132067	6.29
0.0130236	6.3
0.00510414	6.31
0.0185168	6.32
0.0218128	6.33
0.0240101	6.34
0.0295033	6.35
0.00734722	6.36
-0.0204395	6.37
-0.0117418	6.38
-0.00107576	6.39
-0.00711833	6.4
-0.0085832	6.41
-0.00844587	6.42
-0.0153582	6.43
-0.0142596	6.44
-0.00400549	6.45
-0.000892653	6.46
-0.0411307	6.47
0.00551614	6.48
-0.210002	6.49
-0.570726	6.5
-0.470657	6.51
-0.115106	6.52
-0.006981	6.53
0.0237812	6.54
0.0639277	6.55
0.0752804	6.56
0.0698787	6.57
0.0548638	6.58
0.0684596	6.59
0.0648432	6.6
0.0685054	6.61
0.0551385	6.62
0.047219	6.63
0.0296407	6.64
0.0647059	6.65
0.0343557	6.66
0.0438315	6.67
0.0401236	6.68
0.0227283	6.69
0.00949874	6.7
-0.00775921	6.71
-0.0440146	6.72
-0.0477684	6.73
-0.0615015	6.74
-0.0633326	6.75
-0.0715724	6.76
-0.0591211	6.77
-0.0195239	6.78
0.0216297	6.79
0.0441978	6.8
0.0613642	6.81
0.0553216	6.82
0.0750515	6.83
0.0689174	6.84
0.0659419	6.85
0.0431449	6.86
0.0538567	6.87
0.0580682	6.88
0.047219	6.89
0.0489128	6.9
0.0392996	6.91
0.0329824	6.92
0.0397574	6.93
0.0338064	6.94
0.0360037	6.95
0.0395285	6.96
0.0328908	6.97
0.0331655	6.98
0.0260243	6.99
0.0237812	7
0.0258412	7.01
0.0110094	7.02
0.0327993	7.03
0.0210803	7.04
0.0269398	7.05
0.0143053	7.06
0.0115587	7.07
0.0105516	7.08
-0.000892653	7.09
0.0100938	7.1
0.00542458	7.11
0.00144198	7.12
0.00203708	7.13
-0.00377661	7.14
-0.00162509	7.15
-0.00016022	7.16
0.00373083	7.17
0.0130236	7.18
0.00881209	7.19
0.0132067	7.2
-0.0113756	7.21
-0.0131609	7.22
-0.0208515	7.23
-0.02607	7.24
-0.0216754	7.25
-0.018471	7.26
-0.0215381	7.27
-0.0260243	7.28
-0.0168231	7.29
-0.0137102	7.3
-0.0298238	7.31
-0.0162737	7.32
-0.100641	7.33
-0.524125	7.34
-0.601442	7.35
-0.219707	7.36
-0.0254292	7.37
0.0398032	7.38
0.0617304	7.39
0.0716182	7.4
0.0749142	7.41
0.0752804	7.42
0.0595331	7.43
0.0646601	7.44
0.0567865	7.45
0.0558709	7.46
0.0467155	7.47
0.0438315	7.48
0.0410849	7.49
0.042504	7.5
0.0417716	7.51
0.0335317	7.52
0.0232776	7.53
0.01458	7.54
-0.00702678	7.55
-0.0221332	7.56
-0.0506981	7.57
-0.0582513	7.58
-0.0674525	7.59
-0.0771572	7.6
-0.0666285	7.61
-0.0479515	7.62
-0.00455482	7.63
0.0317464	7.64
0.044152	7.65
0.0676814	7.66
0.0614099	7.67
0.0613642	7.68
0.058938	7.69
0.0641108	7.7
0.0548638	7.71
0.0474479	7.72
0.0322499	7.73
0.0445182	7.74
0.0397574	7.75
0.0377432	7.76
0.036141	7.77
0.0323415	7.78
0.030602	7.79
0.0365072	7.8
0.0388418	7.81
0.0267567	7.82
0.0202106	7.83
0.0216297	7.84
0.0132067	7.85
0.0168688	7.86
0.0117876	7.87
-0.0115129	7.88
0.00844587	7.89
0.00643168	7.9
-0.00455482	7.91
0.0180133	7.92
0.00588235	7.93
0.00203708	7.94
0.0138018	7.95
0.00620279	7.96
0.00643168	7.97
0.00313573	7.98
0.000343328	7.99
0.00226596	8
0.000297551	8.01
0.000343328	8.02
-0.00469215	8.03
0.00441749	8.04
0.0155871	8.05
0.0179217	8.06
0.0139391	8.07
0.0025864	8.08
-0.00116731	8.09
-0.0284962	8.1
-0.014168	8.11
-0.0157702	8.12
-0.0206683	8.13
-0.0121996	8.14
-0.00382239	8.15
-0.014992	8.16
-0.0180591	8.17
-0.0127489	8.18
-0.0101854	8.19
-0.0391623	8.2
-0.0191119	8.21
-0.330671	8.22
-0.584596	8.23
-0.347425	8.24
-0.0554131	8.25
0.00725566	8.26
0.0609979	8.27
0.0551385	8.28
0.0734493	8.29
0.0734493	8.3
0.0512932	8.31
0.0423209	8.32
0.0503777	8.33
0.0501946	8.34
0.0539025	8.35
0.0452506	8.36
0.0395743	8.37
0.0470817	8.38
0.0355001	8.39
0.0237812	8.4
0.022179	8.41
-0.00743877	8.42
-0.0117876	8.43
-0.0257954	8.44
-0.0493248	8.45
-0.0602197	8.46
-0.0702449	8.47
-0.0821927	8.48
-0.0908446	8.49
-0.0671778	8.5
-0.0323415	8.51
0.00432593	8.52
0.0251545	8.53
0.049279	8.54
0.0542687	8.55
0.0637446	8.56
0.0465324	8.57
0.0470817	8.58
0.0456626	8.59
0.0452506	8.6
0.0415885	8.61
0.0401236	8.62
0.0370565	8.63
0.0303731	8.64
0.0274891	8.65
0.0302815	8.66
0.0267567	8.67
0.0262074	8.68
0.0259327	8.69
0.0386587	8.7
0.0204852	8.71
0.0166857	8.72
0.0203479	8.73
0.0212634	8.74
0.00954452	8.75
0.0108721	8.76
0.0100938	8.77
0.0120623	8.78
0.0147173	8.79
0.0124742	8.8
0.0150378	8.81
0.00766766	8.82
0.0126574	8.83
-0.00377661	8.84
-0.0063859	8.85
-0.00821698	8.86
-0.0107347	8.87
-0.00913253	8.88
-0.00487526	8.89
-0.00656901	8.9
-0.0111467	8.91
-0.00894942	8.92
-0.00606546	8.93
0.00222019	8.94
0.00203708	8.95
0.00991074	8.96
0.0128405	8.97
-0.00455482	8.98
-0.0151293	8.99
-0.0263447	9
-0.0194324	9.01
-0.0212177	9.02
-0.0160449	9.03
-0.0143511	9.04
-0.0113756	9.05
-0.0271687	9.06
-0.0246967	9.07
-0.0216297	9.08
-0.0617762	9.09
-0.0205768	9.1
-0.147379	9.11
-0.498398	9.12
-0.506363	9.13
-0.136393	9.14
-0.0142596	9.15
0.0324331	9.16
0.0572442	9.17
0.0647974	9.18
0.0659419	9.19
0.0745937	9.2
0.0578851	9.21
0.044564	9.22
0.0412222	9.23
0.0338064	9.24
0.033669	9.25
0.0249714	9.26
0.0338979	9.27
0.0271229	9.28
0.0229114	9.29
0.0234607	9.3
0.00693522	9.31
0.00872053	9.32
-0.0138018	9.33
-0.03019	9.34
-0.0497826	9.35
-0.065713	9.36
-0.0801785	9.37
-0.0840238	9.38
-0.0710231	9.39
-0.0382467	9.4
-0.00437171	9.41
0.0342641	9.42
0.04168	9.43
0.0596246	9.44
0.0637446	9.45
0.0569696	9.46
0.0639734	9.47
0.0512932	9.48
0.0522087	9.49
0.0388418	9.5
0.0451591	9.51
0.044152	9.52
0.0302358	9.53
0.0522087	9.54
0.0478141	9.55
0.0470817	9.56
0.0349966	9.57
0.0258412	9.58
0.0337606	9.59
0.0320668	9.6
0.0326619	9.61
0.0263905	9.62
0.0204395	9.63
0.0222248	9.64
0.0291371	9.65
0.0111925	9.66
0.0116503	9.67
0.00469215	9.68
0.00350195	9.69
0.0138476	9.7
0.00327306	9.71
-0.0162737	9.72
-0.00455482	9.73
-0.00304418	9.74
-0.00290684	9.75
0.00533303	9.76
-0.0063859	9.77
-0.0019913	9.78
0.0126574	9.79
0.00684367	9.8
-0.00327306	9.81
-0.0170062	9.82
0.00423438	9.83
0.0174182	9.84
0.00844587	9.85
0.0219959	9.86
0.0189288	9.87
-0.00437171	9.88
-0.0100481	9.89
-0.00812543	9.9
-0.00872053	9.91
-0.0230945	9.92
-0.0122454	9.93
-0.0127947	9.94
-0.00565347	9.95
-0.0169604	9.96
-0.0146258	9.97
-0.0334859	9.98
-0.0128405	9.99
-0.0537652	10
-0.40396	10.01
-0.513962	10.02
-0.173472	10.03
-0.0328908	10.04
0.00844587	10.05
0.0520256	10.06
0.070016	10.07
0.0783474	10.08
0.072076	10.09
0.0718013	10.1
0.05523	10.11
0.0515679	10.12
0.0430533	10.13
0.0368276	10.14
0.0258412	10.15
0.0337148	10.16
0.0392081	10.17
0.0344015	10.18
0.0218128	10.19
0.0127947	10.2
-0.000892653	10.21
-0.0168231	10.22
-0.0309224	10.23
-0.0422751	10.24
-0.0788968	10.25
-0.0787137	10.26
-0.069192	10.27
-0.0721218	10.28
-0.0388876	10.29
-0.0172351	10.3
0.0251087	10.31
0.0402609	10.32
0.0413596	10.33
0.0617304	10.34
0.0689631	10.35
0.0597162	10.36
0.0536736	10.37
0.0417716	10.38
0.025658	10.39
0.0394827	10.4
0.0330282	10.41
0.04374	10.42
0.0368276	10.43
0.0413596	10.44
0.0364614	10.45
0.0218128	10.46
0.0377432	10.47
0.0317006	10.48
0.0357748	10.49
0.0251087	10.5
0.0265736	10.51
0.0315633	10.52
0.00936141	10.53
0.00551614	10.54
0.00844587	10.55
0.0208972	10.56
-0.00162509	10.57
-0.00437171	10.58
-0.00615702	10.59
0.00514992	10.6
0.000343328	10.61
0.00130465	10.62
-0.00345617	10.63
0.00208286	10.64
0.00551614	10.65
0.00496681	10.66
0.00167086	10.67
-0.00162509	10.68
0.00936141	10.69
0.00203708	10.7
-0.00991074	10.71
0.0130236	10.72
0.0183337	10.73
0.0189746	10.74
0.0218128	10.75
0.00611124	10.76
-0.0155413	10.77
-0.00821698	10.78
-0.0231403	10.79
-0.013344	10.8
-0.0226825	10.81
-0.0211719	10.82
-0.0219501	10.83
-0.0169146	10.84
-0.0222248	10.85
-0.0283589	10.86
-0.0541772	10.87
2.28885e-05	10.88
-0.197917	10.89
-0.456741	10.9
-0.327192	10.91
-0.0882353	10.92
-0.0230945	10.93
0.0166857	10.94
0.0384756	10.95
0.0332113	10.96
0.0436027	10.97
0.0437858	10.98
0.0458457	10.99
0.0438315	11
0.0178759	11.01
0.0241932	11.02
0.0203479	11.03
0.00533303	11.04
0.0208972	11.05
0.00885786	11.06
0.0206226	11.07
-0.00926986	11.08
-0.0161822	11.09
-0.0274434	11.1
-0.034081	11.11
-0.0593042	11.12
-0.0735409	11.13
-0.0807279	11.14
-0.0845274	11.15
-0.0884184	11.16
-0.0606775	11.17
-0.0110552	11.18
0.0303273	11.19
0.0501488	11.2
0.0530785	11.21
0.0769284	11.22
0.0706569	11.23
0.0647974	11.24
0.069604	11.25
0.0529412	11.26
0.0614099	11.27
0.0463951	11.28
0.0267567	11.29
0.0459831	11.3
0.0287709	11.31
0.0208972	11.32
0.0214466	11.33
0.0148547	11.34
0.0206226	11.35
0.0382925	11.36
0.0249714	11.37
0.0286336	11.38
0.0241932	11.39
0.0231403	11.4
0.0200275	11.41
0.00441749	11.42
0.0254749	11.43
0.0229114	11.44
0.030602	11.45
0.0179217	11.46
0.00954452	11.47
-0.00180819	11.48
0.0127031	11.49
0.00615702	11.5
0.006981	11.51
0.00881209	11.52
0.0075761	11.53
0.0109178	11.54
0.0103685	11.55
0.0172808	11.56
0.0133898	11.57
0.0179217	11.58
-0.000663767	11.59
0.00350195	11.6
0.00148775	11.61
0.0113756	11.62
0.0119707	11.63
0.0105516	11.64
-0.00290684	11.65
0.00203708	11.66
0.0126574	11.67
0.0025864	11.68
-0.00551614	11.69
-0.00995651	11.7
-0.0142596	11.71
-0.261456	11.72
-0.413527	11.73
-0.159007	11.74
-0.0465324	11.75
0.0237812	11.76
0.0523919	11.77
0.0404898	11.78
0.0505608	11.79
0.0399863	11.8
0.049279	11.81
0.0506065	11.82
0.0423209	11.83
0.030602	11.84
0.0227283	11.85
0.0306477	11.86
0.0295949	11.87
0.034081	11.88
0.0141222	11.89
0.0152209	11.9
-0.0157244	11.91
-0.0113756	11.92
-0.0246967	11.93
-0.0461204	11.94
-0.0570153	11.95
-0.0777066	11.96
-0.0922637	11.97
-0.0937285	11.98
-0.0523919	11.99
-0.0265278	12
0.0130694	12.01
0.0458	12.02
0.0686885	12.03
0.0859464	12.04
0.0749142	12.05
0.0869993	12.06
0.0774777	12.07
0.0718013	12.08
0.054406	12.09
0.058938	12.1
0.0647517	12.11
0.0529412	12.12
0.0349966	12.13
0.0427329	12.14
0.0478141	12.15
0.0360952	12.16
0.0340352	12.17
0.0267567	12.18
0.0273976	12.19
0.0262074	12.2
0.00936141	12.21
0.022179	12.22
0.0133898	12.23
0.0192493	12.24
0.0178759	12.25
0.0203479	12.26
0.0262531	12.27
0.0148547	12.28
0.0251545	12.29
0.020943	12.3
0.015816	12.31
0.0124742	12.32
0.0135271	12.33
0.015816	12.34
0.01458	12.35
0.0236896	12.36
0.0322957	12.37
0.0269398	12.38
0.0229114	12.39
0.0282216	12.4
0.00643168	12.41
0.0119707	12.42
0.0100023	12.43
-0.00611124	12.44
-0.00505837	12.45
-0.00785077	12.46
0.000572213	12.47
-0.00588235	12.48
0.00368505	12.49
-0.0019913	12.5
-0.0312886	12.51
0.018883	12.52
-0.12591	12.53
-0.481003	12.54
-0.467819	12.55
-0.132593	12.56
-0.0292744	12.57
0.0196155	12.58
0.0566949	12.59
0.061181	12.6
0.0613642	12.61
0.0540398	12.62
0.0423667	12.63
0.0456626	12.64
0.0435111	12.65
0.0300526	12.66
0.0285878	12.67
0.026482	12.68
0.00991074	12.69
0.023827	12.7
0.00148775	12.71
0.00606546	12.72
-0.00574502	12.73
-0.0160906	12.74
-0.0298238	12.75
-0.0466697	12.76
-0.0732204	12.77
-0.087686	12.78
-0.0970245	12.79
-0.0880522	12.8
-0.0836118	12.81
-0.035317	12.82
0.0115587	12.83
0.0368276	12.84
0.0651179	12.85
0.0678187	12.86
0.0760128	12.87
0.0871824	12.88
0.0749142	12.89
0.0631952	12.9
0.0555505	12.91
0.0512932	12.92
0.0516594	12.93
0.0522087	12.94
0.0360952	12.95
0.042504	12.96
0.0247425	12.97
0.017052	12.98
0.0233234	12.99
0.0120623	13
0.0271229	13.01
0.028954	13.02
0.0104601	13.03
0.0209888	13.04
0.0245594	13.05
0.0106432	13.06
0.0170977	13.07
0.0218128	13.08
0.0110094	13.09
0.0262074	13.1
0.00487526	13.11
0.0164111	13.12
0.00936141	13.13
0.00679789	13.14
0.0116503	13.15
0.00945296	13.16
-0.00615702	13.17
0.00981918	13.18
0.0163195	13.19
0.0208515	13.2
0.0208057	13.21
0.0253376	13.22
0.0179217	13.23
0.00753033	13.24
-0.0138018	13.25
-0.0102312	13.26
-0.0272145	13.27
-0.0107805	13.28
-0.0188373	13.29
-0.0243305	13.3
-0.0164569	13.31
-0.0204395	13.32
-0.0151751	13.33
-0.0356832	13.34
-0.0223163	13.35
-0.0891508	13.36
-0.516709	13.37
-0.600801	13.38
-0.234676	13.39
-0.0204852	13.4
0.0322499	13.41
0.0631952	13.42
0.0754635	13.43
0.058938	13.44
0.0727169	13.45
0.0771115	13.46
0.0679561	13.47
0.0578851	13.48
0.0539483	13.49
0.0549096	13.5
0.0540856	13.51
0.0442893	13.52
0.0409018	13.53
0.0377432	13.54
0.0360952	13.55
0.0219959	13.56
0.00460059	13.57
-0.00272374	13.58
-0.0146258	13.59
-0.0444724	13.6
-0.0618677	13.61
-0.0721218	13.62
-0.079263	13.63
-0.0740902	13.64
-0.0479515	13.65
-0.00510414	13.66
0.0194324	13.67
0.0417716	13.68
0.0536736	13.69
0.0578851	13.7
0.0604486	13.71
0.047631	13.72
0.0516594	13.73
0.0457542	13.74
0.0468986	13.75
0.049279	13.76
0.0557794	13.77
0.0461662	13.78
0.0485466	13.79
0.0496452	13.8
0.0335317	13.81
0.033669	13.82
0.0279011	13.83
0.0298695	13.84
0.0304189	13.85
0.0117418	13.86
0.0134813	13.87
0.0244678	13.88
0.0259785	13.89
0.0172808	13.9
0.0149004	13.91
0.00121309	13.92
0.000297551	13.93
-0.00762188	13.94
0.00826276	13.95
0.0128405	13.96
-0.00107576	13.97
0.0122911	13.98
-0.00524147	13.99
-0.00473793	14
0.00148775	14.01
-0.0151751	14.02
0.0155871	14.03
0.0181506	14.04
0.0156329	14.05
0.0148547	14.06
0.0035935	14.07
-0.018471	14.08
-0.0168231	14.09
0.00189975	14.1
-0.0115129	14.11
-0.0230945	14.12
-0.00743877	14.13
-0.00913253	14.14
-0.00583658	14.15
-0.015816	14.16
-0.0156786	14.17
-0.0436027	14.18
-0.0336233	14.19
-0.345411	14.2
-0.576768	14.21
-0.30705	14.22
-0.0479515	14.23
0.02607	14.24
0.0578851	14.25
0.066125	14.26
0.0719844	14.27
0.0714351	14.28
0.0573816	14.29
0.0571527	14.3
0.0448844	14.31
0.0496452	14.32
0.03962	14.33
0.036141	14.34
0.0348135	14.35
0.0490959	14.36
0.0247883	14.37
0.0230488	14.38
0.0152209	14.39
0.015404	14.4
-0.00624857	14.41
-0.0259785	14.42
-0.0503319	14.43
-0.0664454	14.44
-0.0761044	14.45
-0.0865873	14.46
-0.0761501	14.47
-0.0528496	14.48
-0.0243305	14.49
0.0236439	14.5
0.0302358	14.51
0.0629206	14.52
0.0652094	14.53
0.0642023	14.54
0.0538567	14.55
0.0519341	14.56
0.0561456	14.57
0.052575	14.58
0.0495079	14.59
0.050103	14.6
0.0398947	14.61
0.0311513	14.62
0.037377	14.63
0.0410391	14.64
0.0349966	14.65
0.023003	14.66
0.0226368	14.67
0.02607	14.68
0.0105516	14.69
0.0349966	14.7
0.011284	14.71
0.0280385	14.72
0.0192493	14.73
0.0176013	14.74
0.0190661	14.75
0.015404	14.76
0.00693522	14.77
0.00936141	14.78
0.00148775	14.79
0.0110094	14.8
0.0149462	14.81
0.0113756	14.82
0.00972763	14.83
0.0133898	14.84
0.00826276	14.85
0.0150378	14.86
0.018883	14.87
0.0351797	14.88
0.0262074	14.89
0.00789654	14.9
0.000251774	14.91
-0.0115129	14.92
-0.02607	14.93
-0.00267796	14.94
-0.0272602	14.95
-0.0272602	14.96
-0.00981918	14.97
-0.0182879	14.98
-0.0113298	14.99
-0.0215839	15
-0.0334859	15.01
-0.0228656	15.02
-0.07084	15.03
-0.414168	15.04
-0.53772	15.05
-0.203731	15.06
-0.0380636	15.07
0.0193408	15.08
0.0393912	15.09
0.0437858	15.1
0.044152	15.11
0.061181	15.12
0.040856	15.13
0.0593042	15.14
0.0514763	15.15
0.047219	15.16
0.0566033	15.17
0.0481804	15.18
0.0423209	15.19
0.0393912	15.2
0.0359579	15.21
0.025658	15.22
0.00991074	15.23
0.00409705	15.24
-0.0128862	15.25
-0.029366	15.26
-0.0583886	15.27
-0.0604028	15.28
-0.0871366	15.29
-0.0857633	15.3
-0.0701991	15.31
-0.0367819	15.32
-0.00180819	15.33
0.0152667	15.34
0.0461662	15.35
0.0608148	15.36
0.0559625	15.37
0.0587091	15.38
0.0618677	15.39
0.0538567	15.4
0.0381094	15.41
0.0394369	15.42
0.0392081	15.43
0.0403525	15.44
0.0360952	15.45
0.0500114	15.46
0.0296407	15.47
0.0370108	15.48
0.0296407	15.49
0.0327993	15.5
0.0291371	15.51
0.0271229	15.52
0.0141222	15.53
0.0127947	15.54
0.00606546	15.55
0.0216297	15.56
0.0218128	15.57
0.017052	15.58
0.0186999	15.59
0.0150378	15.6
0.0111925	15.61
0.0172351	15.62
0.00203708	15.63
0.00208286	15.64
0.0051957	15.65
0.00112154	15.66
0.000205997	15.67
0.0105516	15.68
-0.00931563	15.69
0.0127489	15.7
0.0146258	15.71
0.0209888	15.72
0.0179217	15.73
0.0024033	15.74
-0.0221332	15.75
-0.0138933	15.76
-0.0173724	15.77
-0.0160906	15.78
-0.0193866	15.79
-0.00913253	15.8
-0.0131609	15.81
-0.0117876	15.82
-0.02813	15.83
-0.0129778	15.84
-0.0663081	15.85
-0.00482948	15.86
-0.198604	15.87
-0.502426	15.88
-0.419799	15.89
-0.0928588	15.9
-0.0101396	15.91
0.0292287	15.92
0.0522087	15.93
0.0571527	15.94
0.0603113	15.95
0.0456168	15.96
0.057702	15.97
0.0485466	15.98
0.0401236	15.99
0.0405814	16
0.0324331	16.01
0.0413596	16.02
0.0225452	16.03
0.0388418	16.04
0.0202106	16.05
0.0113298	16.06
0.00167086	16.07
-0.0186084	16.08
-0.0358663	16.09
-0.0517968	16.1
-0.0701076	16.11
-0.0745022	16.12
-0.0927214	16.13
-0.0908904	16.14
-0.0576562	16.15
-0.0194324	16.16
0.0144884	16.17
0.0277638	16.18
0.0520256	16.19
0.0591669	16.2
0.0562371	16.21
0.059762	16.22
0.0461662	16.23
0.0399405	16.24
0.0426871	16.25
0.0397574	16.26
0.0319753	16.27
0.0291371	16.28
0.0326619	16.29
0.0218128	16.3
0.0192493	16.31
0.0247425	16.32
0.0181506	16.33
0.0175555	16.34
0.017052	16.35
0.0174182	16.36
0.00542458	16.37
0.0116045	16.38
0.00423438	16.39
0.0146716	16.4
0.00331884	16.41
0.0185626	16.42
-0.00125887	16.43
0.00405127	16.44
-0.00157931	16.45
0.0161364	16.46
0.0102312	16.47
0.00167086	16.48
0.011696	16.49
0.00514992	16.5
0.00679789	16.51
0.0153124	16.52
0.0189288	16.53
0.020119	16.54
0.00391394	16.55
-0.0155413	16.56
-0.0203021	16.57
-0.0122454	16.58
-0.00780499	16.59
-0.00400549	16.6
-0.0118791	16.61
0.00318151	16.62
-0.0190204	16.63
-0.018471	16.64
-0.00766766	16.65
-0.0344015	16.66
0.00121309	16.67
-0.18217	16.68
-0.417647	16.69
-0.290204	16.7
-0.0986725	16.71
-0.00382239	16.72
0.0126574	16.73
0.0157702	16.74
0.017464	16.75
0.0365988	16.76
0.0260243	16.77
0.0311971	16.78
0.0315175	16.79
0.0212634	16.8
0.0165026	16.81
0.0135729	16.82
0.0149462	16.83
0.013756	16.84
0.00611124	16.85
0.00093843	16.86
-0.00176242	16.87
-0.0244678	16.88
-0.0433738	16.89
-0.0671778	16.9
-0.0867704	16.91
-0.100137	16.92
-0.117166	16.93
-0.092813	16.94
-0.0812772	16.95
-0.0406729	16.96
0.00460059	16.97
0.0467155	16.98
0.054406	16.99
0.0747311	17
0.094873	17.01
0.0891966	17.02
0.0738155	17.03
0.0685054	17.04
0.0598993	17.05
0.0691005	17.06
0.0587549	17.07
0.0549554	17.08
0.0423209	17.09
0.0361868	17.1
0.0391623	17.11
0.0286793	17.12
0.0292287	17.13
0.0258869	17.14
0.0295491	17.15
0.0251545	17.16
0.022179	17.17
0.00881209	17.18
0.0176471	17.19
0.000755322	17.2
0.0243763	17.21
0.0159533	17.22
0.00913253	17.23
0.0148547	17.24
-0.00157931	17.25
0.0185168	17.26
0.0176013	17.27
0.0108263	17.28
0.00336461	17.29
0.0174182	17.3
0.0208057	17.31
0.034905	17.32
0.0215381	17.33
0.0240101	17.34
0.0111925	17.35
-0.00162509	17.36
-0.00725566	17.37
-0.00345617	17.38
-0.00107576	17.39
0.000755322	17.4
-0.000801099	17.41
-0.00711833	17.42
-0.00583658	17.43
-0.00725566	17.44
-0.0257496	17.45
-0.00308995	17.46
-0.0199359	17.47
-0.312451	17.48
-0.42845	17.49
-0.166239	17.5
-0.0495995	17.51
0.0154955	17.52
0.0365072	17.53
0.0507439	17.54
0.0467155	17.55
0.0538567	17.56
0.0371939	17.57
0.0456626	17.58
0.0431907	17.59
0.0496452	17.6
0.0375601	17.61
0.037377	17.62
0.0351797	17.63
0.0280385	17.64
0.0197986	17.65
0.0163653	17.66
0.0108263	17.67
-0.00583658	17.68
-0.0323873	17.69
-0.0447471	17.7
-0.0688258	17.71
-0.0788968	17.72
-0.087274	17.73
-0.0832914	17.74
-0.0517968	17.75
-0.00894942	17.76
0.0285878	17.77
0.0439689	17.78
0.0562371	17.79
0.0729	17.8
0.0806363	17.81
0.0668574	17.82
0.0630579	17.83
0.0681392	17.84
0.0582055	17.85
0.0530785	17.86
0.050103	17.87
0.0450675	17.88
0.0436027	17.89
0.0398947	17.9
0.0417258	17.91
0.0224079	17.92
0.0252003	17.93
0.0304189	17.94
0.0296407	17.95
0.0309682	17.96
0.0236439	17.97
0.0232776	17.98
0.0249256	17.99
0.0247425	18
0.0200275	18.01
0.00986496	18.02
0.0123827	18.03
0.0110094	18.04
0.00679789	18.05
0.0138476	18.06
0.0139391	18.07
0.00167086	18.08
0.0126574	18.09
0.00725566	18.1
0.0182422	18.11
0.0197528	18.12
0.0225452	18.13
0.0313344	18.14
0.0237812	18.15
-0.00231174	18.16
-0.0212177	18.17
-0.0019913	18.18
-0.00144198	18.19
-0.00702678	18.2
-0.00968185	18.21
-0.00634012	18.22
-0.00634012	18.23
-0.00821698	18.24
-0.0124285	18.25
-0.0358663	18.26
0.00514992	18.27
-0.189128	18.28
-0.549668	18.29
-0.47258	18.3
-0.129435	18.31
-0.0287251	18.32
0.0199817	18.33
0.0536736	18.34
0.066125	18.35
0.0613642	18.36
0.0646601	18.37
0.066949	18.38
0.0490959	18.39
0.0450675	18.4
0.0527581	18.41
0.0493706	18.42
0.0475853	18.43
0.0533074	18.44
0.0331655	18.45
0.0370108	18.46
0.0348135	18.47
0.0258412	18.48
0.0107347	18.49
-0.00492103	18.5
-0.0183337	18.51
-0.0393454	18.52
-0.0459373	18.53
-0.0591211	18.54
-0.0748684	18.55
-0.0457542	18.56
-0.0191119	18.57
0.0149462	18.58
0.0545434	18.59
0.063241	18.6
0.0734951	18.61
0.074548	18.62
0.05935	18.63
0.0686885	18.64
0.0677272	18.65
0.0635615	18.66
0.0564202	18.67
0.0542687	18.68
0.0435569	18.69
0.056054	18.7
0.0347677	18.71
0.0436027	18.72
0.0344472	18.73
0.0443351	18.74
0.0324331	18.75
0.0317006	18.76
0.0258412	18.77
0.0335317	18.78
0.0194781	18.79
0.0152209	18.8
0.0279011	18.81
0.0214923	18.82
0.0272145	18.83
0.0120623	18.84
0.0222248	18.85
0.0179217	18.86
0.00341039	18.87
0.0130236	18.88
0.0139849	18.89
0.0225452	18.9
0.0104601	18.91
0.00753033	18.92
0.0128862	18.93
0.0176013	18.94
0.0159533	18.95
0.0266194	18.96
0.0210803	18.97
0.0126574	18.98
0.000343328	18.99
-0.00785077	19
-0.0105974	19.01
-0.0110094	19.02
-0.0146258	19.03
-0.0173266	19.04
-0.00894942	19.05
-0.000892653	19.06
-0.00409705	19.07
-0.0122454	19.08
-0.0107805	19.09
-0.0340352	19.1
-0.0203021	19.11
-0.302472	19.12
-0.637011	19.13
-0.466995	19.14
-0.085214	19.15
0.0295033	19.16
0.0639734	19.17
0.0815061	19.18
0.0839322	19.19
0.0857633	19.2
0.0891966	19.21
0.0835203	19.22
0.0688716	19.23
0.0542229	19.24
0.0468071	19.25
0.0507439	19.26
0.047219	19.27
0.0225452	19.28
0.0317006	19.29
0.0324331	19.3
0.0371939	19.31
0.0124742	19.32
0.0144884	19.33
-0.0123827	19.34
-0.0322042	19.35
-0.0470359	19.36
-0.0651637	19.37
-0.0791257	19.38
-0.0737697	19.39
-0.0607691	19.4
-0.0259785	19.41
-0.00125887	19.42
0.0315175	19.43
0.0352255	19.44
0.0674067	19.45
0.0432364	19.46
0.0569696	19.47
0.0542229	19.48
0.0452506	19.49
0.0530327	19.5
0.0351797	19.51
0.0309682	19.52
0.0324331	19.53
0.0295949	19.54
0.0315633	19.55
0.0351797	19.56
0.0326162	19.57
0.0384756	19.58
0.0342641	19.59
0.00991074	19.6
0.0185168	19.61
0.0233234	19.62
0.00496681	19.63
0.0124742	19.64
0.017052	19.65
2.28885e-05	19.66
-0.00254063	19.67
-0.00473793	19.68
-0.00748455	19.69
-0.00217441	19.7
0.00167086	19.71
0.000755322	19.72
0.000343328	19.73
0.00844587	19.74
0.00222019	19.75
-0.00180819	19.76
-0.00254063	19.77
0.00395972	19.78
-0.00016022	19.79
0.0106432	19.8
0.0203479	19.81
0.0127947	19.82
0.000755322	19.83
-0.0380636	19.84
-0.028542	19.85
-0.0312886	19.86
-0.00780499	19.87
-0.0169146	19.88
-0.00931563	19.89
-0.0295491	19.9
-0.0167773	19.91
-0.0131609	19.92
-0.00986496	19.93
-0.0451133	19.94
-0.0168231	19.95
-0.188716	19.96
-0.547654	19.97
-0.532273	19.98
[truncated: 4,036 more rows]

## Sheet: Fig12A
Time (sec)	Signal (mV)
0	-0.0293202
0.01	-0.0191119
0.02	-0.0214466
0.03	-0.0258412
0.04	-0.0179217
0.05	-0.0163195
0.06	-0.0186084
0.07	-0.0227741
0.08	-0.0134813
0.09	-0.0117876
0.1	0.00730144
0.11	0.0041886
0.12	-0.0155871
0.13	-0.0130236
0.14	-0.0091783
0.15	0.00400549
0.16	0.00656901
0.17	-0.0276722
0.18	-0.0286336
0.19	-0.0266651
0.2	-0.0244678
0.21	-0.00661479
0.22	0.0162737
0.23	0.0113756
0.24	0.0149004
0.25	0.0113756
0.26	0.00785077
0.27	0.0239643
0.28	0.014992
0.29	0.00849165
0.3	0.0142596
0.31	0.0188373
0.32	0.021767
0.33	0.0192035
0.34	0.25761
0.35	0.440444
0.36	0.215633
0.37	0.0619593
0.38	0.0143053
0.39	-0.0229114
0.4	-0.0404898
0.41	-0.0530785
0.42	-0.0501946
0.43	-0.0460288
0.44	-0.0524834
0.45	-0.0285878
0.46	-0.0237812
0.47	-0.0313802
0.48	-0.0296407
0.49	-0.0287709
0.5	-0.00588235
0.51	-0.0146716
0.52	-0.00620279
0.53	0.00551614
0.54	0.0232776
0.55	0.0329824
0.56	0.0616388
0.57	0.0689174
0.58	0.0787594
0.59	0.0730373
0.6	0.0880064
0.61	0.0550927
0.62	0.0249256
0.63	-0.00844587
0.64	-0.0442435
0.65	-0.0619135
0.66	-0.0645228
0.67	-0.0787137
0.68	-0.0706569
0.69	-0.071252
0.7	-0.0666743
0.71	-0.0588464
0.72	-0.0706569
0.73	-0.0580682
0.74	-0.0573358
0.75	-0.0381552
0.76	-0.0551385
0.77	-0.0597162
0.78	-0.0456168
0.79	-0.0437858
0.8	-0.0338979
0.81	-0.0363241
0.82	-0.035729
0.83	-0.0371939
0.84	-0.0364614
0.85	-0.0342641
0.86	-0.0317006
0.87	-0.0354086
0.88	-0.023827
0.89	-0.0152209
0.9	-0.0263905
0.91	-0.0176928
0.92	-0.017464
0.93	-0.0278096
0.94	-0.0362325
0.95	-0.0332113
0.96	-0.0263905
0.97	-0.0216297
0.98	0.0041886
0.99	0.0129778
1	-0.00322728
1.01	0.00180819
1.02	-0.00460059
1.03	-0.00505837
1.04	-0.000343328
1.05	0.0085832
1.06	0.00217441
1.07	0.00395972
1.08	0.0348135
1.09	-0.0150835
1.1	0.123575
1.11	0.447768
1.12	0.433394
1.13	0.129984
1.14	0.0364157
1.15	-0.00606546
1.16	-0.0206226
1.17	-0.0351797
1.18	-0.0523919
1.19	-0.0362783
1.2	-0.0430533
1.21	-0.034905
1.22	-0.0307851
1.23	-0.0457542
1.24	-0.0295949
1.25	-0.0220417
1.26	-0.0185168
1.27	-0.0241016
1.28	-0.0229114
1.29	-0.00327306
1.3	-0.00112154
1.31	0.0102312
1.32	0.0283589
1.33	0.0641566
1.34	0.0689631
1.35	0.0684596
1.36	0.0685969
1.37	0.0762417
1.38	0.0334859
1.39	-0.00167086
1.4	-0.0182879
1.41	-0.0362783
1.42	-0.0732662
1.43	-0.0706569
1.44	-0.0691005
1.45	-0.0856718
1.46	-0.0723507
1.47	-0.0614557
1.48	-0.0617304
1.49	-0.0622797
1.5	-0.0487297
1.51	-0.0418631
1.52	-0.0420462
1.53	-0.0225452
1.54	-0.0258412
1.55	-0.0263905
1.56	-0.02607
1.57	-0.0267567
1.58	-0.0282216
1.59	-0.0284047
1.6	-0.0202106
1.61	-0.0159533
1.62	-0.0232776
1.63	-0.0284047
1.64	-0.0295491
1.65	-0.0299611
1.66	-0.0260243
1.67	-0.0247425
1.68	-0.0167773
1.69	-0.0156329
1.7	-0.0225452
1.71	-0.0237812
1.72	-0.0287709
1.73	-0.0159533
1.74	-0.00826276
1.75	0.0122454
1.76	0.0263447
1.77	0.0149462
1.78	0.0164111
1.79	0.00876631
1.8	0.0114214
1.81	-0.00620279
1.82	-0.00203708
1.83	-0.00189975
1.84	0.0100481
1.85	0.012108
1.86	-0.0214466
1.87	0.291485
1.88	0.504898
1.89	0.300275
1.9	0.0676814
1.91	-6.86656e-05
1.92	-0.0497368
1.93	-0.0468986
1.94	-0.0719844
1.95	-0.0657588
1.96	-0.0765164
1.97	-0.0869993
1.98	-0.0675898
1.99	-0.0570153
2	-0.0680476
2.01	-0.0566949
2.02	-0.0591669
2.03	-0.0533989
2.04	-0.0413596
2.05	-0.044152
2.06	-0.0426871
2.07	-0.034081
2.08	-0.0189746
2.09	-0.00753033
2.1	0.0201648
2.11	0.033257
2.12	0.0348592
2.13	0.0430991
2.14	0.0380636
2.15	0.0127489
2.16	-0.0208972
2.17	-0.0507439
2.18	-0.0722133
2.19	-0.0648432
2.2	-0.0749142
2.21	-0.0819638
2.22	-0.0860838
2.23	-0.0870451
2.24	-0.0729
2.25	-0.0512932
2.26	-0.0595331
2.27	-0.0630121
2.28	-0.0578851
2.29	-0.0577478
2.3	-0.0676814
2.31	-0.0486381
2.32	-0.0508354
2.33	-0.0352255
2.34	-0.0387045
2.35	-0.0224537
2.36	-0.0272145
2.37	-0.0412222
2.38	-0.0296864
2.39	-0.0333944
2.4	-0.0366445
2.41	-0.0267567
2.42	-0.0324331
2.43	-0.0265736
2.44	-0.0152209
2.45	-0.0159533
2.46	0.00235752
2.47	0.00432593
2.48	-0.0258412
2.49	-0.027306
2.5	-0.0309682
2.51	-0.0240558
2.52	-0.020531
2.53	0.0153124
2.54	0.00551614
2.55	-0.00972763
2.56	0.00354772
2.57	-0.0104601
2.58	-0.00276951
2.59	0.0173266
2.6	0.00601968
2.61	0.00116731
2.62	-0.00167086
2.63	0.0261616
2.64	0.0296407
2.65	0.490616
2.66	0.653445
2.67	0.362119
2.68	0.0497826
2.69	-0.0461662
2.7	-0.0807736
2.71	-0.0926757
2.72	-0.0822385
2.73	-0.08645
2.74	-0.0913939
2.75	-0.0750973
2.76	-0.0575647
2.77	-0.0445182
2.78	-0.0308309
2.79	-0.0439689
2.8	-0.0437858
2.81	-0.0582513
2.82	-0.0493248
2.83	-0.0379263
2.84	-0.0410391
2.85	-0.0318837
2.86	-0.00327306
2.87	0.0186542
2.88	0.0247883
2.89	0.0389792
2.9	0.0635157
2.91	0.0751431
2.92	0.0699702
2.93	0.0552758
2.94	0.007393
2.95	-0.00423438
2.96	-0.0343099
2.97	-0.0384756
2.98	-0.0536736
2.99	-0.0353628
3	-0.0606317
3.01	-0.047219
3.02	-0.047631
3.03	-0.0335317
3.04	-0.0375601
3.05	-0.0181506
3.06	-0.0179217
3.07	-0.0271229
3.08	-0.0132067
3.09	-0.0169146
3.1	-0.0194324
3.11	-0.0258412
3.12	-0.0156329
3.13	-0.00569925
3.14	-0.00661479
3.15	-0.00441749
3.16	0.00707256
3.17	0.0117418
3.18	0.00492103
3.19	0.00748455
3.2	0.0195697
3.21	0.00940719
3.22	0.0250629
3.23	0.00693522
3.24	0.0342184
3.25	0.0153124
3.26	0.0140307
3.27	0.00840009
3.28	0.0126116
3.29	0.00634012
3.3	0.0155413
3.31	0.00510414
3.32	-0.0159991
3.33	-0.00954452
3.34	-0.00450904
3.35	-0.0079881
3.36	0.0120165
3.37	0.0155413
3.38	0.0144427
3.39	0.015816
3.4	0.0221332
3.41	0.023827
3.42	0.0189288
3.43	0.0142596
3.44	0.0271687
3.45	0.0100481
3.46	0.0341268
3.47	0.0183795
3.48	0.168116
3.49	0.560197
3.5	0.570542
3.51	0.180522
3.52	0.0132525
3.53	-0.0344015
3.54	-0.0474479
3.55	-0.0636988
3.56	-0.0705196
3.57	-0.0612268
3.58	-0.0661707
3.59	-0.0604028
3.6	-0.0573358
3.61	-0.0403067
3.62	-0.0317006
3.63	-0.0245594
3.64	-0.0450217
3.65	-0.0333028
3.66	-0.0342641
3.67	-0.0267567
3.68	-0.0141222
3.69	0.00469215
3.7	0.0383841
3.71	0.0439231
3.72	0.0635157
3.73	0.0777981
3.74	0.078027
3.75	0.0842527
3.76	0.0729
3.77	0.0459373
3.78	-0.00276951
3.79	-0.0189288
3.8	-0.0436027
3.81	-0.0463493
3.82	-0.058526
3.83	-0.0481804
3.84	-0.0438315
3.85	-0.0197528
3.86	-0.0390707
3.87	-0.0415885
3.88	-0.0295949
3.89	-0.0322499
3.9	-0.0290455
3.91	-0.0280385
3.92	-0.0320668
3.93	-0.0426871
3.94	-0.0284504
3.95	-0.0388876
3.96	-0.0176013
3.97	-0.0392538
3.98	-0.0282216
3.99	-0.0364614
4	-0.0262074
4.01	-0.028954
4.02	-0.0325246
4.03	-0.0260243
4.04	-0.0305104
4.05	-0.0311513
4.06	-0.0168688
4.07	-0.00537881
4.08	-0.0134813
4.09	0.0035935
4.1	0.0232319
4.11	0.0105974
4.12	0.0113756
4.13	0.0135271
4.14	0.0309224
4.15	0.0241016
4.16	0.00688945
4.17	0.00844587
4.18	0.00615702
4.19	0.0182879
4.2	-0.0102312
4.21	0.00254063
4.22	-0.0117876
4.23	-0.00926986
4.24	0.00894942
4.25	0.0162737
4.26	0.0157244
4.27	0.0253834
4.28	0.0246967
4.29	0.0157244
4.3	0.0362325
4.31	0.0192035
4.32	0.023415
4.33	0.0202106
4.34	0.0149462
4.35	0.0355001
4.36	0.0177386
4.37	0.331586
4.38	0.576539
4.39	0.327329
4.4	0.0603113
4.41	-0.00991074
4.42	-0.0457542
4.43	-0.0774777
4.44	-0.074548
4.45	-0.0778897
4.46	-0.0659419
4.47	-0.0652094
4.48	-0.0603113
4.49	-0.0516594
4.5	-0.0380179
4.51	-0.0276722
4.52	-0.0450675
4.53	-0.034081
4.54	-0.0191119
4.55	-0.0388876
4.56	-0.0368276
4.57	-0.017052
4.58	-0.0152209
4.59	0.00620279
4.6	0.0278096
4.61	0.0325704
4.62	0.0539483
4.63	0.0729
4.64	0.0631495
4.65	0.0476768
4.66	0.0177386
4.67	-0.0243763
4.68	-0.047631
4.69	-0.0486839
4.7	-0.0566033
4.71	-0.0597162
4.72	-0.0537194
4.73	-0.0436027
4.74	-0.0295491
4.75	-0.0382925
4.76	-0.0385214
4.77	-0.0280385
4.78	-0.0333944
4.79	-0.0147173
4.8	-0.0234607
4.81	-0.0267567
4.82	-0.0326619
4.83	-0.0309682
4.84	-0.0347219
4.85	-0.0366445
4.86	-0.0377432
4.87	-0.0257038
4.88	-0.0192493
4.89	-0.0280385
4.9	-0.0141222
4.91	-0.0103227
4.92	0.00180819
4.93	-0.0105974
4.94	0.00235752
4.95	0.00675212
4.96	-0.00569925
4.97	0.00157931
4.98	0.0136187
4.99	-0.00276951
5	0.00194553
5.01	-0.00093843
5.02	-0.00899519
5.03	0.00144198
5.04	0.00244907
5.05	0.00217441
5.06	-0.0176013
5.07	-0.0111925
5.08	-0.000984207
5.09	-0.00423438
5.1	-0.00441749
5.11	-2.28885e-05
5.12	-0.00899519
5.13	0.00840009
5.14	0.013344
5.15	0.0135271
5.16	-0.00405127
5.17	0.00235752
5.18	0.0041886
5.19	0.00263218
5.2	0.00354772
5.21	0.00853742
5.22	0.0107805
5.23	0.0223163
5.24	0.0422293
5.25	-0.00542458
5.26	0.238293
5.27	0.487366
5.28	0.309613
5.29	0.079263
5.3	0.00611124
5.31	-0.0278553
5.32	-0.0342641
5.33	-0.0512932
5.34	-0.0467613
5.35	-0.0320668
5.36	-0.0461204
5.37	-0.0438315
5.38	-0.0249256
5.39	-0.0216297
5.4	-0.0222705
5.41	-0.0194324
5.42	-0.0338979
5.43	-0.019295
5.44	-0.01252
5.45	-0.0025864
5.46	0.00711833
5.47	0.00849165
5.48	0.0380636
5.49	0.0667201
5.5	0.0825589
5.51	0.0968414
5.52	0.0908904
5.53	0.0699702
5.54	0.0523919
5.55	0.00254063
5.56	-0.0364614
5.57	-0.0577478
5.58	-0.0537652
5.59	-0.0747311
5.6	-0.0853513
5.61	-0.0522087
5.62	-0.0595789
5.63	-0.0544518
5.64	-0.0612268
5.65	-0.0458
5.66	-0.0447013
5.67	-0.0463493
5.68	-0.0302358
5.69	-0.0247883
5.7	-0.0234607
5.71	-0.0226368
5.72	-0.0243763
5.73	-0.0237354
5.74	-0.0203937
5.75	-0.0152209
5.76	-0.0157702
5.77	-0.0147631
5.78	-0.0161364
5.79	-0.00313573
5.8	-0.0192493
5.81	-0.0120623
5.82	-0.0110552
5.83	-0.00556191
5.84	-0.00588235
5.85	-0.0025864
5.86	-0.00826276
5.87	-0.00533303
5.88	-0.00849165
5.89	-0.0172351
5.9	-0.015404
5.91	-0.0105058
5.92	-0.00885786
5.93	-0.00286107
5.94	-0.0161364
5.95	0.000846876
5.96	-0.0097734
5.97	-0.00753033
5.98	-0.01252
5.99	-0.017052
6	-0.0177844
6.01	0.0127489
6.02	0.0151751
6.03	-0.00350195
6.04	0.00107576
6.05	-0.00093843
6.06	-0.00185397
6.07	0.0153582
6.08	-0.0024033
6.09	0.000892653
6.1	0.000480659
6.11	0.0123827
6.12	-0.0258412
6.13	0.101373
6.14	0.440673
6.15	0.467544
6.16	0.121561
6.17	0.0179217
6.18	-0.0335317
6.19	-0.0523003
6.2	-0.0674067
6.21	-0.0694667
6.22	-0.0617304
6.23	-0.0750973
6.24	-0.0608148
6.25	-0.0287709
6.26	-0.0225452
6.27	-0.0430991
6.28	-0.0346303
6.29	-0.047219
6.3	-0.0485466
6.31	-0.0295033
6.32	-0.0237354
6.33	-0.0172351
6.34	0.013344
6.35	0.0091783
6.36	0.0322042
6.37	0.0571069
6.38	0.0633326
6.39	0.0929046
6.4	0.0910735
6.41	0.0787137
6.42	0.0490043
6.43	0.0100481
6.44	-0.0254749
6.45	-0.0331655
6.46	-0.0611353
6.47	-0.0683223
6.48	-0.0829709
6.49	-0.0706569
6.5	-0.0630579
6.51	-0.0522087
6.52	-0.0670405
6.53	-0.0629206
6.54	-0.0514763
6.55	-0.0324331
6.56	-0.0467155
6.57	-0.0307851
6.58	-0.0475395
6.59	-0.0219959
6.6	-0.0178759
6.61	-0.0307851
6.62	-0.0280385
6.63	-0.0294118
6.64	-0.0120165
6.65	-0.0155871
6.66	-0.0144884
6.67	-0.0147631
6.68	-0.0144884
6.69	-0.00368505
6.7	0.00235752
6.71	-0.0024033
6.72	-0.00331884
6.73	-2.28885e-05
6.74	0.00885786
6.75	0.0232319
6.76	0.0273976
6.77	0.0342184
6.78	0.00968185
6.79	0.00400549
6.8	0.0182879
6.81	-0.0024033
6.82	0.0079881
6.83	0.0129778
6.84	0.00780499
6.85	-0.000343328
6.86	0.00601968
6.87	-0.00588235
6.88	-0.0106889
6.89	-0.022591
6.9	-0.0157702
6.91	-0.0029984
6.92	0.0230945
6.93	0.00931563
6.94	0.0155413
6.95	-0.00130465
6.96	-0.00171664
6.97	-0.000297551
6.98	0.00180819
6.99	0.0063859
7	0.0104143
7.01	0.00931563
7.02	0.0365988
7.03	0.0147631
7.04	0.296979
7.05	0.594118
7.06	0.415175
7.07	0.0897917
7.08	-0.0150835
7.09	-0.0443351
7.1	-0.0556878
7.11	-0.062829
7.12	-0.058938
7.13	-0.0578851
7.14	-0.0613642
7.15	-0.0686885
7.16	-0.0562371
7.17	-0.0485466
7.18	-0.066949
7.19	-0.0556878
7.2	-0.0597162
7.21	-0.0666743
7.22	-0.050927
7.23	-0.0490501
7.24	-0.025658
7.25	-0.0163195
7.26	0.000526436
7.27	0.0181048
7.28	0.0287251
7.29	0.0506981
7.3	0.0744106
7.31	0.0704738
7.32	0.0563745
7.33	0.036965
7.34	0.00016022
7.35	-0.0321126
7.36	-0.0397574
7.37	-0.0577478
7.38	-0.0592584
7.39	-0.0570611
7.4	-0.0530785
7.41	-0.0551385
7.42	-0.0529412
7.43	-0.0432364
7.44	-0.0497368
7.45	-0.0489586
7.46	-0.0346303
7.47	-0.0177844
7.48	-0.0330739
7.49	-0.0428702
7.5	-0.0141222
7.51	-0.0381552
7.52	-0.0368276
7.53	-0.0327993
7.54	-0.0302358
7.55	-0.0269398
7.56	-0.0241016
7.57	-0.0172351
7.58	-0.0108263
7.59	-2.28885e-05
7.6	0.00345617
7.61	-0.0113756
7.62	-0.00386816
7.63	0.00308995
7.64	0.00565347
7.65	0.0148089
7.66	-0.000114443
7.67	0.00876631
7.68	0.0235981
7.69	0.0175097
7.7	0.0106889
7.71	0.0125658
7.72	0.0201648
7.73	0.0143969
7.74	0.0190204
7.75	0.0245136
7.76	0.0159991
7.77	0.0198444
7.78	0.024239
7.79	0.020119
7.8	-0.00460059
7.81	0.0019913
7.82	0.00675212
7.83	0.0019913
7.84	0.011696
7.85	0.0298238
7.86	0.0371481
7.87	0.0329824
7.88	0.0339895
7.89	0.0384756
7.9	0.0169146
7.91	0.0151751
7.92	0.0192035
7.93	0.0261616
7.94	0.0179217
7.95	0.0465324
7.96	-0.000343328
7.97	0.235546
7.98	0.54509
7.99	0.441405
8	0.0983062
8.01	-0.00533303
8.02	-0.0457084
8.03	-0.0706569
8.04	-0.0719844
8.05	-0.0841611
8.06	-0.071252
8.07	-0.0602655
8.08	-0.0337148
8.09	-0.0421378
8.1	-0.0390249
8.11	-0.0500114
8.12	-0.0507439
8.13	-0.0419547
8.14	-0.0460746
8.15	-0.0226368
8.16	-0.018883
8.17	0.0085832
8.18	0.00949874
8.19	0.0101396
8.2	0.0303731
8.21	0.0517968
8.22	0.065713
8.23	0.0686427
8.24	0.0772488
8.25	0.0654841
8.26	0.0371481
8.27	-0.0024033
8.28	-0.0289998
8.29	-0.0307851
8.3	-0.0530785
8.31	-0.058938
8.32	-0.0602655
8.33	-0.0518425
8.34	-0.0450675
8.35	-0.0454337
8.36	-0.0409934
8.37	-0.0430533
8.38	-0.0428702
8.39	-0.0439689
8.4	-0.0430533
8.41	-0.0404898
8.42	-0.0401236
8.43	-0.0421378
8.44	-0.0512932
8.45	-0.0494621
8.46	-0.0315633
8.47	-0.0248798
8.48	-0.0420005
8.49	-0.0342641
8.5	-0.0445182
8.51	-0.0412222
8.52	-0.0379263
8.53	-0.0306935
8.54	-0.0352255
8.55	-0.0335775
8.56	-0.0255665
8.57	-0.0237812
8.58	-0.0227741
8.59	-0.0130236
8.6	-0.0127031
8.61	-0.0105058
8.62	-0.00890364
8.63	-0.00753033
8.64	-0.00222019
8.65	-0.0119707
8.66	0.00176242
8.67	0.0100481
8.68	0.00345617
8.69	-0.0146716
8.7	-0.00679789
8.71	-0.00597391
8.72	0.000526436
8.73	0.0102312
8.74	0.0385214
8.75	0.0290913
8.76	0.0192035
8.77	0.00894942
8.78	0.00455482
8.79	-0.00281529
8.8	-0.0047837
8.81	-0.000343328
8.82	0.00981918
8.83	0.0063859
8.84	0.028542
8.85	-0.0159533
8.86	0.189998
8.87	0.453902
8.88	0.354841
8.89	0.0720302
8.9	-0.006981
8.91	-0.0428702
8.92	-0.0516594
8.93	-0.0760586
8.94	-0.0657588
8.95	-0.0681392
8.96	-0.05935
8.97	-0.0490959
8.98	-0.0369192
8.99	-0.0331655
9	-0.0303731
9.01	-0.0342641
9.02	-0.0431449
9.03	-0.0282673
9.04	-0.0207141
9.05	-0.000801099
9.06	0.00821698
9.07	0.0214008
9.08	0.0246052
9.09	0.0528954
9.1	0.0758297
9.11	0.0842069
9.12	0.0913481
9.13	0.0958801
9.14	0.0745022
9.15	0.0246967
9.16	-0.0143053
9.17	-0.0471275
9.18	-0.0584344
9.19	-0.0585718
9.2	-0.0734493
9.21	-0.0566033
9.22	-0.0545892
9.23	-0.0501946
9.24	-0.0639277
9.25	-0.0390707
9.26	-0.0529412
9.27	-0.0540398
9.28	-0.0413138
9.29	-0.0397574
9.3	-0.0308309
9.31	-0.028954
9.32	-0.0337148
9.33	-0.0338979
9.34	-0.0255207
9.35	-0.0293202
9.36	-0.0346761
9.37	-0.0219959
9.38	-0.0381094
9.39	-0.0339895
9.4	-0.0219501
9.41	-0.0245594
9.42	-0.0197986
9.43	-0.0138018
9.44	-0.0284047
9.45	-0.0245594
9.46	-0.0300984
9.47	-0.0364614
9.48	-0.0342641
9.49	-0.0296407
9.5	-0.0176013
9.51	-0.0204395
9.52	-0.0128862
9.53	-0.0128405
9.54	-0.0242847
9.55	-0.0172351
9.56	-0.0111925
9.57	-0.00093843
9.58	-0.0173266
9.59	-0.0177844
9.6	-0.0371939
9.61	-0.0439689
9.62	-0.0337148
9.63	-0.0225452
9.64	0.0161822
9.65	0.0188373
9.66	0.014992
9.67	0.0259327
9.68	0.0200732
9.69	0.0130694
9.7	0.0221332
9.71	0.0159075
9.72	0.00656901
9.73	0.0127489
9.74	0.0339895
9.75	-0.00441749
9.76	0.122843
9.77	0.493271
9.78	0.518631
9.79	0.145457
9.8	0.0131609
9.81	-0.0286336
9.82	-0.0545892
9.83	-0.0574731
9.84	-0.057702
9.85	-0.05935
9.86	-0.0493248
9.87	-0.0437858
9.88	-0.0366445
9.89	-0.0360952
9.9	-0.0370108
9.91	-0.0374685
9.92	-0.0267567
9.93	-0.0419547
9.94	-0.0295949
9.95	-0.0243763
9.96	-0.0127489
9.97	0.015404
9.98	0.0261616
9.99	0.040444
10	0.0552758
