# Supplementary material for: Simple and Quick Visualization of Periodical Data Using Microsoft Excel
Source: Methods Protoc. 2019 Oct 11;2(4):81. doi: 10.3390/mps2040081 (PMC6961127; doi:10.3390/mps2040081)
Supplement: Supplementary file 1 [file mps-02-00081-s001.zip › 190930 Supplemental files/File S6 190905.xlsx]

## Sheet: Relative values
		1	2	3	4	5	6	7	8	9	10	11	12	13	14	15	16	17	18	19	20	21	22	23	24	25	26	27	28	29	30	(Hz)
0	ZT0		0.105898	0.0450207	0.11381	0.117462	0.166759	0.0882484	0.0632954	0.0724245	0.0541827	0.0276668	0.0262469	0.0138939	0.0127723	0.011874	0.00621025	0.00999033	0.00746703	0.00737148	0.00501853	0.00517866	0.00931477	0.00520489	0.00342276	0.0045451	0.00412242	0.00454899	0.00294421	0.00281993	0.00228624		1
2			0.0459079	0.0614606	0.0969202	0.0784592	0.116041	0.144391	0.0857118	0.0830745	0.06092	0.0550962	0.0292475	0.014424	0.0183766	0.0150813	0.00898919	0.0137178	0.00923577	0.00566271	0.00563192	0.00612305	0.00498632	0.00991487	0.00495922	0.00566726	0.00437822	0.00403775	0.00362719	0.0040301	0.00392692		1
4			0.0491752	0.0813369	0.04536	0.0608028	0.053777	0.0757274	0.152156	0.180904	0.064254	0.0729227	0.0226748	0.0150354	0.0101966	0.0107091	0.0096251	0.0172077	0.0112406	0.00762673	0.00503531	0.0075489	0.0057555	0.00537847	0.0077873	0.00639217	0.00351775	0.00598738	0.00454337	0.00386364	0.00345773		1
6			0.114276	0.0568734	0.0594708	0.0538554	0.062961	0.0956885	0.103949	0.134239	0.0502702	0.0394161	0.0395132	0.0232227	0.0206495	0.0170553	0.0119363	0.0142672	0.0161266	0.00833867	0.0158636	0.00529591	0.00673778	0.00692744	0.00818103	0.00636377	0.00548323	0.00732603	0.00475063	0.0058792	0.00508209		1
8			0.0920525	0.0833809	0.0727082	0.0536333	0.0658382	0.114732	0.100724	0.16943	0.0526767	0.0279013	0.0184158	0.0326233	0.0130008	0.0101545	0.0114405	0.0114232	0.00745959	0.0119328	0.0077651	0.00603558	0.00394772	0.0046772	0.00644848	0.0024466	0.00195238	0.00419259	0.00475798	0.00435215	0.00389629		1
10			0.0606545	0.055114	0.0688386	0.038297	0.0610793	0.0774422	0.0849609	0.186463	0.133832	0.0538336	0.0200199	0.0247913	0.0141148	0.017638	0.0117494	0.00677514	0.0101524	0.0140516	0.00609169	0.00994719	0.00742844	0.00523457	0.00264349	0.00442466	0.00501186	0.00629041	0.00411481	0.00309107	0.00591403		1
12			0.168911	0.0739604	0.0343171	0.0447871	0.0431263	0.100681	0.0832072	0.138124	0.0723403	0.0399212	0.0228961	0.0195387	0.0147709	0.0112471	0.0211987	0.0135212	0.0085978	0.00810613	0.0161023	0.00957798	0.00843804	0.00710307	0.00645322	0.00724868	0.0059023	0.00665267	0.00479007	0.00415678	0.00432328		1
14			0.145598	0.127079	0.111114	0.0543349	0.0664131	0.0817393	0.0683289	0.0989811	0.0363363	0.0259988	0.0165535	0.0219355	0.0111989	0.0104275	0.0148006	0.0146	0.00479305	0.00797213	0.0165298	0.00685524	0.00657362	0.0084498	0.0103592	0.00709918	0.00434508	0.0046426	0.00450652	0.00533093	0.00710301		1
16			0.0858491	0.122113	0.0917697	0.0450582	0.0636727	0.0917697	0.0653053	0.110272	0.0724863	0.0453661	0.033695	0.0325982	0.0199999	0.0167805	0.00868704	0.0057043	0.00852052	0.0111152	0.00781671	0.0144212	0.00422555	0.00785815	0.00628534	0.00621858	0.00312017	0.00359774	0.00469225	0.00584433	0.00515746		1
18			0.167099	0.0843451	0.0631262	0.0721443	0.0421047	0.0657786	0.13474	0.124661	0.0551692	0.0322103	0.0172632	0.0285797	0.0144777	0.0123653	0.00928327	0.00354308	0.00457936	0.00636567	0.00437311	0.00702505	0.00820535	0.00776771	0.00646646	0.00561824	0.00476571	0.00396576	0.00472784	0.00474492	0.00450419		1
20			0.0747792	0.0733896	0.0602362	0.06855	0.0873825	0.120151	0.15682	0.0834815	0.063538	0.0343288	0.0333622	0.0157889	0.0114159	0.00692538	0.00823814	0.0119386	0.00877726	0.00935695	0.00592937	0.00975797	0.00472716	0.00550666	0.00456137	0.0078301	0.0063183	0.00659894	0.00963002	0.00789641	0.00278306		1
22			0.104285	0.0907807	0.0621233	0.0561625	0.0729299	0.0743712	0.107286	0.155303	0.0489196	0.0518178	0.0240561	0.0168049	0.0132555	0.0126935	0.00734836	0.00924013	0.00955974	0.00889351	0.00843136	0.0104188	0.00700887	0.00429235	0.00430541	0.00601404	0.00460941	0.00903456	0.00634085	0.00619192	0.0075213		1
24			0.11045	0.0751074	0.0768085	0.0614279	0.0528206	0.0590649	0.0871153	0.179675	0.058676	0.0500703	0.0235258	0.0189919	0.0172535	0.0102446	0.0113312	0.0103076	0.0112013	0.00867886	0.0103348	0.00878309	0.00660629	0.00738916	0.0077174	0.00686048	0.00829151	0.007674	0.00492264	0.00525095	0.00341896		1
26			0.0829489	0.0474901	0.113588	0.0814543	0.0539922	0.0829489	0.0978946	0.147963	0.0799597	0.0419437	0.0350156	0.0142739	0.0108812	0.00752369	0.0131866	0.0122951	0.00986419	0.00535162	0.00966317	0.00623208	0.00527884	0.00500682	0.00529558	0.00525948	0.0061566	0.00648234	0.00397056	0.00529244	0.00278716		1
28			0.0844508	0.0741155	0.0680842	0.0378892	0.0681633	0.09827	0.178114	0.104412	0.0608184	0.0377311	0.0191266	0.0192172	0.00806428	0.0176564	0.00853567	0.00872146	0.0124718	0.0077211	0.0120419	0.0103191	0.00987306	0.00640905	0.00639369	0.00519864	0.00814259	0.00931338	0.00711037	0.0061775	0.00545767		1
30			0.0940472	0.0697069	0.0529036	0.0791419	0.0662574	0.0766836	0.11531	0.131666	0.104679	0.0354762	0.019727	0.0163879	0.00648361	0.0114729	0.00802239	0.00854521	0.00989131	0.0119473	0.00613842	0.00827451	0.00954047	0.00633804	0.00774605	0.00829496	0.00542979	0.00551591	0.00601967	0.00951021	0.00884289		1
32			0.10028	0.077628	0.0640812	0.0660951	0.0444811	0.0597443	0.118512	0.158293	0.109396	0.0293123	0.0172895	0.0152641	0.0141668	0.0124579	0.0118056	0.00966497	0.00658241	0.00681893	0.00694913	0.00585766	0.00731967	0.0127082	0.00370612	0.00881632	0.00653459	0.00287131	0.00745318	0.00884947	0.00706168		1
34			0.0647868	0.120992	0.0560623	0.0444	0.0464126	0.0603281	0.116844	0.162475	0.0961024	0.0483616	0.0383767	0.0113207	0.0109218	0.0134654	0.0137827	0.00944984	0.0105381	0.0129019	0.00585844	0.00591756	0.00744413	0.00263549	0.00394462	0.00894928	0.00666501	0.00400484	0.00484384	0.00740334	0.00481113		1
36			0.113806	0.0708949	0.0685642	0.0534437	0.0853542	0.0958363	0.137016	0.0920927	0.0831081	0.0497743	0.0274047	0.0233144	0.0147768	0.00831605	0.00833402	0.00491491	0.00414537	0.00708043	0.00623805	0.00571529	0.00456952	0.00577324	0.00346606	0.00334783	0.00421029	0.00303854	0.00536317	0.00593279	0.00416836		1
38			0.0651776	0.108512	0.0636473	0.0467614	0.0701461	0.070855	0.0815818	0.186133	0.07834	0.0383831	0.0309718	0.0202996	0.0152352	0.0114452	0.0116076	0.0109391	0.00879737	0.00725096	0.00985398	0.00720479	0.00789007	0.00627697	0.00601234	0.0051966	0.00554978	0.00695244	0.00675331	0.0066867	0.00553877		1
40			0.10162	0.0592304	0.0635124	0.0426003	0.0641475	0.0851066	0.109241	0.182916	0.106066	0.023175	0.0126224	0.0269286	0.0157746	0.00984886	0.0102998	0.0101493	0.00853733	0.00587648	0.00863705	0.00507464	0.00544854	0.00387241	0.00528874	0.00615041	0.00581113	0.00476972	0.00732361	0.00484892	0.00512303		1
42			0.0964063	0.0911341	0.0746449	0.0926404	0.0624035	0.0903809	0.0655224	0.15666	0.0678881	0.0326908	0.0238545	0.0108081	0.0103275	0.0130352	0.0080085	0.00961804	0.00877448	0.0122805	0.008541	0.00686338	0.00474967	0.00700143	0.00432548	0.00964666	0.0086487	0.00465424	0.0042891	0.00487824	0.00932355		1
44			0.0592002	0.105386	0.0871299	0.0706242	0.0489712	0.146046	0.112854	0.0818333	0.059879	0.0418307	0.0233135	0.00704657	0.0122463	0.0158792	0.0170169	0.0123882	0.014564	0.00754504	0.0108448	0.00786012	0.00474335	0.0102863	0.0102307	0.0050888	0.00497844	0.00666893	0.00594176	0.00732373	0.00227866		1
46			0.100244	0.073296	0.074507	0.0848838	0.0679111	0.0840754	0.152791	0.11722	0.0641528	0.0228717	0.0182314	0.0249049	0.0148894	0.00917958	0.00809711	0.0112936	0.00895565	0.00559344	0.00629547	0.00501041	0.0100106	0.00569999	0.00337555	0.00469343	0.00454896	0.00424484	0.00390021	0.0053307	0.00379188		1
48			0.112525	0.146545	0.0667301	0.084394	0.0650606	0.174676	0.0798144	0.0673843	0.0386348	0.0236146	0.0223997	0.0145701	0.00854603	0.00753265	0.0146584	0.00782705	0.00674563	0.00516753	0.00271415	0.00385746	0.0091152	0.00541417	0.0050429	0.00432607	0.00439908	0.0027046	0.0050183	0.00660236	0.00398012		1
50			0.067743	0.118089	0.0955958	0.0467878	0.120901	0.109654	0.11106	0.0822405	0.0594255	0.0318327	0.0171679	0.0157635	0.0141173	0.00859027	0.00929529	0.00888338	0.00647894	0.0093227	0.00745507	0.010971	0.00570686	0.00563994	0.00580829	0.00507389	0.00676664	0.00419574	0.0048025	0.00529144	0.0053405		1
52			0.277822	0.12655	0.0530115	0.0531257	0.0526119	0.095354	0.0557462	0.0771073	0.0405702	0.0268828	0.0141153	0.0115114	0.015538	0.00925346	0.0108439	0.0102294	0.00438782	0.00724043	0.00724279	0.00395219	0.00916517	0.00936059	0.00360786	0.00303379	0.00359179	0.00411494	0.00532199	0.00413154	0.00457629		1
54			0.0810247	0.0634689	0.0677283	0.106869	0.0949945	0.130617	0.132014	0.061678	0.057589	0.0299952	0.0159779	0.0199509	0.0128264	0.0100799	0.0139579	0.0119351	0.00919212	0.00755835	0.00593024	0.00865987	0.0127942	0.0113525	0.00601972	0.0045707	0.0027188	0.00708966	0.00335121	0.00622207	0.0038331		1
56			0.183576	0.0877153	0.059939	0.0536598	0.0801968	0.0946072	0.125308	0.0801968	0.0495247	0.0307812	0.0199414	0.0104782	0.0108347	0.0116091	0.0140269	0.0103015	0.011195	0.00730856	0.00622459	0.00885737	0.00934105	0.007078	0.00500666	0.00325988	0.0055901	0.0028	0.00351851	0.00364419	0.0034801		1
58			0.0504233	0.170213	0.0483863	0.0458925	0.0345557	0.0680644	0.162987	0.111602	0.0522466	0.0392205	0.0233481	0.0307339	0.0165275	0.0116524	0.011715	0.0139406	0.0155312	0.0113047	0.0111642	0.0101582	0.0117487	0.0100177	0.00764482	0.00563815	0.00663896	0.00386753	0.00531202	0.00413273	0.00533153		1
60			0.184148	0.073659	0.0806439	0.0654041	0.0927088	0.0825489	0.109219	0.0800089	0.0582821	0.0250034	0.0216761	0.0142721	0.0136022	0.0122172	0.01168	0.009843	0.00807646	0.00959028	0.00607331	0.00648453	0.00425178	0.00280558	0.00307831	0.00628527	0.0040141	0.00496494	0.00238268	0.00258188	0.00449498		1
62			0.11046	0.0804504	0.132807	0.0887509	0.0573663	0.170478	0.0970513	0.0432632	0.0469575	0.0265761	0.0147167	0.0177297	0.0129008	0.0130125	0.00839877	0.00540697	0.00903279	0.011249	0.00884316	0.00671186	0.00540065	0.00553333	0.00548653	0.00312103	0.00390568	0.0026345	0.00459193	0.00403714	0.00312627		1
64			0.114787	0.105461	0.104026	0.0559464	0.0582816	0.126266	0.181507	0.0724593	0.020879	0.0194779	0.0288897	0.00927407	0.0130233	0.0114765	0.00421849	0.00718782	0.00573827	0.00430932	0.0107914	0.00585995	0.00432854	0.00514604	0.00350186	0.00359412	0.00506332	0.00425723	0.00648331	0.00379479	0.00397192		1
66			0.154637	0.090573	0.0540925	0.0534878	0.0789753	0.0607502	0.15298	0.0607502	0.0574366	0.03376	0.0249352	0.0232237	0.0109494	0.0214664	0.0171321	0.0129299	0.0140394	0.011077	0.00772356	0.00608993	0.00506751	0.00726572	0.00476939	0.00787323	0.00709065	0.00724142	0.00685373	0.00279893	0.0040305		1
68			0.118998	0.106516	0.0516412	0.0588302	0.054562	0.0981945	0.166431	0.0828254	0.0451861	0.0358036	0.0295715	0.0193784	0.0185854	0.00789925	0.0076962	0.0140377	0.00963222	0.00988603	0.00920865	0.00750839	0.00562205	0.00422852	0.00406426	0.00663579	0.00642259	0.00336924	0.00407724	0.00887662	0.00431091		1
70			0.0697994	0.078527	0.111123	0.0435351	0.0948251	0.145942	0.147423	0.0896393	0.0539984	0.01729	0.0208926	0.0202022	0.010147	0.00919581	0.0100692	0.0107752	0.00908394	0.00392717	0.00885355	0.00659005	0.00433402	0.00212408	0.00517849	0.00405073	0.00467206	0.00485297	0.00334888	0.00582122	0.00377826		1
72			0.123114	0.160197	0.0547309	0.0652045	0.0574327	0.0912231	0.126822	0.0919648	0.0461596	0.030668	0.0176439	0.0119762	0.0157008	0.0158446	0.0120147	0.0107606	0.00562186	0.0078882	0.0082175	0.00537304	0.00485826	0.00721093	0.00482652	0.00321461	0.00569395	0.00383864	0.0028934	0.00331385	0.00559168		1
74			0.103306	0.106808	0.0441921	0.0278006	0.0748074	0.160212	0.143578	0.0760979	0.05438	0.028487	0.0197953	0.0205832	0.01482	0.0198872	0.0128283	0.00851616	0.00865965	0.00753747	0.00894821	0.0114118	0.00911718	0.00466618	0.00385628	0.00546628	0.00540141	0.00595497	0.00369126	0.00405274	0.0051385		1
76			0.0708355	0.0779871	0.0802655	0.0802655	0.0921862	0.125564	0.10967	0.112849	0.0468147	0.0337624	0.0398204	0.0191255	0.007635	0.0121384	0.00924882	0.012136	0.00438631	0.00581615	0.00638969	0.00482165	0.00644206	0.00408107	0.00501238	0.00854788	0.00870047	0.00454112	0.00389971	0.0033826	0.00367561		1
78			0.137777	0.0981244	0.128368	0.0645766	0.0367099	0.103501	0.14517	0.0396107	0.0565573	0.0284655	0.0196034	0.0215289	0.0111788	0.00892193	0.00793799	0.0101485	0.00656069	0.00920286	0.0130344	0.00775384	0.00499843	0.00507027	0.00755692	0.00437635	0.00461521	0.00245109	0.00504561	0.00515509	0.00599849		1
80			0.171812	0.1519	0.0677007	0.0665629	0.0551988	0.0915951	0.122316	0.0813546	0.0376609	0.0212273	0.0154545	0.00780151	0.0127471	0.0142826	0.0100567	0.0100066	0.00868333	0.00496002	0.0045314	0.0060612	0.00512454	0.00415039	0.00592523	0.00276577	0.00349597	0.00285327	0.00477865	0.00468096	0.0043118		1
82			0.0753681	0.0698458	0.0661366	0.0654524	0.110491	0.0914662	0.187323	0.071738	0.0443099	0.0504776	0.0276469	0.0198343	0.0123684	0.00908515	0.00514735	0.0170727	0.00626924	0.00722729	0.00607665	0.00522938	0.00477951	0.00750535	0.00616028	0.00518467	0.00435694	0.00579749	0.00534265	0.00578534	0.00652205		1
84			0.096278	0.0675985	0.0672642	0.0563939	0.0705134	0.146312	0.160716	0.056196	0.0710918	0.0273536	0.0197188	0.0155432	0.020583	0.0180252	0.00989693	0.00671058	0.00824655	0.00863621	0.00761051	0.00616884	0.00583399	0.00866351	0.00667828	0.00905241	0.00749308	0.00650392	0.00363992	0.00589426	0.00538285		1
86			0.108985	0.138459	0.13229	0.0856802	0.0472996	0.0932201	0.0740277	0.061979	0.0469226	0.0549011	0.0171264	0.0120076	0.0130542	0.0116971	0.0105119	0.0141523	0.00933914	0.00781472	0.00561569	0.00795181	0.00692845	0.00370995	0.00485135	0.00564317	0.00322247	0.00528133	0.00787504	0.00501881	0.0044333		1
88			0.0592378	0.100353	0.0674245	0.0428471	0.0782058	0.122499	0.189632	0.116963	0.0367014	0.0250944	0.0213668	0.0130998	0.0134936	0.0110748	0.0139283	0.00909887	0.00859295	0.00871476	0.00837425	0.00464252	0.00646797	0.00672446	0.00317737	0.00668134	0.00596717	0.00602296	0.00720117	0.00267942	0.00373388		1
90			0.11053	0.0735265	0.0547641	0.0712062	0.081506	0.0892431	0.146555	0.12363	0.0620313	0.029989	0.0220062	0.0142257	0.0126954	0.00868687	0.00937953	0.0109057	0.00807797	0.00906349	0.00767523	0.00573931	0.00532789	0.0067485	0.00623711	0.00547396	0.00411705	0.00655257	0.00358217	0.00491025	0.00561314		1
92			0.0667175	0.075402	0.0600881	0.0852709	0.0945732	0.182945	0.173643	0.051713	0.0372332	0.0175325	0.026058	0.0114813	0.0181046	0.00976895	0.00564455	0.00810229	0.0103108	0.00893252	0.00397122	0.00358851	0.00694896	0.00476525	0.00629362	0.00738074	0.00593811	0.00481223	0.0038882	0.00393169	0.00496037		1
94			0.0498762	0.0517717	0.121006	0.0847766	0.0573619	0.12318	0.13115	0.134773	0.0670344	0.0234549	0.0179451	0.0139447	0.0106811	0.0150402	0.00815015	0.0101688	0.0158069	0.00654273	0.00716297	0.00621905	0.00508479	0.008361	0.0102297	0.00398849	0.00283625	0.00275169	0.00371604	0.00337099	0.00361474		1
96			0.135925	0.0540286	0.11087	0.0864407	0.128408	0.107738	0.106485	0.0626382	0.0552807	0.024199	0.0109849	0.0137591	0.0088132	0.00853383	0.00716268	0.00560349	0.010242	0.00683007	0.00680877	0.00759363	0.00575871	0.0062107	0.00618715	0.00301584	0.00418881	0.00507288	0.00333993	0.00329352	0.00458787		1
98			0.0933788	0.0586212	0.108423	0.0944164	0.137993	0.12658	0.0928601	0.0361314	0.0513755	0.0232804	0.030373	0.0223865	0.014232	0.0209226	0.00990386	0.00867801	0.00799115	0.00564475	0.00509319	0.00539055	0.00600685	0.00556953	0.00376151	0.00698318	0.00690952	0.00459854	0.00434378	0.00634613	0.00180506		1
100			0.0808976	0.108533	0.125115	0.109036	0.206515	0.107026	0.057784	0.0344207	0.0342332	0.0193953	0.0143324	0.00962983	0.00808725	0.00656878	0.00901681	0.0098891	0.00441897	0.00738429	0.00468538	0.00835958	0.00487476	0.00556736	0.00359884	0.00307818	0.00375656	0.00290824	0.00352487	0.00393831	0.00342453		1
102			0.127938	0.0873862	0.119371	0.0925266	0.0656825	0.160494	0.0576863	0.0522318	0.0396437	0.0250621	0.0268567	0.0202753	0.011158	0.0163075	0.0165366	0.0110352	0.00770655	0.00612218	0.00676872	0.00427513	0.00579434	0.00556439	0.00793101	0.00532908	0.00586459	0.00286181	0.00512329	0.00421059	0.00225725		1
104			0.294378	0.101921	0.0699351	0.0688508	0.0506606	0.0964995	0.0688508	0.0910782	0.0314805	0.0171303	0.0108974	0.00887958	0.0107738	0.00768798	0.00784899	0.00500529	0.00577154	0.00782243	0.00525288	0.00373133	0.00303605	0.00340264	0.00521304	0.00496322	0.00519509	0.00369355	0.00352343	0.00383038	0.00268686		1
106			0.202134	0.12137	0.11423	0.0928121	0.073625	0.105752	0.0664856	0.0404505	0.0377933	0.0202371	0.0187342	0.0118103	0.0158807	0.0112539	0.00813668	0.00527557	0.00745888	0.00389628	0.00655664	0.00630141	0.00710771	0.00366305	0.00276977	0.00354043	0.00237943	0.00201915	0.00398258	0.00208912	0.00225413		1
108			0.081222	0.0760533	0.136601	0.0900826	0.101897	0.172781	0.0566649	0.0604299	0.0359932	0.0317814	0.021179	0.0156758	0.0105293	0.0116258	0.0104954	0.0125333	0.00922903	0.0087417	0.0103846	0.00411596	0.00396245	0.00663739	0.00495292	0.00466251	0.00602003	0.00508368	0.00363971	0.00436125	0.00266423		1
110			0.0766588	0.101521	0.152627	0.0808025	0.145721	0.0801119	0.0598816	0.0711339	0.0482667	0.0265157	0.0289494	0.0154727	0.0124774	0.0131384	0.00621786	0.0106342	0.00660122	0.00793937	0.00621448	0.00640184	0.00542669	0.00371091	0.00456755	0.00574092	0.00562337	0.00325379	0.00545983	0.00509401	0.00383598		1
112			0.100287	0.138285	0.0940584	0.0803545	0.125826	0.0984187	0.0816003	0.040343	0.0236572	0.0289226	0.0323729	0.00842352	0.0182156	0.0100599	0.0194794	0.0103763	0.0168402	0.00845778	0.00750785	0.00444361	0.00933981	0.00800618	0.00770531	0.00434961	0.00622324	0.00307334	0.0046666	0.00469688	0.00400863		1
114			0.149433	0.154947	0.0893288	0.0970486	0.0827119	0.114694	0.0876746	0.0548347	0.0371884	0.0179435	0.0125992	0.0156055	0.0114677	0.00813113	0.00883087	0.00316764	0.00635613	0.00840353	0.00268858	0.00571594	0.00745069	0.00308626	0.00306971	0.00453421	0.00293589	0.00433664	0.00236981	0.00206432	0.00138223		1
116			0.131853	0.0612801	0.0601426	0.0735257	0.150917	0.1811	0.115173	0.0388348	0.0344908	0.0118287	0.0247241	0.0141584	0.0216017	0.0112901	0.00495523	0.00626764	0.00497079	0.0114061	0.00462575	0.00280975	0.00527437	0.00534173	0.00265772	0.00431049	0.00372811	0.00400119	0.00423043	0.00251745	0.00198336		1
118			0.186693	0.115643	0.0416195	0.034782	0.050538	0.0933467	0.0992923	0.0407277	0.0263559	0.0278702	0.0350793	0.0303228	0.0315119	0.0270545	0.0156088	0.0197428	0.0120331	0.0125144	0.0183191	0.0138697	0.0116133	0.0097033	0.00901182	0.00961382	0.0065854	0.00592157	0.00602472	0.00372911	0.00487186		1
120			0.0444733	0.0402395	0.124975	0.121771	0.0871623	0.153175	0.0903668	0.0833169	0.0482924	0.0319937	0.0191597	0.0193552	0.0164961	0.0164891	0.00646731	0.0048443	0.00965515	0.0115189	0.00882646	0.0072005	0.0103576	0.00758376	0.00667561	0.00355872	0.0068448	0.00527748	0.00501324	0.00485308	0.00405715		1
122			0.066234	0.105974	0.136707	0.103325	0.091138	0.141476	0.0651742	0.0794808	0.0260951	0.0215075	0.0309435	0.0142265	0.0103791	0.0164287	0.0102143	0.00624613	0.0117303	0.00759783	0.0089045	0.00729316	0.0054243	0.00729952	0.0051955	0.00440795	0.00253724	0.00280202	0.00326359	0.00532733	0.00266669		1
124			0.121168	0.0878892	0.14122	0.114341	0.130554	0.0959955	0.0657036	0.063997	0.0347909	0.0200268	0.0332362	0.0121624	0.00772998	0.0104755	0.00866007	0.00811482	0.0067568	0.00659638	0.00460992	0.00317557	0.00276382	0.00271915	0.00306951	0.00382036	0.000948649	0.00210913	0.00403766	0.00191927	0.00140917		1
126			0.190953	0.0589485	0.0906899	0.0806133	0.107316	0.0987513	0.057437	0.0427029	0.0402049	0.0499712	0.0378535	0.0098328	0.0177959	0.0116919	0.0118688	0.0112188	0.015051	0.0105916	0.009201	0.0075973	0.00612006	0.00667629	0.00574672	0.00429744	0.00429991	0.00259061	0.00251982	0.00347866	0.00397993		1
128			0.197763	0.130524	0.159289	0.0978029	0.0733521	0.0740713	0.0424292	0.0503397	0.0363165	0.0236057	0.0200043	0.0120107	0.0125993	0.0101132	0.00535219	0.00436265	0.00379418	0.00406134	0.00592031	0.003842	0.00457192	0.00335446	0.00427456	0.00426521	0.00460285	0.0025209	0.00292528	0.00294013	0.00299104		1
130			0.0737881	0.103562	0.117155	0.163758	0.144987	0.0731408	0.0530672	0.0376695	0.0432243	0.0262621	0.0269475	0.0159997	0.0166515	0.00996268	0.0131149	0.00877625	0.0115653	0.00875424	0.00730372	0.00655354	0.00687394	0.0036984	0.00398456	0.00454845	0.00495254	0.00371135	0.00412423	0.00325483	0.0026088		1
132			0.115707	0.159097	0.133786	0.12334	0.106868	0.0364143	0.0526305	0.063478	0.0562463	0.0153364	0.0280617	0.0149551	0.0153982	0.011058	0.00626223	0.00850605	0.00859725	0.00664872	0.00923846	0.00484161	0.00276599	0.00276435	0.00250594	0.00258769	0.00257906	0.00338953	0.00214475	0.00259886	0.00219309		1
134			0.171988	0.0892595	0.11865	0.191944	0.119375	0.0591435	0.048621	0.0497095	0.0327241	0.0159002	0.0172478	0.0066785	0.00951121	0.0143116	0.00777211	0.00740346	0.00433634	0.00377647	0.00226084	0.00447168	0.00278377	0.00316639	0.00368467	0.00370028	0.00350982	0.00297074	0.00209005	0.00160997	0.00139927		1
136			0.123392	0.118412	0.112325	0.113432	0.0940656	0.082999	0.109005	0.041302	0.0327011	0.0340241	0.022786	0.0191905	0.0116769	0.00964559	0.0113941	0.00532638	0.006537	0.00825564	0.00446734	0.00436337	0.00460645	0.00531067	0.00408173	0.00456971	0.00294309	0.00209794	0.00402324	0.00384286	0.00322324		1
138			0.0803083	0.103427	0.102211	0.0979518	0.141756	0.146015	0.0790915	0.050343	0.0342053	0.0296319	0.017029	0.0181983	0.0115577	0.00678666	0.0147542	0.00789638	0.00614237	0.00723018	0.00455281	0.00517599	0.0043024	0.0051053	0.00689496	0.00523361	0.00231848	0.00306242	0.00259901	0.00293977	0.0032792		1
140			0.102281	0.0809723	0.128384	0.120926	0.1433	0.0953555	0.0825704	0.0423693	0.0370912	0.0171576	0.0300823	0.00755599	0.011237	0.0110266	0.0122748	0.00783833	0.0105232	0.005952	0.00464717	0.009779	0.00480581	0.00535749	0.00618	0.00528877	0.00466933	0.00520838	0.00252058	0.00182971	0.00281741		1
142			0.152782	0.210692	0.162639	0.108303	0.100417	0.0288315	0.0787321	0.0282154	0.0229173	0.0216852	0.00932279	0.00990977	0.0118426	0.00972212	0.00589185	0.0059606	0.00712741	0.00336626	0.00357892	0.00427889	0.00263882	0.00226869	0.00180246	0.00150626	0.00105144	0.00119362	0.000718335	0.000986899	0.00161777		1
144			0.197314	0.236523	0.135337	0.134072	0.0589411	0.0546407	0.0280792	0.0284587	0.0206167	0.0212492	0.0194784	0.0120508	0.00821508	0.00674636	0.00451709	0.00569047	0.00381068	0.0036374	0.00327351	0.00285106	0.00272862	0.00133022	0.00225659	0.00129114	0.00243202	0.0016353	0.00126976	0.000683856	0.000869925		1
146			0.214375	0.173817	0.084736	0.119644	0.128045	0.055187	0.0522901	0.0214375	0.0294041	0.0179611	0.0186854	0.0122055	0.00783323	0.00869406	0.010277	0.00632101	0.00795852	0.00339176	0.00398578	0.00330731	0.00303616	0.00362902	0.00201252	0.00304673	0.00209667	0.00181523	0.00228584	0.00126093	0.0012597		1
148			0.0664104	0.141707	0.180524	0.190813	0.0710872	0.0505093	0.0738933	0.0306989	0.0443463	0.0181703	0.0114609	0.0140355	0.0181048	0.0153909	0.00618085	0.00561636	0.00660269	0.0111574	0.00602558	0.00204778	0.00378025	0.00481897	0.00520106	0.00262368	0.00435447	0.00518469	0.00284527	0.00375214	0.00265689		1
150			0.214734	0.163588	0.167493	0.0597351	0.109514	0.0591495	0.0534883	0.0251824	0.0234255	0.0257681	0.0149389	0.01354	0.0100378	0.006239	0.0050281	0.00692732	0.00587044	0.00375082	0.00582027	0.00440576	0.00382305	0.00372329	0.00337503	0.00278334	0.00187744	0.00136987	0.00186104	0.00163983	0.000910472		1
152			0.21567	0.198792	0.157158	0.0819546	0.090769	0.0465097	0.0236299	0.0412586	0.0320692	0.0271932	0.00970253	0.00984843	0.00847377	0.0108934	0.00763247	0.00522165	0.00405947	0.00492609	0.00401634	0.00242638	0.00236056	0.00231086	0.00283916	0.0019219	0.00194703	0.00204005	0.00184715	0.0012317	0.00129738		1
154			0.310007	0.0953746	0.166075	0.0705424	0.0822467	0.0675372	0.0453939	0.0336895	0.016133	0.0196127	0.0148571	0.0138372	0.00754028	0.00849245	0.00876671	0.00626609	0.00408039	0.00471432	0.00475513	0.0032092	0.00256246	0.00297085	0.00231936	0.0024867	0.00153727	0.00121421	0.0010517	0.00136095	0.00136571		1
156			0.157271	0.202587	0.183928	0.056911	0.0582438	0.0462485	0.0478478	0.070239	0.0337201	0.0331869	0.0158604	0.0139945	0.00884092	0.0155939	0.00723755	0.00725168	0.00599044	0.00821117	0.00386581	0.00371627	0.00289673	0.00368682	0.00241039	0.00180436	0.00214276	0.00241119	0.00123607	0.00124398	0.00142184		1
158			0.154752	0.177598	0.23493	0.0831953	0.0620732	0.0743585	0.033623	0.0515121	0.0299589	0.0120597	0.00800636	0.012914	0.0083635	0.0102606	0.00409705	0.00657609	0.00551934	0.00336445	0.00369379	0.00401493	0.00411192	0.00448285	0.00236525	0.0017407	0.00138751	0.00181118	0.00193905	0.000706837	0.000583725		1
160			0.145987	0.250264	0.125364	0.160818	0.0873607	0.0435645	0.0240995	0.0317465	0.0247947	0.0161024	0.0140331	0.00970862	0.00822488	0.00840632	0.00980015	0.00418057	0.00616576	0.00312691	0.00308195	0.00424661	0.00283494	0.00373426	0.00155157	0.00235295	0.00250218	0.00171273	0.00149656	0.00122819	0.00151071		1
162			0.219412	0.145377	0.18576	0.107956	0.0841305	0.0617854	0.0355367	0.030287	0.024768	0.0152108	0.0161531	0.0094988	0.00821194	0.00598107	0.0054845	0.00678051	0.00565492	0.00651587	0.00304889	0.00384806	0.0038525	0.00342499	0.00201334	0.00218241	0.00217124	0.00173901	0.00119805	0.00131291	0.000703277		1
164			0.204452	0.188963	0.146524	0.137541	0.0381025	0.0433686	0.0464664	0.0351596	0.0356242	0.0388769	0.00937243	0.0108775	0.0133002	0.00940495	0.00747149	0.00267817	0.00455742	0.00793755	0.00256587	0.0014093	0.00227871	0.00250144	0.00233044	0.00155074	0.00183744	0.00126791	0.00190853	0.00103702	0.000634514		1
166			0.184569	0.177733	0.153124	0.0858587	0.0853118	0.0622065	0.042109	0.050859	0.0341794	0.0216014	0.0170897	0.010352	0.0144921	0.00471512	0.00700924	0.00866681	0.00638731	0.00493141	0.00433805	0.00464498	0.00273271	0.00349874	0.00225776	0.0025435	0.00246229	0.00251998	0.00153329	0.00113734	0.00113627		1
168			0.108804	0.177652	0.202709	0.134311	0.0428894	0.058465	0.0598194	0.0623025	0.0219571	0.0172196	0.0150589	0.016767	0.00906501	0.0100131	0.00965576	0.0092939	0.00399232	0.00573702	0.00358126	0.00563544	0.00310339	0.00583589	0.00359232	0.00268849	0.00305418	0.00218815	0.00231874	0.00117406	0.00111578		1
170			0.118818	0.225739	0.103566	0.0988372	0.121716	0.0500287	0.0584177	0.0466731	0.0396569	0.0259295	0.0236416	0.0163203	0.00683548	0.00932929	0.0125966	0.00532775	0.00407215	0.0062661	0.00543467	0.0034323	0.00195936	0.002427	0.0021308	0.00211158	0.00233122	0.00175833	0.0019708	0.00154311	0.00112932		1
172			0.181592	0.232376	0.108185	0.101414	0.0915652	0.0467829	0.0549391	0.0255459	0.0289315	0.0232376	0.0109606	0.0192364	0.0116782	0.011076	0.00796464	0.00640141	0.00357043	0.0050267	0.00471476	0.00338145	0.00389822	0.00293424	0.00346363	0.00253705	0.00202105	0.00127408	0.00160693	0.00212	0.00156492		1
174			0.20749	0.116397	0.121458	0.0564822	0.111336	0.0664222	0.110704	0.0432377	0.0228189	0.0248046	0.0196755	0.0131275	0.00461881	0.0120793	0.00756454	0.00623869	0.00689968	0.00647268	0.00501494	0.0060725	0.00430289	0.00342175	0.0040274	0.00359692	0.00357098	0.0022891	0.00353986	0.00307686	0.00325994		1
176			0.0662807	0.11798	0.137201	0.102072	0.0967699	0.131236	0.114666	0.0333346	0.0293431	0.0187495	0.0195256	0.0166053	0.0132787	0.0123991	0.00895851	0.0113956	0.0069164	0.00812072	0.00557739	0.00831293	0.00605362	0.00566071	0.00432773	0.00501434	0.00380558	0.00399229	0.00373094	0.00307006	0.00562173		1
178			0.273872	0.205004	0.0781578	0.15103	0.0530127	0.0491689	0.0366765	0.0313912	0.0153586	0.0195394	0.0135024	0.00820512	0.0113931	0.00965408	0.00565442	0.00479933	0.00453363	0.00484722	0.00563392	0.00371313	0.00204716	0.00264039	0.001048	0.00170522	0.00151296	0.00248263	0.00129162	0.000971446	0.00115241		1
180			0.163857	0.0792629	0.14804	0.184828	0.0755308	0.0781966	0.0490506	0.0570479	0.0321672	0.0177387	0.0150344	0.0166562	0.0157092	0.0121571	0.00888917	0.00686175	0.00678195	0.0044748	0.00494931	0.00454891	0.00260839	0.00197446	0.00298178	0.00256645	0.00202209	0.00152165	0.00220568	0.0010797	0.00125658		1
182			0.162229	0.200713	0.145143	0.117608	0.0753087	0.066683	0.0554033	0.0452848	0.0237206	0.0101209	0.01217	0.0111911	0.0133308	0.0104183	0.00802253	0.00510175	0.00532303	0.00291631	0.00332038	0.00414563	0.00283751	0.00439461	0.00353802	0.00258853	0.0019781	0.00219921	0.00183428	0.00174122	0.000734608		1
184			0.145783	0.18609	0.146348	0.140321	0.0542449	0.0649808	0.0369166	0.0587653	0.0274991	0.0389885	0.0170651	0.0165743	0.00434675	0.0130129	0.00823844	0.0042117	0.00239563	0.00667174	0.00358977	0.00372312	0.00419795	0.00419418	0.00173239	0.00278608	0.00138726	0.00122398	0.00108755	0.00147092	0.00215284		1
186			0.198903	0.12017	0.155476	0.0901693	0.0961363	0.0421011	0.0591736	0.0653064	0.0462449	0.033482	0.0107487	0.0124308	0.0141103	0.009789	0.00546784	0.00364755	0.00359848	0.00475394	0.00355323	0.00331753	0.00261739	0.00166051	0.00199002	0.00421724	0.00208798	0.00276442	0.00310007	0.00148807	0.00149449		1
188			0.168885	0.17461	0.14026	0.15171	0.0646915	0.0656934	0.0291971	0.0369257	0.0390726	0.0208959	0.0116877	0.017461	0.00963503	0.0113661	0.00767554	0.0101539	0.00499041	0.00672835	0.00489351	0.0056804	0.00354258	0.00257664	0.00382324	0.00208645	0.00156419	0.00108102	0.00136961	0.000597724	0.00114474		1
190			0.223115	0.14829	0.180941	0.109517	0.041494	0.0590439	0.0438068	0.0536021	0.0225836	0.032651	0.0114666	0.0100077	0.00632273	0.0118089	0.0083305	0.00527981	0.00690188	0.00327204	0.00248882	0.00403172	0.0041645	0.0015497	0.0011393	0.00142957	0.00249427	0.00145542	0.00119417	0.000793243	0.000824343		1
192			0.206566	0.238475	0.120917	0.135528	0.0455118	0.0487026	0.0362751	0.0265345	0.0325804	0.0209925	0.0148189	0.0127151	0.0100148	0.0115375	0.00530153	0.00447762	0.00415904	0.00271291	0.00213116	0.00249106	0.00295776	0.00229658	0.00154273	0.00189436	0.00176169	0.00117093	0.00232799	0.00169653	0.00190898		1
194			0.214519	0.157693	0.150589	0.0731637	0.0896433	0.0745843	0.0457451	0.0360846	0.0340957	0.0252876	0.0242932	0.00884499	0.0084394	0.00826863	0.00918865	0.00732006	0.00337476	0.00647847	0.00510754	0.0022685	0.00299147	0.00186205	0.00197457	0.00169541	0.00114806	0.0015272	0.00114259	0.00161713	0.00105224		1
196			0.252706	0.113718	0.118437	0.111739	0.100321	0.056326	0.0532813	0.0337956	0.0427773	0.0165933	0.017659	0.0123372	0.0116598	0.0086022	0.00641233	0.0080639	0.00717502	0.00374279	0.00232626	0.0033144	0.00334881	0.00302501	0.00297371	0.00320525	0.00188525	0.00154227	0.00121647	0.000999177	0.000817823		1
198			0.207374	0.142243	0.159755	0.120123	0.0764979	0.0420892	0.0577574	0.0405531	0.0310293	0.0337942	0.0165899	0.0138211	0.0107744	0.00514057	0.00411353	0.00477298	0.00393211	0.00524594	0.00348173	0.00247604	0.00264793	0.00387451	0.00300031	0.00265438	0.00221629	0.00139469	0.000982629	0.00108318	0.000582044		1
200			0.252022	0.204752	0.107129	0.0557479	0.103018	0.0613998	0.047527	0.0280024	0.0259472	0.014981	0.0244507	0.0114497	0.00877503	0.00496953	0.00701782	0.00553574	0.0044678	0.00463864	0.00404828	0.00339138	0.00318328	0.00240412	0.00279176	0.00406472	0.00204821	0.00199025	0.00162866	0.00138155	0.00123737		1
202			0.26823	0.182013	0.140821	0.104418	0.0464613	0.0485369	0.037201	0.0351254	0.019319	0.0236298	0.0197979	0.00895474	0.00746622	0.00853946	0.00441446	0.00522315	0.00566956	0.00532708	0.00242972	0.00362781	0.00478104	0.00186947	0.00385693	0.00280253	0.00234095	0.00249789	0.00201396	0.00161321	0.00101777		1
204			0.207792	0.111109	0.169153	0.111452	0.0693784	0.0656004	0.0384672	0.0518621	0.0518621	0.032285	0.0144496	0.0150361	0.00708261	0.0056066	0.00889641	0.00352731	0.00388159	0.00630176	0.00523361	0.00240626	0.00235835	0.0024346	0.00240249	0.00253523	0.00151192	0.00246517	0.00172948	0.0013927	0.00178787		1
206			0.220237	0.167999	0.12286	0.0880949	0.0571525	0.064251	0.0657071	0.0253	0.0353108	0.0298503	0.0232978	0.0133194	0.0209316	0.0103863	0.00759127	0.00339129	0.00811255	0.00573199	0.00390967	0.0030198	0.00371855	0.00436343	0.00240878	0.00242807	0.00258369	0.00238748	0.00208388	0.00167431	0.00189768		1
208			0.155947	0.212407	0.151771	0.104025	0.100394	0.0559157	0.0651745	0.0270501	0.0212407	0.0174366	0.0225115	0.0115306	0.00486321	0.00577765	0.00540276	0.00371204	0.00477371	0.00363361	0.00481511	0.00401522	0.0021464	0.0036396	0.0021257	0.00211282	0.00139482	0.0022822	0.00142928	0.00127056	0.00120132		1
210			0.194676	0.196414	0.109158	0.0709177	0.0500595	0.0677889	0.0398043	0.0382399	0.0803038	0.0365017	0.0212058	0.0157357	0.010561	0.00820246	0.00826469	0.0108561	0.00803351	0.00384589	0.00450484	0.00444209	0.00330706	0.00654181	0.00206913	0.00189687	0.00173957	0.00228188	0.00124848	0.000940198	0.000459505		1
212			0.267959	0.160497	0.160497	0.0725723	0.0468929	0.0523358	0.0621052	0.0314015	0.0240047	0.0223299	0.017864	0.0133843	0.0133994	0.00782414	0.00836173	0.00662209	0.00795337	0.00307888	0.00233711	0.00328236	0.00318006	0.00259628	0.0012809	0.00147196	0.00203384	0.00166888	0.00139883	0.000942701	0.000724481		1
214			0.231053	0.123702	0.134722	0.100952	0.0860228	0.0899329	0.0314587	0.0332361	0.0295037	0.0177733	0.0216834	0.0216834	0.0131322	0.00727461	0.00753481	0.00870376	0.00565777	0.00779075	0.00662286	0.00311317	0.00242908	0.00325749	0.00238678	0.00146793	0.00144595	0.00185429	0.00250923	0.00149685	0.00159937		1
216			0.139187	0.176163	0.155931	0.0901747	0.11564	0.06157	0.0502327	0.0422095	0.0404653	0.0251164	0.0190117	0.00770462	0.0123648	0.0120293	0.00751171	0.00535223	0.00774648	0.00740183	0.00266687	0.00390891	0.00267664	0.00259047	0.00222385	0.00204646	0.00138902	0.00217187	0.00154923	0.00193518	0.0010296		1
218			0.246792	0.18552	0.153394	0.0899941	0.0895686	0.0736122	0.0194375	0.0280833	0.0221262	0.0152207	0.0162998	0.00819883	0.00793395	0.00538114	0.00386804	0.00329936	0.00387698	0.00298534	0.00366806	0.00317235	0.00277365	0.00344467	0.00196962	0.00247686	0.00174982	0.00181369	0.00109159	0.00131611	0.000931237		1
220			0.200037	0.171359	0.107631	0.144629	0.0502749	0.0607193	0.0651449	0.0405386	0.0375291	0.0244293	0.0240753	0.0171037	0.0100732	0.00419211	0.00409298	0.00355093	0.00371574	0.0038285	0.00612893	0.00314059	0.00468778	0.00209048	0.00237867	0.00183964	0.0019062	0.00125705	0.00148683	0.000809461	0.00134926		1
222			0.192461	0.121127	0.162797	0.0690388	0.0798095	0.0803392	0.0617994	0.0598571	0.03037	0.017657	0.0206587	0.027898	0.00751781	0.0098081	0.0111357	0.00879953	0.00654297	0.00488145	0.00547137	0.00281805	0.0035261	0.00201625	0.00287032	0.0024808	0.00254172	0.00192355	0.00174514	0.000996983	0.00111126		1
224			0.285215	0.150619	0.132459	0.069648	0.043797	0.0659092	0.0287351	0.0286283	0.0323671	0.0133528	0.012605	0.0178393	0.0173052	0.0130323	0.0139937	0.00734765	0.00753629	0.00975146	0.0111095	0.00303823	0.00705292	0.0058766	0.00379336	0.00336329	0.00420387	0.00396395	0.00243031	0.00291581	0.0021107		1
226			0.135309	0.0826302	0.19204	0.0960201	0.0806922	0.0829826	0.0593739	0.0579645	0.0433412	0.0308322	0.0200849	0.0133114	0.0236086	0.0152487	0.0101385	0.00745398	0.00825439	0.00532234	0.00478903	0.00415935	0.00584278	0.00319826	0.0034007	0.00288624	0.00284114	0.00241566	0.0028762	0.00171645	0.00126511		1
228			0.125515	0.134432	0.180042	0.10271	0.0500689	0.0953367	0.0649867	0.0624146	0.0426957	0.0258918	0.0174898	0.0164864	0.0127573	0.013533	0.00671729	0.00523134	0.0058524	0.00479753	0.00226579	0.00680903	0.00343692	0.00563858	0.00316686	0.00284553	0.0023102	0.00188616	0.00148518	0.00196246	0.00123504		1
230			0.209656	0.111154	0.131577	0.12742	0.0885617	0.0928995	0.0520526	0.0354247	0.0332558	0.0144558	0.0133266	0.016926	0.0175356	0.00938646	0.00938971	0.00461949	0.00542522	0.00426615	0.00169189	0.00225272	0.00324262	0.00140817	0.00325961	0.00171853	0.00206963	0.00174116	0.00286633	0.00150307	0.00091271		1
232			0.214248	0.189763	0.128702	0.0984012	0.0748339	0.0517257	0.0439209	0.0365752	0.0289235	0.0185172	0.0206597	0.00984762	0.0117065	0.0130691	0.0117852	0.00942723	0.00524771	0.00463358	0.00346088	0.00386887	0.00212687	0.0037824	0.00375394	0.00281859	0.00225741	0.0014931	0.00120305	0.00132757	0.00191997		1
234			0.246257	0.205988	0.122509	0.114455	0.0679916	0.0308208	0.0312854	0.0399586	0.0132229	0.0261745	0.0176561	0.0176561	0.014056	0.00601316	0.00552498	0.00806406	0.0033525	0.00659333	0.00314914	0.00296159	0.00316541	0.00313629	0.00217713	0.00234796	0.00142138	0.00145259	0.00066717	0.00122805	0.000713943		1
236			0.197131	0.144365	0.157112	0.0979728	0.0990103	0.0443175	0.063586	0.0364619	0.028458	0.0173416	0.03246	0.0171934	0.00658567	0.00906107	0.0068409	0.00570287	0.0047316	0.00534789	0.00588222	0.00305983	0.00167458	0.00373127	0.002642	0.00165976	0.00167028	0.0020475	0.00119171	0.00141195	0.00134873		1
238			0.152392	0.0727372	0.126302	0.126895	0.0707607	0.114443	0.12393	0.0672029	0.0252999	0.0150351	0.0130688	0.0182448	0.0108208	0.0119793	0.00985866	0.00687821	0.00668214	0.00589626	0.00205522	0.00259245	0.00199	0.00368232	0.00230447	0.00225347	0.00140359	0.00126899	0.00190156	0.00133338	0.000788211		1
240			0.113222	0.132799	0.145851	0.0567741	0.077004	0.093971	0.137694	0.0561216	0.0427437	0.027218	0.0216848	0.0122427	0.0121777	0.00759762	0.00799863	0.00669021	0.00612345	0.00613389	0.00490313	0.00205725	0.00487344	0.00438596	0.00352424	0.00338328	0.00278438	0.00213366	0.00302029	0.00326875	0.00161872		1
242			0.220853	0.152714	0.108783	0.101909	0.0839779	0.083679	0.0717249	0.0361613	0.034667	0.0162795	0.00989504	0.0111081	0.00897039	0.00879646	0.00907708	0.00516778	0.00600696	0.00274488	0.00418096	0.00385252	0.00196111	0.00270669	0.0029738	0.00230276	0.00219914	0.00292213	0.00149397	0.0016616	0.00123014		1
244			0.147699	0.164231	0.188939	0.0946511	0.0759389	0.0984662	0.0439646	0.0346993	0.0328826	0.0180189	0.01446	0.0120312	0.0111514	0.00860144	0.00740222	0.00643754	0.00793888	0.00374044	0.0032839	0.00334331	0.00284171	0.00377932	0.0039034	0.00199694	0.00165959	0.00227272	0.00268656	0.00178829	0.00118997		1
246			0.175183	0.18879	0.113274	0.103579	0.10562	0.0496636	0.0466021	0.0511943	0.0323154	0.029424	0.0132804	0.00861493	0.00997133	0.0102528	0.0105222	0.0102031	0.00765245	0.00735021	0.00344669	0.00244746	0.00586694	0.00288185	0.00148428	0.00199675	0.00232517	0.00180167	0.00189759	0.00131605	0.00104256		1
248			0.315723	0.165074	0.0701963	0.0604201	0.0600996	0.0766069	0.0400664	0.0551313	0.0325339	0.0233988	0.0159451	0.0152118	0.00905148	0.0120505	0.00480172	0.00600803	0.00721323	0.00687972	0.0025846	0.00288654	0.00426034	0.0018211	0.00154494	0.00206759	0.00170507	0.00186453	0.00129357	0.00163038	0.00192976		1
250			0.201671	0.126319	0.149603	0.0716847	0.0759015	0.0423508	0.0504177	0.0462009	0.035934	0.0432675	0.0363007	0.0333673	0.0166697	0.011353	0.00737528	0.00462541	0.00654439	0.00660746	0.00676458	0.00632586	0.00380204	0.00335452	0.00196794	0.00297592	0.00199837	0.00210104	0.00186417	0.00158634	0.0010661		1
252			0.228939	0.176107	0.131024	0.097035	0.0449073	0.0482533	0.0447312	0.0875252	0.0422657	0.0125091	0.0119024	0.0086097	0.0104713	0.00645961	0.00454832	0.00689389	0.00665949	0.00662321	0.00419469	0.00249561	0.00270307	0.0033249	0.00189421	0.00154636	0.0017607	0.00207701	0.00146643	0.00187818	0.00119425		1
254			0.156352	0.116258	0.142265	0.120902	0.0786404	0.0582063	0.0561939	0.0400942	0.0476796	0.0507757	0.0348309	0.0139653	0.0123757	0.01579	0.00731929	0.00603426	0.00567976	0.00592002	0.00531489	0.0036718	0.00506379	0.00345523	0.00275938	0.00315645	0.00140969	0.00231602	0.00127035	0.000964506	0.00133579		1
256			0.270935	0.0952379	0.131363	0.123358	0.0855909	0.0720442	0.0574711	0.0467979	0.0289408	0.0122736	0.0172206	0.00935999	0.00428406	0.00570421	0.0028245	0.00511965	0.00569498	0.00400512	0.00286494	0.00324158	0.00220073	0.00225554	0.00279905	0.00152561	0.00207224	0.00187855	0.00116016	0.000893409	0.000883064		1
258			0.174562	0.218929	0.124189	0.114695	0.0618037	0.0354548	0.0598663	0.0337111	0.024799	0.0278989	0.0244115	0.0156179	0.0080804	0.0128079	0.00710142	0.00975007	0.00526029	0.0053312	0.00639794	0.00548309	0.00394168	0.00271355	0.00402209	0.00175149	0.00273041	0.00275714	0.00220168	0.00198198	0.00175034		1
260			0.209157	0.161621	0.136269	0.101568	0.0708281	0.0771662	0.0415145	0.0293137	0.0324827	0.0244016	0.019965	0.0161621	0.0104086	0.0149793	0.00735741	0.00436694	0.00638245	0.00882484	0.00512688	0.00298571	0.00339912	0.00256059	0.00216525	0.00220138	0.00219646	0.00208682	0.00207572	0.00126458	0.00116928		1
262			0.204689	0.15951	0.1348	0.102898	0.0750525	0.0665699	0.0446258	0.0396469	0.026001	0.0285827	0.0287671	0.0156229	0.0105555	0.0079327	0.00811895	0.00636342	0.00429699	0.00590296	0.00387138	0.00527138	0.00361377	0.00356269	0.0019451	0.00257428	0.00196686	0.00191559	0.00182066	0.00238435	0.00113907		1
264			0.16609	0.108613	0.127631	0.0860032	0.110093	0.0648722	0.0568424	0.0636044	0.0338096	0.0268364	0.0365567	0.0226102	0.0176127	0.0176881	0.00900731	0.00843719	0.00644179	0.00650434	0.00508074	0.00421965	0.00273309	0.00388198	0.0023821	0.00351303	0.00274978	0.0019979	0.00121962	0.00116073	0.00180765		1
266			0.115966	0.0875113	0.0748946	0.132609	0.0649624	0.0955645	0.091001	0.0901957	0.0633517	0.0314074	0.0251275	0.0222606	0.0190326	0.0138813	0.0105328	0.00751013	0.0103395	0.00499324	0.00479272	0.00517176	0.00417289	0.00351629	0.0047546	0.00302907	0.0037458	0.00254644	0.00325322	0.00184681	0.00202921		1
268			0.0667641	0.0536558	0.0552208	0.0545323	0.111829	0.124629	0.0895982	0.148208	0.0687144	0.0482564	0.0284754	0.0182134	0.01603	0.0108784	0.00921379	0.00608554	0.0129432	0.0136856	0.00864387	0.00884462	0.00442831	0.00384881	0.00514927	0.0069314	0.00641873	0.00494912	0.00478576	0.00535238	0.00371455		1
270			0.0618375	0.0547575	0.0720341	0.0405938	0.0656025	0.201953	0.158218	0.0855405	0.0662457	0.0320353	0.0213607	0.00872964	0.0149214	0.0116586	0.00920558	0.00956703	0.00899205	0.00923838	0.0103125	0.0110283	0.00856885	0.0044995	0.00706578	0.00678021	0.0037879	0.00490224	0.0051853	0.00339274	0.00198576		1
272			0.0736696	0.0773531	0.045763	0.0644609	0.0454775	0.0798088	0.162073	0.10191	0.13015	0.0420445	0.0293414	0.0146467	0.0089306	0.0121555	0.0154725	0.0128793	0.0149021	0.0115453	0.00593022	0.00791089	0.00704834	0.00619623	0.00606442	0.00460245	0.00368698	0.00528002	0.00219904	0.00515233	0.00334589		1
274			0.0869983	0.101757	0.105641	0.111078	0.0994266	0.0584139	0.132828	0.0479795	0.0624811	0.0439333	0.016981	0.0180086	0.011424	0.00890878	0.00892276	0.00877051	0.0118116	0.0103062	0.00603325	0.008052	0.00847379	0.00752908	0.00531272	0.00278892	0.00341608	0.00393092	0.00294388	0.00291537	0.00293448		1
276			0.0950602	0.139767	0.15012	0.0847071	0.104001	0.128002	0.0955308	0.052236	0.0152732	0.0334099	0.0202097	0.0138397	0.0106609	0.0103992	0.00383568	0.00455663	0.00508666	0.00484713	0.0029904	0.00399403	0.00229015	0.00358066	0.00173174	0.00361836	0.00285138	0.00167748	0.00169998	0.00231914	0.00170431		1
278			0.187859	0.197802	0.129264	0.0724445	0.076706	0.0969478	0.0461656	0.0259398	0.0311813	0.0205082	0.011518	0.00950906	0.0123525	0.0122918	0.00551821	0.00602746	0.00730198	0.00769936	0.00796641	0.00727144	0.00379979	0.00605374	0.00411478	0.00306483	0.00233992	0.00325823	0.00193676	0.00196502	0.00119303		1
280			0.0840406	0.033428	0.0833683	0.0779897	0.0753004	0.190268	0.0968148	0.0726111	0.0515169	0.0328303	0.0369933	0.0255645	0.0184231	0.0123345	0.0121012	0.0111404	0.00921153	0.00943272	0.00816001	0.0115351	0.00666207	0.0069821	0.00488827	0.0060161	0.00554258	0.00452058	0.00417971	0.00434268	0.00380146		1
282			0.130985	0.0779251	0.0758785	0.062702	0.0795266	0.0826453	0.193359	0.0675563	0.040812	0.0255156	0.0238541	0.0166125	0.0108102	0.0132864	0.00760103	0.0073134	0.00826765	0.00671469	0.0067327	0.00706547	0.00925471	0.00782869	0.00571843	0.00561442	0.00552452	0.00445863	0.00643682	0.00477401	0.00522669		1
284			0.0672424	0.0966256	0.109622	0.0537883	0.206813	0.103971	0.104537	0.0535204	0.0362329	0.024704	0.018377	0.0225059	0.0156664	0.0130134	0.0141672	0.0054151	0.00563152	0.00442003	0.00351452	0.00292595	0.00708136	0.00522779	0.00471725	0.00443133	0.00388034	0.00212729	0.00442252	0.00298087	0.00243785		1
286			0.0856714	0.168875	0.0853189	0.147722	0.0969533	0.0976584	0.0786203	0.0620501	0.031746	0.00979193	0.017667	0.0191643	0.0147644	0.00938437	0.00800129	0.0112691	0.00552493	0.00321028	0.00438017	0.00504368	0.00706948	0.00266399	0.00473766	0.00683468	0.0056797	0.00408367	0.00295729	0.00183104	0.00132625		1
288			0.246802	0.137176	0.179457	0.0853283	0.0478298	0.0420902	0.0531867	0.0378812	0.0340548	0.0233409	0.0112478	0.0113607	0.0127943	0.0123778	0.0123412	0.00697798	0.00826288	0.00560221	0.00579659	0.003253	0.00243415	0.00418396	0.00327844	0.00367926	0.00253785	0.00206701	0.0015824	0.00200139	0.00107452		1
290			0.236624	0.183141	0.151375	0.0940013	0.0542939	0.0611009	0.0623974	0.0314418	0.025121	0.0184761	0.0151136	0.00659889	0.00683584	0.0105904	0.00656923	0.00326768	0.00539049	0.00341241	0.00298892	0.00312554	0.00343478	0.00195458	0.00127856	0.00383931	0.00279605	0.00179705	0.00068198	0.00116834	0.00118468		1
292			0.165631	0.23361	0.121014	0.0803954	0.085236	0.0580867	0.0484056	0.0580867	0.0275702	0.0199204	0.0216773	0.0116064	0.0128107	0.00950286	0.00726842	0.00457475	0.0044529	0.00313816	0.00417951	0.0050748	0.00277006	0.00287172	0.00191	0.00191097	0.00266357	0.00133166	0.00181967	0.00133141	0.001149		1
294			0.159187	0.152829	0.135223	0.127887	0.0843616	0.069201	0.0868069	0.0288541	0.0256753	0.0266534	0.0193587	0.0125278	0.00669684	0.00640879	0.00599603	0.00798525	0.00493356	0.00466605	0.00564489	0.00720766	0.00321479	0.00264578	0.00346078	0.00277635	0.00258098	0.00159033	0.00119302	0.00186266	0.00257144		1
296			0.146595	0.111544	0.179	0.148579	0.0634876	0.0498201	0.0493792	0.0403411	0.0403411	0.0275554	0.0224852	0.0123556	0.0205204	0.0164453	0.00945767	0.0117375	0.00972308	0.00708019	0.00461255	0.00575885	0.00244383	0.00550402	0.00288869	0.00187108	0.00235521	0.00238233	0.00159687	0.00212785	0.00201218		1
298			0.149288	0.211628	0.154046	0.154046	0.0536453	0.0502002	0.0415054	0.0352714	0.0214909	0.021655	0.0190301	0.0175537	0.00867824	0.0128355	0.00862148	0.00548577	0.00482611	0.00283451	0.0019058	0.00350762	0.00342871	0.00279169	0.00252346	0.00304154	0.00323332	0.0016735	0.00130722	0.00157865	0.00236679		1
300			0.220866	0.178796	0.15373	0.0713433	0.0704668	0.0461014	0.0595988	0.0557424	0.0273453	0.0184055	0.0151891	0.020509	0.00757501	0.00590589	0.00660547	0.00401012	0.00632431	0.00312876	0.0052489	0.0030313	0.00452004	0.00247668	0.00209963	0.00241761	0.0025468	0.00135901	0.0016274	0.0017792	0.00125003		1
302			0.264624	0.220756	0.0884439	0.0643872	0.0631136	0.0598589	0.0550475	0.0423116	0.0285851	0.0203775	0.0152831	0.0116395	0.00541914	0.00603358	0.00836298	0.00902241	0.00510456	0.00641594	0.00604518	0.00403955	0.00196501	0.00127712	0.00169105	0.00225341	0.00191803	0.00124815	0.00127723	0.00139143	0.00210695		1
304			0.143068	0.11468	0.147123	0.138562	0.0842637	0.110624	0.0515946	0.0542982	0.0401041	0.0202104	0.0124201	0.018953	0.00996902	0.0081943	0.00618189	0.00590229	0.00266197	0.0041546	0.00414942	0.00364429	0.00532956	0.00241819	0.00246347	0.00171979	0.00191788	0.00176595	0.00148741	0.00124255	0.000895921		1
306			0.241635	0.215613	0.122491	0.0923791	0.054275	0.0412639	0.0247212	0.0381041	0.0178026	0.0302974	0.0200743	0.0217472	0.0189591	0.00727044	0.00773531	0.00633364	0.00584182	0.0030987	0.0044197	0.00343643	0.00422788	0.00341766	0.00170253	0.00300297	0.00197732	0.00229386	0.00183247	0.00191301	0.00213308		1
308			0.201886	0.16329	0.19001	0.089364	0.0653159	0.0617532	0.0273139	0.0301344	0.0334002	0.0329548	0.0224152	0.00710592	0.01176	0.00852818	0.00674209	0.00661546	0.00870884	0.00391762	0.0052318	0.00604231	0.00321636	0.00313353	0.00198902	0.00271684	0.00171989	0.00112565	0.00154368	0.00114947	0.000916516		1
310			0.219749	0.250846	0.116094	0.0901801	0.0532788	0.0466449	0.0339989	0.0395963	0.0261211	0.015376	0.0183291	0.0151283	0.00871637	0.00554535	0.00732345	0.00683689	0.0034654	0.00526195	0.00315299	0.00457866	0.00648239	0.00484837	0.00219936	0.00215624	0.00392397	0.00328794	0.00294091	0.00170836	0.00222921		1
312			0.183994	0.165717	0.24167	0.060316	0.0485371	0.0444754	0.060316	0.0322904	0.0272133	0.0213238	0.0199863	0.0143201	0.0082247	0.0109054	0.00828116	0.0128	0.00493779	0.00436976	0.00415307	0.0055903	0.00378772	0.00310658	0.0034634	0.00250707	0.00173937	0.00167721	0.00200298	0.00151265	0.000781529		1
314			0.140474	0.241304	0.201662	0.06791	0.0694612	0.0398152	0.0441242	0.0494674	0.0394705	0.0229239	0.0137976	0.0121914	0.0065297	0.00592282	0.00898342	0.00607794	0.00551674	0.00323865	0.00215709	0.00347341	0.0027052	0.00174032	0.00159228	0.00225206	0.00154705	0.00181271	0.00144291	0.00127433	0.0011322		1
316			0.26047	0.172137	0.144391	0.117023	0.06021	0.0660612	0.0407692	0.0201958	0.0196296	0.0166157	0.0120714	0.00549232	0.00681317	0.00888843	0.00700248	0.00827727	0.00304485	0.00423924	0.00396291	0.00356957	0.0036294	0.00325078	0.00189067	0.00197976	0.0017158	0.00235178	0.00169662	0.00113021	0.00149211		1
318			0.28539	0.097848	0.132017	0.102702	0.0512537	0.0753275	0.0498947	0.0429056	0.0155367	0.0335867	0.017573	0.0178509	0.0118668	0.00843532	0.0071431	0.00578488	0.00890631	0.00722445	0.00474233	0.00523118	0.00399138	0.00286652	0.00299368	0.00160552	0.00291059	0.00150851	0.000984732	0.000857238	0.00106171		1
320			0.224686	0.171023	0.196546	0.073732	0.102309	0.0508271	0.0364297	0.0179989	0.0305399	0.00836356	0.0131784	0.00815916	0.00934978	0.00682435	0.00325162	0.00798705	0.00467369	0.00863362	0.00333648	0.00262119	0.00353913	0.00302345	0.00150769	0.00230685	0.00294077	0.00185776	0.00179601	0.00113521	0.00142272		1
322			0.283921	0.164782	0.139624	0.105841	0.0569638	0.0364784	0.0366581	0.0409708	0.0298296	0.0197666	0.0192275	0.00786496	0.00834061	0.00985797	0.00466007	0.00550105	0.00245358	0.00446456	0.00310462	0.00295763	0.00209706	0.00276319	0.00276751	0.00109191	0.00284693	0.00126287	0.00193066	0.000948025	0.00102427		1
324			0.243892	0.084841	0.0954722	0.17135	0.107354	0.0485699	0.0514883	0.0404402	0.0450262	0.0181249	0.0147584	0.0157619	0.0110072	0.007392	0.00866462	0.00602871	0.0053677	0.00264779	0.00189268	0.00294505	0.00280726	0.00428728	0.00132298	0.00198774	0.00173922	0.0010858	0.00147642	0.00110008	0.00116926		1
326			0.186891	0.131945	0.0962488	0.122974	0.124096	0.0654118	0.0512081	0.032519	0.0276598	0.0267254	0.0328928	0.0176647	0.00693645	0.00848428	0.00928044	0.00801126	0.00916569	0.00609956	0.00495616	0.00437867	0.00561588	0.00444277	0.00210439	0.00272468	0.00172007	0.00313846	0.00323938	0.00166254	0.00180329		1
328			0.270334	0.217535	0.131577	0.0642044	0.0578684	0.0483645	0.034003	0.027667	0.0289342	0.0178216	0.0164515	0.0112389	0.0135913	0.0143332	0.0068817	0.00537817	0.00381594	0.0036945	0.00509348	0.00375807	0.00312574	0.00291306	0.0018709	0.00293862	0.00178894	0.00122721	0.00119484	0.000932189	0.00146274		1
330			0.190156	0.131813	0.192533	0.0985356	0.0866508	0.0585595	0.0421369	0.0352221	0.0200784	0.0375991	0.0186909	0.0139322	0.0124552	0.0111343	0.0103577	0.00336987	0.00706236	0.00434507	0.00305331	0.00287006	0.00379967	0.00351076	0.00209732	0.00178447	0.00241996	0.00116453	0.00174741	0.00115109	0.00176886		1
332			0.185452	0.162047	0.163634	0.0743791	0.116626	0.0575198	0.0749741	0.0234046	0.0173385	0.0283632	0.0178772	0.0114119	0.00782091	0.0102332	0.00475094	0.00632936	0.00545506	0.00568573	0.00384748	0.00327764	0.00384451	0.00321655	0.00240473	0.0017585	0.00198999	0.00239758	0.00122839	0.00119375	0.00153794		1
334			0.1568	0.246067	0.112257	0.0662763	0.0695093	0.0743588	0.0556793	0.0481357	0.0344852	0.0229902	0.0220921	0.0109428	0.011142	0.00699422	0.0125041	0.0111179	0.0069371	0.00403459	0.00344781	0.00507544	0.00283605	0.00386325	0.00270188	0.00164593	0.00218227	0.00144596	0.00208582	0.00138128	0.00101133		1
336			0.105922	0.169234	0.0958112	0.129754	0.0459798	0.125421	0.0782378	0.0440539	0.0375542	0.0284063	0.0279249	0.014356	0.0226591	0.0146074	0.0115154	0.00568777	0.00347352	0.0042104	0.0036117	0.00374627	0.00717645	0.00497617	0.00203093	0.00347737	0.00257463	0.00237049	0.00185416	0.00215602	0.00121601		1
338			0.096582	0.0961062	0.0842119	0.11704	0.145111	0.158433	0.0732691	0.0585201	0.0232891	0.0188363	0.0226482	0.0168595	0.012175	0.00903066	0.00679975	0.00928472	0.00485907	0.0047663	0.00637965	0.00746203	0.0034995	0.00555846	0.00390229	0.00326081	0.00375409	0.00288224	0.00210663	0.00162581	0.00174666		1
340			0.188176	0.220712	0.167056	0.0844795	0.0806741	0.0323457	0.0496602	0.0357706	0.0306333	0.0216907	0.016033	0.0116757	0.00764615	0.00725781	0.00550905	0.00613485	0.00779038	0.00493025	0.00308521	0.00290883	0.00299483	0.00206499	0.0015467	0.00276423	0.00216012	0.00135738	0.000965882	0.00103472	0.000941413		1
342			0.229791	0.145056	0.13767	0.0964302	0.0808373	0.0611409	0.0586788	0.0305704	0.022774	0.0313911	0.014348	0.0121063	0.0126287	0.0106839	0.00984019	0.00468343	0.00530756	0.0069518	0.0027854	0.00285885	0.00428048	0.00350432	0.00366455	0.00236541	0.00330304	0.00156668	0.00173423	0.0013341	0.00171389		1
344			0.242322	0.162117	0.134813	0.114505	0.0344711	0.0643347	0.0716726	0.0266212	0.0157041	0.0230376	0.015554	0.00803842	0.0162925	0.0163146	0.0104234	0.00516708	0.00513841	0.00477032	0.00389012	0.00345257	0.00276895	0.00284131	0.00274881	0.00337185	0.00233311	0.00243209	0.00148675	0.00158198	0.00179591		1
346			0.120111	0.102184	0.108558	0.120908	0.0615494	0.0926228	0.0995944	0.0426264	0.0513907	0.0454151	0.0338621	0.0166436	0.0137514	0.0170229	0.00909078	0.0104869	0.00761559	0.00851074	0.00547012	0.00526675	0.0036087	0.00396286	0.00334876	0.00420448	0.00353839	0.0026759	0.00249922	0.00236696	0.00111462		1
348			0.122473	0.155132	0.209091	0.122118	0.052539	0.0962032	0.051119	0.0330555	0.0307641	0.0230394	0.0142391	0.0116154	0.0107229	0.0102593	0.0116711	0.00490459	0.00426382	0.00585135	0.00350346	0.00215332	0.00463586	0.00358259	0.00244587	0.00355455	0.00325543	0.00149701	0.00237941	0.00219173	0.00173961		1
350			0.205678	0.168371	0.107502	0.0748589	0.0790314	0.0942486	0.0350978	0.0449154	0.0427064	0.0321525	0.0200659	0.0195355	0.0103919	0.00794585	0.00932939	0.00511078	0.00635516	0.00660133	0.0039312	0.00357629	0.00363814	0.00564289	0.0030162	0.0016954	0.00179023	0.0017705	0.00188686	0.00128139	0.00187258		1
352			0.187154	0.136502	0.187154	0.118302	0.0662765	0.0508235	0.0501367	0.0413799	0.0396629	0.0221494	0.0195739	0.00968153	0.01209	0.00965646	0.00788657	0.00797362	0.00402621	0.00305988	0.00368882	0.00312238	0.00222971	0.00278688	0.00312478	0.00236432	0.00169143	0.00216841	0.00214626	0.00136344	0.00182449		1
354			0.112713	0.220817	0.152652	0.100424	0.0754618	0.0624048	0.0506919	0.0533801	0.0316824	0.0270741	0.0180427	0.0157091	0.0132753	0.0122951	0.0119347	0.00649086	0.010075	0.00331033	0.00321298	0.00195202	0.00336064	0.00211984	0.00191346	0.00159848	0.00140697	0.00135109	0.00178001	0.00162878	0.00124274		1
356			0.0961897	0.113573	0.0950308	0.103529	0.0525374	0.0954171	0.147182	0.0560141	0.0409482	0.0368295	0.0338835	0.02262	0.0115717	0.0104132	0.0126538	0.00488366	0.0070852	0.00568755	0.0106338	0.00925121	0.0040334	0.00610206	0.00495474	0.00192974	0.00391287	0.00512973	0.0021572	0.00355404	0.00229105		1
358			0.0946854	0.0791401	0.091859	0.0548441	0.0654559	0.124363	0.186544	0.0688349	0.0416051	0.025139	0.0246656	0.0203856	0.0150239	0.00789917	0.00822279	0.00855419	0.0144805	0.0126285	0.0124695	0.00717277	0.00569674	0.00400011	0.0037641	0.0046162	0.00267896	0.00531044	0.00384352	0.00322227	0.00289441		1
360	ZT1		0.0644803	0.0432606	0.0986018	0.0410755	0.0604256	0.12043	0.181397	0.127204	0.0692794	0.0213258	0.0122341	0.0291221	0.0113625	0.0131615	0.00984663	0.00726793	0.0120166	0.0123516	0.010238	0.0088576	0.00482215	0.00521942	0.00686848	0.0055929	0.00776771	0.00254626	0.00517953	0.00419329	0.00387196		1
362			0.0752776	0.136934	0.101804	0.0684209	0.0708011	0.202891	0.091767	0.0367111	0.0368545	0.017483	0.0125965	0.023283	0.0144547	0.0128588	0.0105919	0.00875944	0.012081	0.00754712	0.00851425	0.00544788	0.00987642	0.00450777	0.00471962	0.00510174	0.00521538	0.00316266	0.00269924	0.00404743	0.0055914		1
364			0.100006	0.10688	0.11719	0.116502	0.103787	0.102756	0.0591103	0.0793865	0.0721695	0.019638	0.0254831	0.0152151	0.0141758	0.0080469	0.012507	0.0100309	0.00490237	0.00503949	0.00351019	0.00269529	0.00229159	0.00348338	0.00200298	0.00261092	0.00297428	0.00158319	0.00203456	0.0023153	0.00167354		1
366			0.069603	0.0564779	0.063637	0.0707962	0.0898873	0.0700007	0.279605	0.0831259	0.0552847	0.0285587	0.0249584	0.0127847	0.0129127	0.010304	0.0110092	0.00691894	0.00823026	0.00417181	0.00516494	0.00609762	0.00563585	0.0047513	0.00328383	0.00330221	0.00167926	0.00288892	0.00338454	0.00281836	0.00272649		1
368			0.0683195	0.0556541	0.0520783	0.0253368	0.0437836	0.0780794	0.240338	0.154329	0.0719794	0.0455624	0.0269911	0.00972942	0.010922	0.0080129	0.0171823	0.0118638	0.014954	0.0102497	0.00834961	0.00882724	0.00710766	0.00684232	0.00314642	0.0050449	0.0033809	0.00340084	0.00375684	0.00167938	0.00309835		1
370			0.057661	0.0425037	0.0581852	0.0501091	0.0994967	0.0994967	0.142554	0.186775	0.0779682	0.021038	0.0174608	0.0186268	0.0249498	0.0105397	0.0108812	0.0118721	0.0111326	0.00911355	0.00382015	0.00713874	0.00308667	0.00234638	0.00707125	0.00636837	0.00366037	0.00619149	0.0049188	0.00257807	0.00245617		1
372			0.0667474	0.0480839	0.0547059	0.037926	0.0497879	0.145274	0.228848	0.150883	0.0506786	0.0266759	0.0201448	0.00687498	0.0170234	0.00722386	0.0124677	0.00673644	0.0121194	0.00548114	0.00520265	0.00822058	0.00573747	0.00620414	0.00282599	0.00471405	0.00322373	0.00383635	0.0043945	0.00436287	0.00359589		1
374			0.114385	0.102671	0.085444	0.096469	0.11783	0.11025	0.0499696	0.0375595	0.0902674	0.0360084	0.0162034	0.0169758	0.0131143	0.0101334	0.00780365	0.00797385	0.00517329	0.017199	0.00890685	0.00776093	0.00606432	0.00717178	0.00964415	0.00612847	0.00405149	0.00486755	0.00464602	0.00239119	0.002937		1
376			0.176668	0.113249	0.0796515	0.132501	0.123063	0.0732341	0.0479419	0.041147	0.0186064	0.0422795	0.042657	0.0175573	0.015797	0.00776772	0.00797572	0.0059448	0.0110557	0.00693799	0.0047353	0.00565715	0.00285839	0.00295484	0.00212541	0.00331664	0.00375117	0.00204244	0.0039101	0.00253209	0.00208204		1
378			0.195275	0.207659	0.156795	0.0610371	0.0685562	0.050422	0.0597102	0.0431241	0.0347204	0.0215576	0.0149826	0.0165017	0.00978629	0.00722627	0.00906203	0.0067404	0.00457381	0.00289219	0.00392097	0.00361955	0.00228159	0.00349239	0.00275684	0.00367439	0.00150105	0.00235192	0.00185436	0.00203192	0.00189374		1
380			0.200106	0.217762	0.147137	0.0998568	0.0845546	0.0539502	0.0443372	0.0390403	0.0286426	0.0122447	0.0124564	0.00624606	0.00582799	0.00620545	0.00631845	0.00412944	0.0036074	0.003186	0.00397662	0.00277402	0.00251113	0.00240775	0.00152079	0.00275205	0.00241383	0.00207149	0.00144349	0.000782729	0.00173714		1
382			0.224854	0.114739	0.144159	0.108645	0.0809056	0.0569491	0.0327825	0.023326	0.0384564	0.033413	0.0306811	0.0237463	0.0143373	0.00870355	0.0119585	0.0117521	0.00855771	0.00384543	0.00377819	0.00343019	0.00320953	0.0036334	0.00390385	0.00338963	0.0020591	0.000990999	0.00111198	0.00145214	0.00122943		1
384			0.263337	0.132847	0.143263	0.110837	0.0742845	0.0571873	0.0475578	0.0282989	0.0206346	0.0227963	0.0176265	0.0102412	0.0124102	0.015944	0.00594453	0.0053646	0.00526595	0.00320819	0.00405342	0.00252587	0.00240265	0.00247477	0.00180761	0.00170131	0.00141538	0.00129196	0.00188816	0.00191239	0.00147781		1
386			0.215838	0.237734	0.165788	0.110734	0.0190813	0.0452008	0.0506749	0.0345653	0.030186	0.0161096	0.0066356	0.0128606	0.00955723	0.00720053	0.00537092	0.00469994	0.00371647	0.00371898	0.00336238	0.00367956	0.00133436	0.00168181	0.00265308	0.00191845	0.00165648	0.00150192	0.0011199	0.000709965	0.000709543		1
388			0.173921	0.207857	0.13843	0.108736	0.0909196	0.0657506	0.0501967	0.0233309	0.0159781	0.0299766	0.0169679	0.0119027	0.00875826	0.00757093	0.00512501	0.00423306	0.00967792	0.00554893	0.0042038	0.00360327	0.00294138	0.00217613	0.00301816	0.0028458	0.00127549	0.00119775	0.00142304	0.00131798	0.00111683		1
390			0.274544	0.162632	0.0879471	0.0684033	0.0681707	0.0539781	0.0556068	0.0653787	0.0214645	0.0251278	0.0180769	0.0196997	0.00932495	0.00689268	0.01025	0.00725052	0.00897549	0.00349555	0.00330197	0.00345553	0.00607231	0.00372007	0.00328918	0.0028983	0.00287457	0.00251417	0.00094036	0.00142523	0.0022893		1
392			0.230487	0.122383	0.152163	0.0728177	0.0728177	0.0907672	0.0467094	0.028352	0.0397744	0.0271282	0.0254964	0.0143072	0.0124019	0.0156915	0.00749451	0.00550518	0.00584847	0.00542706	0.00236362	0.00307507	0.00380386	0.00268263	0.00206562	0.00216617	0.00136726	0.00216169	0.00222288	0.00166889	0.000850907		1
394			0.161393	0.15133	0.168746	0.0928878	0.0880499	0.0683112	0.0567003	0.0414125	0.0361875	0.0272858	0.0218673	0.0193516	0.0089329	0.00914674	0.00464845	0.00622909	0.00293816	0.00476514	0.00400482	0.00440037	0.00384072	0.00434792	0.00256003	0.00291861	0.00222486	0.00134163	0.00148951	0.00134047	0.00134829		1
396			0.158495	0.181969	0.173235	0.112457	0.0806123	0.0573203	0.0327544	0.0265675	0.0205625	0.041307	0.0243839	0.0167594	0.01423	0.00916706	0.00868957	0.00451265	0.00379952	0.00387285	0.00396074	0.00380042	0.00291751	0.00445715	0.0017704	0.00216998	0.00243311	0.00148367	0.00179432	0.00225824	0.00225987		1
398			0.204722	0.312164	0.108314	0.0657723	0.0804368	0.0389117	0.031652	0.0268607	0.019601	0.0172779	0.0217789	0.0143572	0.00681883	0.0078677	0.00789253	0.00472457	0.00433371	0.00309043	0.00377182	0.00261928	0.00382307	0.0019148	0.00190043	0.00170079	0.00130659	0.00162355	0.00155661	0.00180504	0.00140185		1
400			0.242975	0.123187	0.0993988	0.140857	0.0786695	0.0706836	0.0309241	0.0509738	0.0295648	0.0251471	0.0143914	0.0205594	0.0091486	0.00965137	0.00954025	0.00821459	0.00547373	0.00268836	0.00207667	0.0036854	0.00288426	0.00305775	0.00279421	0.00279268	0.00309241	0.00169189	0.00122925	0.00207701	0.00257027		1
402			0.126661	0.0653852	0.152815	0.138804	0.0995724	0.0601544	0.102375	0.0523082	0.0433411	0.0345608	0.0185659	0.0220442	0.0115745	0.0120716	0.00986757	0.00649873	0.00806237	0.00441761	0.006988	0.00350969	0.00433672	0.00234789	0.00287676	0.00285621	0.00268098	0.00143072	0.00147875	0.00128205	0.00113447		1
404			0.189195	0.138606	0.138194	0.0783513	0.0760891	0.136138	0.0621052	0.0207703	0.0347542	0.0188119	0.017765	0.0127229	0.0137409	0.0104405	0.00757334	0.00583172	0.00528532	0.00662839	0.00420691	0.00273448	0.00322556	0.00218006	0.00308716	0.0020383	0.00215065	0.00246323	0.00179673	0.00124788	0.00186657		1
406			0.098357	0.291234	0.128352	0.069408	0.0948692	0.0690592	0.0474346	0.0277998	0.022733	0.0318729	0.0189334	0.0148627	0.0107408	0.00992429	0.0117254	0.00608907	0.00661224	0.00673536	0.00404729	0.00347943	0.00486344	0.00396009	0.00343154	0.00343182	0.00223916	0.00164783	0.00290833	0.00137351	0.00187388		1
408			0.317871	0.179527	0.138943	0.0625745	0.0965607	0.0493799	0.0170221	0.0257895	0.018617	0.0118388	0.0140855	0.0102882	0.0107046	0.00588241	0.00630024	0.00346519	0.00440401	0.00389402	0.00233805	0.00302577	0.00340062	0.00299238	0.00207416	0.00206356	0.00165515	0.00135957	0.00145273	0.00134475	0.00114555		1
410			0.150603	0.186168	0.143649	0.0985477	0.094574	0.0697384	0.0516581	0.042916	0.0284119	0.0292067	0.013028	0.0103292	0.0117608	0.0120153	0.00807257	0.00637977	0.00709126	0.00420596	0.00631202	0.00350202	0.00492957	0.00248773	0.00191489	0.00228607	0.00198725	0.00217659	0.00239852	0.00163852	0.00201089		1
412			0.089231	0.175844	0.112575	0.104066	0.11672	0.0872675	0.064578	0.0580329	0.0423247	0.0209841	0.0237804	0.020704	0.0112451	0.0093422	0.0104372	0.0112287	0.0109285	0.00480124	0.00246356	0.00404768	0.00190383	0.00272951	0.00192765	0.00265337	0.00203604	0.00218954	0.00171825	0.00219958	0.00203955		1
414			0.223467	0.213751	0.106876	0.0869579	0.0833954	0.0547333	0.0516566	0.0346536	0.0286621	0.016841	0.0130234	0.0119851	0.0126764	0.0105776	0.00739887	0.00849694	0.00456229	0.00673608	0.00336917	0.00371733	0.00184085	0.00255821	0.00292272	0.00232066	0.00155096	0.00242737	0.00105758	0.000909771	0.000874696		1
416			0.263092	0.144283	0.181241	0.0849829	0.0787188	0.0415518	0.0440575	0.0375846	0.0210891	0.0187528	0.0151366	0.0117193	0.00778	0.00868036	0.00478138	0.00599703	0.00717155	0.00415205	0.0025261	0.00186956	0.00264407	0.00187804	0.00242692	0.00116525	0.00131842	0.00179876	0.000929445	0.00132582	0.00134611		1
418			0.226023	0.211202	0.145433	0.0835544	0.0570615	0.0652132	0.0426109	0.0307539	0.022417	0.0218612	0.0156241	0.011225	0.00449786	0.0102889	0.00613893	0.00578044	0.00475519	0.00370622	0.00511553	0.00253961	0.00520816	0.00339646	0.00369955	0.00273321	0.00204717	0.00217445	0.00149801	0.00234693	0.00109471		1
420			0.210262	0.219922	0.15545	0.0626744	0.0521163	0.0613265	0.0498699	0.0507685	0.0212828	0.0181821	0.0107045	0.016606	0.00977473	0.00731358	0.00517973	0.00890537	0.00523297	0.00466261	0.00374676	0.00457635	0.0029248	0.00472731	0.0034399	0.00273745	0.00232681	0.00121912	0.00165615	0.00125847	0.00115235		1
422			0.193984	0.157725	0.0781375	0.0899216	0.0679851	0.0614585	0.0696167	0.0692541	0.0533003	0.027194	0.0246559	0.0123836	0.0188545	0.0115047	0.00940188	0.00933372	0.00815603	0.00496255	0.00774395	0.00517901	0.00423864	0.00288075	0.00249677	0.00197193	0.00201508	0.00198045	0.00181103	0.000985584	0.00086642		1
424			0.111781	0.205067	0.0932852	0.100121	0.0997187	0.113189	0.0579012	0.052875	0.0251307	0.0357861	0.0166864	0.0162421	0.00902153	0.00642743	0.00903298	0.00901067	0.0065374	0.00331585	0.00511802	0.00485345	0.00234821	0.00368255	0.00296482	0.00214114	0.00232188	0.00122618	0.00164403	0.0018881	0.000682731		1
426			0.0689084	0.116898	0.126332	0.0643966	0.0713695	0.163658	0.152173	0.0717796	0.0287135	0.0147058	0.0270302	0.00884735	0.00979648	0.00780511	0.00920256	0.00975752	0.00562096	0.00345223	0.0045902	0.00394657	0.00398861	0.00548273	0.00250921	0.00379431	0.00521899	0.00211701	0.00274448	0.00159068	0.00357077		1
428			0.121369	0.0894295	0.0650396	0.0359141	0.142855	0.108593	0.186408	0.0609747	0.0388931	0.018592	0.0189927	0.0116241	0.0125916	0.00882971	0.00921647	0.00551223	0.00518041	0.00598655	0.00613754	0.00922343	0.00601094	0.00657829	0.00704925	0.00404576	0.00285675	0.00381446	0.0021297	0.00405569	0.00209666		1
430			0.0646992	0.0958934	0.0710536	0.0498594	0.108602	0.225292	0.0930051	0.0687429	0.0242691	0.0325743	0.025752	0.0149813	0.00951136	0.01676	0.0165722	0.0118607	0.0070112	0.00867489	0.00751146	0.00647165	0.00679746	0.00419782	0.0055282	0.0059737	0.00397802	0.00380911	0.00543577	0.0025648	0.00261731		1
432			0.0852061	0.0667349	0.10189	0.0460953	0.0887812	0.101294	0.195438	0.102486	0.0420585	0.0208356	0.0149695	0.0145494	0.0136163	0.0125372	0.0113229	0.00896273	0.0110494	0.0101902	0.00971529	0.00703517	0.00262661	0.00387038	0.00551111	0.00457611	0.00373322	0.00254802	0.00510331	0.00491407	0.00235014		1
434			0.119715	0.074464	0.119142	0.0589984	0.0433174	0.10425	0.136326	0.0807648	0.0847744	0.0209691	0.0269394	0.0231491	0.0150635	0.0113907	0.0108574	0.0110253	0.00789089	0.00504608	0.00491709	0.00651904	0.00544126	0.00317635	0.00554041	0.00392746	0.00365487	0.00362107	0.00254169	0.00385214	0.00272458		1
436			0.0864752	0.0871508	0.142549	0.116877	0.0716123	0.127686	0.088502	0.0743146	0.0535403	0.0271667	0.0131071	0.0131334	0.00961293	0.0121241	0.00883601	0.00884276	0.00596375	0.00796653	0.00453475	0.00435707	0.0036856	0.00307764	0.00352765	0.0037056	0.00451988	0.00457927	0.00547124	0.00419202	0.00288928		1
438			0.205002	0.121075	0.0976855	0.0816339	0.130706	0.077965	0.0853029	0.0364257	0.0287104	0.0227974	0.0160998	0.0107385	0.00985798	0.0141254	0.00706271	0.00736448	0.00620188	0.00548507	0.005386	0.00425923	0.0038445	0.0028958	0.00451403	0.00226075	0.00206726	0.00341331	0.00380877	0.00217513	0.00113558		1
440			0.211099	0.135126	0.0823516	0.115988	0.0608938	0.137446	0.0649534	0.0338256	0.032722	0.0187878	0.0146226	0.0162865	0.00828272	0.00582377	0.00669832	0.00693319	0.00548363	0.00606734	0.0039124	0.00603371	0.00536532	0.00334417	0.00292841	0.00266628	0.00285041	0.0033103	0.00195887	0.00208176	0.00215709		1
442			0.0821108	0.128829	0.0969757	0.0785715	0.0983914	0.138739	0.123874	0.0683643	0.0303845	0.0170394	0.0146306	0.0160951	0.010896	0.0109837	0.0073383	0.0081141	0.0088078	0.00555975	0.00291097	0.00649411	0.00627376	0.00660553	0.00628594	0.00386289	0.00640393	0.00301347	0.00461456	0.0046445	0.00318533		1
444			0.174243	0.0732061	0.0768362	0.132497	0.0495031	0.127052	0.137337	0.0566343	0.0263276	0.0225088	0.0170818	0.00999173	0.0059836	0.0128298	0.0109398	0.00799943	0.00560366	0.00429151	0.00534441	0.0037749	0.0085869	0.00408303	0.00454144	0.00398556	0.0035407	0.00364167	0.0046812	0.00268158	0.00427221		1
446			0.0821467	0.0769627	0.149539	0.198588	0.114048	0.112453	0.0386389	0.0482512	0.0361442	0.0157614	0.0228177	0.0138114	0.0153507	0.0135107	0.00588745	0.00670333	0.00506877	0.00449733	0.00277453	0.00421022	0.00474577	0.00337663	0.00342165	0.00417991	0.00474457	0.00541849	0.00219583	0.00261382	0.00213773		1
448			0.180952	0.118056	0.142266	0.0871066	0.0811164	0.1213	0.0496682	0.0424301	0.0416814	0.0324466	0.0147889	0.0144063	0.0093214	0.00918787	0.00811264	0.00558555	0.00815183	0.00692185	0.00220285	0.00346804	0.00396522	0.00264864	0.00319873	0.00186338	0.00196432	0.00200949	0.00173015	0.00198992	0.00145987		1
450			0.0974551	0.256927	0.184057	0.0804004	0.0735343	0.079736	0.039425	0.0209544	0.038982	0.0250282	0.0154282	0.0114111	0.0084766	0.00856962	0.00916808	0.00485282	0.00475248	0.00658597	0.00378569	0.00406742	0.00502979	0.00313074	0.00334382	0.00332632	0.00340495	0.00232873	0.00245875	0.00210693	0.00127243		1
452			0.150736	0.235265	0.184256	0.0547564	0.0789074	0.0549646	0.0547564	0.0422644	0.0233183	0.0245675	0.0128038	0.0148173	0.00659304	0.0108944	0.00873936	0.00604589	0.00468406	0.00513294	0.00334118	0.00394974	0.00310654	0.00336554	0.00187793	0.00151631	0.00301264	0.00170871	0.00152558	0.00158034	0.00151244		1
454			0.215973	0.109843	0.123819	0.14107	0.0648574	0.0272969	0.0659492	0.0517549	0.0362502	0.0342849	0.0156715	0.0175814	0.00930277	0.0201833	0.0141732	0.00643027	0.00719764	0.00635406	0.00625339	0.00332716	0.00636563	0.00293387	0.0018423	0.00285241	0.00197872	0.00184014	0.00224206	0.00129333	0.0010791		1
456			0.235221	0.131842	0.0940884	0.130459	0.0628573	0.0494162	0.0527764	0.0589041	0.034789	0.0233244	0.0215454	0.0173951	0.0120732	0.012985	0.0132216	0.00907103	0.00610843	0.00193646	0.00559193	0.00341446	0.0044939	0.00272955	0.00333401	0.0031318	0.00161377	0.00253999	0.00205532	0.00163433	0.00144722		1
458			0.160016	0.298696	0.154563	0.0595022	0.0386409	0.0507309	0.054761	0.0267878	0.0239431	0.0286843	0.0193233	0.0185021	0.0144628	0.00780735	0.00598838	0.00641012	0.00549482	0.00356823	0.00354998	0.00268305	0.00277622	0.00261715	0.00202277	0.00206295	0.00172727	0.00189935	0.000815464	0.00142184	0.000541233		1
460			0.180056	0.138268	0.142775	0.107132	0.114097	0.0673928	0.0512104	0.0448603	0.02581	0.0229422	0.0223277	0.0103324	0.00955708	0.00577919	0.00659672	0.00542133	0.00759921	0.00822602	0.00365765	0.00463577	0.00301936	0.00231307	0.0038756	0.00313018	0.0014572	0.00138026	0.00199987	0.00215125	0.00199735		1
462			0.199168	0.164844	0.0846083	0.0579359	0.0946651	0.0828593	0.0369478	0.0752074	0.0345429	0.0496281	0.030389	0.0168075	0.00676058	0.012562	0.00904478	0.00602403	0.00778703	0.00634628	0.00463181	0.0034285	0.00194726	0.00296064	0.00246282	0.00185511	0.000966765	0.00191278	0.00112306	0.0011198	0.00146246		1
464			0.170686	0.194235	0.122614	0.14266	0.106849	0.0500186	0.0309453	0.0406766	0.0237442	0.0303615	0.0190933	0.00703802	0.00845917	0.00529846	0.00781068	0.00356533	0.00406668	0.00536503	0.00240323	0.00375645	0.00298321	0.00289212	0.00244196	0.00353361	0.00225745	0.0022051	0.00118894	0.00139042	0.00146087		1
466			0.202537	0.0986036	0.181217	0.0993142	0.0636038	0.0620048	0.0641367	0.0337562	0.0593398	0.0294922	0.0181217	0.0204314	0.00970099	0.00693512	0.00957752	0.00783001	0.00632289	0.00481079	0.00256529	0.00358224	0.00202981	0.00257435	0.00171263	0.00154673	0.00226309	0.00172682	0.00106312	0.001987	0.00121265		1
468			0.133387	0.18032	0.111605	0.0577114	0.183015	0.03301	0.0931916	0.0357047	0.0262733	0.0262733	0.0253751	0.013414	0.00917746	0.01184	0.00830955	0.0045336	0.00658337	0.00543453	0.00594405	0.00584659	0.00320849	0.00311731	0.00290017	0.00267853	0.00225479	0.0017816	0.00363649	0.00195229	0.00152001		1
470			0.137784	0.180031	0.211717	0.129863	0.0693721	0.0439276	0.0408071	0.0393668	0.0153608	0.0190432	0.0304853	0.00850996	0.013234	0.00842835	0.00565634	0.00327969	0.00518778	0.00760788	0.00809301	0.00225296	0.00325305	0.00247099	0.00282073	0.0035531	0.00234763	0.00178375	0.00158219	0.00113914	0.00104178		1
472			0.176233	0.225055	0.11761	0.097282	0.101638	0.0733245	0.0462816	0.0288579	0.0301284	0.0201461	0.0109194	0.0111702	0.00952184	0.00889495	0.00836934	0.00517591	0.00517718	0.00370815	0.0037969	0.00365134	0.00175151	0.00159158	0.00128953	0.00160089	0.00150633	0.00133973	0.00129411	0.00113354	0.00155119		1
474			0.145777	0.231134	0.127326	0.0707595	0.0596083	0.0691375	0.0476461	0.0782612	0.0393333	0.0304124	0.0143267	0.0153009	0.013026	0.0114057	0.00627124	0.00897591	0.00511394	0.00324419	0.00448299	0.00265906	0.00355602	0.00194953	0.00198023	0.00154404	0.00129263	0.00174559	0.00120912	0.00150221	0.00101863		1
476			0.260344	0.154649	0.107698	0.137515	0.0996874	0.0433907	0.0476186	0.0304848	0.0251444	0.0123928	0.0124616	0.00928473	0.00538201	0.00605134	0.00750816	0.00907489	0.00418799	0.00266085	0.00352244	0.00291719	0.00294167	0.00232908	0.00315974	0.00249441	0.00157012	0.00230928	0.000895407	0.00160426	0.000719329		1
478			0.187318	0.164196	0.138504	0.140606	0.0952942	0.0387717	0.0324654	0.0352682	0.0298962	0.0282613	0.027327	0.0162853	0.0107741	0.0114713	0.00559573	0.00599092	0.00576273	0.00342709	0.00463975	0.00356092	0.00220706	0.00209143	0.00290694	0.00107075	0.00132323	0.00150908	0.00141264	0.000873343	0.00119052		1
480			0.1776	0.136185	0.145512	0.124432	0.139543	0.0546605	0.0408554	0.0496235	0.0251849	0.0229462	0.0139597	0.00649657	0.0101728	0.00882216	0.00642736	0.00468289	0.00527912	0.00432097	0.0031302	0.00361729	0.00228119	0.00254964	0.00242129	0.00237353	0.00183551	0.00174376	0.00120815	0.00103221	0.00110347		1
482			0.190778	0.170153	0.0974513	0.0745923	0.12856	0.0610145	0.072358	0.03214	0.0288745	0.03214	0.0218277	0.0119408	0.0126314	0.0141763	0.00829092	0.00622984	0.00501109	0.00627143	0.00692231	0.00381349	0.00273482	0.00225049	0.00237699	0.00131439	0.00142172	0.000976369	0.00117206	0.00140448	0.00117201		1
484			0.173975	0.189372	0.121051	0.130289	0.0646634	0.0650483	0.0509994	0.0404146	0.017509	0.0317544	0.0200149	0.0142312	0.00928151	0.0100086	0.00785969	0.00719535	0.00809852	0.00718399	0.00392657	0.00413423	0.00472351	0.00478817	0.00283634	0.00187131	0.00286809	0.00215506	0.00124427	0.00122428	0.0012777		1
486			0.171262	0.150274	0.144397	0.132364	0.099623	0.0327413	0.041976	0.0570874	0.0405768	0.0171016	0.0168486	0.0144235	0.00998161	0.0150254	0.00820855	0.00721539	0.00936652	0.00423846	0.00516836	0.00282974	0.00455607	0.00193123	0.00279378	0.00155585	0.0019455	0.00236031	0.00173305	0.00134119	0.00107285		1
488			0.128308	0.150446	0.197281	0.108731	0.0972853	0.0447272	0.0786114	0.0400587	0.0240954	0.0228907	0.0197281	0.0198787	0.00995202	0.0100641	0.00843461	0.00649417	0.00384955	0.00336568	0.00630593	0.00368314	0.00196393	0.00351191	0.00171755	0.00232175	0.00123692	0.00153473	0.00125674	0.00099353	0.00127204		1
490			0.175599	0.0928432	0.134875	0.124227	0.0842501	0.0846237	0.0517456	0.0390427	0.0476359	0.0297024	0.0175335	0.0100261	0.0227905	0.0173893	0.0123816	0.00907939	0.00879675	0.00592403	0.00388223	0.00427172	0.00377089	0.00162477	0.00415982	0.0039181	0.00336888	0.00150023	0.00150834	0.00184504	0.00168463		1
492			0.112082	0.171859	0.119358	0.110313	0.0646931	0.0959581	0.0770811	0.0786542	0.0361809	0.0243828	0.0251693	0.0162574	0.00722242	0.0120451	0.00733293	0.00598264	0.00581392	0.00243828	0.00457571	0.0039394	0.0026766	0.00276037	0.0039508	0.0026532	0.00187637	0.00147368	0.00131004	0.00111669	0.000842839		1
494			0.22792	0.146208	0.136869	0.0855066	0.116149	0.0577826	0.0621601	0.0335606	0.0208222	0.0148939	0.019206	0.00905144	0.00893179	0.0086242	0.00695347	0.00748372	0.0056519	0.00385918	0.0050052	0.00360733	0.00339283	0.0032548	0.00296968	0.00154008	0.00192658	0.00220493	0.00198212	0.00134823	0.00113499		1
496			0.142594	0.152249	0.12904	0.124027	0.137024	0.0636846	0.0642416	0.0440037	0.0265507	0.0182912	0.0147943	0.0144848	0.00750569	0.0153801	0.0112469	0.00506636	0.00332738	0.00420151	0.00443861	0.00226702	0.00337677	0.00331736	0.00170634	0.00145574	0.00127026	0.0016442	0.00113758	0.000970698	0.000701868		1
498			0.245516	0.248664	0.12685	0.0757008	0.0706646	0.050677	0.0180989	0.0542968	0.0270697	0.0139524	0.0126436	0.00741034	0.00829356	0.006365	0.00462876	0.00319375	0.00563837	0.00366102	0.00197153	0.00179573	0.00158106	0.00252126	0.00173592	0.00155231	0.00157618	0.00161033	0.000976036	0.000515631	0.000839649		1
500			0.122153	0.128248	0.192245	0.106662	0.0751711	0.0944718	0.0436805	0.0325064	0.0383474	0.0269194	0.0250691	0.022065	0.0153118	0.012631	0.0147521	0.00425555	0.00941061	0.0068261	0.0066308	0.00344721	0.00336619	0.00237099	0.00266502	0.00208059	0.00216714	0.00248306	0.00164109	0.00123679	0.00118514		1
502			0.213666	0.156573	0.123701	0.0735286	0.0643015	0.0847742	0.0570928	0.03316	0.0501725	0.0244888	0.0203351	0.0120405	0.00975278	0.0080573	0.00971011	0.0112121	0.00637998	0.00473755	0.00485001	0.00855729	0.00374967	0.0024983	0.00267777	0.00395007	0.00162628	0.00219721	0.002206	0.00235992	0.00164413		1
504			0.15847	0.146355	0.194033	0.0795281	0.0769879	0.0771833	0.0693672	0.052172	0.0220803	0.0216895	0.0156309	0.0123304	0.0104108	0.00837761	0.00882938	0.00894075	0.00485219	0.00629952	0.00436017	0.00566193	0.00256229	0.00214335	0.00195577	0.00163042	0.00212322	0.00146883	0.00227622	0.00142174	0.000858434		1
506			0.139903	0.176325	0.114093	0.10951	0.0878009	0.0443829	0.0508956	0.0812882	0.0521016	0.0325635	0.017915	0.012489	0.0109783	0.0118502	0.00873957	0.00867348	0.00461654	0.00593211	0.00504566	0.00543401	0.00292589	0.00352892	0.0028405	0.00214719	0.00130343	0.00150465	0.00181215	0.00173585	0.00166388		1
508			0.147041	0.236566	0.175668	0.112688	0.0569946	0.0559536	0.0413796	0.0262852	0.0270659	0.021354	0.0168688	0.00841568	0.00990196	0.00957327	0.00649296	0.00765133	0.0092594	0.00389593	0.00435787	0.0035347	0.00294316	0.00210906	0.00373405	0.00237535	0.00235359	0.00157516	0.000862388	0.00162989	0.00146934		1
510			0.218362	0.141173	0.130698	0.112255	0.0776449	0.0537366	0.0717248	0.0327885	0.0243636	0.0216591	0.0219487	0.0177984	0.0106016	0.00764723	0.0134654	0.00723919	0.00444033	0.00489003	0.0059461	0.00219491	0.00262581	0.00218296	0.00345941	0.00246961	0.002389	0.00181477	0.00123303	0.00165828	0.00158981		1
512			0.159764	0.114652	0.100271	0.136322	0.0756466	0.0815565	0.0697367	0.0736767	0.0384143	0.0228516	0.0206846	0.0194089	0.00850315	0.017102	0.0138585	0.00772719	0.00518278	0.00311333	0.00530866	0.00521863	0.00391747	0.00232121	0.00249496	0.00344015	0.00199833	0.00197213	0.00166482	0.00206058	0.00113137		1
514			0.0812615	0.115	0.0863404	0.080536	0.066025	0.209321	0.113911	0.0457096	0.0391797	0.0324513	0.030242	0.0106659	0.0108633	0.0121805	0.00829774	0.00577247	0.00531828	0.00962949	0.00713795	0.00329461	0.00324302	0.00363645	0.00439284	0.00351282	0.00334043	0.00194259	0.00195586	0.00288134	0.00195739		1
516			0.0960625	0.0785376	0.100606	0.13955	0.168109	0.101255	0.0876246	0.0403274	0.0222618	0.0318921	0.0158802	0.0123038	0.0139414	0.0152681	0.0105909	0.0065647	0.0104059	0.00445373	0.00472881	0.00653225	0.00441167	0.00737864	0.00309438	0.0040147	0.00352965	0.00290894	0.00243531	0.00197778	0.00335271		1
518			0.108445	0.122723	0.108105	0.105045	0.113204	0.0900873	0.0863478	0.0625512	0.0373947	0.035695	0.0256473	0.0140818	0.0093174	0.0151081	0.0161066	0.00785663	0.00696188	0.00285379	0.00545147	0.00587063	0.00301439	0.00183377	0.00349539	0.00132642	0.00191148	0.00352122	0.00235434	0.00216879	0.00152132		1
520			0.175843	0.161598	0.148755	0.108355	0.0628178	0.0670213	0.0478723	0.0418007	0.0525428	0.0177875	0.0219697	0.0132212	0.00995021	0.00928677	0.0109966	0.00978324	0.00562955	0.00444699	0.00536637	0.00336998	0.00336998	0.00435101	0.00241277	0.00326956	0.00183975	0.00212343	0.00153448	0.00140201	0.001283		1
522			0.086024	0.201508	0.101579	0.182654	0.111242	0.0723544	0.0433655	0.0419514	0.0282819	0.0275748	0.0131954	0.0142616	0.0120568	0.00858661	0.00602663	0.00910157	0.00614023	0.00533089	0.00475253	0.00462078	0.00196245	0.00256493	0.00373768	0.00282371	0.00166168	0.00179887	0.001216	0.00142163	0.00220518		1
524			0.174253	0.0968771	0.209691	0.146784	0.0559874	0.0756984	0.0572456	0.0293567	0.0369056	0.0138736	0.0236951	0.00949501	0.00916286	0.00975104	0.00705966	0.0054442	0.00717625	0.00444691	0.00534712	0.00282202	0.00242004	0.00468596	0.00130866	0.00204851	0.00137438	0.00177134	0.00217428	0.00198122	0.00116366		1
526			0.150636	0.123504	0.155411	0.166915	0.0679381	0.0457985	0.0566513	0.0347288	0.0275659	0.0427598	0.0382016	0.0172118	0.0137569	0.0093034	0.00935376	0.00313101	0.00249418	0.00407954	0.00521995	0.00340472	0.00489545	0.00232726	0.00382038	0.00235982	0.00151771	0.00291852	0.00146369	0.00126962	0.00136195		1
528			0.197276	0.0883299	0.150356	0.137027	0.0714459	0.0835313	0.055806	0.0536733	0.0271921	0.0190167	0.0181281	0.0222158	0.00889058	0.0154949	0.00841729	0.00691106	0.00465092	0.00547468	0.00466282	0.00544518	0.00172128	0.0017058	0.00348272	0.00236411	0.00155098	0.000985634	0.00146654	0.00150523	0.00127179		1
530			0.114812	0.164404	0.157843	0.086254	0.108831	0.0901132	0.0769918	0.055766	0.0358909	0.0245062	0.0112898	0.0103653	0.0139106	0.00917611	0.00822848	0.00643875	0.00298975	0.00236282	0.00335812	0.00392176	0.00151363	0.00248554	0.00174748	0.00126037	0.00117458	0.00078933	0.00166777	0.00112528	0.000782982		1
532			0.191955	0.11844	0.160396	0.12995	0.0957919	0.0631187	0.0250886	0.0449257	0.0317929	0.016461	0.0181043	0.013044	0.0120308	0.00978117	0.011645	0.0098506	0.00636422	0.00609653	0.00318467	0.00371806	0.00258141	0.00436856	0.00280236	0.00435259	0.00261356	0.00389368	0.00255156	0.00318297	0.00191335		1
534			0.144691	0.129857	0.122097	0.111599	0.109089	0.075084	0.0780508	0.058424	0.0328635	0.0264734	0.023963	0.0192557	0.00879373	0.0106156	0.0108963	0.00600763	0.00523351	0.00280321	0.00176114	0.00271352	0.00325714	0.00247047	0.00274547	0.00252022	0.00179964	0.00163058	0.00178036	0.00174658	0.00177842		1
536			0.147743	0.134642	0.143309	0.101989	0.0767943	0.0717553	0.065507	0.0594602	0.0505915	0.0221716	0.027009	0.0203576	0.01354	0.00699494	0.00545844	0.00745852	0.00585975	0.0038631	0.00485638	0.00464616	0.00766411	0.0029079	0.00324975	0.00283474	0.00177123	0.00179225	0.00275512	0.00151567	0.0015016		1
538			0.18565	0.148059	0.12704	0.13778	0.102644	0.0544674	0.0401985	0.0438808	0.0389711	0.0286913	0.0159567	0.00998334	0.011767	0.0094086	0.0114492	0.00332098	0.00562395	0.00491434	0.00321972	0.00337069	0.00244075	0.00248111	0.00173467	0.00169923	0.000890796	0.000755594	0.0011052	0.00131564	0.00118104		1
540			0.146021	0.129975	0.103499	0.105103	0.0665922	0.0952081	0.141475	0.0476041	0.0294182	0.0142949	0.0152044	0.0226769	0.0144371	0.00893565	0.00768244	0.00537578	0.0083743	0.00765462	0.00367327	0.00434775	0.00323012	0.00396397	0.00313973	0.00262841	0.00294557	0.00195615	0.00138758	0.00131192	0.00188336		1
542			0.112244	0.11848	0.0540436	0.0800261	0.0665152	0.0847029	0.228646	0.0732706	0.0247863	0.0222608	0.0191361	0.0136273	0.00671803	0.0127106	0.013407	0.00738266	0.00903931	0.00753908	0.00766587	0.00416889	0.00406865	0.00644885	0.00278335	0.00300363	0.00263748	0.00458955	0.00400655	0.0028707	0.00322074		1
544			0.0878666	0.062838	0.0761511	0.0402216	0.0655006	0.112895	0.0868016	0.174136	0.0820089	0.0446182	0.0243321	0.0174966	0.0139186	0.0114482	0.00559045	0.00522029	0.0106244	0.00954498	0.0123519	0.0138323	0.00675774	0.00638285	0.00781108	0.00368657	0.00368417	0.00432991	0.00362847	0.0029168	0.00340481		1
546			0.0475501	0.0607147	0.0360518	0.0265259	0.050096	0.139084	0.216573	0.138421	0.0682172	0.0472017	0.0178299	0.0130282	0.00982461	0.0156827	0.0141057	0.0142812	0.00999217	0.0175212	0.00521054	0.00939941	0.00909342	0.0074529	0.0029236	0.00302706	0.00399422	0.00459062	0.0038254	0.00345166	0.00433001		1
548			0.0479838	0.0494411	0.0283635	0.02847	0.0340202	0.116051	0.282202	0.175028	0.071026	0.021082	0.0134188	0.0137391	0.0164463	0.0125539	0.0129787	0.00984852	0.00860493	0.00793589	0.00532974	0.00671703	0.00558785	0.00412287	0.0051329	0.00201739	0.00461726	0.00493954	0.00538523	0.00384409	0.00311157		1
550			0.143047	0.108344	0.0704216	0.0812111	0.0667379	0.162515	0.0810596	0.0421118	0.0257959	0.0297987	0.0249089	0.0244543	0.0156235	0.0110773	0.00806449	0.0128125	0.0103519	0.0180638	0.0077249	0.00704419	0.00806279	0.00567145	0.0096502	0.00397105	0.00607824	0.00485642	0.00251112	0.0034609	0.00456914		1
552			0.194086	0.0478634	0.0904416	0.071297	0.108926	0.192106	0.0476555	0.0506037	0.0252781	0.0176203	0.0090468	0.018425	0.0152978	0.0120056	0.00808429	0.0129813	0.0114854	0.00635593	0.00949571	0.00703596	0.00847511	0.00574879	0.00361417	0.00564732	0.00435599	0.0064102	0.00272922	0.00259158	0.00433565		1
554			0.0791573	0.0712415	0.0738801	0.162932	0.143143	0.136546	0.0844344	0.0437779	0.0261259	0.0367963	0.029058	0.00930757	0.00925678	0.0107205	0.00711756	0.0067409	0.00621391	0.00584933	0.00673232	0.00427931	0.00534318	0.00645725	0.00611219	0.0098907	0.00428973	0.00357012	0.00343932	0.0034816	0.00410536		1
556			0.132503	0.112935	0.0877762	0.118526	0.137535	0.12188	0.0527966	0.0687674	0.0288001	0.0217774	0.0193102	0.00910748	0.0130518	0.00662571	0.00641214	0.00586871	0.00531521	0.00508135	0.00532902	0.00600512	0.0044829	0.00409658	0.00584802	0.00382699	0.00298188	0.00305942	0.00249396	0.00423322	0.00357378		1
558			0.148356	0.11058	0.0858544	0.124317	0.0776124	0.0982174	0.0968438	0.0579071	0.0160987	0.0222432	0.0245289	0.0165843	0.0128988	0.00851401	0.0100566	0.00877432	0.00891306	0.00524591	0.00922282	0.00956006	0.00434856	0.00697481	0.00504824	0.007878	0.00454335	0.00491369	0.00344791	0.00511878	0.00539674		1
560			0.0474742	0.104643	0.114795	0.0615799	0.142127	0.124166	0.0874626	0.0672041	0.0342877	0.0315342	0.0200711	0.0255867	0.0129015	0.0147	0.0115544	0.0087158	0.0112468	0.0070897	0.00714046	0.00789974	0.0039929	0.00518965	0.01162	0.00856899	0.00536606	0.00525369	0.00660967	0.0041772	0.00704339		1
562			0.0979513	0.0640143	0.0746622	0.149324	0.197273	0.120555	0.0512991	0.0420348	0.0281689	0.0141372	0.0148276	0.0130282	0.0149372	0.0178121	0.0159161	0.0119186	0.00477557	0.0105274	0.010476	0.00589852	0.00447172	0.0038601	0.00521033	0.0040571	0.00392881	0.00388887	0.00464762	0.0046531	0.00574481		1
564			0.227275	0.139964	0.0603924	0.0826454	0.0933093	0.0819789	0.0739809	0.0444632	0.0320224	0.024689	0.0156066	0.0182233	0.0105946	0.00747274	0.00432429	0.0106373	0.00539221	0.00916031	0.0106979	0.00458169	0.00720281	0.00439807	0.00387927	0.00694954	0.00521785	0.00648066	0.00294897	0.00224142	0.00327036		1
566			0.0609288	0.0433805	0.0927513	0.215291	0.148944	0.109	0.0832731	0.0247964	0.0354432	0.0286967	0.0184094	0.00823591	0.0129818	0.0142884	0.0078121	0.0132431	0.0135803	0.00753317	0.00606377	0.0101681	0.00448239	0.00607183	0.00342083	0.00460994	0.00518609	0.00424456	0.00643444	0.00711206	0.00361669		1
568			0.0486408	0.0654338	0.138138	0.142612	0.148205	0.133105	0.0906006	0.0357912	0.0164608	0.0193499	0.0154211	0.0182415	0.0251148	0.0115516	0.00976418	0.0150693	0.00606633	0.00651765	0.0102423	0.00906342	0.00489266	0.00534186	0.00307975	0.00331721	0.00428334	0.00461264	0.00261847	0.00313411	0.00333092		1
570			0.0829714	0.0762605	0.0835815	0.169603	0.140929	0.0909025	0.0540114	0.0559343	0.0356472	0.0299118	0.0177248	0.0207728	0.0205726	0.014991	0.0101811	0.0112066	0.0132889	0.00699828	0.00548673	0.00839354	0.00845638	0.00657	0.00695191	0.00920739	0.00237762	0.00413613	0.00504826	0.00427638	0.00360602		1
572			0.105526	0.0794966	0.111155	0.0865317	0.0956773	0.123114	0.112562	0.0382864	0.027579	0.0246151	0.0289642	0.0168892	0.0148884	0.0150227	0.0163059	0.0120082	0.00931869	0.00947627	0.00419847	0.00613291	0.00589724	0.0107918	0.00722645	0.0081579	0.0114785	0.0052486	0.00543187	0.00402626	0.00399375		1
574			0.064436	0.0650218	0.169877	0.132972	0.14996	0.114227	0.0638502	0.0260936	0.0279365	0.0233973	0.0229515	0.0233891	0.0124215	0.00999753	0.00804044	0.00914171	0.00846103	0.0110385	0.0103982	0.00535768	0.00484793	0.0055296	0.00303845	0.00614485	0.00443202	0.00275845	0.005799	0.00494282	0.00353783		1
576			0.139797	0.143049	0.156053	0.126251	0.0812776	0.0682732	0.0486441	0.0354809	0.0358857	0.0285095	0.0166364	0.0153268	0.0129264	0.00971213	0.00930411	0.0100036	0.00856124	0.00780211	0.00805894	0.00604434	0.00344774	0.00524706	0.00435111	0.00384438	0.00345424	0.00336451	0.00245182	0.00297709	0.00326497		1
578			0.0475889	0.0639874	0.1041	0.113816	0.202648	0.1041	0.0660041	0.0770339	0.0285421	0.0256939	0.0229686	0.0162757	0.0131665	0.0147287	0.0178774	0.0108548	0.00577296	0.00443417	0.00890886	0.00530361	0.00821139	0.00685851	0.00451585	0.00389722	0.00345473	0.00714958	0.00429877	0.00528404	0.00252511		1
580			0.159496	0.121879	0.130907	0.101817	0.149966	0.0737293	0.045505	0.0354834	0.0293413	0.0198507	0.00937416	0.0145558	0.011403	0.00942732	0.0103061	0.00757155	0.0124342	0.00715425	0.00847636	0.00619326	0.00398269	0.00710109	0.00444177	0.00369223	0.00396824	0.00344507	0.00240884	0.00373442	0.00235452		1
582			0.0560735	0.0763759	0.121815	0.18949	0.096195	0.0928113	0.0773427	0.0575237	0.0343498	0.0250929	0.0246027	0.0233208	0.0175162	0.00776521	0.0215351	0.0144457	0.00918107	0.0108778	0.00712762	0.00573351	0.00363772	0.00244843	0.00274949	0.00409597	0.0038128	0.00311445	0.00402047	0.00347424	0.00347148		1
584			0.208947	0.0918301	0.111793	0.0798523	0.0878375	0.0898338	0.0765251	0.0539528	0.0339638	0.0135982	0.0220465	0.013539	0.00946183	0.00931011	0.0111401	0.0105245	0.00881037	0.00571875	0.0058891	0.00919233	0.00547234	0.00715676	0.00548286	0.00638512	0.00612753	0.00319828	0.00350452	0.00414613	0.00476039		1
586			0.0513083	0.0569265	0.11376	0.0697644	0.0911337	0.0722785	0.164041	0.0898767	0.0625127	0.0437027	0.0287115	0.0170734	0.00886825	0.0193078	0.00845784	0.0194486	0.0125299	0.00924787	0.00565802	0.0102346	0.0076898	0.00533868	0.00643153	0.00372058	0.0058208	0.00566588	0.00486685	0.00383893	0.00178503		1
588			0.0714827	0.0804181	0.0823328	0.0619959	0.105309	0.139774	0.0759504	0.067015	0.0785033	0.036841	0.0311645	0.0242907	0.0168846	0.0060422	0.0106892	0.00880641	0.0101327	0.0120404	0.00647174	0.0119829	0.00655726	0.00887407	0.0121789	0.00717763	0.00700467	0.00256023	0.00537435	0.00682724	0.00531742		1
590			0.0640509	0.0562398	0.123936	0.154139	0.224959	0.0859219	0.0640509	0.0465379	0.02138	0.0177353	0.0145062	0.0119254	0.0179665	0.00882132	0.0112183	0.0110006	0.0085797	0.00348458	0.00656756	0.0109053	0.00654465	0.0025411	0.00300128	0.00701956	0.00709299	0.00242904	0.0029201	0.00244076	0.00208426		1
592			0.0779038	0.059671	0.117132	0.088954	0.13868	0.16299	0.0817714	0.0375712	0.0505214	0.0315057	0.022928	0.0148006	0.0131354	0.0150205	0.00553504	0.0156808	0.00745832	0.00564885	0.00728925	0.00369535	0.00847107	0.00727986	0.00427493	0.00390458	0.00511872	0.00576599	0.00233551	0.0022391	0.00271768		1
594			0.102575	0.106849	0.101626	0.113498	0.148639	0.0968767	0.066484	0.0512877	0.0375924	0.0162349	0.0219003	0.0185357	0.014144	0.0149603	0.0103183	0.0086149	0.00977363	0.00673056	0.00648552	0.0109409	0.00468484	0.00569246	0.0032552	0.00464999	0.00383228	0.00383052	0.00344174	0.00379643	0.0027493		1
596			0.0673776	0.136468	0.0862205	0.150743	0.123906	0.129616	0.0477136	0.0526744	0.0246077	0.0229055	0.0200425	0.0128252	0.0106936	0.0121953	0.0134138	0.0103836	0.0152176	0.010254	0.0066504	0.00739155	0.00524015	0.00478484	0.005855	0.00493027	0.00541659	0.00406589	0.00302931	0.00235051	0.00302691		1
598			0.0373986	0.11615	0.119484	0.0905857	0.149494	0.17228	0.0694676	0.0311509	0.0312632	0.0274914	0.0144315	0.0110087	0.0108108	0.0123319	0.010798	0.0164205	0.00759419	0.0120874	0.00575469	0.00705568	0.00795487	0.00575747	0.00468684	0.0064477	0.00364038	0.00576692	0.0045349	0.00551322	0.00263932		1
600			0.0697969	0.0920597	0.0848393	0.126356	0.13117	0.111314	0.0902546	0.0451147	0.0265294	0.0325302	0.0222213	0.0246028	0.0137157	0.0150845	0.0169426	0.0143114	0.00836299	0.00623238	0.00701398	0.00947011	0.00412903	0.00522748	0.00639785	0.00952667	0.010703	0.00536924	0.00438824	0.00302058	0.00331517		1
602			0.07065	0.127081	0.143077	0.181735	0.0862019	0.0924227	0.0639849	0.0324395	0.0201122	0.016501	0.0288119	0.0164059	0.0154804	0.012258	0.0115955	0.0125886	0.00854155	0.00659178	0.00344128	0.00531786	0.00926227	0.00984257	0.00522899	0.00482997	0.00504992	0.00280023	0.003493	0.00211466	0.00213972		1
604			0.139448	0.0625792	0.106927	0.137477	0.114318	0.0980572	0.0362684	0.053217	0.0423868	0.0482619	0.0245049	0.0150205	0.0132259	0.0174576	0.0156394	0.0114845	0.00889709	0.0115348	0.00682557	0.00573019	0.00377126	0.00497037	0.0043629	0.00420109	0.00351547	0.00291294	0.00327171	0.00206004	0.00167328		1
606			0.0838726	0.100026	0.140409	0.139788	0.122392	0.0950557	0.0820088	0.0300022	0.0281626	0.0215515	0.0203046	0.0189074	0.0152387	0.00590513	0.00838416	0.0143267	0.0103642	0.00793	0.00582244	0.00478552	0.00634698	0.00504596	0.00482181	0.00665887	0.00489785	0.00445476	0.00594228	0.00344319	0.00315144		1
608			0.0941495	0.0646343	0.105582	0.0914595	0.0793545	0.121722	0.131137	0.0434937	0.0589786	0.0304062	0.0262152	0.0141513	0.0177606	0.0177936	0.0113867	0.0128971	0.0122852	0.00482946	0.007614	0.00818899	0.00716545	0.00618037	0.00662052	0.00543209	0.00548992	0.00506262	0.00453431	0.00234217	0.00313356		1
610			0.0948189	0.0494055	0.0962133	0.0739029	0.115038	0.138742	0.120615	0.0801777	0.0377309	0.0397723	0.0187002	0.0175701	0.0101895	0.0148078	0.0120964	0.00800941	0.00661536	0.00653769	0.00803729	0.00580354	0.00556308	0.0067182	0.00485884	0.00642182	0.0050931	0.00368608	0.00413382	0.00361274	0.00512838		1
612			0.0777712	0.0843127	0.0799517	0.0433992	0.0615628	0.15845	0.154815	0.0857663	0.0306506	0.0262067	0.0414949	0.0148456	0.0217425	0.0131237	0.00924168	0.0134515	0.0110282	0.0074842	0.00993363	0.0062919	0.00779674	0.00571763	0.00574416	0.00641496	0.00651402	0.00251935	0.00438026	0.00449336	0.00489551		1
614			0.11404	0.0676284	0.0835409	0.0928232	0.104095	0.133268	0.120007	0.0822149	0.0312284	0.0159033	0.0216119	0.0157654	0.0141688	0.0127194	0.0109001	0.00745835	0.00804313	0.00912187	0.00435009	0.00602463	0.00624601	0.00299686	0.00422976	0.00853178	0.00602277	0.00493342	0.0047562	0.00439498	0.00297618		1
616			0.0887738	0.05182	0.0341034	0.0547307	0.108861	0.165236	0.126357	0.0725742	0.0642612	0.0362839	0.0373608	0.016186	0.0144436	0.00998803	0.0127167	0.0121691	0.00943789	0.0094042	0.00787236	0.0123597	0.00729501	0.00474085	0.00715504	0.00761965	0.00506497	0.00739933	0.00483604	0.00639087	0.00455831		1
618			0.0880314	0.0777198	0.0695741	0.0317508	0.0534097	0.0671219	0.160994	0.169718	0.0696051	0.0266378	0.020593	0.0272937	0.0123815	0.0181075	0.0119937	0.0156965	0.00780386	0.00881028	0.0070299	0.00656587	0.00510344	0.00622747	0.00439229	0.00551449	0.00577121	0.00502659	0.00462966	0.00609375	0.00640226		1
620			0.0638474	0.0465044	0.0666477	0.0828896	0.143937	0.128815	0.126575	0.0750487	0.0335137	0.0361432	0.0340396	0.0206843	0.0145544	0.0134298	0.0134589	0.016364	0.0118443	0.00772666	0.00444759	0.0105074	0.00634386	0.00610639	0.00572386	0.00365202	0.00573002	0.00453479	0.00854995	0.00200475	0.00637634		1
622			0.0687185	0.13461	0.0845227	0.0614402	0.0709106	0.059248	0.144784	0.0954793	0.0496046	0.0441365	0.0287048	0.0131503	0.0137021	0.0137678	0.0129601	0.00718983	0.00997289	0.00850235	0.0079107	0.00989854	0.00664153	0.00877705	0.00710797	0.00485606	0.00812513	0.00606012	0.00492149	0.00675187	0.00754451		1
624			0.22317	0.0772512	0.105148	0.0649125	0.0299365	0.0600843	0.135726	0.0777877	0.0423128	0.0295604	0.0169357	0.0184995	0.0101183	0.0107218	0.00756418	0.0115678	0.0100636	0.0121322	0.00744938	0.00479162	0.00535931	0.00437044	0.0050613	0.00644565	0.00473786	0.0057064	0.00622302	0.00383864	0.00252386		1
626			0.144598	0.133145	0.0600211	0.0444524	0.0482972	0.0930581	0.173231	0.080889	0.0498741	0.021782	0.018797	0.0152315	0.0120911	0.00712725	0.00764222	0.00427037	0.00959644	0.00937668	0.00707449	0.00550425	0.00575386	0.00533259	0.0030886	0.00766656	0.00743606	0.00687993	0.00774315	0.00556008	0.00447989		1
628			0.109965	0.0621563	0.0612394	0.0355203	0.117085	0.102054	0.117085	0.151103	0.0587941	0.0306288	0.0139133	0.0113849	0.00881381	0.00815244	0.00802348	0.0113762	0.015244	0.00827743	0.0105709	0.00522943	0.00523362	0.00414156	0.00755269	0.0052227	0.00726852	0.00412289	0.00653674	0.00712335	0.00618161		1
630			0.172197	0.185999	0.076897	0.0612225	0.0625797	0.0854411	0.105158	0.0475131	0.0178381	0.0285248	0.0204421	0.0107662	0.0133814	0.00713761	0.0111047	0.00826478	0.00728418	0.0138132	0.00856579	0.00971859	0.00490044	0.0052491	0.00479469	0.00452279	0.00641518	0.00645185	0.00547165	0.00604936	0.00229672		1
632			0.100896	0.0949105	0.0974757	0.0351819	0.0880701	0.102606	0.122272	0.07107	0.0769716	0.0312444	0.0148625	0.0179415	0.0184238	0.016871	0.0122033	0.0090507	0.00966035	0.00704886	0.00622459	0.00653959	0.00558442	0.00466891	0.00737934	0.00911227	0.00658063	0.00925591	0.00532354	0.00573302	0.00683775		1
634			0.130648	0.119325	0.0992923	0.0768513	0.0567429	0.0701857	0.072162	0.111486	0.0366458	0.0290264	0.0157274	0.016054	0.0155898	0.0144409	0.0112026	0.0138199	0.00900598	0.00519081	0.00462815	0.00745154	0.0102071	0.0121119	0.0102828	0.0064189	0.0118942	0.00776335	0.007952	0.00746016	0.0104335		1
636			0.120874	0.117562	0.086102	0.060615	0.0470771	0.107628	0.17386	0.045596	0.0492023	0.0256882	0.0178703	0.00933213	0.0160249	0.0119864	0.0111072	0.00767599	0.00727181	0.0108704	0.00787651	0.00608377	0.0111717	0.00621102	0.00411948	0.00571187	0.0061659	0.00849843	0.0072709	0.00710499	0.00344201		1
638			0.121163	0.0779985	0.0686031	0.0489248	0.0557765	0.215821	0.114347	0.0618301	0.0642526	0.0212247	0.0214852	0.0142957	0.0102958	0.0129493	0.010211	0.00816864	0.00938936	0.00515457	0.00825724	0.00622125	0.0060573	0.00556826	0.00460994	0.0055519	0.00466439	0.00442471	0.00443857	0.00361163	0.00470377		1
640			0.102695	0.14598	0.0698717	0.0796039	0.0633459	0.129005	0.117123	0.0503774	0.0352303	0.031535	0.0301168	0.0171153	0.0113083	0.0114204	0.0151047	0.0105521	0.00923661	0.00724756	0.00608345	0.0107108	0.00417103	0.00362403	0.00648023	0.0107083	0.00505659	0.00559544	0.00515232	0.0032831	0.00226515		1
642			0.218062	0.109351	0.0537487	0.0610598	0.0493606	0.119582	0.133651	0.0767372	0.0429006	0.0123707	0.0283749	0.00991956	0.00640372	0.0104746	0.00709883	0.00355018	0.00380751	0.00660516	0.00449699	0.00775685	0.00524397	0.00398586	0.00549502	0.0021787	0.00408479	0.00219878	0.00394807	0.00466447	0.00288967		1
644			0.0746393	0.18394	0.0725746	0.0609483	0.0437146	0.0575733	0.144235	0.0948062	0.069634	0.0222219	0.0166624	0.0149891	0.0165797	0.0160522	0.00910059	0.0119221	0.00613275	0.0104165	0.00599921	0.00660119	0.00476616	0.00945794	0.00882832	0.00527601	0.0049326	0.00597603	0.0067904	0.00662525	0.00860387		1
646			0.18859	0.0862126	0.0900614	0.0711516	0.0436159	0.113154	0.12701	0.0572406	0.0400234	0.0460006	0.00937023	0.0103578	0.0140834	0.0110344	0.00836493	0.00861126	0.00874596	0.00590041	0.00528091	0.00647842	0.00668471	0.00568418	0.00582751	0.00343773	0.00530931	0.00746455	0.00636018	0.00353225	0.00441178		1
648			0.0935987	0.155252	0.233198	0.081779	0.0479174	0.108293	0.0543064	0.0453618	0.0341811	0.0249857	0.0127767	0.0213593	0.0177575	0.00956559	0.00734829	0.00396437	0.00916915	0.00647907	0.00561816	0.00388099	0.00393849	0.00430905	0.00246458	0.00166404	0.00238031	0.00312489	0.00189191	0.00199496	0.0014388		1
650			0.0670102	0.113147	0.151115	0.0820124	0.13365	0.0987186	0.0587383	0.0435729	0.0345029	0.0290013	0.0276275	0.012251	0.0129914	0.0137295	0.0171436	0.0164518	0.0123581	0.0104566	0.00896593	0.00722203	0.0054173	0.00699976	0.00395034	0.00772131	0.00563455	0.00381798	0.00531653	0.00472293	0.00575332		1
652			0.179393	0.125518	0.137554	0.0796665	0.0796665	0.077374	0.0630455	0.0412403	0.0274053	0.0310184	0.028896	0.013537	0.0210578	0.00867162	0.00953591	0.0106696	0.00601626	0.0129318	0.00454541	0.0067195	0.00727258	0.00387575	0.00493824	0.00425557	0.00329521	0.00364116	0.00262395	0.00280082	0.00283498		1
654			0.149487	0.075082	0.109579	0.101462	0.158281	0.078464	0.0590503	0.0476337	0.0329806	0.0299002	0.0139564	0.0223034	0.00788496	0.0185608	0.0124629	0.0147654	0.00993855	0.00836792	0.00709288	0.00500506	0.00636681	0.00531675	0.00549282	0.00433635	0.00253391	0.0029217	0.00475607	0.00348935	0.00252756		1
656			0.138535	0.0608618	0.0963725	0.0998143	0.120466	0.0710661	0.0722639	0.102396	0.0515575	0.0231225	0.017434	0.0124553	0.0141211	0.0183022	0.010052	0.00786038	0.00931199	0.00891962	0.00954346	0.0076481	0.0093989	0.00629562	0.00472087	0.00408198	0.00563779	0.0027868	0.00476321	0.00642563	0.0037858		1
658			0.10585	0.10225	0.0645678	0.0928888	0.0561718	0.144014	0.144734	0.0892885	0.0276398	0.0244996	0.0217943	0.0094833	0.0112705	0.018459	0.010225	0.0118869	0.0123578	0.00421679	0.00449683	0.00361885	0.00505092	0.00464221	0.00566694	0.00429794	0.00481459	0.00379462	0.00221205	0.00468333	0.00512451		1
660			0.167104	0.0507501	0.122543	0.0915977	0.104388	0.106451	0.0507501	0.0457988	0.0345967	0.036106	0.0165602	0.0184813	0.0159231	0.0126487	0.0148706	0.0152886	0.0146432	0.0100922	0.00802676	0.00993835	0.00994742	0.0107285	0.00466323	0.00553671	0.00440907	0.00716896	0.00393371	0.0042989	0.0027549		1
662			0.0804046	0.0545174	0.134814	0.20615	0.0888683	0.0973319	0.0553087	0.0310338	0.0363677	0.0296832	0.0245669	0.0194682	0.014792	0.0240724	0.019739	0.00967818	0.00877559	0.0102888	0.0107537	0.00621413	0.00492179	0.00540482	0.00212927	0.00373404	0.00402289	0.00438429	0.00398825	0.00425117	0.00433478		1
664			0.0787234	0.0482019	0.166584	0.128628	0.124411	0.106136	0.0546678	0.0474969	0.0360518	0.0313909	0.0202776	0.0196914	0.0240416	0.019555	0.0131637	0.0150537	0.0087636	0.0101694	0.00522871	0.00487726	0.00402846	0.00536261	0.00707034	0.00339059	0.00374857	0.00314338	0.0030182	0.00340985	0.00371371		1
666			0.121191	0.0777879	0.161776	0.116682	0.111609	0.0682053	0.0749695	0.0550192	0.0274659	0.0321106	0.0281006	0.0137702	0.0165857	0.0115137	0.0146737	0.00908822	0.00784869	0.00532982	0.00694229	0.0052893	0.00673993	0.00637015	0.00463345	0.00314951	0.0042621	0.00165632	0.00217806	0.00283706	0.00221448		1
668			0.120935	0.140561	0.132605	0.115631	0.129952	0.0758498	0.0526472	0.0427151	0.0329628	0.0220585	0.0121466	0.0122447	0.0102795	0.0186925	0.0153731	0.00907015	0.0129268	0.00506931	0.00419137	0.00392663	0.0035956	0.00506141	0.00280501	0.00333108	0.00396419	0.00280061	0.00270805	0.00299559	0.0028998		1
670			0.0830717	0.0882637	0.0804757	0.0851485	0.128761	0.10384	0.0726877	0.055035	0.0664574	0.0209403	0.0318824	0.023772	0.0122131	0.0244859	0.014414	0.00869138	0.0179907	0.0103113	0.0171995	0.00598428	0.00955376	0.00605177	0.00763013	0.00571429	0.00382348	0.0043487	0.003962	0.00452569	0.00276504		1
672			0.0811269	0.0715826	0.119835	0.137333	0.161724	0.0980947	0.0853689	0.0551451	0.0239971	0.0241064	0.018506	0.0143658	0.0144056	0.0172784	0.0068433	0.00617837	0.00637403	0.010494	0.00742603	0.00493003	0.00548853	0.00471687	0.00463214	0.00340049	0.00345733	0.00375904	0.004358	0.00263281	0.0024407		1
674			0.0440149	0.0676627	0.10452	0.216191	0.0869163	0.0671126	0.0891167	0.0676627	0.0649122	0.0341774	0.0210888	0.0111231	0.0152973	0.0143698	0.0102743	0.0187112	0.00535647	0.00723826	0.00535482	0.00324434	0.00621287	0.00854035	0.00700997	0.00495016	0.00335392	0.00467978	0.00443532	0.00231516	0.0041584		1
676			0.0673685	0.0547008	0.101362	0.159459	0.0945631	0.120522	0.132265	0.0550098	0.0438686	0.0311273	0.014441	0.0178069	0.0191005	0.0128519	0.0104063	0.00517761	0.00526469	0.00762315	0.00281743	0.00571124	0.00474324	0.00506976	0.00619172	0.0039651	0.00315266	0.00285748	0.00436529	0.00418797	0.00402029		1
678			0.0781143	0.0955945	0.102149	0.124546	0.11089	0.0742905	0.0606342	0.0589954	0.0479169	0.0427619	0.0189949	0.0193456	0.0238653	0.0286548	0.0177904	0.0159304	0.0119646	0.00971731	0.00728594	0.00788354	0.00927321	0.00689536	0.00595144	0.00492366	0.00440679	0.0030351	0.00263273	0.00259591	0.00296037		1
680			0.0761751	0.0970859	0.0536982	0.106794	0.101567	0.161312	0.092605	0.0623209	0.037573	0.0228025	0.0205807	0.0214978	0.023323	0.0168078	0.0163784	0.0151125	0.00891323	0.00886917	0.00857716	0.00895879	0.00581455	0.00673037	0.00437252	0.00532479	0.00342459	0.00331018	0.00300555	0.00323035	0.00383474		1
682			0.0612052	0.176435	0.188403	0.114888	0.0588117	0.0981335	0.0420572	0.0612052	0.0283363	0.032301	0.0250494	0.0194947	0.0176076	0.0118027	0.0083817	0.0113267	0.00586852	0.00363026	0.00406451	0.00406519	0.00476409	0.00302815	0.00468613	0.00322562	0.00218233	0.00254412	0.00129629	0.00216943	0.00303643		1
684			0.129022	0.118195	0.0814469	0.0696536	0.0844036	0.0956384	0.12451	0.0938339	0.0507831	0.0203854	0.0128363	0.0152778	0.00985165	0.00708554	0.00980835	0.00809633	0.00453398	0.00678031	0.0038951	0.00307135	0.00753703	0.00583466	0.00242759	0.00551292	0.00544038	0.00509247	0.00618185	0.00852923	0.00433585		1
686			0.0678087	0.120474	0.107088	0.0577834	0.0700308	0.128004	0.135534	0.0575951	0.0789158	0.0218318	0.0220485	0.0154877	0.00725231	0.0113087	0.0128297	0.00996005	0.00544051	0.00792253	0.00522474	0.0080553	0.00594491	0.00899208	0.00476116	0.00541156	0.00487603	0.0072805	0.00383217	0.00312029	0.00518534		1
688			0.0699359	0.097084	0.2163	0.139282	0.111543	0.0879363	0.0507552	0.0507552	0.0362958	0.014732	0.0188853	0.0100321	0.0187487	0.00886061	0.00936374	0.00452134	0.00903294	0.00575569	0.0061517	0.00514132	0.00519267	0.00498079	0.00301433	0.00395093	0.00373139	0.00145567	0.00214331	0.00226238	0.00215621		1
690			0.122085	0.157421	0.144693	0.145363	0.0607913	0.0746913	0.0512456	0.0584467	0.0467239	0.0216035	0.0216035	0.0146038	0.010538	0.00826159	0.00967302	0.0069488	0.00920695	0.0076304	0.00209269	0.00397254	0.00239447	0.00356492	0.00383973	0.00283994	0.00250283	0.00208064	0.00277915	0.0012482	0.0011538		1
692			0.0929153	0.15124	0.184821	0.0621119	0.113114	0.104782	0.078271	0.0426703	0.030046	0.0251783	0.0184752	0.012642	0.00929077	0.0126249	0.0103649	0.00681312	0.00866965	0.00479095	0.00710095	0.00527724	0.0027607	0.00277509	0.00132197	0.00330809	0.00178784	0.00223487	0.00142885	0.00144405	0.00173908		1
694			0.146074	0.15269	0.122048	0.116128	0.100459	0.0478789	0.0800883	0.0416111	0.0337764	0.028205	0.0193257	0.0130889	0.0116441	0.00886334	0.0162356	0.00616488	0.00402879	0.00912084	0.00610342	0.00816761	0.00865615	0.00512565	0.00203268	0.00192717	0.0030054	0.00172402	0.00182149	0.00242459	0.00158164		1
696			0.16494	0.144696	0.143086	0.113181	0.142856	0.0515294	0.0485389	0.0243845	0.0285252	0.0156343	0.0143434	0.0122976	0.0148373	0.0104076	0.0132033	0.0126479	0.00740528	0.00488057	0.00580879	0.00261742	0.00325049	0.00398341	0.00289715	0.00190937	0.00190576	0.00254749	0.00346282	0.00196888	0.00225377		1
698			0.149649	0.167051	0.143303	0.0966273	0.112391	0.0839347	0.0573213	0.0270229	0.0292748	0.0217002	0.0249757	0.0135493	0.00906372	0.00958862	0.00730826	0.00540703	0.0050193	0.00513353	0.0058046	0.00478305	0.00458181	0.00215896	0.00172555	0.00358115	0.00336292	0.00157083	0.00145002	0.00105801	0.00160268		1
700			0.179896	0.0869615	0.114436	0.135698	0.102729	0.0525591	0.0487366	0.0764496	0.0394193	0.0308188	0.0291464	0.0178135	0.0127427	0.0113984	0.00668337	0.00750138	0.00871454	0.00301498	0.00365644	0.00368726	0.00546496	0.0050483	0.00305177	0.00289505	0.00229471	0.00274359	0.00274287	0.0020719	0.00162434		1
702			0.198114	0.167399	0.10904	0.0893817	0.0746383	0.0717204	0.0761741	0.0457659	0.0337869	0.029026	0.0191971	0.0128625	0.00867832	0.00525801	0.00965783	0.00921722	0.00666738	0.00572672	0.00438477	0.0026406	0.00257379	0.00381608	0.00333814	0.00198068	0.00188285	0.00199634	0.00126226	0.00197761	0.00183632		1
704			0.250662	0.192863	0.10647	0.0936939	0.113467	0.0596234	0.0343747	0.0277614	0.0145064	0.0225087	0.0126779	0.0122779	0.00627414	0.00915706	0.0073279	0.0046564	0.00283813	0.0039102	0.00346485	0.0032875	0.00256943	0.00303024	0.00270112	0.00227004	0.00196909	0.00149068	0.00233924	0.0010244	0.000802999		1
706			0.19883	0.146056	0.164081	0.133978	0.0488713	0.0542601	0.038651	0.0641087	0.0312181	0.018768	0.0171308	0.00854857	0.0105367	0.0119337	0.00714803	0.00677861	0.00757839	0.006105	0.00359306	0.00198161	0.00326824	0.00279848	0.00196972	0.00196191	0.00344143	0.00177668	0.00223042	0.00143314	0.000963228		1
708			0.188992	0.158486	0.13666	0.139884	0.0483642	0.0409235	0.0476201	0.0776307	0.0322428	0.0210037	0.0222768	0.0126005	0.00542497	0.00471489	0.00652048	0.00911231	0.00811154	0.00320543	0.00368039	0.00291996	0.00361739	0.0044872	0.00368932	0.00313425	0.00445223	0.00231057	0.00348644	0.00254197	0.00190652		1
710			0.196352	0.24544	0.0805406	0.104903	0.0787225	0.0623599	0.0432701	0.0458154	0.0352706	0.0234531	0.0102363	0.00973469	0.01131	0.0072892	0.00700303	0.00434883	0.0047559	0.00375777	0.00453845	0.00238913	0.00291164	0.00223241	0.00335343	0.0016583	0.00287437	0.00126674	0.00253439	0.000754518	0.000924144		1
712			0.0938276	0.12735	0.148431	0.0888166	0.104195	0.0838055	0.0677356	0.0578863	0.0590959	0.0440627	0.0273016	0.0248825	0.0101381	0.0111586	0.00800887	0.00891518	0.00476638	0.00322798	0.00356787	0.00385125	0.00397929	0.00314228	0.00237749	0.0025292	0.00187051	0.00165505	0.00111762	0.00130794	0.000996076		1
714			0.248946	0.194475	0.0608534	0.100217	0.0776625	0.0883012	0.0370227	0.0353205	0.0246818	0.0300011	0.0125939	0.0131067	0.0148982	0.0120994	0.00802648	0.00430825	0.0056217	0.00335481	0.00527169	0.00382078	0.00392653	0.00327332	0.00254563	0.00156704	0.000971314	0.0017742	0.00276819	0.00103847	0.00155248		1
716			0.112981	0.211958	0.216705	0.108946	0.0496072	0.0664595	0.0607629	0.0384515	0.0199545	0.0121559	0.0246849	0.00944792	0.00831123	0.00588831	0.00824501	0.00871189	0.00404952	0.00370108	0.00557785	0.00365598	0.00303767	0.00333935	0.00193637	0.00216366	0.00139263	0.00183029	0.00228049	0.0018404	0.00192317		1
718			0.158216	0.222126	0.106776	0.0997619	0.134445	0.0452046	0.0475428	0.0346828	0.0346828	0.0278632	0.0210435	0.00863739	0.00993877	0.00870013	0.00642119	0.00302228	0.00418123	0.00362825	0.00340087	0.00141625	0.00412024	0.00309515	0.00191001	0.00213397	0.00230953	0.00133381	0.00126146	0.00109931	0.00104551		1
720	ZT2		0.18526	0.101641	0.187146	0.119455	0.0825706	0.0634997	0.0532308	0.0490394	0.0295494	0.0278728	0.0137115	0.00912866	0.0137679	0.00674229	0.00681626	0.00694222	0.00622109	0.00451477	0.00424987	0.00477505	0.00506279	0.00261334	0.00263765	0.00316178	0.00221495	0.00376975	0.00185436	0.001256	0.00129479		1
722			0.280433	0.108615	0.122637	0.0724103	0.0665505	0.0793164	0.0667597	0.0477154	0.0232299	0.042902	0.0111928	0.00848037	0.00814971	0.0104108	0.00923608	0.00616178	0.00432013	0.00423935	0.00238347	0.00283928	0.00385553	0.00268671	0.00309271	0.00267771	0.00198563	0.00177265	0.00188959	0.00222693	0.00182928		1
724			0.162447	0.155694	0.147253	0.0845999	0.136936	0.0641534	0.0525232	0.035078	0.0166643	0.035078	0.0236355	0.0157697	0.00850895	0.00794489	0.00795633	0.00851721	0.00454814	0.00448436	0.00473722	0.00373421	0.00360403	0.00176277	0.00219172	0.00242958	0.00242545	0.0014672	0.0015064	0.00264229	0.00170813		1
726			0.158444	0.109063	0.178229	0.165148	0.0670401	0.051997	0.0379349	0.0528145	0.0423497	0.0271431	0.0107972	0.0146393	0.0113778	0.0107843	0.0107509	0.00680195	0.0056312	0.00538496	0.00555239	0.00611782	0.00328644	0.00273573	0.00203704	0.00406917	0.00201562	0.00223554	0.00292818	0.00158916	0.00110353		1
728			0.180876	0.226982	0.143105	0.0767838	0.052135	0.0741239	0.0492977	0.0232302	0.0211022	0.0331607	0.0244715	0.0136109	0.006702	0.0138046	0.00648265	0.00793533	0.00546991	0.00515108	0.00421743	0.00500425	0.00782698	0.00273567	0.00327103	0.00237959	0.00199248	0.00230848	0.00322669	0.00131036	0.00130194		1
730			0.174819	0.102273	0.153055	0.114128	0.0950179	0.0686535	0.073254	0.0258335	0.0325573	0.0327343	0.0249488	0.0151508	0.0144841	0.0110803	0.00905519	0.00666541	0.00685279	0.00803299	0.00295352	0.00251134	0.00440126	0.00470595	0.00424024	0.00263768	0.00200121	0.00256301	0.0022484	0.00125563	0.00188691		1
732			0.184034	0.0960832	0.103613	0.126505	0.10271	0.113553	0.050903	0.0430718	0.0430718	0.0294231	0.0225181	0.0123818	0.00924899	0.00732582	0.00628547	0.0064448	0.00781828	0.00522825	0.00555475	0.00382977	0.00364002	0.00243928	0.00194212	0.00211579	0.00456079	0.00213799	0.00121914	0.00134655	0.000995229		1
734			0.245453	0.183924	0.205426	0.0638442	0.0410191	0.0582206	0.0340723	0.0181318	0.0204708	0.0179482	0.01527	0.0166051	0.0124691	0.00446579	0.0107702	0.00793785	0.00601359	0.00525309	0.00428881	0.0051211	0.00224639	0.00191936	0.00284315	0.00325638	0.00391302	0.00220021	0.00349456	0.00145618	0.001966		1
736			0.216987	0.101621	0.153221	0.0851726	0.0678227	0.0851726	0.0621895	0.0362772	0.0466422	0.021963	0.017786	0.0153477	0.0154273	0.00620453	0.0128541	0.0118852	0.00819911	0.00453308	0.0026897	0.00573293	0.00324535	0.0023249	0.00402046	0.00274062	0.00188734	0.0019977	0.00246573	0.00225415	0.0013348		1
738			0.206849	0.220639	0.135338	0.0721017	0.0711167	0.0965296	0.0460978	0.0202909	0.0303379	0.012791	0.0169421	0.0118052	0.00906512	0.00751769	0.00356844	0.00463204	0.00539541	0.00423233	0.00268037	0.00514739	0.00306019	0.00259389	0.00213843	0.00247727	0.00195577	0.00102514	0.00200782	0.000849244	0.000813705		1
740			0.159791	0.199957	0.113949	0.0753112	0.0460599	0.0589392	0.058066	0.0563197	0.0480245	0.0248854	0.019952	0.0214183	0.0179404	0.0169924	0.0115562	0.012305	0.0122358	0.00516395	0.00925476	0.00507314	0.00649466	0.00344598	0.00293626	0.00226741	0.00284458	0.00230103	0.0026682	0.00167815	0.00216929		1
742			0.195105	0.144828	0.130946	0.139388	0.0512151	0.0600324	0.0264518	0.0624712	0.0275774	0.0337682	0.0257014	0.0198857	0.0099982	0.0118071	0.012967	0.00617339	0.00437073	0.00403849	0.00653058	0.00739543	0.00364809	0.00317159	0.00291176	0.00284028	0.00176831	0.00141226	0.000984081	0.00118048	0.00143252		1
744			0.329429	0.127896	0.0919387	0.0949531	0.0648093	0.0557661	0.0258376	0.0422014	0.031651	0.0297132	0.0230385	0.013695	0.0159282	0.00934546	0.00453622	0.00601305	0.00386272	0.00237598	0.00286151	0.00420765	0.00313797	0.0030835	0.00189381	0.00238825	0.00327836	0.00208081	0.00149856	0.00130318	0.00127541		1
746			0.211818	0.129398	0.0652233	0.115347	0.0817912	0.0897606	0.0885023	0.0482359	0.0369109	0.030829	0.0183416	0.0116959	0.0137403	0.0124092	0.00540116	0.00554104	0.00542968	0.00370934	0.00484666	0.00436178	0.0032383	0.0015382	0.00144303	0.00253825	0.00144504	0.00144391	0.0017786	0.00152782	0.00175404		1
748			0.0953958	0.0392615	0.0769007	0.0986405	0.10221	0.220968	0.119407	0.085337	0.0197278	0.0279954	0.0232542	0.00883514	0.0121759	0.0108936	0.0104053	0.0090308	0.0072384	0.00336157	0.00402447	0.00340245	0.00339207	0.00318181	0.0032785	0.00156585	0.00201658	0.0014347	0.00297353	0.0026263	0.00106551		1
750			0.168045	0.142218	0.104339	0.0984852	0.103995	0.0915981	0.0795458	0.0326599	0.0291382	0.0251013	0.0108568	0.0222639	0.01301	0.0114642	0.00633508	0.00588329	0.0111891	0.00427205	0.00349313	0.00605133	0.00574141	0.00441668	0.00433576	0.002783	0.00366427	0.00305859	0.00236561	0.00206337	0.00162687		1
752			0.137741	0.147825	0.103592	0.187016	0.0630263	0.100384	0.0568383	0.0389617	0.0272732	0.0231478	0.023377	0.00994074	0.0133561	0.0118214	0.0056279	0.00666979	0.00716322	0.00340686	0.00501781	0.00701379	0.00268446	0.00395553	0.0025073	0.00335529	0.00164664	0.00176772	0.00109922	0.00222228	0.00156104		1
754			0.130283	0.197802	0.12705	0.134087	0.122485	0.060672	0.0374683	0.0382291	0.0308115	0.0334742	0.0081932	0.0162171	0.0102391	0.00668724	0.00710205	0.0053515	0.00518014	0.00205695	0.0030085	0.00373618	0.00317054	0.00392904	0.00233464	0.00209518	0.00149459	0.00155216	0.00199115	0.00230306	0.00099504		1
756			0.311774	0.139773	0.146604	0.0560492	0.0714627	0.0620044	0.034155	0.0374829	0.0315277	0.0231203	0.0183911	0.0119105	0.00471128	0.00613809	0.00409825	0.00848357	0.00212479	0.00524708	0.00445013	0.00299583	0.00194228	0.00254446	0.00374093	0.00266934	0.0018519	0.00153867	0.00163699	0.00066928	0.000903425		1
758			0.284606	0.148688	0.107275	0.069692	0.0810033	0.0673203	0.0470695	0.0270011	0.0173283	0.0310148	0.0153459	0.0200684	0.0156012	0.00861025	0.00950092	0.00896746	0.00579885	0.0062347	0.00439315	0.00373527	0.00317792	0.00321131	0.00283767	0.00248009	0.00291594	0.00193258	0.00108752	0.00199279	0.00110971		1
760			0.179591	0.125735	0.131036	0.126159	0.0752715	0.0504637	0.0424065	0.0742113	0.0190341	0.0402861	0.0208534	0.026504	0.0109139	0.011317	0.0138839	0.0070206	0.0112051	0.00687791	0.00458096	0.00399024	0.00361091	0.00238536	0.00401441	0.00265295	0.00180713	0.00135334	0.000937925	0.000495668	0.00140022		1
762			0.288583	0.134453	0.186923	0.0888704	0.0447631	0.0470587	0.0388603	0.0408279	0.0165607	0.0186923	0.0144241	0.0126955	0.00999168	0.00863994	0.00569229	0.00760563	0.00506364	0.00375141	0.00313768	0.00296207	0.0025451	0.00359449	0.00418281	0.00299323	0.00142837	0.00199237	0.00135709	0.00133215	0.00101824		1
764			0.146115	0.103117	0.13855	0.0999315	0.092367	0.0879875	0.0933623	0.0374246	0.0352348	0.035832	0.0213001	0.0190035	0.015734	0.0153449	0.00914354	0.00765551	0.00286835	0.00606397	0.00613783	0.00316735	0.0044368	0.00481841	0.00254228	0.00173103	0.00367139	0.00169812	0.00171602	0.00109863	0.00194628		1
766			0.228411	0.117782	0.198773	0.147675	0.0615738	0.0462442	0.0244565	0.034747	0.0241862	0.0226155	0.0119479	0.0120023	0.00923786	0.00670848	0.00809171	0.00663924	0.00659632	0.00551814	0.0046234	0.00316862	0.0024722	0.00346295	0.00262238	0.00235222	0.00139325	0.00155871	0.00144545	0.00210845	0.001586		1
768			0.188275	0.152651	0.141159	0.0995964	0.0614816	0.0672276	0.0474998	0.0314112	0.0777618	0.0111956	0.0208769	0.0145704	0.0135535	0.0114053	0.00794951	0.0099606	0.00596985	0.00699971	0.00436424	0.00311718	0.00238648	0.00566225	0.00246635	0.00234205	0.00257782	0.00214879	0.00139807	0.00192604	0.00206624		1
770			0.191305	0.0757353	0.0917184	0.0604899	0.104259	0.115816	0.117783	0.062457	0.0339334	0.0236223	0.0225145	0.022264	0.014205	0.0109024	0.00596096	0.00501673	0.00621989	0.00539073	0.00346735	0.00549204	0.00354604	0.00285704	0.00321162	0.00281917	0.00145931	0.00230007	0.00156069	0.0021242	0.00156824		1
772			0.225962	0.174584	0.140332	0.0610915	0.0802625	0.0549568	0.0319516	0.042943	0.0214449	0.035019	0.0154293	0.0143726	0.0182444	0.0107925	0.00853313	0.0119586	0.00765382	0.00652248	0.00467695	0.00348298	0.00436153	0.00363507	0.00633614	0.00312385	0.00232508	0.00288434	0.00234461	0.00246115	0.00231455		1
774			0.180205	0.173198	0.129406	0.0886791	0.0972186	0.0370044	0.0716002	0.0523316	0.03372	0.0289028	0.0139863	0.0182256	0.0119211	0.00865902	0.00449067	0.00681165	0.00837853	0.00455395	0.00659225	0.00561043	0.00301837	0.00278978	0.00309589	0.00165296	0.0019738	0.00179675	0.00137886	0.00117109	0.00162773		1
776			0.0967062	0.213434	0.116539	0.118994	0.0683743	0.0706409	0.0621413	0.0534529	0.0228544	0.0387203	0.026632	0.020399	0.0137019	0.0164521	0.0134907	0.00653428	0.00800546	0.00487309	0.00736648	0.00422825	0.00353355	0.00230395	0.00232888	0.000984949	0.00139905	0.00145437	0.00178149	0.00123516	0.00143894		1
778			0.233765	0.15473	0.104452	0.115213	0.0525045	0.0653059	0.0675322	0.039703	0.0304266	0.0283858	0.0130697	0.0209647	0.0138506	0.00549627	0.00910906	0.00481687	0.00779125	0.00500184	0.00283042	0.00227272	0.00214786	0.00191317	0.00501278	0.00315212	0.00400592	0.00167231	0.00171183	0.0017086	0.0014527		1
780			0.119995	0.204082	0.162948	0.0936324	0.109086	0.0513615	0.0665881	0.0595429	0.0229536	0.0201078	0.016072	0.0140003	0.0123974	0.00635791	0.00529591	0.00539727	0.00462526	0.00391393	0.00305305	0.00155096	0.00344826	0.00307987	0.00154364	0.00311805	0.00147348	0.000920211	0.00142769	0.00104868	0.000978504		1
782			0.246824	0.140903	0.171416	0.155285	0.0367321	0.0375095	0.0392586	0.0268202	0.0287637	0.0187359	0.0173381	0.00985955	0.0125216	0.0099266	0.0116087	0.00369458	0.00361354	0.00408737	0.00292263	0.00351656	0.00360732	0.00350121	0.00159975	0.00159301	0.00250225	0.00112062	0.00138466	0.00137226	0.00198081		1
784			0.137113	0.128831	0.11558	0.0693847	0.127543	0.0973594	0.0423302	0.074722	0.0399376	0.0276066	0.0294471	0.0151619	0.0213491	0.0115169	0.0125111	0.00822733	0.00553513	0.0061618	0.00573261	0.00486484	0.00485472	0.00295593	0.00227331	0.00109379	0.00175589	0.00203148	0.00125883	0.00151176	0.00134965		1
786			0.259872	0.145564	0.117294	0.135379	0.0776105	0.0328352	0.0814735	0.0251093	0.0302014	0.0135141	0.0207195	0.0147395	0.00600867	0.00470316	0.00349089	0.00657459	0.00169075	0.00206721	0.00417481	0.00266843	0.00317483	0.00142183	0.00189426	0.00210514	0.00117281	0.00152875	0.00110711	0.00135601	0.000548822		1
788			0.221438	0.245782	0.104165	0.0849703	0.047986	0.056881	0.0536039	0.0428363	0.0222913	0.0151329	0.0131421	0.0182586	0.0203529	0.00604717	0.00720328	0.00673513	0.00406594	0.00540252	0.00282813	0.00270945	0.00463568	0.00207789	0.00287331	0.00159402	0.00146788	0.00092421	0.00105014	0.00235436	0.0011912		1
790			0.192384	0.163116	0.115102	0.153907	0.0795846	0.0565643	0.0463695	0.0407789	0.0256154	0.0166375	0.0118926	0.0101224	0.00976983	0.0076911	0.00685908	0.00602212	0.0110366	0.00724713	0.00510624	0.00448601	0.00246032	0.00454389	0.00347509	0.00345897	0.00519997	0.00276912	0.00232348	0.00238034	0.00309656		1
792			0.157743	0.181341	0.145399	0.0818665	0.0727904	0.0715197	0.0588132	0.0377566	0.0317664	0.0437468	0.0321294	0.0151996	0.0108993	0.00821206	0.00647598	0.00906122	0.00593505	0.00402997	0.0037713	0.0031407	0.0025905	0.00239355	0.00244492	0.0020895	0.00200437	0.00166554	0.00194664	0.00165278	0.00161566		1
794			0.161535	0.146795	0.202278	0.0601919	0.0777991	0.0634677	0.0630582	0.0386948	0.0380806	0.0286628	0.0154308	0.0189394	0.00999309	0.0101163	0.0126338	0.00824936	0.00680066	0.0064518	0.00559048	0.00529054	0.0028802	0.00316479	0.00361131	0.00280077	0.00144477	0.00124008	0.00239539	0.00140843	0.000995194		1
796			0.128053	0.151828	0.139587	0.100748	0.0604956	0.0503738	0.0753253	0.0675574	0.0320132	0.0440182	0.0473137	0.0133067	0.013982	0.0163552	0.0117055	0.00555971	0.00644643	0.00591657	0.00325146	0.00597847	0.0036069	0.00500725	0.003134	0.00227158	0.00218686	0.0011538	0.00126973	0.000619951	0.000935352		1
798			0.160542	0.204886	0.20735	0.112092	0.053993	0.078218	0.0433176	0.0219667	0.022172	0.016582	0.0173164	0.00559495	0.0101396	0.00981441	0.00492855	0.00471751	0.00516793	0.0031201	0.00260603	0.0016952	0.00138423	0.00209834	0.00229522	0.00280702	0.00121813	0.00121519	0.000915643	0.00123001	0.000616998		1
800			0.188912	0.118206	0.11582	0.0717909	0.0928293	0.0720078	0.100421	0.0444626	0.0316661	0.0292803	0.0370884	0.0212345	0.00713875	0.0093133	0.00693726	0.00690017	0.00637811	0.00652582	0.00538801	0.00532749	0.00372185	0.00319784	0.00266776	0.00246193	0.00240337	0.00234589	0.00220838	0.00160862	0.00175768		1
802			0.0587595	0.0894355	0.0600557	0.0669686	0.0669686	0.248432	0.112334	0.0993728	0.0289101	0.0264677	0.0217276	0.0143568	0.00948751	0.0171552	0.00626092	0.00827732	0.0133376	0.00708873	0.00482865	0.0092516	0.00502653	0.00342663	0.00350717	0.00476082	0.00259117	0.00374091	0.00272268	0.00295154	0.00179588		1
804			0.0528526	0.0309603	0.0707224	0.050378	0.0593456	0.118544	0.144813	0.0821727	0.133362	0.051265	0.0240503	0.0313119	0.0146086	0.0117143	0.0140805	0.0157442	0.0112664	0.0105141	0.018505	0.0107094	0.00458551	0.00596769	0.00429622	0.0051921	0.00699074	0.00490383	0.00267836	0.0047508	0.00371434		1
806			0.0369447	0.0408379	0.0494018	0.0671327	0.0508752	0.115738	0.162439	0.137396	0.117092	0.0247097	0.02837	0.0328107	0.0196687	0.00906748	0.0173065	0.00943771	0.00993789	0.00951825	0.0116428	0.00689148	0.00606277	0.00581952	0.00551589	0.00427553	0.00374524	0.00487825	0.00379573	0.00359281	0.00509598		1
808			0.06767	0.07906	0.07102	0.0426723	0.0569714	0.09715	0.19899	0.15812	0.0324916	0.0307342	0.019903	0.0164853	0.0149517	0.0122134	0.0148505	0.0124017	0.00943963	0.00824837	0.00771974	0.00626798	0.00606839	0.00822291	0.00435962	0.00595248	0.00563008	0.0035989	0.00183037	0.00423259	0.00274385		1
810			0.0860942	0.0868177	0.0839237	0.0759655	0.0853707	0.153378	0.0940525	0.0875412	0.0455294	0.033916	0.0173064	0.0204108	0.00901167	0.00955428	0.0118376	0.0185269	0.00752854	0.00293436	0.00925115	0.0108652	0.00975469	0.00501032	0.00693579	0.00697131	0.0063136	0.0030847	0.00454606	0.00290637	0.00466153		1
812			0.0909639	0.0986873	0.0752375	0.0775957	0.0629573	0.109843	0.214538	0.0978291	0.0207861	0.0292672	0.0128233	0.00785353	0.00572695	0.0109277	0.00800929	0.00902345	0.00845003	0.00625265	0.00867933	0.00620794	0.00409441	0.00438729	0.00481517	0.00448735	0.00551971	0.0055651	0.00343466	0.00409818	0.00193899		1
814			0.123214	0.116228	0.10416	0.156876	0.0927281	0.0698636	0.0736744	0.0525476	0.0253179	0.0236774	0.0153744	0.00877805	0.0168949	0.014686	0.0263494	0.0117809	0.00816134	0.0112754	0.00693936	0.00606232	0.0102249	0.00366517	0.00469014	0.00334012	0.0038204	0.0031177	0.00211255	0.00175237	0.00268778		1
816			0.160994	0.113171	0.0992981	0.0759338	0.0916317	0.113171	0.0719181	0.0737434	0.0355921	0.0264622	0.0190619	0.0115456	0.0143982	0.0134447	0.0127102	0.0101675	0.00693115	0.00401317	0.00522227	0.00564904	0.00506457	0.00606777	0.00548585	0.0029589	0.00289848	0.00283237	0.00526973	0.00213177	0.00223216		1
818			0.24192	0.113681	0.10683	0.0890607	0.114323	0.087348	0.0513812	0.026761	0.03404	0.0252624	0.0176612	0.0119647	0.0102171	0.00927045	0.0105586	0.00682449	0.00553268	0.00506533	0.00419741	0.00576968	0.00355279	0.00281483	0.00209607	0.00294992	0.0024648	0.00270565	0.00214324	0.00164983	0.00195435		1
820			0.141531	0.186689	0.139879	0.0999527	0.0589253	0.0633309	0.0812288	0.0413028	0.0388246	0.0251303	0.0149367	0.00825119	0.0123487	0.0206126	0.00709774	0.00758236	0.00748213	0.00558138	0.00596522	0.00625296	0.00564306	0.004464	0.0026664	0.00250515	0.00186689	0.00295728	0.00227325	0.00218178	0.00253792		1
822			0.134555	0.196733	0.12187	0.120378	0.0820758	0.0552147	0.0830707	0.0390482	0.0290996	0.0263638	0.0148771	0.0130565	0.0168086	0.00965585	0.0100147	0.00611092	0.00767981	0.00551201	0.00528444	0.00247245	0.00402221	0.00298159	0.00220508	0.00183701	0.00274656	0.00241305	0.00145314	0.00135883	0.00110118		1
824			0.151816	0.210472	0.109672	0.0805904	0.0534805	0.0869982	0.0786188	0.0768936	0.0187061	0.0203835	0.0202346	0.0102074	0.0183601	0.00939605	0.00931078	0.00772214	0.00592056	0.00727458	0.00346416	0.00169131	0.00225424	0.00136121	0.00213311	0.00268536	0.00316792	0.00288376	0.00215573	0.00127271	0.000874221		1
826			0.22359	0.168533	0.103136	0.119679	0.0643629	0.0555744	0.0408407	0.0359295	0.0444595	0.0233534	0.0214295	0.0242744	0.0110813	0.00518445	0.00750074	0.00643397	0.00743741	0.00547188	0.0059506	0.00512086	0.00336703	0.00316619	0.00241638	0.00214833	0.00187027	0.00193477	0.00199605	0.00176145	0.00199654		1
828			0.109863	0.104556	0.112517	0.195047	0.0575854	0.0740384	0.0804073	0.0756306	0.0360904	0.0270678	0.019125	0.0150351	0.0157516	0.00994636	0.0149343	0.00834909	0.00591564	0.0080471	0.0045458	0.00360135	0.00566487	0.00267573	0.00245346	0.00275932	0.0019052	0.0013013	0.00199086	0.00196815	0.00122569		1
830			0.146356	0.0767769	0.139758	0.182345	0.0941717	0.122363	0.0337687	0.0439368	0.0243023	0.0184139	0.0185614	0.0145768	0.00671438	0.00769329	0.00826552	0.0079788	0.00402341	0.00815875	0.00439494	0.0051287	0.00420042	0.0053117	0.00256687	0.00387136	0.00327028	0.0041168	0.00321689	0.00337255	0.00238422		1
832			0.199735	0.219662	0.117734	0.0824593	0.103074	0.0584087	0.0327547	0.0412296	0.0350452	0.0205408	0.0116581	0.00837511	0.00870151	0.00540475	0.00606396	0.00621514	0.00560838	0.0073556	0.00276261	0.0060264	0.00490724	0.00312292	0.00297884	0.00152834	0.0018737	0.00185721	0.00205839	0.00207868	0.000780225		1
834			0.142321	0.204524	0.0992761	0.0661841	0.071658	0.0532458	0.0930558	0.0460303	0.0664329	0.0427957	0.024344	0.0129213	0.0127481	0.00954096	0.00895426	0.00522158	0.00710334	0.00631909	0.00646215	0.00451395	0.00285985	0.00325173	0.00157329	0.00217507	0.00168376	0.00177154	0.00126852	0.00119196	0.000572343		1
836			0.114893	0.125231	0.176451	0.12664	0.1257	0.041117	0.0881078	0.056389	0.0300741	0.0229433	0.0104505	0.011583	0.0130611	0.00718255	0.0061276	0.00690859	0.00319326	0.00659281	0.00364437	0.00300295	0.00390423	0.0037877	0.00155655	0.00184202	0.00287701	0.00210265	0.00159029	0.00195174	0.00109559		1
838			0.232868	0.116624	0.147673	0.107536	0.108293	0.0388114	0.0486562	0.0336997	0.0289666	0.0308598	0.0150395	0.0170776	0.014477	0.00850575	0.0062935	0.0055186	0.00848209	0.00598207	0.00495972	0.00277757	0.00394873	0.0028906	0.00169485	0.00184714	0.00203656	0.00156045	0.000867103	0.00124284	0.00081095		1
840			0.350838	0.133513	0.11792	0.0480778	0.0662693	0.0467784	0.0425553	0.0289883	0.0213524	0.0185723	0.0214869	0.0137009	0.0173613	0.00674486	0.00633197	0.00579499	0.0117817	0.00619359	0.00465542	0.00579629	0.00602986	0.00369387	0.00221369	0.00404795	0.00366983	0.00286761	0.000800495	0.00107152	0.000892232		1
842			0.218652	0.169706	0.119156	0.0840508	0.0858562	0.08044	0.0501496	0.0373113	0.0495478	0.0145839	0.00739647	0.0155121	0.00988168	0.011469	0.00669598	0.0041881	0.0044226	0.00477404	0.00351268	0.00451989	0.00406112	0.00341419	0.00112241	0.00178394	0.00185144	0.00192952	0.00167369	0.000974808	0.00136249		1
844			0.138113	0.130171	0.129978	0.11235	0.0891053	0.0817444	0.0772892	0.0567562	0.0286687	0.0300246	0.0186108	0.0125391	0.0103595	0.0147458	0.0111651	0.00674818	0.00493004	0.00612095	0.00536569	0.00327075	0.00669859	0.00379317	0.00577228	0.00443493	0.00363182	0.00229485	0.00191586	0.00145404	0.00194831		1
846			0.175206	0.109531	0.150578	0.192273	0.0522809	0.0356461	0.0339178	0.0483922	0.0362942	0.0263565	0.0367262	0.0150552	0.011868	0.0153799	0.0138132	0.00793438	0.00718538	0.00617066	0.00368213	0.00363071	0.00312648	0.00242134	0.0023777	0.0017774	0.00161967	0.00247362	0.00199473	0.000725041	0.00156415		1
848			0.160489	0.162943	0.161225	0.124416	0.108465	0.0672384	0.0326376	0.0269935	0.0392633	0.0149809	0.0110239	0.0142592	0.0101464	0.00620114	0.00941681	0.00644998	0.00768775	0.00352143	0.00464362	0.00346621	0.00405099	0.00351431	0.0026542	0.00303014	0.00367283	0.00258377	0.00164062	0.00173212	0.00165453		1
850			0.151857	0.196782	0.168625	0.0705503	0.0752958	0.0632738	0.0439753	0.0597937	0.0335351	0.0262561	0.015223	0.0158381	0.013564	0.007267	0.00775768	0.00341995	0.00636408	0.00567123	0.00454686	0.00549944	0.00502963	0.00393911	0.00282337	0.00247432	0.00197168	0.00368918	0.00193751	0.00184567	0.00119464		1
852			0.158857	0.0992857	0.194697	0.0961376	0.117206	0.0518223	0.0607822	0.0636881	0.03027	0.0147369	0.00982057	0.0183858	0.0103884	0.0103645	0.00899335	0.00717957	0.00922945	0.0085841	0.00379392	0.00559439	0.00348202	0.0029638	0.00172457	0.00153651	0.0020286	0.0033251	0.00227643	0.0013877	0.00145897		1
854			0.12206	0.124311	0.172074	0.189764	0.0794434	0.0726891	0.061432	0.0485666	0.0149215	0.0189764	0.0252482	0.0094869	0.0103569	0.00624371	0.00840058	0.00679032	0.00434688	0.00478414	0.00326024	0.00221766	0.0027416	0.00150483	0.00199155	0.00197644	0.00197177	0.00158183	0.00122192	0.000868298	0.00076835		1
856			0.110533	0.0755168	0.101463	0.137112	0.110533	0.14344	0.0649698	0.0630713	0.0438757	0.0265785	0.0141415	0.0155617	0.0187086	0.00945078	0.00682752	0.0116912	0.00655161	0.00781283	0.00611032	0.00617129	0.00271059	0.00242898	0.0027802	0.00228133	0.00312593	0.00142223	0.00183706	0.00132688	0.00196745		1
858			0.156024	0.104187	0.153715	0.144477	0.0895601	0.0941792	0.0744195	0.0438819	0.0292546	0.016883	0.0159073	0.00780687	0.0114537	0.00740141	0.00560584	0.0132269	0.00381721	0.0039391	0.00413978	0.00216894	0.00297345	0.00327549	0.00291134	0.00145857	0.00180901	0.00135264	0.0012127	0.0014782	0.00148013		1
860			0.199601	0.212305	0.103047	0.0999414	0.0798967	0.0683216	0.0375486	0.0446066	0.0319022	0.0184827	0.0185815	0.0186427	0.00721131	0.00695355	0.0108837	0.00515941	0.00559587	0.00293783	0.00403944	0.00358829	0.00423452	0.00185295	0.00228075	0.00359394	0.00226751	0.00206591	0.00135378	0.00153867	0.00156589		1
862			0.236518	0.166211	0.0914672	0.0709894	0.080887	0.0825935	0.0556311	0.0375425	0.0202187	0.0230146	0.0165361	0.0228146	0.0113385	0.0148235	0.00872078	0.00549554	0.00788461	0.00705219	0.00603274	0.00500339	0.00553991	0.00395595	0.0033849	0.00412967	0.0034894	0.00166156	0.00348155	0.00155723	0.00202538		1
864			0.213976	0.113987	0.131485	0.0819909	0.0919898	0.062993	0.0477447	0.0667426	0.0429952	0.0227072	0.0228282	0.00785813	0.0134927	0.0135695	0.0080546	0.00814934	0.00830708	0.00599808	0.00516443	0.00561338	0.0049592	0.00301117	0.00251672	0.00412754	0.00179318	0.0024593	0.00233369	0.00203197	0.00111953		1
866			0.119832	0.129121	0.143752	0.111239	0.0710631	0.0812813	0.0606126	0.058987	0.0585225	0.0236877	0.0313514	0.0198907	0.0151434	0.0101469	0.0137268	0.00472384	0.00516159	0.00487734	0.00629791	0.00600065	0.00553154	0.00193703	0.00296003	0.00417275	0.00201945	0.00228772	0.00200082	0.00231294	0.00135902		1
868			0.140302	0.148149	0.15885	0.070151	0.0936932	0.0789496	0.0613524	0.0575476	0.034481	0.0397126	0.0130424	0.0154339	0.0125485	0.0129377	0.00827591	0.0101724	0.00677231	0.0063552	0.00610932	0.00353109	0.00311209	0.00355154	0.00238608	0.00168068	0.00307309	0.00240059	0.00272257	0.00117221	0.00153336		1
870			0.387048	0.0930164	0.080531	0.116947	0.04141	0.0337107	0.0507741	0.0407857	0.029965	0.0237223	0.023098	0.0134728	0.00733165	0.0128544	0.0048225	0.00519082	0.00484435	0.00459818	0.00550732	0.00390627	0.0031738	0.00280027	0.00215207	0.00153619	0.00202333	0.0017341	0.000887527	0.000856667	0.00129936		1
872			0.185789	0.135576	0.157206	0.0888391	0.101972	0.051179	0.0305143	0.0397844	0.0488615	0.0365013	0.0141306	0.00912281	0.00746094	0.0141121	0.00952355	0.0107424	0.01135	0.00736341	0.00705324	0.00468549	0.00684312	0.00513567	0.00238823	0.00381216	0.00271114	0.00245949	0.00215068	0.00105041	0.0016812		1
874			0.172881	0.105426	0.187399	0.125529	0.0851004	0.0918012	0.0232295	0.048916	0.0375246	0.0285901	0.0149859	0.00920625	0.0112721	0.00747119	0.00585272	0.00600728	0.00682612	0.00443549	0.00413351	0.00537026	0.00265241	0.00340759	0.00139366	0.00274331	0.00150583	0.0022718	0.00120119	0.00165101	0.00121539		1
876			0.140856	0.106518	0.140155	0.11189	0.0997435	0.0976412	0.0348051	0.0560619	0.043448	0.0254615	0.0238263	0.0235927	0.018073	0.00819836	0.00956767	0.00597013	0.0124275	0.00759406	0.00285659	0.00424225	0.00277623	0.00292924	0.00358913	0.00357021	0.00420278	0.00369098	0.00170646	0.00203344	0.00257324		1
878			0.0767066	0.100749	0.142823	0.181177	0.0832897	0.167152	0.0560989	0.0317703	0.0247047	0.0195201	0.0186011	0.00800211	0.0107341	0.00720069	0.0114113	0.00733636	0.00619893	0.0087457	0.00541726	0.00548309	0.00548996	0.00525469	0.0024701	0.0021285	0.00277292	0.00173391	0.0021048	0.00246331	0.00246037		1
880			0.137904	0.130618	0.138945	0.10668	0.0879463	0.0817016	0.0697326	0.0373397	0.04291	0.0220074	0.015873	0.0142952	0.0105978	0.0158178	0.0108523	0.00865933	0.00929161	0.00744786	0.008651	0.00542821	0.0088576	0.00352566	0.00361558	0.00466948	0.00299933	0.00403533	0.00384554	0.00275402	0.00299803		1
882			0.174029	0.120672	0.180107	0.0878024	0.0709173	0.0454771	0.0914045	0.0547076	0.0373723	0.0190599	0.030168	0.0119427	0.014502	0.00840741	0.0110667	0.0060811	0.00318047	0.00389888	0.00570153	0.00283894	0.00409272	0.00321424	0.00245847	0.00223344	0.00166678	0.00235378	0.00169821	0.00175891	0.00118641		1
884			0.13035	0.22183	0.144877	0.0712605	0.091873	0.0602671	0.0533963	0.0508443	0.0369063	0.019631	0.025324	0.0140232	0.0141329	0.011715	0.00474481	0.00534984	0.0090171	0.00575659	0.00328034	0.00532766	0.00295839	0.00293366	0.00207637	0.00222871	0.00221398	0.00211112	0.00248489	0.00166424	0.00142191		1
886			0.208327	0.174243	0.103723	0.0987278	0.0869745	0.0570035	0.0590604	0.0332031	0.0452502	0.0173194	0.0142958	0.0208742	0.0129072	0.0120045	0.0109788	0.00848824	0.00647548	0.0029633	0.0024778	0.00475833	0.0029251	0.00258875	0.00170752	0.00289519	0.00281298	0.00161861	0.00241081	0.00180166	0.00118373		1
888			0.173538	0.15817	0.137128	0.114195	0.0654906	0.0711648	0.0510685	0.0371192	0.0300264	0.0217057	0.0269528	0.0206664	0.0122335	0.0103345	0.00695453	0.011127	0.00581069	0.00641831	0.00658972	0.00643675	0.00718694	0.00383652	0.00193831	0.00266691	0.00227531	0.00270899	0.00172505	0.00205451	0.00247658		1
890			0.118237	0.155261	0.0999244	0.139138	0.111868	0.0597158	0.068275	0.0390143	0.0406067	0.0332418	0.0274693	0.0203034	0.0203034	0.00757932	0.00960966	0.00849039	0.00713564	0.00405649	0.00463195	0.00457741	0.00369661	0.00350731	0.00423186	0.00123393	0.00192205	0.0017648	0.00135473	0.0016471	0.00120331		1
892			0.138282	0.165665	0.102	0.12345	0.0727921	0.0721076	0.039933	0.0591008	0.0413021	0.0353692	0.0296645	0.0214801	0.0117065	0.0121672	0.0134006	0.0116976	0.00674115	0.00920809	0.00668478	0.00599451	0.00411561	0.00190387	0.00281539	0.00345021	0.00172901	0.00233642	0.00218424	0.00198697	0.000730797		1
894			0.094176	0.173521	0.132242	0.162398	0.0909626	0.049189	0.0709409	0.0430095	0.0328751	0.0373243	0.0180645	0.0155843	0.00695246	0.00847188	0.0107116	0.00541821	0.00798049	0.00635923	0.00534257	0.00264508	0.00321088	0.0049718	0.0042745	0.00285222	0.00297952	0.00289004	0.00116825	0.00170241	0.0017819		1
896			0.218276	0.140916	0.144041	0.106533	0.0520945	0.0505316	0.0632948	0.0341219	0.0388104	0.0377685	0.020463	0.0129361	0.00976719	0.00835673	0.00761022	0.00787017	0.00833199	0.0065389	0.00547773	0.00290713	0.00623545	0.00291781	0.00237402	0.00277716	0.0027011	0.00176087	0.00242797	0.0012361	0.000922958		1
898			0.0962928	0.172437	0.176185	0.086687	0.0716925	0.0695839	0.109882	0.0386577	0.0140548	0.0349091	0.0257718	0.01089	0.0160661	0.0140313	0.0123206	0.00762775	0.0057033	0.00290659	0.00392528	0.00509719	0.0055564	0.00418862	0.00250432	0.00284169	0.00201578	0.00148624	0.00201697	0.00190643	0.00276203		1
900			0.0867502	0.0607251	0.0591942	0.0358421	0.0663384	0.161253	0.206159	0.0908325	0.0642972	0.034845	0.0190983	0.0117832	0.0104488	0.0180803	0.0125201	0.0044882	0.00883321	0.00408251	0.00684612	0.0046963	0.00335494	0.00488827	0.00488317	0.00401801	0.00351022	0.00382395	0.00302978	0.00329339	0.00208405		1
902			0.0472895	0.0720336	0.0798682	0.0644792	0.0716312	0.140146	0.0750535	0.12583	0.0698786	0.0453011	0.0306935	0.0207032	0.0244555	0.0158252	0.0123359	0.0123871	0.0125762	0.0113511	0.0080034	0.00865515	0.0108214	0.00435221	0.00463703	0.00610065	0.00849089	0.00507253	0.00307997	0.0041007	0.00484732		1
904			0.117201	0.0891051	0.0611349	0.064183	0.0377244	0.118004	0.115596	0.0963298	0.0788901	0.0301039	0.0142207	0.0129066	0.0127918	0.0164122	0.0173474	0.0180217	0.0106236	0.0165623	0.0138257	0.00714639	0.00977828	0.00688774	0.0040351	0.0058526	0.00667774	0.00448255	0.00753548	0.00388723	0.00273264		1
906			0.0938593	0.0767262	0.0343599	0.0727372	0.0531415	0.0624745	0.278598	0.119931	0.0462354	0.0164045	0.0142122	0.00970475	0.00506445	0.0115045	0.0147009	0.0150823	0.00804135	0.00563804	0.00940157	0.00626972	0.00455009	0.00600006	0.00660181	0.00886598	0.00439529	0.00422955	0.00437935	0.0038632	0.00302704		1
908			0.0655279	0.0537424	0.058162	0.023557	0.0661641	0.180043	0.258931	0.0674365	0.0353545	0.0135808	0.0226746	0.0220008	0.0150059	0.0152209	0.00890352	0.012631	0.00613252	0.00903585	0.0100067	0.0092846	0.00650062	0.00526571	0.00363559	0.00755543	0.00565143	0.00469033	0.00623972	0.00378917	0.00327722		1
910			0.0675626	0.0559775	0.0527714	0.0304244	0.0508765	0.0781974	0.221455	0.175788	0.0719417	0.0508046	0.0147724	0.0111272	0.0136089	0.00980471	0.0129895	0.0160211	0.00860985	0.0112317	0.00439845	0.00314867	0.00546538	0.00812315	0.00501965	0.00390668	0.00482666	0.0026133	0.00287785	0.00251821	0.00313753		1
912			0.0940668	0.106204	0.103929	0.0669179	0.119859	0.174479	0.0887566	0.0344626	0.027821	0.0232383	0.0171278	0.0201424	0.0133696	0.00821947	0.012297	0.0108928	0.00854263	0.0120186	0.00931793	0.0051048	0.00635148	0.00562042	0.00476092	0.00556747	0.00487835	0.00558378	0.00251932	0.00264396	0.00530666		1
914			0.150267	0.139019	0.114725	0.103477	0.0886305	0.106177	0.0719842	0.0280117	0.0231816	0.0237075	0.0236432	0.0231209	0.0164376	0.0154676	0.00845994	0.00687449	0.0133279	0.00988388	0.00370039	0.00507578	0.00488638	0.00328558	0.00248935	0.00289331	0.00205861	0.00387738	0.00233197	0.00166531	0.00133985		1
916			0.19325	0.171441	0.176962	0.0897233	0.0623922	0.0483125	0.0560426	0.0394782	0.0295397	0.0242896	0.0165767	0.00863911	0.015494	0.0110255	0.00817172	0.00552751	0.00555235	0.00496266	0.00318863	0.00615088	0.003084	0.00257972	0.00320409	0.00224408	0.00301995	0.00252815	0.0026065	0.00232684	0.00168688		1
918			0.140422	0.170697	0.147393	0.0754893	0.0476041	0.113931	0.0824606	0.0304746	0.0326655	0.03645	0.0254951	0.0166692	0.0127302	0.00790367	0.00775109	0.00761824	0.00914396	0.00505918	0.00480721	0.0049313	0.004372	0.00204339	0.0022115	0.00251345	0.00169443	0.00170681	0.0024053	0.00159571	0.00176067		1
920			0.137626	0.0783336	0.13859	0.142929	0.0937593	0.0759233	0.0624259	0.0306104	0.0539899	0.0308514	0.021433	0.0354309	0.0138077	0.0162529	0.0128513	0.00909706	0.00643035	0.00552385	0.00636214	0.00472436	0.00349488	0.00288918	0.00241316	0.00263201	0.00361588	0.002071	0.00213321	0.00231291	0.0014853		1
922			0.159946	0.164147	0.178153	0.082914	0.0764714	0.0655469	0.0330536	0.046219	0.0266336	0.0240697	0.0158559	0.0137374	0.0149674	0.0109956	0.0171657	0.0105438	0.00576	0.00715694	0.00409528	0.00569726	0.00274087	0.00644797	0.0055474	0.00712276	0.00267661	0.0032695	0.00323701	0.0027849	0.00304345		1
924			0.180107	0.208837	0.107919	0.119266	0.0748432	0.0463545	0.0574603	0.027523	0.0328344	0.017994	0.0227195	0.0230208	0.0132678	0.0126874	0.00532304	0.00598287	0.00548263	0.00643579	0.00405119	0.00432859	0.00372188	0.0034353	0.0039522	0.00180662	0.00188525	0.00299252	0.00240734	0.00158972	0.0017718		1
926			0.202199	0.146716	0.120716	0.131626	0.0930903	0.0424826	0.0496791	0.044804	0.0283217	0.0329646	0.0114211	0.021625	0.0114155	0.00810094	0.00697248	0.00647221	0.00635266	0.00458185	0.00448551	0.00414542	0.00360963	0.00224132	0.00443885	0.00192567	0.00297633	0.00184254	0.00199571	0.00153035	0.00126835		1
928			0.272197	0.160315	0.102684	0.0773416	0.0809083	0.0726485	0.0501218	0.0336023	0.0230898	0.0255302	0.0159919	0.0191477	0.0102427	0.00720046	0.0108729	0.00680249	0.00267617	0.00383817	0.00574655	0.00290312	0.00170998	0.00200581	0.00245447	0.00189637	0.0017562	0.00240378	0.00130458	0.00100109	0.00160715		1
930			0.250338	0.126373	0.0991724	0.10182	0.0989317	0.0625845	0.0633066	0.0267188	0.0284037	0.023732	0.0161649	0.02337	0.0105602	0.0162265	0.0104656	0.006853	0.00391033	0.0044837	0.00322744	0.00393921	0.00230439	0.00318603	0.00340051	0.00208739	0.00213329	0.00179247	0.00249327	0.00117404	0.000847226		1
932			0.213407	0.137218	0.15118	0.117473	0.045673	0.0362991	0.0436786	0.0606314	0.0646203	0.023734	0.0146056	0.0150402	0.0149407	0.0108357	0.011307	0.00495522	0.00403717	0.00432039	0.00390414	0.00344741	0.00373502	0.00201221	0.00203235	0.00176226	0.00243264	0.00205967	0.00198506	0.00155087	0.00112198		1
934			0.229012	0.265818	0.0922184	0.0840394	0.0468249	0.0425309	0.0488696	0.0271952	0.0263773	0.0453935	0.0183384	0.00908832	0.00932939	0.00806022	0.00743636	0.0048066	0.00514419	0.00544682	0.00490107	0.00397112	0.00260113	0.00204218	0.00232897	0.00204721	0.00102692	0.00147969	0.00107037	0.000968109	0.00163329		1
936			0.21431	0.220582	0.0974848	0.0648156	0.0737016	0.0692586	0.0653383	0.0491344	0.0221588	0.0182378	0.021001	0.00789653	0.0102116	0.0136688	0.00879009	0.00499969	0.00605895	0.00571972	0.00376715	0.00383275	0.00274081	0.00410377	0.00248505	0.00243006	0.00177098	0.00137498	0.00181008	0.00154489	0.00077141		1
938			0.216644	0.109408	0.134806	0.0957316	0.0811874	0.0642552	0.0638211	0.0401595	0.03864	0.0327789	0.0194309	0.021662	0.00998192	0.0113152	0.00802387	0.00463419	0.00778487	0.00659593	0.00497609	0.00408781	0.00599614	0.00253917	0.00448159	0.0027035	0.00140725	0.00279467	0.00165954	0.000965348	0.00152856		1
940			0.177333	0.094618	0.213849	0.156755	0.059111	0.0494273	0.0562866	0.049629	0.0221918	0.0217884	0.0129179	0.0120151	0.0157447	0.0100144	0.00585845	0.00582556	0.00438168	0.00525745	0.00341008	0.00343933	0.00397597	0.00418922	0.00287384	0.00233902	0.00153447	0.00121022	0.00224037	0.000925057	0.000858139		1
942			0.139689	0.199222	0.110773	0.142241	0.082708	0.0465631	0.0816449	0.0548552	0.0246636	0.0196552	0.0122759	0.0122119	0.0120447	0.0115296	0.0119769	0.00408735	0.00731891	0.00348373	0.00409925	0.00230987	0.00250144	0.00210319	0.00225501	0.0026575	0.00169468	0.00131431	0.00125584	0.00148041	0.00138426		1
944			0.0929377	0.0734233	0.137821	0.105378	0.0712279	0.107818	0.110989	0.0551284	0.0409804	0.0456151	0.0346382	0.0287839	0.0166163	0.0148478	0.00760309	0.00706302	0.00735233	0.00513158	0.00364238	0.00456883	0.00435637	0.00464494	0.00331966	0.00297523	0.00401462	0.00355432	0.00207937	0.00176672	0.00172298		1
946			0.129038	0.134748	0.105438	0.134748	0.101251	0.116858	0.0787934	0.0437741	0.0379046	0.0302232	0.0168188	0.0114768	0.00817167	0.00362849	0.00543446	0.00477632	0.00275864	0.00488671	0.00508769	0.00454451	0.0044307	0.00292369	0.00280778	0.00222483	0.0010942	0.00260307	0.000977571	0.00139902	0.00117768		1
948			0.217562	0.134236	0.199505	0.0704902	0.0617877	0.0524326	0.0476462	0.0543906	0.0287182	0.0197819	0.0176158	0.0152054	0.0157002	0.00904299	0.0078292	0.0101645	0.00481031	0.00687998	0.00486078	0.00328062	0.00232792	0.00248195	0.00240167	0.00157396	0.00157415	0.00252655	0.00208429	0.0017316	0.0013572		1
950			0.201394	0.243061	0.149513	0.10662	0.0430974	0.050042	0.0498378	0.0247146	0.0142608	0.0249189	0.0118126	0.0158445	0.00845935	0.0100991	0.00592804	0.00526687	0.0038708	0.00445558	0.00423887	0.00300967	0.00197431	0.00283463	0.00229724	0.0025166	0.00296882	0.00216713	0.00169655	0.00194114	0.00115801		1
952			0.18136	0.153631	0.161125	0.0741926	0.0776899	0.0974247	0.0574556	0.0389699	0.0372212	0.0292274	0.0153546	0.00848144	0.0100495	0.00916441	0.00331069	0.0053711	0.00446705	0.00516551	0.0032325	0.00519973	0.00387825	0.0033012	0.00300742	0.00234823	0.00193151	0.002583	0.00236185	0.00179224	0.000702232		1
954			0.156118	0.123693	0.18554	0.112885	0.0813615	0.104479	0.0414313	0.0381288	0.0219247	0.0253626	0.0188275	0.0204361	0.00585262	0.0070121	0.00731503	0.00539508	0.00514529	0.00817668	0.00470846	0.00394258	0.00371801	0.00329049	0.00280136	0.00221979	0.0022423	0.00112438	0.00209297	0.00245766	0.00231667		1
956			0.180082	0.181966	0.13136	0.0804851	0.0936749	0.0791392	0.0570663	0.0454916	0.0317633	0.0181218	0.0193156	0.0169159	0.00892711	0.00930343	0.00854999	0.00587595	0.00335103	0.00399626	0.00580704	0.00211162	0.00208125	0.00277068	0.00254072	0.00223124	0.00239568	0.00162674	0.00104744	0.000845982	0.00115559		1
958			0.213176	0.138121	0.177447	0.0872846	0.0774531	0.0628258	0.0446015	0.0345302	0.0340506	0.0258976	0.0184739	0.00939125	0.0117252	0.0092258	0.00447574	0.00704272	0.00837813	0.00541261	0.0053728	0.00452369	0.00404483	0.00410909	0.00191592	0.00165064	0.00197836	0.00189782	0.00244013	0.00171047	0.000843927		1
960			0.181042	0.118374	0.172574	0.144909	0.0624803	0.0624803	0.0449783	0.0500595	0.0374505	0.014699	0.0143567	0.0186075	0.0195721	0.010431	0.00585997	0.00552518	0.00676518	0.00368464	0.00371362	0.00453452	0.00376011	0.00194592	0.00328944	0.00206975	0.00202101	0.00140443	0.00113059	0.0016045	0.000677252		1
962			0.242057	0.139399	0.101578	0.143073	0.10309	0.0497082	0.0711043	0.0289604	0.0160164	0.0117947	0.00995698	0.0171802	0.0122675	0.00602766	0.00567624	0.0048137	0.00481435	0.00624292	0.00406051	0.00285001	0.00238426	0.00341171	0.00294575	0.00205893	0.00201681	0.00250918	0.00129972	0.00166434	0.00103776		1
964			0.150805	0.123314	0.124624	0.129336	0.0908495	0.0814242	0.0777588	0.0371776	0.0418903	0.0269669	0.0223901	0.0163396	0.0100524	0.00939572	0.0114028	0.00991176	0.00639455	0.00400209	0.00347296	0.0043359	0.00232852	0.00242364	0.00275978	0.00208498	0.00274224	0.00165603	0.00161403	0.000873307	0.00167333		1
966			0.108311	0.221992	0.128004	0.154186	0.0579597	0.0590786	0.0452041	0.056617	0.0275253	0.0213419	0.0337912	0.0099628	0.00705922	0.00905491	0.00741772	0.00661166	0.00875997	0.00810249	0.003092	0.00479096	0.00397057	0.00312803	0.0030929	0.00188691	0.00194881	0.00202284	0.00138322	0.00148323	0.00222124		1
968			0.21063	0.167547	0.115324	0.187783	0.0585325	0.0369908	0.0398195	0.0557038	0.0172027	0.0230649	0.0162409	0.00930102	0.010379	0.0106701	0.00590156	0.00532885	0.00552273	0.00337639	0.00305805	0.00242703	0.00208195	0.00226427	0.00275603	0.00150999	0.00170234	0.00184434	0.001055	0.0014018	0.000580495		1
970			0.218802	0.174835	0.179376	0.0835989	0.0334396	0.0794706	0.0464438	0.0441733	0.0264214	0.0324075	0.00839767	0.0111641	0.00888708	0.011587	0.005803	0.00333921	0.00355161	0.00399768	0.00515568	0.0030269	0.00184615	0.0020516	0.00395	0.00140935	0.00145813	0.00151855	0.00165613	0.00140062	0.000830643		1
972			0.166606	0.111745	0.127925	0.112756	0.106436	0.0753395	0.0558726	0.0831768	0.0318549	0.016966	0.023112	0.010884	0.00899296	0.01611	0.00930898	0.00665895	0.00472161	0.00586409	0.00445514	0.00256938	0.00202737	0.00192368	0.00279489	0.00284192	0.00243511	0.00215769	0.00119325	0.00184781	0.00142184		1
974			0.0849679	0.103665	0.259161	0.0610881	0.0751568	0.0688629	0.0586816	0.0666415	0.0379486	0.0612732	0.0262864	0.0185115	0.0158546	0.00681391	0.0117811	0.00777892	0.00635464	0.00410752	0.00363455	0.0037397	0.00346869	0.00250831	0.0017586	0.00201868	0.00120129	0.00167531	0.00196629	0.00165613	0.00143722		1
976			0.0774007	0.134413	0.0925033	0.0819315	0.100055	0.107606	0.155179	0.0479507	0.0547468	0.0243393	0.0201317	0.011157	0.0130003	0.0143369	0.00611126	0.00551999	0.0062906	0.0107032	0.00417246	0.00654168	0.00564912	0.00284525	0.00268226	0.00185758	0.00276185	0.00281282	0.00275565	0.00163349	0.00291231		1
978			0.243376	0.189292	0.0789833	0.0781801	0.0746995	0.0342707	0.0615802	0.0594383	0.0302546	0.0229898	0.0211129	0.014674	0.0147645	0.0128539	0.0110322	0.00647235	0.00602763	0.00635641	0.00430392	0.0039829	0.00445707	0.00327205	0.00309936	0.00442092	0.00207673	0.00168545	0.0018556	0.00226645	0.00222136		1
980			0.240966	0.149685	0.0804581	0.108435	0.0947527	0.0690224	0.0581994	0.0390038	0.0300186	0.0197367	0.0191231	0.0162244	0.0103587	0.00674827	0.0069343	0.00843973	0.00446256	0.00611032	0.00476459	0.00556345	0.00396266	0.00294795	0.00173434	0.00362388	0.00205658	0.00277213	0.00146799	0.00129209	0.00113617		1
982			0.135022	0.0694966	0.108074	0.079992	0.0621215	0.1163	0.111762	0.040847	0.0694966	0.0394287	0.0320535	0.0224202	0.0209593	0.0139257	0.0163796	0.00991901	0.00839916	0.00820826	0.00766193	0.0042166	0.0035466	0.00378317	0.00343994	0.00330747	0.00185749	0.00279561	0.00101715	0.00188634	0.00168168		1
984			0.0446193	0.0572702	0.0740579	0.04148	0.0406325	0.170451	0.232753	0.100507	0.0799355	0.0153482	0.0195142	0.0114496	0.0115671	0.0125076	0.0160758	0.00993022	0.0083562	0.00775727	0.00465507	0.0054342	0.00371218	0.00452688	0.00420731	0.00532476	0.00510094	0.00314722	0.0026508	0.00416752	0.0028604		1
986			0.0527956	0.0218339	0.0284399	0.0361906	0.0326685	0.145111	0.232795	0.23897	0.0453758	0.0337948	0.0138071	0.0148279	0.00675228	0.0102121	0.0113613	0.0139856	0.00587359	0.00565969	0.00495161	0.00600506	0.0061351	0.00534063	0.00596251	0.00373021	0.00321207	0.00408546	0.0035454	0.00432961	0.00224823		1
988			0.0544753	0.0402148	0.0205816	0.0331342	0.0278969	0.146234	0.298485	0.163685	0.0459511	0.0288435	0.0151006	0.0106287	0.00972664	0.00881133	0.0186649	0.00953708	0.00862177	0.00505342	0.0090057	0.00933969	0.00570407	0.00501335	0.00526116	0.00302493	0.00289699	0.00409653	0.00389764	0.00322785	0.00288604		1
990			0.0469625	0.054008	0.0915608	0.0415091	0.0335223	0.0956431	0.302676	0.111972	0.0518823	0.0269381	0.0133282	0.0144713	0.0125817	0.0136105	0.0111576	0.0177331	0.00875251	0.00489337	0.00504512	0.00439399	0.00395356	0.00698836	0.00467129	0.00589022	0.00449039	0.0038024	0.00267772	0.00270874	0.00217553		1
992			0.111773	0.106883	0.0698581	0.0382899	0.0460183	0.143209	0.157181	0.0957056	0.0396794	0.0292719	0.0192927	0.0129237	0.0110536	0.016191	0.0092045	0.00933863	0.0152989	0.0107365	0.00465681	0.00645077	0.00474749	0.00701515	0.00551634	0.00574639	0.00335899	0.00744128	0.00485891	0.00480854	0.00349095		1
994			0.0978138	0.0901588	0.121629	0.0623865	0.0239363	0.102067	0.148847	0.120779	0.0465313	0.0194284	0.0202891	0.024001	0.0191281	0.00839073	0.00789434	0.00740527	0.0088832	0.00534906	0.00473427	0.00930592	0.007935	0.00852256	0.00656373	0.00566044	0.00535646	0.00484629	0.00402091	0.00382469	0.0043118		1
996			0.121594	0.0958015	0.12749	0.0661252	0.090643	0.0556076	0.0972754	0.0840106	0.0366271	0.0439073	0.0314251	0.0151042	0.0179444	0.00760443	0.0160843	0.0113606	0.00859487	0.0102412	0.00853444	0.00790584	0.0035252	0.00794342	0.00574404	0.00697008	0.00464792	0.0053808	0.00589165	0.00325276	0.00276306		1
998			0.13063	0.0904359	0.0730186	0.102494	0.100484	0.135989	0.0756982	0.0667538	0.031331	0.0359734	0.0234008	0.0108537	0.0103419	0.0151919	0.0124661	0.0144456	0.0120816	0.00708214	0.0060446	0.00666198	0.00576794	0.00691399	0.00470153	0.00828795	0.00289696	0.00254011	0.00262552	0.00307924	0.00180858		1
1000			0.0744193	0.0998906	0.0746237	0.050673	0.0952803	0.0883648	0.153678	0.109111	0.0430782	0.0326842	0.0243672	0.02112	0.0149191	0.0110126	0.016193	0.0142874	0.0136512	0.0070449	0.00491908	0.00789136	0.00900399	0.0054654	0.00635205	0.00400677	0.00612537	0.00264126	0.00225392	0.00345829	0.00348388		1
1002			0.150661	0.0966809	0.075225	0.0498994	0.0564947	0.0649857	0.153078	0.121657	0.0450783	0.0235845	0.018885	0.00726799	0.0109459	0.00779562	0.0238737	0.0127619	0.0144063	0.0094288	0.00486708	0.00673076	0.00572133	0.00649309	0.00639431	0.00691953	0.00429521	0.00570981	0.00418008	0.003413	0.00256631		1
1004			0.14821	0.117663	0.0769332	0.0837214	0.114834	0.121622	0.0842871	0.0444374	0.0308174	0.0311998	0.0208568	0.0234991	0.0153979	0.00827767	0.00751739	0.00938132	0.0115275	0.00953519	0.00448577	0.00554321	0.00523915	0.00277005	0.00343297	0.00322746	0.00235653	0.00355284	0.00466803	0.00161956	0.00338676		1
1006			0.1652	0.109346	0.10373	0.138898	0.0706313	0.0765419	0.116143	0.0446248	0.0235725	0.015733	0.0130922	0.0185846	0.0152369	0.0110959	0.0117218	0.0110205	0.0064304	0.00639612	0.00463329	0.00537034	0.00651315	0.0044876	0.00353777	0.0036743	0.00288524	0.0031858	0.00237212	0.00347689	0.00186413		1
1008			0.220236	0.146492	0.169745	0.0817166	0.0455088	0.0471698	0.0631145	0.0435158	0.03654	0.0312689	0.0160849	0.0151495	0.00870415	0.0106042	0.00590054	0.00880945	0.00555673	0.00757971	0.00477145	0.00507905	0.00468774	0.00399681	0.00260198	0.00236437	0.00278614	0.00352411	0.00189742	0.00258115	0.00201338		1
1010			0.125674	0.189381	0.19286	0.0998001	0.0700123	0.043051	0.0619674	0.0530528	0.0287007	0.0347887	0.0175607	0.0152016	0.0144834	0.00918183	0.00758198	0.0061576	0.0057097	0.00320556	0.00311642	0.00297269	0.00160443	0.00236237	0.00203764	0.00277483	0.0020409	0.00157943	0.00102057	0.00116779	0.00095271		1
1012			0.281677	0.130992	0.100556	0.0745966	0.110403	0.0671369	0.0420725	0.0230539	0.0294683	0.0246002	0.0197239	0.0132603	0.0123401	0.0122252	0.00938216	0.00739162	0.00777624	0.00709204	0.00324793	0.00356989	0.00244775	0.00389991	0.00266232	0.00339743	0.00233108	0.00130052	0.000850162	0.00148068	0.00106515		1
1014			0.271785	0.169639	0.135666	0.080856	0.0643224	0.0344261	0.0466564	0.0425796	0.0258196	0.0199583	0.0190856	0.0140782	0.00868036	0.00971518	0.00917637	0.00469191	0.00612649	0.00528305	0.00430802	0.00488262	0.00315271	0.00322428	0.00305056	0.00312553	0.00261072	0.00205931	0.00151008	0.00225321	0.00127709		1
1016			0.173916	0.109783	0.188517	0.12309	0.0903772	0.0449114	0.0247659	0.048423	0.0502712	0.0184821	0.0231026	0.0172059	0.010866	0.0119803	0.0100825	0.00506205	0.0107057	0.00723221	0.00315766	0.00294678	0.00352508	0.00424828	0.00462938	0.00184667	0.00254332	0.00166823	0.00260782	0.00215464	0.00189737		1
1018			0.191429	0.125295	0.143024	0.148601	0.0936228	0.0414331	0.0553769	0.0268916	0.0358555	0.028286	0.0170431	0.0147382	0.0193088	0.0109879	0.00633587	0.00741831	0.00492974	0.0072458	0.00315469	0.00269813	0.00232443	0.00327321	0.0012864	0.00133151	0.00244415	0.00171232	0.00131446	0.00109403	0.00154424		1
1020			0.227866	0.118726	0.143307	0.0899664	0.0757094	0.0720223	0.0435083	0.0476871	0.0319553	0.0186066	0.0124075	0.0144841	0.0206815	0.0146908	0.0135399	0.00520625	0.00877172	0.00617794	0.00361119	0.0044408	0.00408536	0.00313457	0.00373164	0.00274717	0.00414288	0.00290498	0.00125496	0.00113744	0.00349517		1
1022			0.148995	0.164326	0.166053	0.0911243	0.0678034	0.049233	0.0740655	0.0505286	0.0470737	0.0304467	0.0148079	0.0186071	0.0175168	0.0110882	0.00464388	0.0100256	0.005342	0.00437008	0.00259121	0.00237636	0.00254263	0.00386587	0.00122493	0.00231287	0.00322692	0.00142633	0.00110381	0.00174907	0.00152903		1
1024			0.142249	0.104099	0.0828188	0.0684406	0.0814769	0.0993059	0.0895287	0.0950883	0.0492695	0.0486944	0.0285648	0.0140583	0.0153027	0.0145656	0.0126149	0.0102851	0.00865936	0.00772247	0.00530692	0.00361451	0.00298608	0.00182913	0.00151438	0.00453337	0.00143871	0.00221425	0.00148928	0.00115145	0.00117781		1
1026			0.078761	0.123832	0.218528	0.0591846	0.183472	0.0960611	0.0419355	0.0349189	0.0344632	0.0174786	0.0154267	0.0149851	0.0113206	0.00872108	0.00501749	0.00696375	0.00693325	0.00434333	0.0048627	0.00473386	0.00365829	0.0043111	0.00391524	0.00356473	0.00421849	0.00219889	0.00151203	0.00230915	0.0023692		1
1028			0.217132	0.205566	0.125696	0.0866345	0.0576108	0.0392801	0.0573926	0.0584837	0.0320788	0.0183995	0.0131914	0.011726	0.0099586	0.0126052	0.00931332	0.0100206	0.00500538	0.0059684	0.00301562	0.00416958	0.00255103	0.0021737	0.00269723	0.00272757	0.00175298	0.00125814	0.00152704	0.0013017	0.000762405		1
1030			0.236004	0.108507	0.0939575	0.129962	0.12651	0.0466089	0.0475953	0.0577062	0.0268802	0.0230704	0.00956764	0.0177619	0.0138542	0.0114384	0.00551711	0.007179	0.00525817	0.00499726	0.00355806	0.00287421	0.00296496	0.00444042	0.00175863	0.00192366	0.0026572	0.00206319	0.00217155	0.00157217	0.00164073		1
1032			0.16349	0.182393	0.169322	0.051078	0.0778236	0.0408222	0.0581163	0.0490671	0.0388113	0.0305664	0.0259412	0.0170922	0.0125642	0.0144147	0.0127456	0.00895655	0.00603143	0.00633569	0.00616355	0.00593993	0.00519628	0.00392074	0.0021131	0.0027747	0.00291668	0.00106562	0.00162432	0.0015942	0.0011202		1
1034			0.113749	0.169099	0.0985044	0.132043	0.0839633	0.0682495	0.0633242	0.0724711	0.0281441	0.0633242	0.015351	0.0204375	0.0120304	0.00971605	0.00806962	0.00525755	0.0048504	0.00539007	0.00495243	0.00240937	0.0036707	0.00288923	0.00242086	0.00225204	0.00158151	0.00146743	0.00153282	0.0016875	0.00116158		1
1036			0.125785	0.0747347	0.101698	0.123108	0.174849	0.0865683	0.0918851	0.033431	0.0236332	0.0179818	0.024743	0.0197491	0.0113697	0.0104455	0.00497839	0.00687702	0.0086761	0.00824968	0.00648504	0.00836208	0.00475019	0.00689781	0.0029314	0.00320706	0.003444	0.00456134	0.00358611	0.00284897	0.00416311		1
1038			0.194383	0.0666924	0.0812461	0.154899	0.145028	0.0971916	0.0412282	0.0379936	0.0255417	0.0236441	0.0127853	0.0136456	0.00959236	0.00875408	0.00877762	0.012338	0.00473847	0.00986951	0.00631176	0.00615322	0.00428114	0.00759461	0.00494584	0.00513726	0.00269692	0.00345645	0.0041961	0.00292737	0.00395016		1
1040			0.132697	0.140339	0.115328	0.077117	0.131307	0.125055	0.0750327	0.0240772	0.0219554	0.0264692	0.0211113	0.00782355	0.0148725	0.00981123	0.0104671	0.00976398	0.00824874	0.00749563	0.00478243	0.00377693	0.00331249	0.00490117	0.00455219	0.00356774	0.00298443	0.00331242	0.00433814	0.0028147	0.0026861		1
1042			0.172877	0.0824404	0.0720252	0.106386	0.0728771	0.113478	0.120571	0.0582091	0.0296684	0.0248562	0.0190475	0.00977245	0.00956234	0.0133213	0.0114179	0.00660401	0.00882109	0.00559724	0.00888856	0.00730252	0.0060148	0.00701182	0.00595948	0.0062907	0.00541284	0.00480076	0.00284281	0.00385818	0.00408434		1
1044			0.0505946	0.146096	0.0957805	0.169131	0.214597	0.0866875	0.061833	0.0205868	0.0239591	0.0111493	0.012229	0.00852326	0.0103419	0.0067792	0.00972294	0.00933375	0.0071799	0.0052338	0.00685073	0.00723446	0.00594718	0.00377491	0.00578963	0.00270083	0.00217876	0.00551593	0.00472719	0.00299326	0.00252867		1
1046			0.0939169	0.0894446	0.116278	0.123732	0.134912	0.125968	0.0621126	0.0473811	0.0289242	0.0334217	0.0187372	0.0131014	0.0155194	0.0106268	0.0128621	0.00520948	0.00799412	0.0054591	0.00435476	0.00379953	0.0091077	0.00492132	0.00579191	0.0057375	0.00545657	0.00504684	0.00398379	0.00351435	0.00268505		1
1048			0.0997097	0.0369358	0.0672493	0.0732831	0.183536	0.100592	0.113828	0.0439137	0.0335907	0.0539738	0.0276778	0.0121884	0.0189007	0.00858553	0.0147173	0.0125519	0.011194	0.00834632	0.00881442	0.0109513	0.00819305	0.0103769	0.00854362	0.00482577	0.00489733	0.00571786	0.0067544	0.00543577	0.00471512		1
1050			0.16005	0.0364224	0.0573082	0.080025	0.122107	0.198683	0.0786452	0.0480253	0.0251092	0.0139154	0.0245014	0.0240544	0.0144728	0.0107772	0.00725537	0.0102577	0.00946019	0.00724985	0.00570771	0.00592847	0.00680343	0.00830052	0.00627927	0.00846195	0.00665214	0.00586942	0.00449982	0.00628286	0.00689532		1
1052			0.148229	0.109713	0.0781996	0.13364	0.121968	0.107962	0.0881204	0.0352097	0.022668	0.0143566	0.0130237	0.0175371	0.0141921	0.0114837	0.00933668	0.00663646	0.012523	0.0071611	0.00862822	0.00660495	0.00630207	0.00270518	0.0037984	0.00308311	0.00518113	0.00303782	0.00375819	0.00304126	0.00189973		1
1054			0.0751467	0.0548902	0.133469	0.148611	0.159827	0.118889	0.0588836	0.0360311	0.0273596	0.0272328	0.014713	0.0220314	0.018684	0.0196525	0.0146452	0.00725278	0.00659496	0.0101885	0.00761729	0.00277061	0.00464087	0.00540041	0.00626802	0.0062024	0.00372756	0.00257405	0.00242331	0.00245376	0.00181917		1
1056			0.130433	0.105443	0.106053	0.112148	0.120071	0.0981293	0.0902058	0.0462603	0.0414691	0.0221406	0.0106254	0.0178534	0.00862318	0.00737432	0.0112282	0.00880603	0.00843607	0.00932472	0.00529069	0.00689038	0.00634732	0.00226715	0.00410765	0.00419615	0.00406292	0.00326015	0.00349992	0.00312581	0.00232786		1
1058			0.0937883	0.0722951	0.193438	0.103558	0.0905317	0.110722	0.0937883	0.0473351	0.0230634	0.0112136	0.033698	0.0134918	0.013006	0.0132072	0.00783523	0.0070719	0.00942963	0.00729399	0.0114103	0.00896655	0.00527103	0.00478776	0.00443645	0.00418934	0.00524198	0.00282446	0.00250721	0.00356063	0.00203657		1
1060			0.0713156	0.110151	0.129215	0.1158	0.167344	0.100972	0.0505853	0.0383127	0.0294463	0.0289697	0.0136354	0.0125466	0.0155044	0.0141897	0.0188167	0.0086539	0.0159613	0.0070577	0.00548311	0.00564113	0.00619951	0.0060155	0.00556	0.00424123	0.00359572	0.00373517	0.00374442	0.00353916	0.00376793		1
1062			0.0666856	0.0999058	0.0738396	0.135257	0.129109	0.109896	0.119887	0.0415377	0.0532244	0.0184219	0.0165867	0.0117535	0.0109474	0.0126911	0.0154439	0.0104455	0.00847508	0.00996522	0.00428319	0.00618624	0.00508482	0.00513032	0.00658602	0.00480631	0.0087333	0.00294307	0.00415339	0.00479571	0.00322496		1
1064			0.0664284	0.0837449	0.0958462	0.111674	0.0976048	0.189934	0.0825042	0.0463456	0.0227261	0.0305389	0.0152967	0.0135723	0.0189881	0.016038	0.0126086	0.00499297	0.0094791	0.00936743	0.0140305	0.00455524	0.00539948	0.0100049	0.0100032	0.00650778	0.00473849	0.00515002	0.00433981	0.00255487	0.00502559		1
1066			0.0865527	0.0650277	0.0742854	0.115176	0.203774	0.1438	0.0631399	0.0328539	0.0269274	0.0276192	0.0225126	0.0171279	0.0124125	0.0114536	0.00980431	0.0122264	0.0059767	0.00544423	0.0105962	0.0060026	0.00932112	0.00495109	0.00579828	0.00515411	0.00326515	0.00377847	0.00278468	0.00739038	0.004843		1
1068			0.102537	0.0844849	0.0722093	0.147307	0.122034	0.15525	0.0630691	0.0297719	0.0386861	0.0179057	0.019716	0.013436	0.0167533	0.0150051	0.0078116	0.0111491	0.00871278	0.00911787	0.0105512	0.00728231	0.0100768	0.00456276	0.0057184	0.00618227	0.00493558	0.0045962	0.00354995	0.00354476	0.00404278		1
1070			0.0634138	0.115784	0.108266	0.10977	0.199239	0.0954845	0.0611582	0.0308836	0.0248072	0.0260981	0.0281476	0.0197036	0.0107228	0.0120506	0.00875074	0.0131024	0.00663941	0.00615665	0.00583456	0.00637536	0.00764478	0.00801619	0.00736336	0.0038781	0.00679887	0.00647182	0.0034927	0.00268206	0.00126355		1
1072			0.0808857	0.0500988	0.145212	0.177057	0.168777	0.0526025	0.0504026	0.0364693	0.0398206	0.0305232	0.0164173	0.0251332	0.0228155	0.0133659	0.00786247	0.00638488	0.00734277	0.0115393	0.00553265	0.00612381	0.00425879	0.00464672	0.00526757	0.00574855	0.00488645	0.00667721	0.00485104	0.00467742	0.00461959		1
1074			0.102042	0.10774	0.0761432	0.127941	0.188027	0.0626757	0.0668195	0.040764	0.0241022	0.0316569	0.0202137	0.0144543	0.0199614	0.0157093	0.0128029	0.0082794	0.0105005	0.00704661	0.00795463	0.00882121	0.00516111	0.00738796	0.00707199	0.00515324	0.00465789	0.00327602	0.00372319	0.00582936	0.00408335		1
1076			0.133384	0.0963575	0.134276	0.10974	0.131153	0.089666	0.0276675	0.0304494	0.0455021	0.0455021	0.0269645	0.0123851	0.0116981	0.0162487	0.0126442	0.00761849	0.0100292	0.0109732	0.00593045	0.00356304	0.0047175	0.00583855	0.00509624	0.00570918	0.00392733	0.00302995	0.00397925	0.00299596	0.00295304		1
1078			0.0699478	0.0985841	0.145529	0.123465	0.126282	0.0957674	0.06807	0.0465998	0.0431305	0.0235076	0.0189305	0.0241179	0.0222345	0.0145083	0.0139055	0.0100889	0.0060094	0.00468556	0.00786983	0.00555357	0.0061277	0.00324393	0.00596387	0.00506347	0.00254995	0.00235423	0.00202327	0.00213228	0.00175508		1
1080	ZT3		0.0942532	0.0989922	0.067399	0.170604	0.0889877	0.115842	0.100045	0.0470603	0.0284824	0.0169245	0.018689	0.0228993	0.0165059	0.00939952	0.0158477	0.00726066	0.0107059	0.008715	0.00665775	0.00879662	0.00813263	0.00611382	0.00502096	0.00744601	0.0034116	0.00465848	0.00409622	0.00359847	0.00345425		1
1082			0.121342	0.120164	0.103082	0.111918	0.0830546	0.0801094	0.0712738	0.0413977	0.0401678	0.034146	0.017736	0.0142495	0.0165738	0.0194925	0.0153068	0.00971621	0.0123192	0.0117731	0.0109396	0.0103536	0.00879436	0.00783658	0.00678809	0.0075992	0.00667971	0.00514768	0.00389226	0.00379613	0.00435065		1
1084			0.126042	0.121326	0.1299	0.0853139	0.138474	0.0741674	0.0544466	0.0416726	0.049302	0.0209864	0.023866	0.0223891	0.0136395	0.0153878	0.0111075	0.00961175	0.0107796	0.00395668	0.00934723	0.0067951	0.00415672	0.00308099	0.00341466	0.00348882	0.00396594	0.00457523	0.00308622	0.00384911	0.00187129		1
1086			0.086619	0.131099	0.148072	0.145145	0.1112	0.0772547	0.0591116	0.0256515	0.0249966	0.0357344	0.0206446	0.0187372	0.0148493	0.0113248	0.0114536	0.0122402	0.00800816	0.0069383	0.00894633	0.00778751	0.00535656	0.00596442	0.0041796	0.00460368	0.00213867	0.00277661	0.00431105	0.00203104	0.00282477		1
1088			0.0558988	0.0627636	0.186329	0.159361	0.11572	0.106894	0.0647249	0.0436329	0.0272428	0.0251809	0.0245994	0.0136942	0.0126317	0.0114127	0.0142905	0.0155016	0.00773512	0.00679073	0.00750319	0.00592331	0.00587771	0.00409954	0.00301839	0.00376694	0.0030358	0.00431397	0.00281102	0.00284089	0.00240463		1
1090			0.0842373	0.120941	0.119737	0.101686	0.125754	0.0992797	0.0878474	0.0324422	0.0435296	0.024137	0.0190063	0.0247983	0.014916	0.010147	0.0238289	0.00948331	0.00767281	0.00490778	0.00499978	0.00474448	0.00417047	0.00582399	0.00506477	0.00324338	0.00396469	0.00356408	0.0027335	0.00427907	0.00305962		1
1092			0.0614338	0.0448995	0.114708	0.136786	0.170863	0.0811118	0.0715128	0.0571142	0.0286953	0.0638335	0.024705	0.0254091	0.0173224	0.012172	0.0115966	0.0103017	0.00889974	0.00805166	0.0106962	0.00577813	0.00422789	0.00460744	0.00344063	0.00524539	0.00482351	0.00391535	0.00356719	0.0023353	0.00194663		1
1094			0.25189	0.0900037	0.0839632	0.0767146	0.0378765	0.108125	0.0875875	0.080943	0.0336989	0.0314874	0.0109732	0.0102508	0.0154752	0.0112311	0.00762978	0.00629483	0.00431474	0.00683726	0.00910306	0.00482281	0.00363651	0.00504039	0.00219349	0.00409034	0.00359604	0.00286345	0.0029755	0.00316566	0.00321603		1
1096			0.0694159	0.107157	0.0801989	0.103787	0.078851	0.10783	0.0727856	0.123331	0.0694159	0.0328688	0.0212035	0.0172846	0.00702313	0.0132133	0.0102655	0.00819309	0.00948234	0.0030487	0.00765731	0.00763035	0.00727047	0.00608925	0.00662086	0.00430904	0.00543034	0.00731697	0.00508158	0.00322393	0.0040148		1
1098			0.100505	0.0812301	0.103259	0.088114	0.0702158	0.0929327	0.146627	0.0901792	0.0388404	0.0352931	0.0131524	0.0195207	0.00864618	0.0101689	0.0118906	0.00900828	0.00787381	0.0119064	0.00639473	0.00687798	0.00596786	0.00619903	0.00703191	0.00742773	0.00413647	0.003752	0.00394895	0.00494485	0.00395529		1
1100			0.183199	0.0660385	0.0576768	0.0882563	0.0568397	0.112995	0.140408	0.0494436	0.0433666	0.0281999	0.0274778	0.0236447	0.023753	0.00774048	0.00676097	0.00989741	0.0130686	0.00759272	0.00564379	0.00499491	0.00576107	0.00708391	0.0055544	0.0081617	0.00383066	0.00273381	0.00276764	0.00304932	0.00406026		1
1102			0.0639686	0.118628	0.0731839	0.0781694	0.0648234	0.106843	0.161836	0.0809182	0.0550503	0.0262481	0.0100912	0.017025	0.0142432	0.0121621	0.010037	0.00907306	0.0074594	0.0100606	0.00707972	0.0101823	0.0098186	0.00549301	0.00937159	0.00684034	0.00621154	0.00818767	0.00427013	0.00647142	0.00625247		1
1104			0.065157	0.126072	0.0880953	0.0798454	0.0591628	0.0782937	0.125102	0.109586	0.0495997	0.0355029	0.0173097	0.0171701	0.0126295	0.0156407	0.0134335	0.00974441	0.00750188	0.007424	0.00947238	0.009536	0.00681158	0.00896005	0.00585945	0.00652365	0.00508294	0.00785594	0.00915391	0.0062429	0.00723034		1
1106			0.0649435	0.0882234	0.115247	0.0562356	0.0774975	0.139091	0.12399	0.0325123	0.061967	0.029864	0.0203049	0.021211	0.0222069	0.0179348	0.0144988	0.0123099	0.0128703	0.0152833	0.0082159	0.013801	0.00532615	0.00642934	0.00634628	0.00912039	0.00371675	0.00605944	0.00541676	0.00387785	0.00549981		1
1108			0.0881516	0.0927508	0.178986	0.0939006	0.0935173	0.114214	0.102716	0.0394766	0.0343829	0.0279927	0.0200947	0.0208643	0.00919152	0.013409	0.0107004	0.00809615	0.00967827	0.00596748	0.00381639	0.00559456	0.00479353	0.00321891	0.00397793	0.00231632	0.00263749	0.00319093	0.00263244	0.00150072	0.00223092		1
1110			0.164901	0.0885864	0.142659	0.115814	0.128086	0.0724798	0.0667274	0.042184	0.0228702	0.0125866	0.0122326	0.0189498	0.0156729	0.0153446	0.00763223	0.00881147	0.0168483	0.00708384	0.00414937	0.00856488	0.00343117	0.00371196	0.00347592	0.00475605	0.00318865	0.00202698	0.00227774	0.00168122	0.00326623		1
1112			0.0788869	0.12314	0.105183	0.132761	0.173808	0.0515426	0.0568107	0.0377547	0.0383551	0.0339406	0.0306479	0.0147063	0.00919	0.0132216	0.0170761	0.0101213	0.0142548	0.00649887	0.00593242	0.00586495	0.00866794	0.00623052	0.00388669	0.00625534	0.00243684	0.00404247	0.00454151	0.00239694	0.00184538		1
1114			0.113055	0.16765	0.194706	0.110639	0.0521793	0.0565275	0.102909	0.0259147	0.0306481	0.0186077	0.0233995	0.0134951	0.0119234	0.0149523	0.0104165	0.00732635	0.00805686	0.0061958	0.00349393	0.00388619	0.00256505	0.00245247	0.00341566	0.00307795	0.00282116	0.00214341	0.0030276	0.00271071	0.00180337		1
1116			0.119078	0.15636	0.0851354	0.121304	0.132433	0.097377	0.0600955	0.0317616	0.0370606	0.0251283	0.022054	0.0113569	0.0183636	0.0128371	0.00877562	0.00486501	0.00942276	0.00613642	0.00608467	0.00511714	0.00419038	0.00555121	0.00278493	0.00284152	0.00259513	0.00250649	0.00399947	0.0027147	0.00206985		1
1118			0.108367	0.107062	0.155805	0.115766	0.0979224	0.0940055	0.0822548	0.0587534	0.0344447	0.0224934	0.0193312	0.0108576	0.0129053	0.00850314	0.010489	0.00629924	0.00847094	0.00491744	0.00317312	0.00182932	0.00803747	0.00611993	0.00480124	0.00332336	0.00233451	0.00313904	0.00273795	0.00278744	0.00306776		1
1120			0.115597	0.178075	0.112295	0.150276	0.0941292	0.0787163	0.0542206	0.0294498	0.0388077	0.029725	0.0197864	0.0123948	0.0115022	0.0142201	0.0109526	0.00785704	0.00613078	0.00532931	0.00420251	0.00362563	0.00343214	0.00386756	0.00322131	0.00320397	0.00226218	0.00195054	0.00192852	0.00130322	0.00153747		1
1122			0.08076	0.111327	0.180825	0.108753	0.141571	0.0826905	0.050837	0.0627418	0.0287293	0.0238348	0.028349	0.0212476	0.0078215	0.0117211	0.0079148	0.00379894	0.00524329	0.00353188	0.00425325	0.00433627	0.00463035	0.00550198	0.00410139	0.00334141	0.00415866	0.00284674	0.00164689	0.00179657	0.00168907		1
1124			0.210378	0.196615	0.144119	0.10224	0.0737306	0.0501368	0.0460079	0.0381433	0.0251667	0.02556	0.00921594	0.0123018	0.00867623	0.011676	0.00875881	0.00410984	0.00460826	0.00551643	0.00298933	0.00275792	0.00253437	0.00290164	0.00289319	0.00194073	0.00121813	0.00187317	0.00108239	0.00167986	0.00116894		1
1126			0.0860665	0.18948	0.206826	0.1291	0.0707213	0.0413653	0.0450348	0.0343599	0.0433668	0.035027	0.0237697	0.0126588	0.00882248	0.0132759	0.00522837	0.0105972	0.0061711	0.00544487	0.00347468	0.00524972	0.00267493	0.00270552	0.00192135	0.00475334	0.00203224	0.00262283	0.0025045	0.00246347	0.0022819		1
1128			0.18373	0.132023	0.188717	0.1189	0.0703423	0.0629931	0.0564313	0.054594	0.0283469	0.019473	0.00753923	0.00985974	0.00957758	0.00947522	0.00601427	0.00535232	0.00453498	0.00405938	0.00515783	0.00287669	0.00276172	0.0030801	0.00251505	0.00349323	0.00287196	0.00112225	0.00162961	0.00154766	0.000980882		1
1130			0.207351	0.147765	0.139253	0.10564	0.0652612	0.0866511	0.0515105	0.0443077	0.0231361	0.0259735	0.0251004	0.0144031	0.00926119	0.00669374	0.00444191	0.00348176	0.00517724	0.00521325	0.00287455	0.00436442	0.00444889	0.00427079	0.00271696	0.00135073	0.000762442	0.00220687	0.00278877	0.00169771	0.00189548		1
1132			0.245353	0.128129	0.195444	0.0515871	0.103803	0.0633305	0.0457154	0.0343914	0.0327138	0.0177435	0.00907011	0.00626721	0.0104814	0.00966671	0.00846553	0.00463298	0.00465018	0.00583941	0.00271587	0.00209008	0.00275215	0.00221384	0.00305685	0.00121307	0.00175117	0.00193718	0.0019933	0.00109147	0.00190023		1
1134			0.178626	0.23575	0.0979268	0.132836	0.0650578	0.062791	0.0344557	0.0312822	0.0299221	0.0189597	0.021883	0.0132761	0.0113638	0.0121377	0.0050022	0.00956871	0.00451461	0.0063029	0.00237382	0.00376723	0.00630925	0.0028401	0.00244681	0.00266805	0.00181704	0.00174507	0.00156603	0.00179578	0.00101542		1
1136			0.140446	0.167299	0.146806	0.0991073	0.104584	0.0484053	0.0372756	0.0385123	0.0515852	0.0528219	0.0272059	0.0153212	0.0108113	0.00914313	0.00542016	0.00674583	0.00383904	0.0064554	0.00450134	0.00434712	0.00383745	0.00374011	0.00223141	0.0021127	0.00190424	0.00178252	0.000663082	0.00218213	0.000913783		1
1138			0.20094	0.316868	0.0790237	0.0658853	0.0575772	0.0477234	0.0513944	0.0338121	0.0235719	0.0166437	0.0192028	0.0111995	0.0137497	0.00745644	0.011145	0.00704219	0.00358428	0.00418207	0.00326451	0.00451633	0.00483436	0.00136933	0.00209848	0.003	0.00242114	0.00236144	0.00209423	0.00109095	0.00194738		1
1140			0.198385	0.189407	0.123665	0.105709	0.0558952	0.0842772	0.0492341	0.0219379	0.0312782	0.0119138	0.0292509	0.0124536	0.00831449	0.0150396	0.006803	0.00993574	0.00445424	0.00597384	0.00582613	0.00548236	0.00294391	0.0029833	0.00416694	0.00408441	0.00168285	0.00279204	0.00236069	0.00195961	0.00179175		1
1142			0.168998	0.159151	0.13786	0.0992698	0.065204	0.0532278	0.101399	0.0359288	0.040187	0.0116162	0.0160516	0.0108816	0.0132016	0.0183151	0.0109686	0.004506	0.0138736	0.0115416	0.00559663	0.00333339	0.00272819	0.00270397	0.00215953	0.00254136	0.00257213	0.00178084	0.00169751	0.0012158	0.00148921		1
1144			0.168111	0.0893632	0.169655	0.0990136	0.0957325	0.0660091	0.0629209	0.0532705	0.0455501	0.0268282	0.0291444	0.0169578	0.00956302	0.0119795	0.00773985	0.00680222	0.00497365	0.00548802	0.00416552	0.0042186	0.00442763	0.00420238	0.00303545	0.00210283	0.00216267	0.00158346	0.00186422	0.00171141	0.00142367		1
1146			0.219883	0.192201	0.0963253	0.124683	0.0474875	0.0625665	0.0378099	0.0335338	0.0299329	0.0373598	0.0173098	0.0183144	0.0128624	0.00964131	0.00602776	0.00913088	0.00597577	0.0053384	0.00441499	0.0047375	0.00279208	0.00349359	0.0053348	0.00296966	0.00258548	0.00280041	0.00190648	0.00145316	0.00112917		1
1148			0.147299	0.17506	0.122853	0.0988207	0.0816255	0.0569721	0.110837	0.0337689	0.022996	0.0281753	0.0223745	0.0161853	0.0174795	0.0139973	0.0125734	0.00621473	0.00218172	0.00380553	0.00350534	0.00235947	0.00474319	0.0020662	0.00233275	0.00254303	0.00187583	0.00327621	0.00138825	0.00193009	0.000761313		1
1150			0.190484	0.132835	0.173149	0.125981	0.0705496	0.0653088	0.0433376	0.0380968	0.0318481	0.0348717	0.0124599	0.0126433	0.0135731	0.00884712	0.00699247	0.00736699	0.00439524	0.00455992	0.00330797	0.00336219	0.00300057	0.00271757	0.00149811	0.00199246	0.00155421	0.0018308	0.00122125	0.00158051	0.000634926		1
1152			0.269625	0.125326	0.1438	0.132066	0.0676558	0.0476836	0.0404437	0.0376975	0.0249652	0.0220119	0.0218061	0.0117476	0.00776893	0.00849268	0.0035211	0.00312864	0.00356454	0.00292518	0.00380171	0.0042004	0.00294415	0.0012564	0.00189434	0.00341649	0.0018511	0.00280559	0.000932677	0.00177063	0.00089785		1
1154			0.128296	0.212928	0.137191	0.110777	0.0964916	0.0584879	0.0576794	0.041238	0.0264902	0.0168844	0.0141506	0.0136778	0.0135959	0.0100766	0.0122019	0.00747972	0.0100254	0.00653124	0.00272333	0.00463079	0.00277373	0.00418687	0.00314191	0.00108704	0.00215228	0.00164432	0.00117003	0.00116693	0.00112014		1
1156			0.241859	0.112076	0.140148	0.10862	0.0859462	0.0390861	0.0736373	0.0261294	0.0332556	0.0328237	0.0117682	0.0138596	0.0142098	0.00852552	0.0115403	0.0102466	0.0059169	0.00488511	0.0049486	0.0038205	0.00293081	0.0024499	0.00285134	0.00279001	0.00182204	0.00120713	0.000865789	0.00100371	0.000776582		1
1158			0.172442	0.194206	0.124895	0.096266	0.0681396	0.0580944	0.0639541	0.0391761	0.0344883	0.0180813	0.035158	0.0232713	0.00610226	0.00817373	0.00880256	0.00756935	0.0044798	0.00464421	0.00551529	0.0058667	0.00350257	0.00335508	0.00210144	0.00197889	0.00242356	0.00191946	0.00197571	0.001158	0.00225999		1
1160			0.146884	0.169801	0.0962495	0.103234	0.114146	0.0866464	0.039722	0.0392855	0.0292459	0.0290276	0.0272816	0.0294641	0.0140516	0.0103437	0.0113365	0.00502265	0.0048797	0.00761004	0.00407325	0.0074302	0.0045294	0.00289316	0.00470531	0.0017434	0.00305707	0.00259503	0.00132207	0.00146941	0.00195031		1
1162			0.136466	0.0639342	0.126546	0.0835554	0.108027	0.136246	0.079587	0.0518087	0.0388014	0.0240304	0.0197149	0.0363763	0.0190852	0.0123437	0.00635748	0.00706274	0.0131808	0.00512355	0.00471283	0.00415264	0.0033949	0.00363102	0.00358472	0.00392291	0.00243325	0.00113959	0.00189254	0.00193088	0.000958197		1
1164			0.0840937	0.0611932	0.0908512	0.0687015	0.137403	0.173819	0.140031	0.0525586	0.0533094	0.0193363	0.0170823	0.0123659	0.0127409	0.00862786	0.0101044	0.00630966	0.00487293	0.00847882	0.00350828	0.00370132	0.00419117	0.00608215	0.00288167	0.00198784	0.00367692	0.0025596	0.00388445	0.0033672	0.00227992		1
1166			0.0490559	0.0615334	0.0503608	0.0470407	0.0622916	0.125301	0.216285	0.11732	0.0729733	0.0291633	0.0115732	0.0208368	0.0147177	0.0121072	0.0150777	0.0124487	0.0101526	0.0151048	0.00946146	0.00787883	0.00677227	0.00473456	0.00347628	0.00523201	0.00420359	0.0062705	0.00227913	0.00313477	0.00321211		1
1168			0.191845	0.0774903	0.0484412	0.0356207	0.0646939	0.1452	0.118116	0.0820043	0.0369065	0.0417387	0.0302874	0.0112037	0.0126625	0.0138775	0.0123217	0.0078348	0.00830651	0.0050073	0.0088685	0.00752484	0.00557644	0.00525076	0.00510044	0.00476355	0.00365604	0.00328085	0.00433615	0.0047798	0.0033038		1
1170			0.04618	0.0498997	0.0766945	0.079787	0.0717465	0.068654	0.10762	0.129267	0.106383	0.055157	0.0538167	0.0247445	0.0191724	0.0105845	0.00892378	0.00862071	0.00952125	0.00909696	0.0113817	0.00771831	0.00873699	0.00593387	0.00683756	0.00422086	0.00470273	0.00354743	0.00553283	0.00300308	0.00251558		1
1172			0.120786	0.0408958	0.0659389	0.0503093	0.0809973	0.147074	0.120786	0.0937864	0.0354157	0.0479724	0.0336821	0.0212845	0.0250992	0.0140744	0.00937295	0.0102419	0.0121276	0.00963087	0.00939569	0.0124587	0.00513949	0.00513147	0.0063158	0.00401122	0.00404141	0.00339237	0.00457727	0.00201506	0.00404695		1
1174			0.0946669	0.104604	0.0978051	0.147492	0.0983281	0.130232	0.0821144	0.0659007	0.0286867	0.024525	0.0145954	0.0118883	0.0102941	0.0130206	0.0170186	0.0047709	0.00648442	0.00782022	0.00537091	0.00262594	0.00566223	0.00405959	0.00515061	0.00357653	0.00311067	0.00213294	0.0023763	0.00288645	0.00279926		1
1176			0.143502	0.136433	0.106743	0.119467	0.0664492	0.111691	0.0653889	0.0615009	0.0487766	0.00824006	0.0144446	0.0193035	0.0107093	0.0112646	0.0153349	0.00877377	0.0105304	0.00612959	0.00586344	0.00328302	0.00602108	0.00379114	0.0036236	0.00177218	0.00276952	0.00300799	0.00261308	0.00126066	0.00131145		1
1178			0.24398	0.109542	0.13063	0.0937256	0.068244	0.0884536	0.0448126	0.0612146	0.0243069	0.0249577	0.00825284	0.0122338	0.00974922	0.00849535	0.00776868	0.00955123	0.00616861	0.00709093	0.00534939	0.00910428	0.00521232	0.00625384	0.0036058	0.0024649	0.00199718	0.00120276	0.00224611	0.00128592	0.00210036		1
1180			0.124705	0.183965	0.151043	0.113332	0.0612553	0.0840016	0.0859968	0.0454925	0.0371123	0.0169555	0.0144662	0.0143561	0.00953787	0.00908454	0.00749888	0.00519772	0.00303084	0.00430802	0.00326569	0.00435352	0.00346282	0.00219082	0.00302106	0.00348616	0.00139229	0.00168195	0.00259527	0.00234366	0.000866273		1
1182			0.218128	0.208122	0.133221	0.0837633	0.0814762	0.0388799	0.0480281	0.0388799	0.0343058	0.0180254	0.0167172	0.0128003	0.00752526	0.00741176	0.0068826	0.00488915	0.00541002	0.00753298	0.00357952	0.00454437	0.00375219	0.0023125	0.00223614	0.00274137	0.00273537	0.00186009	0.00129187	0.00160585	0.00134273		1
1184			0.136354	0.219045	0.135135	0.098546	0.062201	0.0568347	0.0592739	0.0382963	0.046102	0.023641	0.017426	0.0111037	0.0146331	0.00957091	0.00914526	0.00703262	0.011797	0.0056559	0.00579348	0.00434383	0.00620913	0.00503609	0.00370304	0.00295101	0.0024795	0.00252707	0.00174131	0.00214645	0.00127505		1
1186			0.124105	0.176178	0.147274	0.0922183	0.0958887	0.0775368	0.039686	0.0506971	0.0295924	0.0284454	0.0277572	0.0158359	0.0233987	0.0151011	0.00770252	0.00801381	0.00711205	0.00393098	0.00279775	0.00258945	0.00441386	0.00372062	0.00368598	0.00211662	0.0026374	0.00180725	0.00167014	0.00257936	0.00150788		1
1188			0.198771	0.18121	0.139333	0.106719	0.0947541	0.0461227	0.0557718	0.0418771	0.0243157	0.021421	0.0202631	0.0107452	0.0109116	0.00543784	0.00417072	0.00524448	0.00398353	0.00332315	0.00524602	0.00404143	0.00242964	0.00237619	0.00209964	0.00185197	0.00213631	0.00143102	0.00155696	0.00167935	0.000776385		1
1190			0.185916	0.138693	0.185916	0.121961	0.0979777	0.0290029	0.0379269	0.0364395	0.0208226	0.0301184	0.0347663	0.00799811	0.0127261	0.00758593	0.0121905	0.00716427	0.00242992	0.00530865	0.00367556	0.00261082	0.00337586	0.00275193	0.00254612	0.00123766	0.00211461	0.00231484	0.00205828	0.00127466	0.00109558		1
1192			0.179512	0.1824	0.172084	0.0734553	0.0579802	0.0656146	0.0414734	0.0402354	0.031982	0.0247602	0.0255856	0.0150724	0.0188056	0.0133914	0.00838381	0.0066378	0.00430622	0.0031625	0.00574437	0.00356506	0.00452947	0.00377903	0.00353308	0.00345756	0.00409287	0.00178895	0.00181319	0.000987459	0.00186698		1
1194			0.099695	0.190982	0.197989	0.106101	0.0774738	0.0800763	0.0686654	0.0238227	0.0344328	0.0228217	0.0148347	0.0145302	0.014857	0.00857797	0.00674162	0.00722689	0.00333177	0.00627998	0.00370753	0.00281108	0.00219109	0.00300767	0.00204935	0.00128831	0.00232922	0.0016995	0.000992386	0.000574668	0.000909407		1
1196			0.138381	0.15751	0.0958489	0.10521	0.0958489	0.0832319	0.0563697	0.0608468	0.0470087	0.0368337	0.019243	0.0190066	0.00763841	0.0185572	0.00714024	0.00883438	0.0049526	0.00474707	0.00629896	0.00532928	0.00446868	0.00318764	0.0021624	0.00221653	0.00238808	0.00182046	0.00201106	0.00152092	0.00138761		1
1198			0.235913	0.233806	0.132701	0.0907842	0.0762503	0.0520271	0.0238019	0.0328593	0.014238	0.019677	0.00823588	0.0115549	0.0136825	0.013022	0.00260557	0.00402463	0.00429235	0.00565664	0.00399219	0.00288993	0.00270878	0.00190084	0.00302895	0.00276839	0.0023012	0.00158411	0.0012242	0.00133095	0.00113866		1
1200			0.133531	0.218829	0.14394	0.10256	0.0756509	0.0431566	0.0609269	0.0436643	0.0256401	0.0214491	0.0176998	0.027671	0.0161103	0.00722441	0.00688017	0.0109376	0.00466497	0.00531486	0.00778519	0.00318622	0.00299354	0.00311133	0.00305751	0.0030009	0.00232959	0.00143897	0.00335428	0.00250397	0.001387		1
1202			0.228054	0.109977	0.135127	0.0833355	0.0978286	0.0579725	0.0515785	0.0496603	0.0494471	0.0260024	0.0212546	0.0143141	0.0125035	0.00914367	0.00763276	0.00782629	0.00638038	0.00552145	0.00299347	0.00430616	0.00368296	0.0037275	0.00187535	0.00235961	0.00301755	0.00141159	0.00107993	0.00119104	0.000795502		1
1204			0.144364	0.152893	0.102666	0.141521	0.0824484	0.092873	0.0650742	0.0600199	0.0207498	0.0111324	0.0191372	0.0139963	0.0194866	0.0088144	0.00766391	0.0040643	0.010404	0.00711552	0.00629704	0.00661609	0.00394299	0.00345146	0.00245769	0.00275987	0.00197197	0.00263437	0.00142569	0.00283746	0.0011823		1
1206			0.126551	0.206954	0.127966	0.104751	0.0806867	0.0888969	0.0648324	0.0583209	0.0294436	0.0246191	0.0171679	0.011308	0.00652996	0.0082374	0.00500059	0.0048882	0.00460084	0.00195262	0.00267761	0.00457281	0.00300296	0.0042277	0.00221107	0.00215357	0.0016453	0.00207424	0.0015679	0.0015006	0.00165897		1
1208			0.113784	0.1026	0.145877	0.143445	0.0967648	0.1026	0.0692914	0.0576212	0.0257715	0.019766	0.0210544	0.0212523	0.0113237	0.00478281	0.00780926	0.00693084	0.00787806	0.0065608	0.00515455	0.00514944	0.00554768	0.00182402	0.00361117	0.00222209	0.00213077	0.00411736	0.00209858	0.0016911	0.00134119		1
1210			0.197493	0.195783	0.130594	0.0799378	0.0782279	0.0609152	0.0572816	0.0459535	0.020316	0.0309919	0.0204032	0.00924265	0.0167145	0.00851936	0.00442971	0.00859737	0.00459343	0.00500188	0.00395884	0.0028752	0.00409008	0.00333922	0.00117579	0.00165997	0.00161776	0.00207308	0.00201995	0.00090148	0.00129243		1
1212			0.108127	0.118489	0.11497	0.112624	0.0750824	0.152316	0.0619821	0.0471221	0.0627642	0.0387144	0.0165936	0.0222901	0.00833826	0.00769732	0.00664871	0.00826396	0.00546968	0.00337891	0.00510991	0.00357345	0.00413071	0.00178862	0.00340393	0.00192319	0.00129859	0.00222334	0.00232052	0.00212499	0.00123165		1
1214			0.264727	0.146006	0.143684	0.0740191	0.0650207	0.0722775	0.051378	0.0354131	0.0249877	0.0194058	0.0228568	0.00803877	0.0091595	0.01261	0.00826547	0.00500311	0.00564693	0.0034371	0.00413607	0.00337266	0.0040339	0.00194502	0.0016452	0.00214493	0.0021047	0.00276056	0.00260002	0.00174209	0.00157768		1
1216			0.158668	0.135223	0.152038	0.111068	0.0729401	0.0762556	0.0644147	0.0603887	0.0253396	0.0234214	0.0232954	0.0177533	0.0101723	0.00949737	0.00774492	0.00544541	0.00801962	0.00648338	0.0051508	0.00465633	0.00216436	0.00308622	0.00343529	0.00258559	0.00216116	0.00217414	0.00207247	0.002063	0.00228156		1
1218			0.121983	0.0885492	0.161901	0.168791	0.0526838	0.100099	0.0565337	0.0449838	0.0307997	0.0348523	0.0297866	0.0210735	0.0177791	0.0208709	0.00766083	0.007135	0.00497254	0.00370286	0.00442017	0.00594374	0.00347996	0.00252659	0.00222244	0.00161419	0.00126396	0.000922918	0.00102602	0.00104032	0.00138165		1
1220			0.176319	0.134787	0.11229	0.105368	0.0790262	0.0521073	0.076142	0.0663359	0.0465312	0.0232656	0.0230733	0.0145489	0.0170839	0.00974868	0.00839927	0.0127299	0.00676049	0.00498634	0.00515228	0.0039017	0.00484579	0.00354118	0.00220812	0.00239328	0.00135487	0.00274957	0.0014526	0.00132418	0.00157314		1
1222			0.171223	0.115929	0.171223	0.117799	0.112991	0.0670468	0.0422047	0.0494169	0.0283146	0.0218327	0.0232722	0.0127824	0.0114022	0.0116685	0.00718416	0.00536214	0.00284962	0.004572	0.00294231	0.0027214	0.00380671	0.00215885	0.0017269	0.00278044	0.00193776	0.000992773	0.00133095	0.00121494	0.0013119		1
1224			0.108849	0.0996719	0.0996719	0.0706116	0.107829	0.124399	0.0869262	0.0917695	0.0479241	0.0305898	0.0155855	0.0209928	0.0238264	0.0114113	0.0127766	0.0102874	0.00485129	0.00448651	0.00311736	0.00614881	0.0030623	0.00387905	0.00206696	0.00250363	0.00105538	0.00171283	0.00160745	0.00133239	0.00105418		1
1226			0.07368	0.0915058	0.0814045	0.0730858	0.0814045	0.127157	0.150925	0.0796219	0.0606077	0.0227511	0.0296633	0.0166196	0.0159309	0.0126474	0.00803052	0.00952967	0.00984519	0.00704297	0.00845537	0.00622299	0.00694315	0.00372773	0.00481944	0.00301702	0.00381621	0.00311179	0.00280762	0.00395964	0.00166588		1
1228			0.0687974	0.100987	0.0547438	0.0509744	0.0706909	0.148956	0.160948	0.11361	0.0506342	0.0313066	0.0196104	0.0154415	0.0213083	0.0117132	0.00689047	0.00767375	0.0107513	0.00699398	0.00588388	0.00492009	0.00496566	0.00435431	0.00745852	0.00406536	0.002897	0.00275625	0.00351706	0.00336766	0.00378291		1
1230			0.0814575	0.0580941	0.0851884	0.066534	0.0628031	0.100112	0.120632	0.16105	0.0548054	0.0544472	0.0221484	0.0171826	0.0126527	0.0106535	0.00886954	0.0106958	0.0126539	0.00902624	0.010227	0.0047491	0.00523218	0.00638789	0.00427584	0.00463077	0.00383702	0.00306349	0.00235574	0.00228622	0.00394926		1
1232			0.0538304	0.0567257	0.0685419	0.073919	0.102995	0.160977	0.160977	0.119016	0.0323114	0.0247333	0.0118719	0.0162556	0.015138	0.0160222	0.0118108	0.0116422	0.0079039	0.00783371	0.00673907	0.00533933	0.00448485	0.00490461	0.00589878	0.00610927	0.00261538	0.0019009	0.00204014	0.00345361	0.00400879		1
1234			0.0399971	0.0676681	0.130086	0.107336	0.210004	0.0898352	0.079335	0.0474464	0.0259775	0.0266927	0.0201336	0.0137634	0.0169123	0.0254473	0.017568	0.0189529	0.011153	0.0054894	0.00974595	0.0071174	0.00255529	0.00402187	0.00565244	0.00284678	0.00249998	0.00241966	0.0032602	0.00248552	0.00359726		1
1236			0.108435	0.0834441	0.097422	0.121566	0.106317	0.128767	0.0465931	0.0694661	0.0525232	0.0232479	0.0276136	0.0106292	0.017367	0.0135963	0.0110269	0.0152944	0.0101103	0.00904797	0.00820717	0.00582457	0.00605669	0.00388684	0.00610497	0.00249354	0.0040819	0.00294236	0.00277225	0.00251323	0.00265001		1
1238			0.277497	0.122467	0.0884877	0.110433	0.0604151	0.072206	0.0581753	0.0383371	0.0201702	0.021167	0.021116	0.0147675	0.00882753	0.00922396	0.00920909	0.00741739	0.00325047	0.00632326	0.00397933	0.00774444	0.00896911	0.00484183	0.00357427	0.00557416	0.00424401	0.00352521	0.0024138	0.00353045	0.00211273		1
1240			0.111514	0.0771374	0.175655	0.11361	0.078395	0.13499	0.0400376	0.0515646	0.0405005	0.0127214	0.0292112	0.0168595	0.0143459	0.0199983	0.0163359	0.00901249	0.00662794	0.0100849	0.00506885	0.00469783	0.00618818	0.00285484	0.00368742	0.0047691	0.00312033	0.00247858	0.00262892	0.00216433	0.00373982		1
1242			0.18074	0.161319	0.101245	0.0349568	0.0927003	0.122737	0.0908877	0.0354747	0.0313317	0.0219617	0.0164357	0.0154129	0.0134597	0.0123491	0.00801081	0.0137329	0.00803463	0.00519795	0.00629818	0.00362593	0.00290685	0.00402418	0.00406146	0.00234402	0.00310235	0.00173407	0.00162179	0.00270488	0.00158823		1
1244			0.21499	0.126491	0.162025	0.0862643	0.106378	0.0500601	0.0420147	0.0429087	0.0355337	0.0283823	0.0152791	0.00779306	0.0181003	0.0123476	0.00946181	0.00467704	0.00513764	0.00587446	0.00409085	0.00387564	0.00301836	0.00193858	0.00195346	0.00158188	0.00227863	0.00181687	0.0021788	0.00193721	0.00161088		1
1246			0.126663	0.139553	0.129886	0.134099	0.0941919	0.0785758	0.0480874	0.0498225	0.0389161	0.0214683	0.0285054	0.0203938	0.0122549	0.0144879	0.0104052	0.00710281	0.00915471	0.00813198	0.00553625	0.00295539	0.00315617	0.00226212	0.00233157	0.00338868	0.00243032	0.00169788	0.00208333	0.00133817	0.00112019		1
1248			0.128757	0.157727	0.145842	0.178031	0.0802254	0.0975581	0.0363986	0.0292179	0.0403603	0.0112677	0.0175317	0.0077368	0.0056242	0.00975036	0.00626848	0.00522084	0.00441166	0.00673894	0.00533747	0.0038476	0.00286633	0.00365645	0.00374831	0.00277942	0.00228685	0.00171442	0.00258232	0.00129945	0.00121309		1
1250			0.123765	0.16823	0.136469	0.0721277	0.0659805	0.124584	0.0612676	0.0383178	0.0303264	0.0338099	0.018711	0.0215154	0.0200398	0.0145313	0.0118548	0.00859262	0.00689926	0.00676382	0.00652674	0.00795331	0.00245173	0.00492476	0.00302383	0.00350496	0.00254947	0.00162359	0.00125519	0.00152741	0.000873934		1
1252			0.163487	0.117835	0.154644	0.114728	0.0822216	0.0599931	0.0671636	0.043262	0.0334623	0.0394377	0.0277259	0.0134944	0.0170856	0.00896	0.00990053	0.00450856	0.00641711	0.00655311	0.00529684	0.00355824	0.00284812	0.00353935	0.00218181	0.00257373	0.00186588	0.00219876	0.0019112	0.00177527	0.00137176		1
1254			0.388778	0.128596	0.112763	0.0314892	0.0775796	0.0571732	0.0441553	0.0406369	0.0283227	0.0211101	0.00969534	0.0125529	0.004846	0.00563217	0.00512008	0.00429749	0.00407478	0.00301188	0.00396395	0.00225561	0.00327752	0.00225438	0.00133111	0.00145095	0.00124868	0.00107512	0.00133882	0.00128251	0.000687433		1
1256			0.157347	0.162265	0.141191	0.113562	0.128313	0.0564297	0.0311417	0.0407417	0.0276295	0.0273953	0.0195923	0.0191149	0.00625011	0.0129041	0.00596047	0.00969326	0.00569471	0.00576917	0.005203	0.00405849	0.0031048	0.00241313	0.00387562	0.0024445	0.00141763	0.0020033	0.00144717	0.00187841	0.00115908		1
1258			0.162336	0.136116	0.172596	0.145008	0.0674879	0.0624719	0.0608759	0.0469679	0.0316919	0.0171542	0.019856	0.0125867	0.00813069	0.0122363	0.00777547	0.00628048	0.00549388	0.00352123	0.00310193	0.00163084	0.00243982	0.00148772	0.00172534	0.00257412	0.00207058	0.00174588	0.00170081	0.00170268	0.00123471		1
1260			0.188766	0.0845111	0.127609	0.0861965	0.0801772	0.0693425	0.0705463	0.0628416	0.0553777	0.0416536	0.0291335	0.019934	0.00973684	0.0110736	0.0063836	0.0095695	0.00816026	0.00611923	0.0103164	0.00405413	0.00477692	0.00294778	0.0016204	0.00156976	0.00142711	0.000657573	0.00135711	0.00266944	0.00147148		1
1262			0.121284	0.175437	0.104725	0.10204	0.11748	0.0660127	0.0525864	0.0546003	0.0373699	0.0344609	0.0279715	0.0203033	0.0213353	0.00630612	0.0117879	0.00822004	0.00402431	0.00436109	0.00543005	0.0030706	0.00449737	0.00320016	0.00300951	0.00275284	0.00169677	0.00169451	0.00162617	0.00180814	0.000907082		1
1264			0.298572	0.23805	0.104702	0.0851333	0.045391	0.0371197	0.032278	0.028445	0.0187971	0.0211825	0.0111678	0.0119193	0.00747014	0.0103635	0.00501621	0.00567992	0.00526455	0.00472328	0.00394316	0.00302364	0.0026704	0.00298289	0.00261997	0.00329014	0.00161372	0.00346263	0.00245313	0.0017132	0.000951718		1
1266			0.221197	0.185722	0.118737	0.114563	0.0383964	0.0732453	0.0340142	0.0519604	0.0333882	0.0244151	0.0145349	0.010053	0.0100046	0.0105889	0.00596459	0.00953984	0.00542871	0.00760458	0.00575237	0.00442081	0.00329896	0.00413325	0.00298699	0.00212161	0.00218004	0.00141987	0.00170879	0.00156806	0.00105202		1
1268			0.107276	0.146845	0.138272	0.11475	0.072763	0.0553966	0.133435	0.0389095	0.0287974	0.0287974	0.0263793	0.0208856	0.0105926	0.0119975	0.01393	0.0080646	0.00744381	0.00339216	0.00697272	0.00360034	0.00205952	0.00422641	0.00226247	0.00157436	0.0034258	0.002734	0.00140696	0.00152097	0.00228885		1
1270			0.178946	0.133339	0.0584881	0.118369	0.0981765	0.0856433	0.102354	0.0480438	0.023186	0.0277968	0.0190034	0.0379476	0.0106532	0.00596997	0.00591705	0.00672161	0.00466234	0.0036186	0.00566464	0.00437721	0.00319293	0.00295605	0.00295797	0.00293617	0.00229531	0.00180979	0.00183002	0.00165065	0.00149312		1
1272			0.184708	0.0993168	0.116395	0.0940619	0.0780346	0.0677876	0.0890698	0.0380977	0.0412506	0.0223875	0.0472937	0.0246264	0.0135846	0.00947398	0.00951155	0.00762348	0.0071156	0.00676247	0.00588229	0.00626353	0.00395297	0.00598108	0.0046763	0.0032969	0.00267183	0.00314477	0.002866	0.00243366	0.00172911		1
1274			0.204259	0.118432	0.115795	0.087026	0.0958964	0.0889439	0.0716826	0.0383586	0.0246933	0.0299676	0.0314061	0.018916	0.0105313	0.00841107	0.0116593	0.0126248	0.00492955	0.00222837	0.00249355	0.00295553	0.00324465	0.00244824	0.00250745	0.00245687	0.00215973	0.00219749	0.00112798	0.00142703	0.00122021		1
1276			0.123519	0.220569	0.156384	0.105873	0.0754348	0.0747731	0.0438933	0.0273506	0.0233804	0.0352911	0.0160032	0.0203114	0.00920679	0.0143392	0.00883293	0.00731938	0.00586494	0.00524316	0.00250677	0.00238833	0.00412355	0.00251736	0.00264595	0.00284402	0.00249133	0.00178619	0.00146787	0.00136188	0.00227694		1
1278			0.191881	0.152623	0.0875432	0.0829246	0.0445064	0.0923717	0.110006	0.0476554	0.0613012	0.0258221	0.0206692	0.0198217	0.0079383	0.00751507	0.00744852	0.00630059	0.00292042	0.00405197	0.00384056	0.00422412	0.00374189	0.00337682	0.00203862	0.00332937	0.00148278	0.00136723	0.00111621	0.00131147	0.000869701		1
1280			0.0822458	0.117838	0.114471	0.0441929	0.0386685	0.14862	0.190945	0.0654119	0.0269126	0.0220981	0.0225743	0.0311543	0.00851845	0.00902299	0.0134787	0.0054566	0.00917353	0.00612707	0.00484817	0.00718232	0.0042271	0.00586013	0.00295897	0.00347414	0.00422479	0.00271098	0.00299	0.00257862	0.00203618		1
1282			0.115471	0.206608	0.0906593	0.100679	0.116903	0.0911364	0.0882735	0.0548727	0.0174137	0.0119102	0.0109636	0.0104129	0.0114474	0.0149025	0.0101204	0.011571	0.00617819	0.00441229	0.00349773	0.00274974	0.0021533	0.00232279	0.00303503	0.00325772	0.00201063	0.00165754	0.00140345	0.00179095	0.00218584		1
1284			0.172718	0.143444	0.123928	0.114495	0.0562716	0.0927018	0.0591991	0.0348038	0.0335028	0.0335028	0.026557	0.0133484	0.0119218	0.0145145	0.0139128	0.0078481	0.00661826	0.00867787	0.00375621	0.00295826	0.00334702	0.0039221	0.00352299	0.00406522	0.00249335	0.00230528	0.00212528	0.0018516	0.00168769		1
1286			0.0877493	0.0780735	0.0730688	0.150809	0.100428	0.113774	0.0703996	0.0640603	0.0340321	0.0560528	0.0410387	0.021548	0.0208133	0.00732056	0.00896578	0.0106697	0.0055182	0.00792213	0.00960605	0.00829515	0.00648811	0.00258514	0.00416726	0.00395072	0.00360673	0.00232305	0.0032191	0.00155089	0.00196452		1
1288			0.180306	0.124027	0.244231	0.141442	0.0486339	0.0571289	0.0333429	0.0246355	0.0267593	0.0140836	0.0168505	0.0155599	0.00973485	0.0113797	0.0100224	0.00578552	0.00670404	0.00431673	0.00314188	0.00247799	0.00272328	0.00266127	0.0033413	0.00296157	0.00195238	0.00190224	0.00149162	0.00137141	0.00103108		1
1290			0.129945	0.130173	0.0959172	0.0849552	0.147073	0.0739933	0.0632597	0.0621178	0.0596057	0.0206852	0.0235226	0.0138532	0.0143138	0.0113258	0.0124759	0.00768959	0.00491393	0.0079794	0.00603182	0.00657467	0.00451222	0.0029426	0.00230681	0.00298371	0.00403286	0.00186436	0.00168036	0.00174202	0.00152885		1
1292			0.11034	0.0725341	0.0800073	0.0769301	0.0685777	0.127484	0.135397	0.118253	0.0575877	0.029994	0.0136896	0.0125211	0.0115083	0.0182122	0.00727583	0.00946417	0.00425195	0.0091393	0.00713824	0.0037618	0.00294273	0.00292247	0.00403263	0.00331367	0.0020121	0.00406433	0.00314886	0.00190752	0.00158841		1
1294			0.0920852	0.0579955	0.0778185	0.0571946	0.0693882	0.123861	0.148504	0.12451	0.0303453	0.053615	0.0243993	0.0138368	0.0128264	0.0148744	0.0126118	0.0212315	0.00880516	0.00783113	0.00466749	0.00401731	0.00338115	0.00562491	0.00313038	0.00608385	0.00621958	0.00554502	0.00315444	0.00323913	0.00320366		1
1296			0.0517328	0.0998319	0.10497	0.112311	0.114513	0.134333	0.0763421	0.0488501	0.0435612	0.0379706	0.0172636	0.0135162	0.00948256	0.0127682	0.010406	0.0167975	0.0126654	0.0138106	0.0130648	0.00494014	0.00474627	0.00861417	0.00580691	0.0071109	0.00990171	0.00413847	0.0032935	0.00342592	0.00383149		1
1298			0.109234	0.111525	0.146663	0.0996853	0.116109	0.053471	0.0637833	0.0798246	0.0423949	0.0381936	0.0223245	0.0189807	0.00883036	0.0129098	0.0108634	0.0101309	0.00507975	0.00939945	0.00294706	0.00285207	0.00698294	0.00406762	0.00509655	0.00323057	0.00337983	0.00284821	0.00314868	0.0027761	0.00326762		1
1300			0.0566977	0.0530398	0.0466384	0.151804	0.066757	0.30315	0.113395	0.0298669	0.0355751	0.0248743	0.0202731	0.0129742	0.0164167	0.00865554	0.00728154	0.00550608	0.00574704	0.00584444	0.00538674	0.00355924	0.00309222	0.0054032	0.00335445	0.00290896	0.00387072	0.00206512	0.00211107	0.00213316	0.00161863		1
1302			0.0844938	0.105779	0.0812689	0.0358454	0.0241562	0.101909	0.197367	0.116743	0.070304	0.0302043	0.0190576	0.00680337	0.0189692	0.0182836	0.0163421	0.00645378	0.00910147	0.00754446	0.0068311	0.00421366	0.00622474	0.00552854	0.006586	0.00289665	0.00394715	0.00312827	0.00162667	0.00284338	0.00554796		1
1304			0.0719529	0.0767959	0.0567383	0.058131	0.0529283	0.136987	0.177807	0.0927085	0.0622738	0.0289064	0.0319243	0.0149468	0.0150755	0.0164987	0.0140343	0.00734196	0.0078567	0.00761317	0.00791136	0.00732743	0.00429268	0.00725479	0.00413888	0.0115754	0.0116239	0.00407641	0.00505829	0.00367015	0.00255031		1
1306			0.0755664	0.129542	0.150458	0.121446	0.0681447	0.116723	0.0856868	0.0479556	0.0277173	0.0255455	0.0188997	0.0135547	0.00854642	0.0150404	0.0149797	0.00575694	0.00682594	0.00658345	0.00696695	0.00529504	0.0080829	0.00768213	0.00487167	0.00572712	0.00445565	0.00372292	0.00461906	0.00553631	0.00406743		1
1308			0.131301	0.1706	0.0959626	0.101446	0.138917	0.0615379	0.0420407	0.0374711	0.0475243	0.043564	0.0292226	0.0165333	0.00558258	0.00855925	0.0123548	0.00957554	0.00516918	0.00496568	0.00633444	0.00689285	0.00194356	0.00337453	0.00294642	0.00438138	0.00367826	0.0017662	0.00226112	0.00221506	0.00187794		1
1310			0.119235	0.113273	0.144274	0.0548481	0.085253	0.0930033	0.0694544	0.0876377	0.0293765	0.0387514	0.0399437	0.0196395	0.0239302	0.0164836	0.00952539	0.00855303	0.00747425	0.00783762	0.0032891	0.00516407	0.00381045	0.00254549	0.00344202	0.00281287	0.00346229	0.00236088	0.00152785	0.00160708	0.00148346		1
1312			0.216394	0.174476	0.103978	0.0955401	0.0677763	0.102073	0.0713149	0.0313023	0.0241452	0.0239422	0.0142349	0.0104768	0.00801339	0.0115691	0.00596813	0.00499068	0.00511752	0.00401922	0.00377778	0.00219865	0.00337602	0.0022082	0.00253146	0.00276876	0.00285423	0.0017075	0.00145232	0.000854227	0.000938444		1
1314			0.193994	0.123344	0.115396	0.0853692	0.149249	0.0735942	0.050044	0.0350308	0.0278675	0.0320871	0.0202349	0.0150114	0.00888753	0.0100541	0.0101754	0.0068004	0.00930319	0.00242231	0.00515601	0.00304857	0.00391168	0.00265913	0.00196488	0.00229084	0.00272316	0.00290806	0.00202861	0.0015136	0.00293067		1
1316			0.0868844	0.0704119	0.0968971	0.121444	0.105941	0.105941	0.0778407	0.0746108	0.0581383	0.0439267	0.0237734	0.0178346	0.0153966	0.011221	0.0134929	0.0103105	0.0136241	0.00433712	0.00723531	0.0109148	0.0043355	0.00417885	0.00398441	0.00267084	0.0025638	0.00307445	0.00173194	0.00318533	0.00409843		1
1318			0.0884357	0.0907033	0.113703	0.116942	0.0748302	0.144801	0.16035	0.0408165	0.0244789	0.0391968	0.0143946	0.00982316	0.0126771	0.0060376	0.00560384	0.00816491	0.00826436	0.00433626	0.00722516	0.00625399	0.00324944	0.00413866	0.00449597	0.00169793	0.00247173	0.00152116	0.00247218	0.00180457	0.00110914		1
1320			0.0617507	0.0402347	0.0287342	0.0526333	0.0278424	0.11322	0.337576	0.158369	0.0507371	0.0121743	0.0138601	0.00980915	0.0110039	0.0100273	0.0114109	0.0109413	0.0048381	0.00679639	0.00314029	0.00588584	0.00262823	0.00479858	0.00330366	0.00386747	0.00303179	0.00386427	0.00218014	0.00359539	0.00174602		1
1322			0.0372393	0.0630397	0.0464003	0.0464535	0.0594147	0.165732	0.156184	0.230525	0.0349968	0.0320041	0.0120555	0.0106478	0.0128255	0.0104466	0.00833504	0.00831049	0.0104377	0.0072056	0.00501753	0.00688028	0.00578556	0.004923	0.00579088	0.00536086	0.00338892	0.002996	0.00341252	0.00242228	0.00176856		1
1324			0.0631479	0.128404	0.0720492	0.0604229	0.0848896	0.149805	0.20616	0.052145	0.0271533	0.0164222	0.00956827	0.0219422	0.0159728	0.00877573	0.00788332	0.00922943	0.0100476	0.00719422	0.00466023	0.00574967	0.00759512	0.00504858	0.00304504	0.00704113	0.00378843	0.00282226	0.00340286	0.00263885	0.00299411		1
1326			0.131165	0.114663	0.0939308	0.128203	0.0841993	0.0913922	0.104509	0.0306959	0.045273	0.0366296	0.0219912	0.0106891	0.0138391	0.013958	0.00944936	0.00991943	0.00681802	0.00797397	0.00551188	0.00361824	0.00573486	0.005558	0.00551526	0.00241555	0.00362603	0.00297304	0.00214222	0.00456115	0.00304526		1
1328			0.12424	0.101651	0.0984884	0.117011	0.112494	0.153154	0.0768029	0.0349991	0.0358909	0.0160446	0.0118688	0.0217208	0.0183785	0.0129128	0.0130827	0.00558312	0.00725697	0.00529895	0.00375494	0.00330641	0.00280339	0.00270265	0.00555556	0.00329647	0.00333342	0.00235274	0.00140323	0.00164543	0.00296784		1
1330			0.0477124	0.0761358	0.0583632	0.0552005	0.245555	0.248985	0.0857385	0.0338406	0.0243086	0.0102461	0.0107173	0.0081527	0.00807588	0.0123422	0.00649788	0.00914178	0.00940654	0.00621186	0.00382305	0.00416861	0.00798534	0.00546147	0.00312369	0.00287094	0.00440771	0.00439941	0.00297417	0.00208729	0.00206664		1
1332			0.0736287	0.0264271	0.0307488	0.0217801	0.0281037	0.13744	0.338692	0.105184	0.0500255	0.0228025	0.0136641	0.0299431	0.0180397	0.0146058	0.0117427	0.00904301	0.00714409	0.0069049	0.00955	0.00568288	0.00509616	0.00840349	0.00443736	0.00383206	0.00238249	0.00441653	0.00316295	0.00369757	0.00341813		1
1334			0.0484081	0.0404836	0.0417276	0.0347288	0.0301208	0.159857	0.302262	0.15148	0.0391713	0.0191556	0.00826231	0.0115711	0.0167361	0.0110609	0.0147103	0.0132353	0.00710561	0.00559674	0.00498147	0.00638556	0.00336216	0.00520967	0.00650737	0.00366757	0.00321194	0.00304364	0.00298626	0.00266089	0.00230941		1
1336			0.0669909	0.0668534	0.046937	0.0377789	0.0269406	0.0905594	0.33013	0.12349	0.0431631	0.0198144	0.0114862	0.0142788	0.0121325	0.0102102	0.013416	0.0100628	0.00852988	0.00702371	0.00682168	0.0113372	0.00413099	0.00758411	0.00481702	0.00310454	0.00676133	0.00371261	0.00483357	0.00423629	0.00286242		1
1338			0.0535513	0.0751854	0.0336513	0.0188957	0.140714	0.185549	0.250388	0.0876014	0.0229971	0.0151626	0.0143294	0.0154744	0.00820763	0.010357	0.00805726	0.00858355	0.00688567	0.003216	0.00368443	0.00593537	0.0043542	0.0034328	0.00419452	0.0039662	0.00375996	0.00384535	0.00172306	0.0038486	0.00244835		1
1340			0.0427771	0.0727861	0.049943	0.0627097	0.0489905	0.128526	0.235019	0.115306	0.0388655	0.0286385	0.0145895	0.027979	0.0158263	0.0152814	0.0151903	0.00916574	0.00989357	0.00844526	0.00718189	0.00824036	0.00565772	0.0123032	0.00791133	0.00346543	0.00237024	0.00388501	0.0048762	0.00231721	0.00185834		1
1342			0.0806017	0.048315	0.0426298	0.0722316	0.120454	0.171224	0.136382	0.0796948	0.0226782	0.0284939	0.0163927	0.0246025	0.0230555	0.0103302	0.0130678	0.0140603	0.0100863	0.00808187	0.00981691	0.0116064	0.00846135	0.00958864	0.00886164	0.00879962	0.00435118	0.00411535	0.0051629	0.00305426	0.00379968		1
1344			0.0948546	0.102584	0.118744	0.0850178	0.101881	0.133499	0.137012	0.051967	0.0197986	0.0209383	0.0192365	0.0122187	0.0123023	0.0132558	0.0063195	0.00652255	0.00574264	0.00477372	0.00768252	0.00652087	0.00575472	0.00455281	0.00634718	0.00310779	0.00421162	0.00396577	0.00390169	0.0043695	0.00291794		1
1346			0.128732	0.156587	0.109912	0.0989958	0.161856	0.0711415	0.0545794	0.045922	0.015924	0.0176066	0.0121072	0.0263988	0.016929	0.0107213	0.0111086	0.00892129	0.00631127	0.00804652	0.00360883	0.00503411	0.00224261	0.0046927	0.00454252	0.00372326	0.00386159	0.00195699	0.00163595	0.00345582	0.00344547		1
1348			0.0970064	0.150721	0.0729552	0.105825	0.143773	0.109032	0.0884549	0.0515764	0.0406198	0.0395508	0.0147912	0.0131001	0.0071766	0.0134553	0.00939279	0.00418196	0.00534203	0.00548794	0.00476293	0.00462771	0.0031507	0.00212364	0.000834015	0.0024386	0.00173917	0.00185817	0.00175552	0.00220202	0.00206557		1
1350			0.133928	0.190528	0.0667949	0.100446	0.0821105	0.115592	0.0634332	0.0484476	0.0178188	0.0238272	0.0112053	0.0132796	0.0165624	0.0117482	0.0130667	0.0153244	0.0077207	0.0100916	0.00711037	0.00613557	0.00530474	0.00587513	0.00649534	0.00706525	0.00239547	0.00565072	0.00522127	0.00441499	0.00240568		1
1352			0.0749118	0.146169	0.0950101	0.140688	0.119676	0.0959237	0.0872449	0.0493322	0.0213988	0.0201221	0.027679	0.021407	0.0182388	0.0155241	0.0151148	0.00403391	0.00536122	0.00664249	0.00537036	0.00502732	0.00489302	0.00298199	0.0033952	0.00290539	0.00305681	0.00229705	0.00234177	0.00161335	0.00163902		1
1354			0.136368	0.192204	0.206431	0.0891223	0.0799953	0.0759687	0.040803	0.0534197	0.0238655	0.0148225	0.013695	0.0115601	0.0060324	0.00706321	0.00342852	0.00623695	0.00661706	0.00533419	0.00506709	0.00252036	0.00515057	0.00270937	0.00263472	0.00176411	0.00242485	0.00106257	0.00133171	0.0011227	0.00124508		1
1356			0.101672	0.183859	0.14239	0.138394	0.0746925	0.0671983	0.0497118	0.0594543	0.0262298	0.0327248	0.0145985	0.0168728	0.0149193	0.0157042	0.0100458	0.00760065	0.00541558	0.00595242	0.0042837	0.00774879	0.00565265	0.00345284	0.00251806	0.00176117	0.00160502	0.00141086	0.00170864	0.00124614	0.00117707		1
1358			0.290552	0.0999263	0.11092	0.081276	0.127411	0.0467239	0.0657668	0.0347484	0.0255215	0.027681	0.0158445	0.00627965	0.00880746	0.0093436	0.00716859	0.00587347	0.00496275	0.00515985	0.00439538	0.00408363	0.00326557	0.00177347	0.00245634	0.00166164	0.00176208	0.00184805	0.00191839	0.00187995	0.000988466		1
1360			0.349316	0.127169	0.115069	0.0803654	0.0541097	0.0584476	0.0342466	0.0417809	0.0319635	0.0202425	0.0151916	0.00952833	0.0123251	0.00697216	0.00866234	0.00660983	0.00318676	0.00409864	0.00201468	0.00344795	0.00240092	0.00151818	0.00180366	0.0017134	0.00166226	0.00115516	0.00224665	0.0016942	0.00105834		1
1362			0.224326	0.171689	0.113399	0.124174	0.0450418	0.064295	0.0312643	0.0337372	0.0261419	0.0241989	0.0147965	0.0165886	0.0136309	0.0100005	0.0101825	0.00663015	0.00898469	0.0101088	0.00796092	0.00816758	0.00627212	0.00535097	0.00665276	0.00248454	0.00296976	0.00297435	0.00305666	0.00320168	0.0017189		1
1364			0.267031	0.138057	0.128429	0.130427	0.0546777	0.0239783	0.0443235	0.0626705	0.0539511	0.0169619	0.0124602	0.0126876	0.0119855	0.00740511	0.00537749	0.00378566	0.00339529	0.00284597	0.00261327	0.00311227	0.00300146	0.00128467	0.00150871	0.00137895	0.00161296	0.001667	0.000965271	0.000991629	0.00141423		1
1366			0.139587	0.12768	0.119436	0.0802348	0.0833489	0.0994692	0.0613668	0.0518412	0.0549553	0.047628	0.0291263	0.0166152	0.0165793	0.0115908	0.0125732	0.00808283	0.00792236	0.00659024	0.00440504	0.0033193	0.00158834	0.00257118	0.00344771	0.00209416	0.00215388	0.00188918	0.00157196	0.00127645	0.00105588		1
1368			0.22815	0.250028	0.112512	0.100251	0.0702001	0.033898	0.0314939	0.0194971	0.0264452	0.0182963	0.0114731	0.0131955	0.0152341	0.0116794	0.0113154	0.00580809	0.00453608	0.00471374	0.00443895	0.00472745	0.00338595	0.00321935	0.00222094	0.00406079	0.00208819	0.00205749	0.00161576	0.0017988	0.00165848		1
1370			0.216846	0.11094	0.152373	0.119072	0.0929341	0.0524691	0.033495	0.0615689	0.0230399	0.0323333	0.0272994	0.0108094	0.0116615	0.00700414	0.00514235	0.00452686	0.0040376	0.0039921	0.00480644	0.00307941	0.00326354	0.00333634	0.00425929	0.00333788	0.00182693	0.00317118	0.00133422	0.00132884	0.000710811		1
1372			0.179831	0.3259	0.117465	0.0815922	0.0543948	0.0349346	0.056505	0.0339968	0.0143795	0.0198098	0.0167712	0.0117364	0.00652597	0.00494477	0.00693675	0.0038761	0.00365594	0.00369392	0.00263276	0.00256547	0.00366696	0.00331832	0.00184617	0.00205233	0.00206893	0.00167522	0.00101742	0.00147075	0.000736042		1
1374			0.219645	0.178262	0.158367	0.0923144	0.0592085	0.0657342	0.0397907	0.0307184	0.0331059	0.0268985	0.0106658	0.010479	0.0132598	0.00852062	0.00813704	0.00462686	0.00685164	0.0043348	0.00492736	0.00487531	0.00345001	0.00247976	0.0023502	0.00201182	0.00222812	0.00250124	0.00146181	0.00158946	0.00120493		1
1376			0.247703	0.115298	0.135435	0.137573	0.0830429	0.0684302	0.0416996	0.0456201	0.0213844	0.0240575	0.0123231	0.00993004	0.00676657	0.00686066	0.00393812	0.00460959	0.00466323	0.0046349	0.00485498	0.00346642	0.00291309	0.00377596	0.00264062	0.00156448	0.00218994	0.00111235	0.00123611	0.000935016	0.00134157		1
1378			0.108334	0.115458	0.161887	0.0938405	0.0960514	0.0633792	0.0650988	0.0896644	0.0429898	0.0368484	0.0282504	0.0111886	0.00868983	0.0105357	0.0102232	0.00793026	0.00695427	0.00514747	0.00486227	0.00468957	0.00443286	0.00359296	0.0023734	0.00500155	0.00333183	0.0025192	0.00224819	0.00248555	0.00199084		1
1380			0.285745	0.131812	0.0723581	0.0960934	0.0871062	0.0725885	0.038253	0.0553055	0.0301876	0.0219448	0.0175007	0.0194491	0.00853295	0.0112367	0.00798842	0.00648895	0.00692932	0.00469659	0.00392416	0.00250695	0.00231085	0.0035414	0.00326187	0.00235993	0.00102997	0.00196678	0.00180918	0.00162674	0.00144553		1
1382			0.182907	0.127826	0.126117	0.132005	0.0879398	0.0539415	0.0761638	0.0400762	0.0284902	0.0246915	0.015942	0.0144168	0.0100339	0.0116835	0.0108983	0.00882855	0.00761638	0.00697877	0.00697117	0.00466537	0.0025833	0.00277476	0.00293658	0.0030437	0.0019776	0.00284902	0.00280932	0.00132818	0.00150535		1
1384			0.168591	0.137241	0.201334	0.0977641	0.0624669	0.0856888	0.0390128	0.0294918	0.0325106	0.0348328	0.0222317	0.0176795	0.00960689	0.00820267	0.0104433	0.00532989	0.00386412	0.00490725	0.00496159	0.00350372	0.00313124	0.00397234	0.00126922	0.00230419	0.0018267	0.00291272	0.0014918	0.00156757	0.00185975		1
1386			0.282714	0.128053	0.171707	0.0652738	0.0706786	0.0590374	0.0276478	0.0528011	0.0276478	0.0183771	0.0135653	0.0116198	0.0108047	0.0103012	0.00605175	0.00612534	0.00589231	0.00582599	0.00334829	0.00308283	0.00445753	0.0032851	0.00231244	0.00179282	0.00244049	0.00148982	0.00226774	0.000678182	0.000720132		1
1388			0.0790326	0.161597	0.167116	0.137976	0.0887461	0.0807987	0.0364256	0.0439315	0.0362049	0.0220633	0.0181684	0.0150312	0.0151683	0.0164355	0.0127735	0.00690277	0.0082801	0.00721294	0.00598418	0.00628066	0.00682616	0.00463025	0.00363439	0.00376773	0.00397702	0.00391299	0.00232638	0.0020684	0.00272706		1
1390			0.146845	0.157666	0.124432	0.130615	0.108202	0.0713051	0.0563717	0.0369231	0.0225199	0.0158786	0.0098572	0.00967866	0.0155177	0.00831377	0.00720857	0.00908046	0.0103858	0.0092219	0.00336485	0.00458204	0.0070383	0.00385925	0.00409081	0.00695638	0.00463962	0.00397704	0.00370082	0.00416268	0.00360513		1
1392			0.069425	0.0738426	0.104386	0.186753	0.0937845	0.194093	0.0454618	0.0288342	0.018018	0.020255	0.0204328	0.0184919	0.0149753	0.0136371	0.00689373	0.010291	0.00925775	0.00739919	0.0089503	0.00924797	0.00920964	0.00662771	0.00414845	0.00454594	0.00438879	0.00306953	0.00548639	0.00452775	0.00356479		1
1394			0.100219	0.105466	0.159511	0.155838	0.0939228	0.106516	0.0676873	0.0329113	0.0379133	0.0213619	0.0111516	0.00735378	0.0188753	0.0137935	0.00942953	0.00605146	0.00594442	0.00724202	0.00438063	0.00761771	0.00511144	0.00278819	0.00347289	0.00276857	0.00301938	0.00202343	0.00284318	0.00160503	0.00318036		1
1396			0.0956025	0.0457862	0.138778	0.138161	0.140628	0.0672302	0.0393216	0.0492908	0.0352798	0.0289898	0.037879	0.0217591	0.0181429	0.0113687	0.0136095	0.0131253	0.0134022	0.0128188	0.00724236	0.00732624	0.00867454	0.00734783	0.00761305	0.0102455	0.00465492	0.00704067	0.0063622	0.00721275	0.00510622		1
1398			0.0959985	0.0838608	0.151722	0.122481	0.104826	0.0673093	0.0595853	0.0378019	0.0471722	0.0414653	0.0198634	0.0190243	0.0163578	0.0134166	0.0346963	0.014877	0.00787684	0.0063679	0.00903269	0.00546265	0.00563522	0.00613949	0.00385467	0.00446636	0.00310688	0.00498094	0.00416385	0.00450895	0.00394626		1
1400			0.0823336	0.110765	0.129127	0.120835	0.152821	0.0805566	0.0663407	0.0456685	0.0306038	0.024972	0.0143752	0.0189616	0.0148147	0.0100127	0.0142627	0.0186962	0.0113537	0.00618153	0.00661512	0.00549094	0.00375483	0.0037492	0.00711149	0.00433774	0.00405822	0.00425588	0.00180583	0.00272868	0.00341033		1
1402			0.0560282	0.171034	0.0869912	0.179389	0.12975	0.0968207	0.0545538	0.0309241	0.0274219	0.0292669	0.0186436	0.00815457	0.0129302	0.0101411	0.00981575	0.0087812	0.00743849	0.00988014	0.00760215	0.00468199	0.00614148	0.00705219	0.00707234	0.00382152	0.00369767	0.00285356	0.003609	0.00205452	0.00344977		1
1404			0.0627488	0.128439	0.118635	0.172069	0.123537	0.0887308	0.0456929	0.0362237	0.0449272	0.0202537	0.0221307	0.0153014	0.0162186	0.0108095	0.00704552	0.0144425	0.0135812	0.00828922	0.00671511	0.00420893	0.00713082	0.003957	0.00583466	0.00500569	0.00369306	0.00466224	0.00356252	0.00226577	0.00388891		1
1406			0.09549	0.15532	0.192565	0.182659	0.0946975	0.0408111	0.0367426	0.0435846	0.0140794	0.0242113	0.0185706	0.0112872	0.00938258	0.0132723	0.00805523	0.00821729	0.00951135	0.00491001	0.00613236	0.0043755	0.00631145	0.00421146	0.00281509	0.00261044	0.00254316	0.00234957	0.00131534	0.00165174	0.00231696		1
1408			0.111691	0.153797	0.178174	0.162661	0.0435736	0.08953	0.0567319	0.0253188	0.0287338	0.0197972	0.0105801	0.0130514	0.0234422	0.0124092	0.00900796	0.00916929	0.00621968	0.00628084	0.00403532	0.00640671	0.00511784	0.00532172	0.0028088	0.00354149	0.00280021	0.00230354	0.00210794	0.00299239	0.00239599		1
1410			0.15826	0.138947	0.141093	0.0997844	0.100321	0.0928102	0.0574028	0.025378	0.0299364	0.0215668	0.0144237	0.0143909	0.0147321	0.0122767	0.0100042	0.00881321	0.00870216	0.00513519	0.00755572	0.00676817	0.00600316	0.00423333	0.00304106	0.00363006	0.00346327	0.00350839	0.00206709	0.00317776	0.00257401		1
1412			0.0581732	0.0993616	0.154987	0.177067	0.0925676	0.102334	0.0925676	0.0433115	0.018418	0.021936	0.0135285	0.0236472	0.00946356	0.00889711	0.00989667	0.0159951	0.00846824	0.00819224	0.00563941	0.00405574	0.00441947	0.00542328	0.00367443	0.00322365	0.00397039	0.00441947	0.00236672	0.00222604	0.00176872		1
1414			0.0667285	0.0480523	0.167793	0.10236	0.179454	0.121796	0.0712634	0.0388004	0.026578	0.0296495	0.020336	0.0154266	0.00823741	0.0104323	0.00941973	0.00632197	0.0109772	0.0104511	0.00832033	0.00692486	0.00945083	0.00303977	0.00714189	0.00541796	0.00316345	0.0027369	0.00306018	0.00372993	0.00293631		1
1416			0.110594	0.10445	0.139267	0.178692	0.092162	0.0716816	0.0494096	0.0393542	0.0261443	0.0220825	0.0142805	0.0138264	0.0276717	0.0149395	0.0104886	0.00809285	0.0111229	0.00788753	0.00905543	0.00433546	0.00952751	0.0102167	0.00401151	0.00391105	0.00443735	0.00421749	0.00265657	0.00224368	0.00323934		1
1418			0.113089	0.12744	0.169921	0.113663	0.0987376	0.0579796	0.0585537	0.0357315	0.0399698	0.0409905	0.0309215	0.0108996	0.0182429	0.0108761	0.00600807	0.00515732	0.00770383	0.00651266	0.00959764	0.00617914	0.00397867	0.0041634	0.00432781	0.00317797	0.00528051	0.00338595	0.0024759	0.00231677	0.00271856		1
1420			0.0871561	0.080797	0.0796749	0.181419	0.167953	0.0886523	0.0501241	0.0531166	0.0396504	0.0365996	0.0212074	0.0203511	0.0165948	0.0101771	0.0145102	0.00806848	0.00456054	0.00473224	0.00489944	0.00465668	0.00382851	0.00154206	0.00338742	0.0038098	0.00324834	0.00317098	0.00211494	0.00149744	0.00249936		1
1422			0.143437	0.13632	0.117158	0.0673386	0.0919747	0.0733608	0.0865	0.0197954	0.0468129	0.0310584	0.0250335	0.0208065	0.0185663	0.012739	0.0167153	0.0160759	0.00831112	0.00995462	0.00682036	0.011234	0.00600573	0.00561867	0.00775051	0.00602434	0.00380819	0.00259609	0.00266956	0.00232198	0.003193		1
1424			0.116681	0.149308	0.109492	0.0995386	0.0663591	0.141013	0.0502521	0.0552777	0.0417426	0.0242742	0.016963	0.0163277	0.0181868	0.0198281	0.010613	0.00653913	0.00948492	0.00633508	0.00497693	0.00288446	0.00572071	0.00366745	0.00420755	0.00399852	0.00347605	0.0044136	0.00321128	0.0026354	0.00259127		1
1426			0.089038	0.0916313	0.17505	0.12837	0.120158	0.0778002	0.0613757	0.060079	0.0215074	0.027508	0.0170616	0.0176775	0.0206084	0.0102502	0.0117197	0.00745282	0.0110839	0.00800953	0.00452754	0.00632559	0.00623957	0.00487245	0.00381363	0.00428173	0.0033796	0.00271272	0.0030403	0.00222928	0.00219561		1
1428			0.132064	0.102907	0.0977616	0.130921	0.0754651	0.10062	0.0571145	0.0563959	0.0534533	0.0239333	0.0263831	0.0250281	0.0128422	0.0138787	0.00998998	0.0110859	0.00908269	0.00890889	0.00709144	0.00475556	0.00561643	0.00730411	0.00493691	0.00331755	0.00444089	0.00446633	0.00256833	0.00362953	0.00403778		1
1430			0.114523	0.11637	0.254444	0.12145	0.0609557	0.0757329	0.0375381	0.0340803	0.0190879	0.0277797	0.021341	0.0105647	0.0136227	0.0141911	0.0132884	0.0075308	0.0062789	0.00657629	0.0062101	0.00868435	0.00388884	0.00466311	0.00375875	0.003067	0.0042071	0.0038965	0.00188718	0.00266229	0.0017196		1
1432			0.103454	0.0810343	0.0935586	0.0573613	0.0643305	0.139438	0.0962574	0.0962574	0.0354857	0.0269305	0.0169449	0.02155	0.0171068	0.0123155	0.0126565	0.0125297	0.0088654	0.0108933	0.0151493	0.0099415	0.00671031	0.00752985	0.0110066	0.00784183	0.0104138	0.00656601	0.00552167	0.00536765	0.00698118		1
1434			0.156947	0.0927634	0.062509	0.0333051	0.0837105	0.0811906	0.144195	0.0769962	0.03922	0.0476971	0.0195958	0.0196723	0.0103104	0.0156466	0.00794328	0.0134925	0.0149394	0.007351	0.00789521	0.00985038	0.00602342	0.00666475	0.00818978	0.00648985	0.00562694	0.00761075	0.00446249	0.00448917	0.0052122		1
1436			0.16043	0.0606815	0.0559565	0.0393481	0.142605	0.173163	0.0833984	0.0500613	0.041137	0.0270134	0.0169025	0.0165657	0.00707613	0.0149773	0.0224443	0.0137181	0.00804699	0.00655346	0.00610311	0.00977034	0.0092674	0.00529962	0.00619675	0.00420519	0.00433054	0.0033642	0.00312292	0.00508908	0.00317175		1
1438			0.0620449	0.061617	0.11382	0.181428	0.0731702	0.125374	0.0607613	0.0479244	0.0492081	0.0569102	0.0340768	0.0168805	0.0183456	0.0113555	0.0144518	0.0124822	0.00513775	0.00686902	0.00692764	0.00652242	0.00792164	0.00661314	0.00511978	0.00207731	0.0032343	0.00252523	0.00260888	0.00267174	0.00192074		1
1440	ZT4		0.190876	0.0870023	0.120414	0.131661	0.0701311	0.072116	0.0598761	0.0628534	0.0318197	0.0337423	0.0177733	0.0145118	0.0127943	0.0094161	0.0141327	0.0131433	0.00960366	0.00482846	0.00497633	0.00454496	0.00625391	0.00502959	0.00340831	0.00431406	0.00339077	0.00337787	0.0024963	0.0026321	0.00288044		1
1442			0.101915	0.0968554	0.207083	0.144199	0.0769784	0.0697503	0.0708345	0.0332995	0.0288597	0.0358744	0.0204123	0.00942931	0.0154976	0.0183223	0.00593131	0.00712538	0.00636788	0.00815356	0.00650413	0.00652401	0.00302655	0.0041908	0.00367183	0.00297689	0.00317317	0.00486698	0.00315785	0.00233815	0.00268134		1
1444			0.16531	0.143717	0.083186	0.139115	0.0969913	0.0732745	0.0800001	0.0353678	0.0431859	0.02976	0.0194705	0.0137947	0.00721099	0.00711222	0.00619399	0.0090524	0.00549488	0.0066124	0.00448709	0.00374549	0.00493842	0.00460957	0.00251338	0.00300847	0.00368886	0.00239944	0.00210315	0.00194315	0.00171289		1
1446			0.142443	0.128502	0.115773	0.116985	0.11153	0.0848599	0.0363685	0.0406115	0.0609173	0.0276274	0.0179121	0.0194526	0.0173614	0.00787379	0.0126708	0.00440756	0.00931792	0.00871966	0.00462517	0.00422845	0.00645935	0.00273106	0.00326529	0.00305314	0.00257704	0.00256974	0.00223833	0.00200178	0.002916		1
1448			0.189345	0.151476	0.107978	0.112584	0.0703648	0.0992784	0.0672944	0.0224602	0.0284018	0.0278901	0.0181055	0.0159444	0.0154391	0.0091047	0.00788214	0.0103756	0.009728	0.00601939	0.00565017	0.00222317	0.00296172	0.00411622	0.00321938	0.00265007	0.00257049	0.00212057	0.00184177	0.00159836	0.00137608		1
1450			0.209251	0.159084	0.127697	0.0775302	0.0957726	0.0997966	0.0316559	0.0289732	0.0267594	0.0202338	0.0237618	0.0184353	0.0129972	0.00844891	0.00851249	0.00770017	0.00635774	0.00451794	0.0042148	0.00462203	0.00404525	0.00328631	0.00319832	0.00263361	0.00327236	0.00261223	0.00183229	0.00137907	0.00141843		1
1452			0.158021	0.103621	0.125085	0.104731	0.108061	0.0788257	0.0677235	0.0421884	0.0255861	0.0299412	0.019669	0.019605	0.0185374	0.0144281	0.00869303	0.0104586	0.0081542	0.00695405	0.00891544	0.00789737	0.00604589	0.00419367	0.00429877	0.00432135	0.00279546	0.00303346	0.00431469	0.00218429	0.00171625		1
1454			0.129043	0.170286	0.165226	0.0774258	0.0784379	0.0703411	0.0614852	0.0607262	0.0333994	0.0239056	0.0285919	0.0227548	0.0149994	0.00887487	0.00916029	0.00518045	0.00524016	0.00234276	0.00711331	0.00252806	0.00207299	0.0052933	0.0042612	0.00265677	0.00160256	0.00236273	0.0012605	0.0018003	0.00162728		1
1456			0.158837	0.157082	0.136459	0.119347	0.0787602	0.0482653	0.056602	0.0482653	0.0517755	0.0263265	0.0205358	0.013559	0.0127471	0.0110266	0.00740741	0.0103893	0.00689382	0.00583966	0.0057269	0.00271778	0.00286279	0.00315172	0.00347971	0.00249378	0.00217056	0.00190705	0.00171969	0.00197328	0.00167854		1
1458			0.183789	0.124997	0.151326	0.0746404	0.0754072	0.0685056	0.0708061	0.0705505	0.0251484	0.0173616	0.0288848	0.0168802	0.0173621	0.00742518	0.00892234	0.00802793	0.0114997	0.00631734	0.00520642	0.00341045	0.00406637	0.00285014	0.00382225	0.00308224	0.00202176	0.00241615	0.00216306	0.00199044	0.00111943		1
1460			0.185795	0.14332	0.129321	0.0932532	0.0650162	0.110812	0.0469825	0.029898	0.0403385	0.0200544	0.0277624	0.0135329	0.0193817	0.0102989	0.00707229	0.00546943	0.00667982	0.00668789	0.0081332	0.00588824	0.006336	0.0028581	0.00218239	0.00242957	0.00229431	0.00305007	0.00172072	0.00177582	0.00165537		1
1462			0.161599	0.135917	0.148956	0.0948258	0.0849481	0.0616368	0.0521542	0.0482031	0.0333842	0.0384669	0.0283249	0.0193046	0.0165953	0.00933402	0.00855408	0.00873385	0.00715105	0.00713564	0.00612535	0.00360911	0.00574605	0.00410082	0.00223986	0.00213105	0.00239332	0.00131855	0.00330863	0.00184851	0.0019546		1
1464			0.1528	0.110259	0.0807591	0.047526	0.0981045	0.141514	0.115468	0.0611365	0.0260576	0.026206	0.0150187	0.0175164	0.00998669	0.0133083	0.0130548	0.00722075	0.00696516	0.00820423	0.00702793	0.00347411	0.00563354	0.00385021	0.00460787	0.00440281	0.00416744	0.00392522	0.0049014	0.00367692	0.00322729		1
1466			0.0517378	0.129583	0.115661	0.0942421	0.118874	0.100132	0.0894229	0.0326265	0.0567594	0.0466686	0.0317585	0.0215921	0.0212462	0.00934978	0.0127821	0.00974334	0.0042833	0.00992754	0.00466761	0.00566363	0.00414317	0.00348621	0.00213035	0.00215065	0.00444089	0.00609735	0.00590887	0.00264087	0.00228103		1
1468			0.140644	0.177396	0.112284	0.105338	0.0998397	0.0795824	0.0387783	0.0434086	0.0361738	0.0413828	0.0167696	0.0188923	0.0159767	0.0107439	0.0108082	0.0076101	0.00570418	0.00613797	0.00470433	0.00251825	0.00450697	0.00463575	0.00257563	0.00318445	0.00187728	0.00290866	0.00137446	0.00183931	0.00240443		1
1470			0.149356	0.0700445	0.170614	0.113652	0.0744053	0.0624132	0.0779484	0.0427899	0.0509663	0.0351585	0.0283449	0.0258173	0.00836037	0.0160312	0.0139274	0.0107228	0.0120531	0.00472433	0.00481318	0.00368047	0.00272738	0.00375188	0.00349896	0.00315473	0.00241782	0.00314165	0.00200488	0.00222521	0.00125434		1
1472			0.138426	0.128087	0.187171	0.110994	0.0778649	0.053598	0.0611946	0.0582404	0.040093	0.0352397	0.00849592	0.0171189	0.00996945	0.00748684	0.013205	0.0126242	0.00644485	0.00408653	0.00547228	0.00493397	0.00360922	0.00268644	0.00135909	0.00196129	0.00229438	0.00178448	0.00292531	0.00191959	0.000713065		1
1474			0.183092	0.219178	0.095539	0.0603404	0.0665519	0.0760171	0.0680309	0.0624109	0.0291719	0.0261599	0.0192516	0.00947995	0.0119356	0.00946635	0.00634255	0.00600476	0.00789306	0.00636739	0.00570986	0.00520407	0.005047	0.00318089	0.00441136	0.00220929	0.00320218	0.00165794	0.0020482	0.00237135	0.00172497		1
1476			0.219563	0.118401	0.107667	0.0949812	0.0683084	0.0702601	0.0891262	0.0422862	0.0396839	0.0200505	0.0161471	0.0160206	0.0141317	0.0104525	0.00932637	0.00914324	0.00724752	0.00477899	0.00713042	0.00762712	0.0036236	0.00414404	0.00421007	0.00445729	0.00231546	0.00278558	0.00262434	0.00207954	0.00142696		1
1478			0.210669	0.167709	0.0983124	0.105335	0.0873658	0.0551458	0.0813762	0.0340789	0.0353181	0.0237519	0.0150368	0.0162127	0.0124491	0.00538529	0.0102251	0.0062133	0.0057364	0.00524773	0.00369622	0.00275543	0.00290455	0.00233513	0.00270029	0.00335006	0.00163066	0.00155077	0.000827022	0.00162445	0.00105638		1
1480			0.165518	0.143317	0.159844	0.0952159	0.0786888	0.0762221	0.060435	0.049828	0.0360143	0.0320675	0.0254074	0.0110737	0.0101568	0.0083008	0.00469518	0.00664217	0.00357652	0.00454742	0.00399216	0.00304074	0.00219524	0.00387277	0.00398871	0.00320503	0.00221833	0.00178574	0.00138088	0.00139565	0.00137392		1
1482			0.147589	0.148335	0.1702	0.0636075	0.0919327	0.0439786	0.0959081	0.0685768	0.0382639	0.0178444	0.029816	0.00885162	0.00744953	0.0106408	0.0102408	0.00912394	0.00630559	0.00353195	0.00597935	0.00298856	0.00370166	0.00196726	0.00304347	0.00239927	0.002212	0.00151915	0.00168565	0.00107345	0.00123466		1
1484			0.202399	0.186217	0.12483	0.067295	0.0991445	0.065497	0.0642128	0.0405825	0.0277399	0.0187702	0.0218465	0.0109773	0.00990186	0.0120543	0.0053538	0.00600364	0.00503043	0.00492178	0.00526724	0.00368042	0.00316492	0.00279171	0.00205622	0.00246187	0.0022336	0.00129039	0.00171096	0.00142224	0.00114389		1
1486			0.292808	0.12332	0.0765328	0.116194	0.0588714	0.0811806	0.0501956	0.0124903	0.0300579	0.0159755	0.0152827	0.0206626	0.0101039	0.0163752	0.0096859	0.00963694	0.0101346	0.00576413	0.00859771	0.00450583	0.00451606	0.00415601	0.00411759	0.00376994	0.00368039	0.00233685	0.00342446	0.00239697	0.00322646		1
1488			0.0988981	0.228264	0.150886	0.0834226	0.0575495	0.0950292	0.0843898	0.0529552	0.0249059	0.0265985	0.0126868	0.00855263	0.00953798	0.0120704	0.0120283	0.00826391	0.00291181	0.00261923	0.00392521	0.00352672	0.00301337	0.00359467	0.00281291	0.00289247	0.0020801	0.00192607	0.00161605	0.00149375	0.00154941		1
1490			0.208816	0.098655	0.112364	0.116526	0.0930246	0.0734405	0.0396578	0.0541011	0.0514083	0.0238395	0.0207019	0.0190955	0.0165432	0.0104623	0.00949267	0.00832031	0.00386468	0.00712201	0.00580571	0.00340617	0.0039369	0.00405367	0.003732	0.00306565	0.00266369	0.00143821	0.00140844	0.00139319	0.00166176		1
1492			0.19422	0.157504	0.208614	0.0636272	0.0519449	0.0600808	0.0646703	0.0200186	0.0246164	0.0312921	0.0239906	0.0262854	0.0124693	0.00629764	0.00580427	0.00621565	0.00626989	0.00563633	0.00356354	0.00412701	0.00536805	0.00323018	0.0025017	0.00336286	0.00156901	0.0025526	0.00163971	0.00155217	0.000976814		1
1494			0.166298	0.231983	0.0805425	0.114949	0.0364917	0.0781966	0.0722015	0.0406622	0.0354491	0.0367524	0.0198554	0.0112958	0.00864385	0.00719591	0.00696523	0.00856383	0.00524777	0.00542345	0.00665635	0.00442462	0.00375891	0.00238562	0.00426614	0.00289979	0.00199912	0.00205475	0.00203817	0.00133724	0.00146178		1
1496			0.119638	0.141345	0.110017	0.0478551	0.0833764	0.104097	0.105824	0.0476084	0.0476084	0.0601889	0.0230718	0.0191457	0.0192918	0.011816	0.0083258	0.00570511	0.00635461	0.00875032	0.00369989	0.00443942	0.00274476	0.00333283	0.00200446	0.0031128	0.00309233	0.00212444	0.00138025	0.00182547	0.002224		1
1498			0.0928589	0.135068	0.149941	0.10934	0.0699457	0.12743	0.145117	0.0240979	0.015749	0.0286166	0.0169289	0.0120254	0.00756619	0.00645952	0.00637591	0.00652867	0.00339743	0.00400238	0.00580228	0.00564872	0.00244657	0.00472013	0.00272101	0.00235018	0.00208269	0.00373852	0.00383885	0.0027717	0.00243081		1
1500			0.0810928	0.0796947	0.0508221	0.112551	0.125834	0.174769	0.132824	0.0497253	0.0529103	0.0168303	0.0195196	0.0117298	0.007873	0.0123184	0.00864548	0.00805336	0.00600653	0.00842037	0.00499057	0.00532151	0.00548306	0.00285796	0.00634013	0.00228829	0.00252457	0.00322393	0.00246935	0.0021686	0.00271137		1
1502			0.0813248	0.0784961	0.0763746	0.121634	0.108905	0.131534	0.142849	0.0514722	0.0319649	0.0198454	0.0205271	0.0132128	0.0199401	0.0103983	0.0108742	0.00922435	0.00864164	0.00870458	0.00659198	0.00778102	0.00613606	0.00717355	0.00431403	0.00718982	0.00276844	0.00338771	0.00352688	0.00247588	0.00273258		1
1504			0.03652	0.0882204	0.155191	0.191252	0.110759	0.106895	0.0965917	0.0309055	0.0266664	0.0208703	0.0154457	0.0124822	0.0144031	0.0113489	0.00766681	0.0119207	0.00685737	0.00659464	0.00759018	0.00491111	0.00553451	0.00505123	0.00349211	0.00502934	0.00421913	0.00277733	0.00405357	0.00326969	0.00348245		1
1506			0.135665	0.0775417	0.0925394	0.0463317	0.0513585	0.105118	0.0830465	0.133868	0.0716875	0.0254582	0.0242345	0.0153768	0.013703	0.0135871	0.0106025	0.00819953	0.0122925	0.0083342	0.00680506	0.00757511	0.00775058	0.00537887	0.00853501	0.00751456	0.00773557	0.00552873	0.00688241	0.00439122	0.00295955		1
1508			0.0849871	0.0907074	0.119309	0.0705385	0.098062	0.165888	0.129115	0.0627123	0.0287003	0.0176332	0.0121319	0.0101723	0.0118271	0.00732287	0.00940006	0.00949404	0.00481803	0.00622596	0.00729712	0.00593382	0.00588209	0.00575387	0.00570386	0.00531635	0.00481395	0.00865724	0.00533008	0.00363728	0.00262904		1
1510			0.112382	0.0743361	0.0801894	0.0402118	0.165061	0.164476	0.0545364	0.0324878	0.0424612	0.0377464	0.0375392	0.0225877	0.0141508	0.00971755	0.00707423	0.0129755	0.00841111	0.0066048	0.00941142	0.00708066	0.0106342	0.00570135	0.00969999	0.00551188	0.00881322	0.00651056	0.00425015	0.00282477	0.00661241		1
1512			0.0465218	0.0690193	0.112978	0.144556	0.135434	0.122101	0.0968386	0.0528044	0.0245928	0.0203115	0.0182639	0.022409	0.0141855	0.0110066	0.0112747	0.0154773	0.0133497	0.0138486	0.00549699	0.00393902	0.00421494	0.00592947	0.0069641	0.00484158	0.00502066	0.00601789	0.00451556	0.00508347	0.00300347		1
1514			0.045422	0.0477078	0.189182	0.152337	0.101322	0.0751058	0.049764	0.0633638	0.0253822	0.0411062	0.0171192	0.0312915	0.0245681	0.0171014	0.0179694	0.0102994	0.0180672	0.00910622	0.013101	0.00992672	0.00802569	0.00711096	0.00496626	0.00299311	0.00346925	0.00577549	0.00261198	0.00206102	0.00374374		1
1516			0.0618672	0.0660718	0.0756822	0.186202	0.171186	0.151965	0.0961044	0.0240609	0.0151689	0.0187656	0.0191001	0.00683662	0.0109205	0.014537	0.0139754	0.00738021	0.00882538	0.00667505	0.00466394	0.00511143	0.00766853	0.00540281	0.00378447	0.0030748	0.00308909	0.00243528	0.00218788	0.00351616	0.00374134		1
1518			0.0501402	0.0968053	0.128577	0.101273	0.151413	0.0734728	0.113684	0.0516295	0.0313783	0.0393203	0.0226996	0.023208	0.0155206	0.0063678	0.0122839	0.0163258	0.00479519	0.0110095	0.0101631	0.00680566	0.00695708	0.00312746	0.00290689	0.0042571	0.0043137	0.0025364	0.00303165	0.00393963	0.00205624		1
1520			0.110037	0.0642106	0.0809997	0.149009	0.0707914	0.0480137	0.136018	0.0924619	0.0506668	0.0432126	0.0215742	0.0104406	0.0103955	0.0114072	0.00797312	0.0132832	0.0107539	0.00560327	0.00915602	0.00772477	0.0040224	0.00664243	0.00442793	0.00568641	0.00551944	0.00640532	0.00276706	0.00517435	0.00562161		1
1522			0.11968	0.108442	0.152269	0.0932716	0.108442	0.0764153	0.0573115	0.0460576	0.0490159	0.019441	0.0250665	0.0130423	0.0206861	0.00976318	0.0119607	0.00820453	0.0116747	0.00593286	0.00415643	0.00616379	0.00552629	0.00967552	0.00696896	0.00605142	0.00478337	0.00460492	0.00798315	0.00465105	0.00275831		1
1524			0.136466	0.0768941	0.140268	0.19646	0.106046	0.0726691	0.0228468	0.0255838	0.021731	0.0278724	0.0193705	0.0141384	0.0171419	0.0247886	0.010093	0.00562721	0.0121391	0.00969837	0.0147421	0.00897295	0.00627194	0.00564453	0.00622124	0.00334122	0.00307327	0.00447084	0.00245119	0.00282062	0.00215527		1
1526			0.177753	0.111665	0.118502	0.131036	0.117363	0.0746336	0.0423679	0.0407562	0.0276982	0.0320879	0.0215987	0.0159551	0.0110372	0.00995019	0.00469645	0.00765478	0.00507936	0.00450992	0.0041858	0.00606754	0.00684863	0.00533584	0.00485523	0.00492838	0.003396	0.00322537	0.0028216	0.0019137	0.00207686		1
1528			0.0694081	0.12824	0.0846118	0.116341	0.146749	0.0998154	0.0493062	0.0406176	0.0360486	0.0360208	0.0317129	0.0208317	0.017124	0.0144005	0.0253306	0.0111291	0.0093139	0.00745179	0.00601008	0.00477052	0.00666252	0.00368769	0.00686677	0.007818	0.00412522	0.00565854	0.00353406	0.00210194	0.00431223		1
1530			0.164907	0.137524	0.0967536	0.0778897	0.0839748	0.107098	0.0772812	0.0520735	0.0284675	0.0241513	0.0279052	0.0130082	0.0151021	0.00964128	0.00824414	0.00749141	0.0111151	0.0090492	0.00495567	0.00513378	0.00494015	0.00489628	0.00514674	0.00660906	0.00427225	0.00404582	0.00194061	0.0038441	0.00253811		1
1532			0.114859	0.112953	0.166808	0.0638636	0.115336	0.0843572	0.083404	0.0442199	0.0288973	0.0291156	0.0241691	0.0185324	0.0155313	0.00966533	0.0147744	0.00965199	0.00612042	0.00728951	0.00609469	0.00517057	0.00758119	0.00541364	0.00575011	0.00441889	0.00397389	0.00319871	0.00349005	0.00197305	0.00338725		1
1534			0.169363	0.0902736	0.105452	0.127022	0.156581	0.084282	0.0523267	0.0527261	0.0272978	0.0165728	0.0167418	0.0143371	0.00789095	0.0107693	0.0115686	0.0087817	0.0031674	0.00737687	0.00460076	0.00436029	0.00607948	0.00437028	0.00211448	0.00218418	0.00410665	0.00318821	0.00133733	0.00299425	0.00213361		1
1536			0.0962247	0.0605006	0.149235	0.133101	0.13022	0.118696	0.0766341	0.0230092	0.0279749	0.0270587	0.0224895	0.0140033	0.0109172	0.0120419	0.0125674	0.0201715	0.00940006	0.0109518	0.00602643	0.00680084	0.00507133	0.00368426	0.00479839	0.00384277	0.00336758	0.00550094	0.00159301	0.00195002	0.00216679		1
1538			0.143773	0.115283	0.0993821	0.0755304	0.0848061	0.170937	0.062936	0.0504914	0.041227	0.0185228	0.0189184	0.0120498	0.0098819	0.00732247	0.0108539	0.00827389	0.00974541	0.00667384	0.00869594	0.00601421	0.00418896	0.00605761	0.00388233	0.00539453	0.00447041	0.00421486	0.00448439	0.00258745	0.00340059		1
1540			0.107048	0.0647189	0.0795348	0.0915217	0.156894	0.0956074	0.165066	0.0470331	0.0429907	0.0139162	0.0230259	0.008344	0.00552676	0.0137593	0.00825738	0.00892908	0.0104988	0.00493343	0.0067288	0.0039454	0.00549449	0.00585739	0.00606372	0.00391655	0.00354401	0.00416178	0.00415835	0.0054944	0.00302994		1
1542			0.081655	0.087027	0.110127	0.141822	0.102069	0.116573	0.0891758	0.0368559	0.0303327	0.0293265	0.029096	0.0154451	0.0122402	0.0210965	0.00957297	0.013797	0.00874353	0.00558477	0.0052004	0.00662641	0.00738655	0.00922862	0.00692832	0.0039637	0.0036958	0.00343289	0.00315865	0.00598928	0.00384982		1
1544			0.222754	0.1981	0.0701907	0.117178	0.0649699	0.0513378	0.0493075	0.0310347	0.0353854	0.0124345	0.032775	0.0179154	0.0148172	0.0121557	0.00813573	0.00712754	0.00756319	0.00717627	0.00578986	0.0038718	0.00431498	0.00587832	0.00232401	0.00215221	0.00487187	0.00236	0.00244324	0.0023964	0.00323921		1
1546			0.134289	0.0872513	0.117472	0.116741	0.105043	0.119666	0.0589799	0.0550804	0.0290025	0.037289	0.0265653	0.0162453	0.016987	0.00834688	0.00765545	0.00832422	0.00858304	0.00664475	0.00512589	0.0100922	0.00296435	0.0032824	0.00460214	0.00336454	0.00217911	0.00160023	0.0028481	0.00199038	0.00178397		1
1548			0.10487	0.221612	0.106651	0.174915	0.0914151	0.0779601	0.0368035	0.0219634	0.0332419	0.0207762	0.0137222	0.0120802	0.00459608	0.0215676	0.00746517	0.00630962	0.00417225	0.00540042	0.00529119	0.00583869	0.00424526	0.00197429	0.00308002	0.00293359	0.00252697	0.00260929	0.00197391	0.00231783	0.00168653		1
1550			0.122516	0.122726	0.184722	0.101639	0.0984764	0.102694	0.0470241	0.0385892	0.0430175	0.0176688	0.0236175	0.00792745	0.0161472	0.0105869	0.0153659	0.00519668	0.00741124	0.0042619	0.00465159	0.00462691	0.00487574	0.00294396	0.00255849	0.00194178	0.00140745	0.00281448	0.00238115	0.00121824	0.000991912		1
1552			0.208243	0.158128	0.198174	0.107097	0.0643037	0.0402756	0.0366142	0.0501157	0.0220562	0.0208847	0.0106824	0.0154192	0.0166032	0.0101707	0.00422002	0.00524796	0.0046436	0.00391909	0.00403672	0.00158279	0.00246757	0.00271426	0.00145152	0.00179114	0.00211868	0.0012498	0.00227056	0.00194442	0.00157432		1
1554			0.188712	0.143597	0.110036	0.115813	0.0841776	0.0836275	0.0530924	0.0464903	0.0420888	0.0212538	0.0184305	0.00964439	0.0127345	0.0104713	0.0100325	0.00741506	0.0089762	0.00460006	0.00279959	0.00453486	0.00494172	0.00234369	0.0039525	0.00232449	0.00154229	0.00115186	0.00204175	0.0012107	0.00196346		1
1556			0.232726	0.146144	0.0921043	0.12011	0.0737624	0.0495036	0.0666622	0.0550259	0.0485175	0.0203142	0.0124647	0.0185213	0.0107415	0.00582072	0.0060351	0.00444211	0.00371494	0.00615009	0.00492058	0.00442338	0.00497778	0.00242232	0.00139318	0.00144487	0.00142006	0.00226395	0.00150069	0.0011996	0.00127226		1
1558			0.0908015	0.131087	0.18544	0.108067	0.0684209	0.0869648	0.0649039	0.075135	0.0396457	0.0322921	0.0234511	0.0173508	0.010422	0.00876458	0.00688205	0.010752	0.00298715	0.00510982	0.00248582	0.00583496	0.00280407	0.00381206	0.0025764	0.00195067	0.003025	0.00186517	0.00220168	0.00264872	0.00231912		1
1560			0.192576	0.103766	0.14564	0.108827	0.0506174	0.0945625	0.100775	0.0195737	0.0217537	0.0259989	0.0294501	0.01295	0.0135823	0.00727441	0.00976892	0.0134097	0.00751691	0.00435056	0.00454084	0.00594869	0.00505552	0.00495705	0.00278281	0.002486	0.00433584	0.00213161	0.00207856	0.00186111	0.0014293		1
1562			0.13889	0.156581	0.109607	0.10981	0.0933388	0.045551	0.0486013	0.0904919	0.0453476	0.0268425	0.0168777	0.0199005	0.0145727	0.0144435	0.0083283	0.00793095	0.00998156	0.00616463	0.00320219	0.00505941	0.00229443	0.00561822	0.00395541	0.00374962	0.00316295	0.00307916	0.00259498	0.0022808	0.00174121		1
1564			0.0929127	0.15253	0.157479	0.0803144	0.0895381	0.0629917	0.0913379	0.0337455	0.0479187	0.0348704	0.0251967	0.0265465	0.0102303	0.0120654	0.0137414	0.0113016	0.00798442	0.0101466	0.00460019	0.00466678	0.004166	0.0052499	0.00402404	0.00288727	0.00448883	0.00245307	0.00191481	0.00231112	0.00238693		1
1566			0.21473	0.18738	0.0806933	0.13042	0.0750425	0.102166	0.0262197	0.0207248	0.0296102	0.0213699	0.0163982	0.0228292	0.00559903	0.0108545	0.00837628	0.00598984	0.00706598	0.00545008	0.00316444	0.00291852	0.00344992	0.00431291	0.00228224	0.00260027	0.0020082	0.00193865	0.00303109	0.00244137	0.000931703		1
1568			0.138154	0.138388	0.140964	0.0873413	0.0807848	0.075165	0.0721209	0.0580714	0.0451927	0.0327822	0.020838	0.0238842	0.0109909	0.0088793	0.00522198	0.00766496	0.00771834	0.0103423	0.00651922	0.00271648	0.00494052	0.00481501	0.0028284	0.00241629	0.00137196	0.00397719	0.00253196	0.00214637	0.00123303		1
1570			0.101611	0.132689	0.0624259	0.0516162	0.0753975	0.173766	0.137283	0.0799916	0.0443197	0.0351315	0.0102838	0.00554212	0.0172844	0.0064877	0.00845938	0.00991734	0.00805132	0.00449385	0.00473491	0.00305509	0.00286024	0.00553374	0.00320372	0.00208457	0.00460763	0.00297915	0.00250933	0.00200001	0.00168115		1
1572			0.0852318	0.0862841	0.068922	0.0461946	0.0852318	0.116799	0.101542	0.0747094	0.0783922	0.0605041	0.0507571	0.0101084	0.0181076	0.016011	0.0143174	0.0108276	0.00885885	0.00582365	0.00470364	0.00974115	0.00966908	0.00636029	0.00368749	0.00554691	0.00605198	0.00460083	0.00338812	0.00317925	0.0044491		1
1574			0.0587893	0.0703026	0.0903891	0.0640256	0.0684195	0.0859952	0.0941553	0.148765	0.0922722	0.0581271	0.0270747	0.0101926	0.00805718	0.0122753	0.0142852	0.0148979	0.00817833	0.0077471	0.00666682	0.00921843	0.00433748	0.00782305	0.00678232	0.00955174	0.00335074	0.00554801	0.00520421	0.00282202	0.00474561		1
1576			0.0656993	0.0523535	0.0388441	0.0423426	0.0505032	0.119396	0.200256	0.15035	0.0568728	0.0389881	0.018934	0.0157078	0.0112137	0.0113742	0.0114178	0.0179915	0.0045227	0.0173888	0.0144854	0.00644169	0.009184	0.00792434	0.00932677	0.00406641	0.00534243	0.00297321	0.00591856	0.00501172	0.00516889		1
1578			0.081153	0.0749634	0.0729002	0.0342954	0.12448	0.156116	0.0679746	0.0955955	0.0715247	0.0257042	0.0258665	0.017278	0.0194018	0.0181157	0.0158152	0.0170091	0.0151983	0.007246	0.00505404	0.00615594	0.00919711	0.00601509	0.00348669	0.00313574	0.00581014	0.00858365	0.00463026	0.00396329	0.00332975		1
1580			0.052124	0.0508711	0.0315178	0.0435689	0.0459453	0.0861808	0.265617	0.201946	0.0306141	0.0278744	0.0203162	0.0126525	0.0103932	0.0113379	0.0156097	0.0193052	0.00879688	0.010999	0.0133915	0.00520339	0.00413199	0.0070887	0.00405378	0.00442494	0.00285908	0.0043012	0.00285908	0.00373845	0.00227775		1
1582			0.0520375	0.0456524	0.0623609	0.0542377	0.0647827	0.199192	0.107769	0.0835515	0.0998986	0.0402912	0.0164094	0.0311853	0.0139101	0.0185775	0.0150605	0.0098385	0.00900904	0.0115162	0.00974829	0.00576633	0.00574611	0.00831883	0.00846958	0.00451681	0.0084381	0.00536625	0.00327667	0.00262098	0.00245187		1
1584			0.151533	0.108915	0.116018	0.0970761	0.173435	0.0911568	0.041735	0.0298248	0.0394443	0.0108743	0.0204955	0.022991	0.00773649	0.0078679	0.0130313	0.00869423	0.0067314	0.00430728	0.00670535	0.00541016	0.00489388	0.00534055	0.0048644	0.00482965	0.00626733	0.00280473	0.00231597	0.00253339	0.00216776		1
1586			0.130099	0.185662	0.114853	0.108416	0.125017	0.086055	0.0653882	0.0345575	0.0198831	0.0141581	0.0173672	0.0181657	0.00764975	0.0104106	0.00795738	0.00555664	0.00600386	0.00997865	0.00493088	0.00499559	0.00274973	0.00278425	0.00265754	0.00327239	0.00197808	0.00311773	0.00188457	0.00206769	0.00238349		1
1588			0.272978	0.182477	0.0759913	0.0816476	0.125422	0.0511527	0.0432831	0.0354134	0.016121	0.0133587	0.0150581	0.0113087	0.00925544	0.0106469	0.0050801	0.00646688	0.00517429	0.00588969	0.00695947	0.00373218	0.00447684	0.00393876	0.00318745	0.00251681	0.00218784	0.00155012	0.00186973	0.00166982	0.00118502		1
1590			0.183628	0.140768	0.166159	0.11558	0.0940484	0.0784075	0.0568759	0.013963	0.0329068	0.0241723	0.013077	0.00842982	0.0155192	0.00908126	0.00876214	0.00654439	0.0062657	0.0044611	0.00236177	0.00246313	0.00214991	0.00262442	0.00160597	0.00186988	0.00228783	0.00238005	0.00104223	0.00107347	0.001492		1
1592			0.222234	0.115409	0.111117	0.0891799	0.0863185	0.0753499	0.0650966	0.0410132	0.0438746	0.0223222	0.0269447	0.0197875	0.0139626	0.0094607	0.0102636	0.00605374	0.00612313	0.00639163	0.00540135	0.00290669	0.00348922	0.00469697	0.00218407	0.00148537	0.00134478	0.00219359	0.00182995	0.00182685	0.00173755		1
1594			0.1638	0.180675	0.176602	0.10503	0.0701171	0.0468417	0.0477145	0.0386953	0.0322946	0.0171921	0.0157854	0.0280899	0.01205	0.0086052	0.00924352	0.00540658	0.00607138	0.00549735	0.00323702	0.00368973	0.00381513	0.00483488	0.0024113	0.00241115	0.00231145	0.00265013	0.0021823	0.00181106	0.000933721		1
1596			0.109443	0.0804156	0.125657	0.0716388	0.137818	0.0852686	0.131737	0.0444097	0.0595504	0.0253361	0.0152349	0.0115311	0.00900689	0.0110477	0.00835185	0.0074304	0.00573372	0.00786553	0.00824271	0.00776035	0.00471255	0.00503663	0.00609164	0.00362156	0.00446863	0.00278067	0.00264964	0.00360403	0.00355478		1
1598			0.171503	0.15169	0.0900853	0.0938001	0.122281	0.0702727	0.0588186	0.0544846	0.0196228	0.0393156	0.0205484	0.027989	0.0054079	0.00872434	0.0107078	0.00621155	0.00571593	0.0053853	0.0037616	0.00598556	0.00370588	0.00399842	0.00392413	0.00433833	0.00269776	0.00301092	0.00163621	0.00151897	0.00285914		1
1600			0.177565	0.195699	0.132141	0.0705592	0.15225	0.053862	0.0549393	0.029265	0.0265719	0.0235197	0.0087208	0.00849188	0.0116094	0.00741429	0.00491832	0.00681983	0.00844215	0.00473591	0.00348972	0.00222881	0.00244174	0.00187422	0.00174132	0.00251087	0.00257227	0.0024439	0.00143964	0.00106133	0.000671228		1
1602			0.236212	0.163881	0.101691	0.0864777	0.0824741	0.0504453	0.0589864	0.0509792	0.0259553	0.0269576	0.0224751	0.0179695	0.0181227	0.00477389	0.00583912	0.00918346	0.00316605	0.00503226	0.00458439	0.00365635	0.00240859	0.00217887	0.00257616	0.0024426	0.00263469	0.00222064	0.00150039	0.00192723	0.00324799		1
1604			0.18865	0.128661	0.115242	0.174837	0.0639358	0.0522931	0.0540691	0.0554505	0.0321652	0.0238772	0.00938376	0.017487	0.00917597	0.0123775	0.0130494	0.00996786	0.00575915	0.00427383	0.00433934	0.00420121	0.00319856	0.0030182	0.00165341	0.00436618	0.00155991	0.00229932	0.00177923	0.0017902	0.0011393		1
1606			0.17569	0.0889125	0.154335	0.0972602	0.110655	0.0586279	0.057269	0.0444562	0.0442621	0.0372734	0.0154589	0.025043	0.0158825	0.0137201	0.00828439	0.00645567	0.00656283	0.00513324	0.00851871	0.00455026	0.00434118	0.00394496	0.0024878	0.00228765	0.00307311	0.00166752	0.0013703	0.00125235	0.00122457		1
1608			0.261543	0.148878	0.148878	0.150085	0.0541193	0.0480837	0.0325923	0.0325923	0.0225329	0.0197557	0.0117799	0.0115898	0.0125249	0.00984548	0.00574831	0.00464259	0.00267599	0.00182981	0.00273393	0.00239976	0.00346565	0.00289568	0.00164442	0.00163108	0.00144273	0.00107617	0.00113612	0.000972356	0.000904255		1
1610			0.186849	0.19499	0.166025	0.0761028	0.0531962	0.0717487	0.0371049	0.0287752	0.0365369	0.0325614	0.0215814	0.0189129	0.0117321	0.0119754	0.00742419	0.00571964	0.00686932	0.00356926	0.00522516	0.00345908	0.00409308	0.00331596	0.00213334	0.00202297	0.00143588	0.00151649	0.00210532	0.00148226	0.00153559		1
1612			0.160547	0.074002	0.165564	0.109623	0.0709917	0.102098	0.0827819	0.046408	0.0353704	0.0227261	0.0226729	0.0145927	0.0228405	0.0152299	0.00317832	0.00821622	0.00693085	0.00552556	0.0077253	0.00471982	0.00237042	0.00205432	0.00209661	0.00221783	0.00286751	0.00196547	0.00135905	0.00156678	0.00175859		1
1614			0.237121	0.284168	0.0878852	0.0946601	0.0686897	0.0353799	0.0378264	0.0430957	0.0169169	0.0140776	0.0163884	0.00852072	0.00794956	0.00821981	0.00888054	0.00567189	0.00187013	0.00275606	0.00209626	0.00295573	0.00262809	0.00268887	0.00200612	0.00152884	0.00119716	0.00191748	0.0013558	0.000876368	0.00067171		1
1616			0.126282	0.100737	0.12896	0.127518	0.101561	0.0615957	0.0525315	0.0671579	0.0539735	0.0529435	0.0120557	0.0257507	0.0157434	0.0147937	0.011314	0.0100597	0.00915675	0.00560624	0.00460155	0.00275059	0.00262328	0.00233755	0.00126306	0.0015332	0.00260329	0.00165699	0.000915428	0.00073575	0.00124083		1
1618			0.130361	0.126087	0.22342	0.073243	0.0769343	0.0631405	0.0538151	0.0536209	0.0285589	0.0499296	0.025839	0.012849	0.0134299	0.00909962	0.0085739	0.00589596	0.0087301	0.00494847	0.00424809	0.00643431	0.0031852	0.00271796	0.0038541	0.00221478	0.00170835	0.002248	0.00168564	0.00200573	0.0012216		1
1620			0.229999	0.259236	0.12572	0.108372	0.0639318	0.0286524	0.0268981	0.0233897	0.0296269	0.0212456	0.00861852	0.0139024	0.00802091	0.00839612	0.00647271	0.00517029	0.00452123	0.00296367	0.00385014	0.00355465	0.00232182	0.00206921	0.00237016	0.00153918	0.00252726	0.00215789	0.00161582	0.00153323	0.00132392		1
1622			0.148321	0.109907	0.101797	0.110761	0.0892061	0.0985962	0.0433226	0.0603955	0.0446031	0.0373471	0.0307313	0.0145803	0.0206006	0.0126976	0.0145679	0.0117357	0.0100466	0.00615607	0.00587522	0.00541938	0.00193172	0.0055487	0.00413208	0.00223869	0.00224552	0.00243055	0.00132757	0.00232107	0.00115665		1
1624			0.287025	0.112821	0.112963	0.156301	0.0612414	0.0592521	0.0341019	0.0287025	0.0380805	0.0184719	0.0164826	0.0142091	0.00729767	0.00541766	0.00545432	0.00678487	0.00321397	0.0032654	0.00426288	0.00336089	0.00543173	0.00326029	0.00264333	0.00122416	0.00129459	0.00156272	0.00238486	0.00187333	0.00161672		1
1626			0.166655	0.0710878	0.201709	0.0904753	0.0930212	0.0689336	0.0777461	0.0522877	0.0199751	0.031921	0.0260459	0.0104571	0.0148863	0.0142694	0.00829259	0.00699735	0.00568741	0.0055893	0.00444661	0.00619639	0.00427937	0.00410253	0.00274187	0.00179942	0.00309986	0.00281511	0.00223094	0.000985574	0.00126519		1
1628			0.211875	0.129531	0.127449	0.124673	0.11704	0.0474175	0.0839637	0.0146368	0.0263688	0.0158162	0.0176879	0.0161682	0.0142979	0.00649736	0.00696506	0.00394583	0.00543058	0.00377837	0.00463674	0.00399741	0.00332154	0.00292809	0.00197525	0.00221475	0.00155125	0.00197393	0.00163176	0.00143261	0.000793284		1
1630			0.0967102	0.0973622	0.0988835	0.118878	0.109967	0.0786721	0.0930157	0.0754123	0.0682405	0.0384668	0.0170723	0.0230366	0.0226019	0.0106444	0.00660238	0.00569917	0.00579696	0.00409812	0.00512586	0.00418831	0.00299128	0.00292217	0.00212143	0.00242514	0.00185375	0.00207186	0.00182037	0.00158698	0.001733		1
1632			0.188551	0.124725	0.137802	0.12004	0.102864	0.0581658	0.065583	0.0365	0.027131	0.0222514	0.0300589	0.012808	0.010925	0.0120852	0.00447389	0.00768882	0.00592882	0.00399744	0.00451742	0.00344018	0.00510474	0.00233776	0.00157495	0.00200516	0.00196768	0.00302833	0.0022997	0.000962937	0.0011819		1
1634			0.253339	0.145559	0.131336	0.0651125	0.087113	0.0420009	0.0533345	0.0762239	0.0280006	0.0235561	0.0154523	0.0128123	0.00944576	0.00690393	0.00650414	0.00431609	0.00736372	0.00338807	0.00395897	0.00434898	0.00326807	0.00207902	0.00255406	0.00296851	0.00325496	0.00145523	0.00119509	0.00187457	0.00128098		1
1636			0.136843	0.148917	0.178786	0.0902402	0.0847325	0.054017	0.0597364	0.0605838	0.0307155	0.0260553	0.0273262	0.0146198	0.0157204	0.0088465	0.00640112	0.00707919	0.00596538	0.00470117	0.00486344	0.00434699	0.00237336	0.00558832	0.0045531	0.00532099	0.00199263	0.00229689	0.00294975	0.00254854	0.00187928		1
1638			0.272296	0.114164	0.155134	0.0899325	0.0589558	0.0569573	0.0454659	0.0447165	0.0249813	0.0287285	0.0230515	0.0210625	0.010658	0.00653435	0.00636173	0.00545416	0.00467899	0.00503572	0.00390807	0.00566875	0.00234666	0.00186555	0.0026675	0.00221914	0.00175936	0.00115071	0.00156243	0.00136605	0.00131749		1
1640			0.141294	0.147543	0.137666	0.119929	0.112068	0.0626856	0.0505919	0.0495841	0.0336607	0.0180976	0.0144822	0.024792	0.0135737	0.0129328	0.011104	0.00835149	0.00685046	0.00588962	0.00448615	0.00430998	0.002969	0.00331709	0.00294783	0.00208938	0.0014666	0.0021565	0.00162862	0.00218936	0.00134266		1
1642			0.163613	0.0921233	0.0950294	0.0555065	0.116244	0.120603	0.096773	0.04766	0.0467882	0.0322577	0.019132	0.0263159	0.013253	0.00546143	0.0144878	0.00927713	0.0101676	0.00739573	0.00383925	0.00371341	0.0034754	0.00394735	0.00281845	0.00174616	0.00212107	0.00196339	0.00200713	0.00105541	0.00122428		1
1644			0.108329	0.126745	0.1383	0.117718	0.0974962	0.074386	0.101107	0.048387	0.0279276	0.0364708	0.0255928	0.0164992	0.0162234	0.00972001	0.00617945	0.00648314	0.00587649	0.00343894	0.00360729	0.00282103	0.00561795	0.00357002	0.00385471	0.00314851	0.00224787	0.00202229	0.0021712	0.00229123	0.00176782		1
1646			0.18569	0.224738	0.0691069	0.0915807	0.103379	0.05787	0.0407337	0.0412956	0.0516897	0.0217563	0.0177523	0.0145338	0.0108155	0.00625108	0.00770205	0.00600668	0.00433547	0.00591735	0.00603899	0.00381633	0.00537236	0.00596061	0.00302638	0.00332163	0.00226954	0.00272703	0.00287636	0.00162328	0.00181338		1
1648			0.152309	0.173317	0.163813	0.102539	0.0480185	0.0580223	0.0660254	0.0540208	0.0360139	0.0272605	0.0226447	0.0152071	0.00974275	0.0105088	0.0119241	0.0059858	0.00765345	0.00549086	0.00571195	0.00460052	0.00270554	0.00324875	0.00290287	0.00256699	0.00181627	0.00183881	0.00113021	0.00155597	0.00142537		1
1650			0.252409	0.210969	0.089285	0.129783	0.0493516	0.0301384	0.0421938	0.0361661	0.0323988	0.0241107	0.0239223	0.0125639	0.00851259	0.00725318	0.00483231	0.00673066	0.00471986	0.0037074	0.00447273	0.00343427	0.00431845	0.00501861	0.00254406	0.00245703	0.00145781	0.00109497	0.00222327	0.00259058	0.00134037		1
1652			0.282057	0.136529	0.143105	0.0939612	0.114034	0.0372038	0.0439524	0.0316665	0.0190345	0.0148462	0.0102509	0.0130495	0.0130828	0.0074617	0.00646412	0.00722394	0.00416786	0.00398703	0.00346134	0.0018062	0.0016528	0.00251723	0.00160293	0.00152587	0.00166716	0.000951535	0.000872386	0.000925855	0.000939612		1
1654			0.195152	0.195865	0.14262	0.117424	0.0703592	0.045163	0.0413598	0.026147	0.0292371	0.0164919	0.0301879	0.0224819	0.006044	0.010161	0.0103775	0.00759071	0.0050295	0.00422963	0.00326338	0.0032187	0.00329048	0.00242311	0.00358761	0.00159635	0.00180326	0.00129088	0.00153062	0.00139142	0.000683649		1
1656			0.230149	0.0926415	0.136052	0.10792	0.0698449	0.0528687	0.0448656	0.0511711	0.064752	0.0312847	0.0274044	0.0132456	0.010841	0.0115043	0.00662338	0.00696145	0.00584805	0.00495729	0.00503004	0.00467937	0.00269291	0.00370178	0.0031241	0.00301061	0.00211543	0.00195951	0.00254861	0.00121137	0.000991603		1
1658			0.112739	0.205026	0.169747	0.0984226	0.0807832	0.0720914	0.0299103	0.0633995	0.0288877	0.0177841	0.0124907	0.0187407	0.0169768	0.0116998	0.00978525	0.00602065	0.00615308	0.00655392	0.00447427	0.00491372	0.00461487	0.00416954	0.00256947	0.00258046	0.00287164	0.00166904	0.00123363	0.00236248	0.00132975		1
1660			0.125486	0.109438	0.154015	0.176527	0.0797937	0.0606254	0.0396739	0.0517099	0.0497039	0.0238489	0.0269694	0.020762	0.0128972	0.0161649	0.0066358	0.00816904	0.00664962	0.00549618	0.00560361	0.00315408	0.00209853	0.00244106	0.00178493	0.00226676	0.0012541	0.00230243	0.00119648	0.00164277	0.00169031		1
1662			0.128034	0.138191	0.0970278	0.114402	0.0951567	0.0756442	0.0932856	0.0860687	0.0422325	0.0192588	0.0110155	0.0186716	0.0130129	0.0112475	0.00614322	0.00821154	0.00588314	0.00547899	0.00649498	0.00458543	0.00210211	0.00246662	0.00371566	0.00323693	0.00226722	0.0014888	0.00218983	0.00125075	0.00123621		1
1664			0.261534	0.175718	0.121368	0.100527	0.060071	0.0729434	0.0343263	0.0363695	0.0351436	0.0232929	0.0120682	0.00885782	0.00618078	0.00659699	0.00590842	0.00710882	0.00688999	0.00327305	0.00456969	0.00288934	0.00201708	0.00215581	0.00261309	0.00153461	0.00155051	0.0012156	0.000840913	0.00125918	0.00117649		1
1666			0.176772	0.160437	0.100917	0.0906235	0.0584018	0.0662335	0.0924136	0.0570592	0.033788	0.0275227	0.0324454	0.0261801	0.0114087	0.0147425	0.00698114	0.00899992	0.00718812	0.00371109	0.00413735	0.00200012	0.00261756	0.00282164	0.00202574	0.0018082	0.00212936	0.00245176	0.00113991	0.00138173	0.00166177		1
1668			0.134242	0.102671	0.0790538	0.0718445	0.110377	0.157362	0.0755735	0.052454	0.0313232	0.0353008	0.0318204	0.0256055	0.00931965	0.0128336	0.0119821	0.00491501	0.00783702	0.00914588	0.0067596	0.00571276	0.00564663	0.00313356	0.00291182	0.00203275	0.00359397	0.00199432	0.00135699	0.00209172	0.00110504		1
1670			0.101179	0.0696349	0.0815383	0.0537147	0.0636832	0.207714	0.0880852	0.0726107	0.0540117	0.0382557	0.0259256	0.0225807	0.0232063	0.0136425	0.0112148	0.01252	0.00606121	0.00691707	0.00672483	0.00797885	0.00495342	0.00373677	0.00607014	0.00251316	0.00370595	0.00233461	0.00421374	0.00258107	0.00269166		1
1672			0.0919431	0.0616431	0.0800593	0.0319024	0.049112	0.111332	0.118838	0.10758	0.0763065	0.0304669	0.0258416	0.0316122	0.0293298	0.028573	0.0172678	0.0115323	0.0141392	0.00797278	0.0124436	0.0098254	0.0117306	0.00556581	0.00799467	0.00598731	0.0051784	0.00429793	0.00664867	0.00287944	0.00199629		1
1674			0.062764	0.0752566	0.108458	0.0488209	0.151251	0.121001	0.163794	0.0664752	0.0254685	0.0301535	0.0156888	0.0113239	0.00978926	0.0129729	0.0117895	0.00993904	0.00838963	0.00929271	0.00668168	0.00612168	0.00582988	0.00510114	0.00491411	0.0076474	0.00785251	0.00459796	0.00369052	0.00198803	0.00294711		1
1676			0.0455452	0.0573553	0.0385081	0.0573553	0.0573553	0.0988101	0.23226	0.169226	0.0653055	0.0387341	0.0172043	0.0110406	0.00916322	0.0104676	0.0139413	0.0130577	0.00846246	0.00732841	0.0076981	0.00891562	0.00499917	0.00385734	0.00511938	0.00286515	0.00291955	0.00376972	0.0025305	0.00168261	0.00452136		1
1678			0.268059	0.0983917	0.030207	0.0206723	0.0266057	0.0677896	0.203756	0.110013	0.0226766	0.0190582	0.0156396	0.0207219	0.00880412	0.0119283	0.00941656	0.00833618	0.00512141	0.00381775	0.00605884	0.00639353	0.00744562	0.00357193	0.00477432	0.00699511	0.00380121	0.00307323	0.00191968	0.0022644	0.00268675		1
1680			0.0765744	0.0718352	0.0660461	0.056024	0.107017	0.146856	0.199193	0.0634831	0.0276636	0.0177532	0.0230861	0.014984	0.0137474	0.0160713	0.0112032	0.00863481	0.0102885	0.00758682	0.00596641	0.00710368	0.011604	0.0078607	0.00379419	0.00494811	0.0035586	0.00426866	0.00399885	0.00352485	0.00532431		1
1682			0.102789	0.146464	0.169845	0.0723495	0.0966131	0.082055	0.101025	0.0591149	0.0328088	0.0245671	0.0173917	0.00795492	0.010998	0.00959293	0.00987527	0.0109826	0.0057315	0.00467669	0.00508344	0.0043513	0.00336386	0.00304199	0.00335358	0.00233261	0.00366693	0.00328458	0.00214649	0.00184213	0.00269855		1
1684			0.171452	0.0962894	0.114166	0.0491604	0.07435	0.176327	0.0532232	0.0536295	0.0351038	0.0283322	0.0181386	0.02203	0.0231281	0.0119244	0.00819069	0.00726599	0.00705432	0.00527235	0.00425095	0.00683858	0.00632382	0.00554741	0.00408194	0.00344265	0.0029883	0.00512609	0.00327425	0.00112817	0.00195947		1
1686			0.191612	0.147347	0.107414	0.0851267	0.0581957	0.0767688	0.0445754	0.0783166	0.042099	0.0315743	0.0293873	0.0132581	0.0121973	0.0107405	0.00927386	0.00416254	0.00649842	0.00686338	0.00933329	0.00777253	0.00438232	0.00342921	0.00522337	0.00530695	0.0021265	0.00209684	0.00233801	0.000957846	0.00162177		1
1688			0.158104	0.160164	0.134414	0.132096	0.0878068	0.0690095	0.0540746	0.0430022	0.0347622	0.0265223	0.0216916	0.00763559	0.0116155	0.0131296	0.00605197	0.00611017	0.00841014	0.00364823	0.00233847	0.00288243	0.00374222	0.00187752	0.00148636	0.00177632	0.0015402	0.00119943	0.00185566	0.00164083	0.00141245		1
1690			0.18227	0.21777	0.123986	0.0850417	0.0879559	0.0604034	0.0468921	0.0317913	0.0325861	0.0165913	0.018578	0.0230693	0.0101963	0.0104516	0.0085402	0.0047263	0.00892037	0.00483413	0.0033463	0.00272849	0.00325145	0.00237584	0.00207427	0.0016723	0.00295261	0.00157192	0.00169479	0.00235613	0.00137171		1
1692			0.101487	0.126741	0.163796	0.134766	0.081898	0.0573522	0.0842582	0.0382348	0.0311543	0.041067	0.0206282	0.0176093	0.0191382	0.0161818	0.0129755	0.00760542	0.00684474	0.0069618	0.00607296	0.00430425	0.003857	0.00482349	0.00432242	0.00173867	0.00116385	0.00142944	0.001477	0.00109238	0.00101827		1
1694			0.182714	0.140038	0.143105	0.0922513	0.0781964	0.0574973	0.0580084	0.0457423	0.0539197	0.0242312	0.0215257	0.0113122	0.0159804	0.00979474	0.00586882	0.0060822	0.00607709	0.0084171	0.00703563	0.00566924	0.00436188	0.00262546	0.00438871	0.00232601	0.00385948	0.00452517	0.00219658	0.00128255	0.000968076		1
1696			0.17145	0.11665	0.133022	0.105963	0.110283	0.0704902	0.0586661	0.0302426	0.0327439	0.03047	0.0220373	0.0182999	0.0134529	0.0115347	0.0122164	0.00857093	0.0105651	0.00584773	0.00606898	0.00655968	0.00342946	0.00345584	0.0035543	0.00290056	0.00357977	0.0021399	0.00177247	0.00166439	0.0023687		1
1698			0.139412	0.141432	0.165966	0.138257	0.0857251	0.0557069	0.0623455	0.0519546	0.0320387	0.0192307	0.013335	0.021911	0.00980816	0.00827262	0.00626082	0.00505836	0.00404438	0.00592254	0.00618115	0.00396269	0.00354908	0.00203515	0.00232526	0.00461992	0.00219774	0.00305868	0.00287318	0.00142745	0.00108885		1
1700			0.147389	0.2676	0.127528	0.0823707	0.080071	0.0476663	0.0403491	0.0434851	0.0290597	0.0192108	0.0142804	0.0148326	0.015612	0.00838195	0.013449	0.00783086	0.00459813	0.00745434	0.00306256	0.00465813	0.00213056	0.00213997	0.00238457	0.00382773	0.00216045	0.00261956	0.00242722	0.00209418	0.00132519		1
1702			0.15504	0.218117	0.125368	0.0868538	0.0874433	0.0546275	0.054038	0.0546275	0.0284928	0.0212222	0.0216152	0.0273138	0.0060776	0.00563783	0.00861995	0.00392532	0.00683551	0.00485025	0.00435232	0.00432324	0.00306955	0.00481862	0.00331813	0.00189646	0.00218196	0.000876123	0.001977	0.00106547	0.00141552		1
1704			0.146685	0.152797	0.0977901	0.104775	0.117872	0.0683949	0.0686859	0.0491861	0.0363803	0.0302684	0.0378355	0.00978396	0.0160105	0.00561915	0.0103981	0.00458217	0.00597538	0.00591427	0.00635956	0.0033854	0.00479084	0.0025887	0.0027548	0.00269202	0.00151971	0.00242939	0.00187658	0.00122476	0.00142407		1
1706			0.154378	0.168541	0.115571	0.125202	0.0886609	0.0490043	0.0501373	0.0300257	0.0314421	0.0413562	0.0297425	0.0118344	0.0139679	0.0147877	0.0113585	0.0117406	0.00517264	0.00757555	0.00630626	0.00580035	0.00375039	0.00506472	0.00383055	0.00296802	0.00284735	0.00162003	0.00260598	0.00283602	0.0018731		1
1708			0.154074	0.171194	0.106203	0.0982778	0.0906692	0.0770371	0.0675264	0.0548453	0.0355068	0.0310054	0.019297	0.0179468	0.0124423	0.0118498	0.00782355	0.00636143	0.00342482	0.00482037	0.00393016	0.00407441	0.00348633	0.00318579	0.00244461	0.00270042	0.00103645	0.00179417	0.00278969	0.00173356	0.00251924		1
1710			0.145123	0.084165	0.0977799	0.077667	0.159666	0.0770481	0.0609577	0.0547691	0.0495088	0.033109	0.0248918	0.0197986	0.0235885	0.0164657	0.0107091	0.00960224	0.00765871	0.00471943	0.00399258	0.00895429	0.00746346	0.00452077	0.00282931	0.00361383	0.00302654	0.00141555	0.00208732	0.0023198	0.00254915		1
1712			0.190104	0.158979	0.122667	0.112598	0.0747599	0.0613336	0.0637748	0.0418045	0.0268113	0.0220825	0.0151906	0.0219004	0.00924612	0.0102143	0.00848082	0.0103776	0.0084793	0.00497748	0.0075956	0.00587582	0.00418411	0.00289247	0.00305997	0.00248651	0.00293846	0.00207671	0.00206542	0.00201992	0.00102415		1
1714			0.11171	0.11171	0.133603	0.0920623	0.106658	0.109464	0.0870101	0.0656786	0.0291141	0.0237824	0.0226456	0.0154081	0.00998146	0.0124307	0.00805714	0.00876613	0.00457712	0.00675142	0.00421724	0.00554956	0.00434455	0.00296564	0.00568541	0.00261429	0.00344858	0.0035458	0.0031112	0.00298355	0.00212501		1
1716			0.241658	0.173412	0.0971109	0.0973346	0.0767489	0.0456466	0.03692	0.0337874	0.0346825	0.0257321	0.0207873	0.0145194	0.0120532	0.0114302	0.0136794	0.0089304	0.00805774	0.00610568	0.00410797	0.00510929	0.00593137	0.005067	0.00405158	0.00436193	0.00338725	0.00299097	0.00231701	0.00247655	0.00160186		1
1718			0.138768	0.123798	0.117857	0.10669	0.0957592	0.110967	0.0463351	0.051325	0.0449094	0.0387314	0.017081	0.0206469	0.0145352	0.00942527	0.00778477	0.0134175	0.00593968	0.00643987	0.00443463	0.00246954	0.00528196	0.00294572	0.00308592	0.00283903	0.00155206	0.00154514	0.00159055	0.00282193	0.00102391		1
1720			0.0922318	0.124784	0.0920147	0.0998273	0.110678	0.0944019	0.0724833	0.0572922	0.0731344	0.0353736	0.0238718	0.0299482	0.0110936	0.00734165	0.0125965	0.0106195	0.00845776	0.00539068	0.0046806	0.00512852	0.00501003	0.00396358	0.00347681	0.00468451	0.00302281	0.00199863	0.00278388	0.00219729	0.00151223		1
1722			0.159941	0.100053	0.133762	0.109377	0.108301	0.0760257	0.0771016	0.0462609	0.0355926	0.0288579	0.0120558	0.0137352	0.0114013	0.0125955	0.010696	0.00760939	0.00459167	0.00846145	0.00427752	0.00398059	0.00454182	0.00651777	0.0040455	0.00483301	0.00318967	0.00271598	0.00375216	0.00339516	0.00233256		1
1724			0.111064	0.131977	0.10852	0.162498	0.116151	0.0633036	0.0517168	0.0579341	0.0500211	0.0197114	0.0324996	0.00991436	0.0123354	0.0069145	0.00907869	0.00697328	0.00568121	0.00706485	0.0044889	0.00369591	0.00355602	0.00508492	0.00458216	0.00260537	0.00442532	0.00249504	0.00194003	0.0016631	0.00210473		1
1726			0.126971	0.194432	0.114402	0.0964463	0.0892642	0.0484797	0.0474536	0.0828515	0.0423235	0.0346283	0.0186413	0.0163866	0.0155797	0.00705187	0.00895001	0.0119801	0.00857269	0.00475896	0.00461147	0.00386991	0.00324096	0.00272435	0.00196943	0.00310373	0.00407511	0.00297316	0.00129166	0.00105252	0.00191518		1
1728			0.145028	0.169776	0.209426	0.107773	0.0782355	0.0699862	0.0337956	0.0314006	0.042311	0.0215137	0.0121502	0.00948299	0.012287	0.00816656	0.011111	0.00531469	0.00422738	0.0030456	0.00426942	0.00444692	0.00282739	0.00203109	0.00205826	0.00173486	0.00159034	0.00179787	0.00141015	0.00146721	0.00133407		1
1730			0.184184	0.128293	0.0914567	0.0998402	0.0955214	0.0818029	0.0774841	0.0558902	0.0261668	0.0242424	0.0320098	0.0127557	0.0123647	0.00964868	0.0105107	0.0106974	0.00691133	0.0070818	0.00509566	0.00389987	0.00491859	0.0029317	0.00395372	0.00379825	0.00214677	0.00162115	0.00152705	0.00124396	0.00200135		1
1732			0.069834	0.0538246	0.070386	0.0852913	0.123107	0.124763	0.147949	0.140496	0.0244126	0.0309146	0.0131177	0.0214158	0.0152884	0.0103459	0.0127915	0.007605	0.00652189	0.0100263	0.00607086	0.00432281	0.00487568	0.00171289	0.00236939	0.00399185	0.00229831	0.0018983	0.00136276	0.00123874	0.00176881		1
1734			0.0732666	0.0531542	0.064647	0.0317316	0.0770975	0.237039	0.184842	0.0608161	0.0466435	0.023623	0.0268826	0.01832	0.0166013	0.0146528	0.0161689	0.00641681	0.00596476	0.00392513	0.00728212	0.00338563	0.00397632	0.0041534	0.00338214	0.00386019	0.00330054	0.00268874	0.00254934	0.00170486	0.00192346		1
1736			0.0593628	0.070535	0.0429551	0.0504581	0.0441757	0.0726096	0.21368	0.111335	0.0947382	0.0377349	0.0473892	0.0165612	0.0146934	0.0189587	0.0104198	0.0118976	0.00615418	0.0106494	0.0106093	0.00962112	0.00559384	0.00819036	0.00587674	0.00658279	0.00489492	0.00367467	0.00572966	0.00227849	0.00264078		1
1738			0.0773195	0.054658	0.0552344	0.0552853	0.0604739	0.115036	0.202414	0.141438	0.06349	0.0210548	0.0177106	0.0150063	0.0121398	0.0120166	0.00722591	0.0141784	0.00772566	0.0163396	0.008546	0.00521693	0.00508316	0.00836622	0.00305563	0.00412333	0.00231016	0.0035247	0.00380556	0.0040335	0.00318839		1
1740			0.0662628	0.0556079	0.0491829	0.0319203	0.0913403	0.15719	0.164979	0.127452	0.0461467	0.0226078	0.0163995	0.0179324	0.0128202	0.0218105	0.0184019	0.0128931	0.0113935	0.013701	0.00914749	0.00578652	0.00662911	0.00449352	0.00402676	0.0089995	0.00585407	0.00475982	0.00343978	0.00410104	0.0047206		1
1742			0.0800346	0.156196	0.107143	0.0664803	0.0903616	0.0942343	0.160715	0.0631886	0.0237535	0.0156184	0.0143688	0.0152769	0.0153182	0.0133793	0.0104251	0.00631085	0.00859726	0.00437421	0.0114972	0.00473288	0.00568607	0.0040897	0.00518424	0.00428424	0.00495924	0.00536554	0.00282044	0.00227272	0.00333163		1
1744			0.112083	0.0960713	0.0896665	0.123063	0.0558128	0.164694	0.107508	0.0558128	0.0359426	0.0123342	0.0266753	0.0177517	0.0140292	0.0113538	0.00992874	0.00598524	0.00936192	0.00656441	0.00600903	0.00449339	0.00723737	0.0043841	0.00384217	0.0047171	0.00384239	0.00269905	0.00355949	0.00232675	0.00225077		1
1746			0.239856	0.136819	0.0996585	0.123025	0.0684097	0.0737586	0.0492662	0.0295597	0.0183335	0.0374423	0.0184771	0.0100289	0.0126321	0.015547	0.00558707	0.0065876	0.00844451	0.00748227	0.00448998	0.00456318	0.00511017	0.00641615	0.0032541	0.0031491	0.00304944	0.00293683	0.00321891	0.0010856	0.0018112		1
1748			0.228996	0.110613	0.090576	0.0963009	0.090576	0.0746281	0.0464125	0.059498	0.0378252	0.0296468	0.036394	0.0113909	0.015055	0.00765173	0.00592547	0.00922219	0.00789074	0.00594019	0.00350834	0.00447871	0.00440837	0.00488027	0.00280683	0.00374449	0.00297326	0.00275327	0.00201659	0.00159029	0.00229691		1
1750			0.205703	0.131467	0.121748	0.105551	0.0796358	0.0777462	0.0736969	0.044812	0.0291548	0.024929	0.0156499	0.0094143	0.00706545	0.0107946	0.0080254	0.0130659	0.00512666	0.00431626	0.00536772	0.00483187	0.00559179	0.00247028	0.00261629	0.00118342	0.00124032	0.00193013	0.00280264	0.00172926	0.00233349		1
1752			0.1046	0.142636	0.0751218	0.112207	0.140497	0.0846309	0.0841554	0.0330441	0.0851063	0.0155474	0.0256745	0.0188401	0.0131753	0.00659764	0.011027	0.00891121	0.00713491	0.0067341	0.00231679	0.00213522	0.00300559	0.00383074	0.00387329	0.00152657	0.00195578	0.00134033	0.00156035	0.00156249	0.00125178		1
1754			0.213169	0.164462	0.133193	0.0778714	0.0580277	0.062237	0.0577271	0.0429946	0.0312688	0.039086	0.02543	0.0176089	0.012433	0.00640049	0.00755142	0.00809772	0.00880819	0.00479826	0.0062246	0.00280812	0.00273064	0.0021098	0.0030451	0.00263491	0.00219152	0.00232607	0.00167517	0.00198383	0.00110535		1
1756			0.157818	0.253431	0.110972	0.115196	0.0466543	0.0568299	0.0579819	0.0357107	0.0364787	0.0169998	0.0173894	0.0141432	0.0139214	0.00576996	0.00736965	0.010119	0.00873318	0.00784233	0.00678964	0.00280118	0.00258979	0.00360409	0.00222309	0.00151726	0.00160848	0.00159609	0.00165609	0.0011678	0.00108685		1
1758			0.222994	0.112947	0.16643	0.0603715	0.0690737	0.0810392	0.0986249	0.0324519	0.0329958	0.0215742	0.010435	0.0133388	0.00902001	0.00751181	0.0108589	0.0115339	0.0070408	0.00523111	0.0038393	0.00451028	0.00328472	0.00296908	0.00274373	0.00128363	0.0022196	0.00197304	0.00127892	0.00130103	0.00112429		1
1760			0.170503	0.130933	0.154418	0.0733484	0.0620888	0.123534	0.0865383	0.0360308	0.0315675	0.0281089	0.0149589	0.0112377	0.00846177	0.0151561	0.00831636	0.0102952	0.00475028	0.00410365	0.00399556	0.00270025	0.00393797	0.00146851	0.00347536	0.00168557	0.00196094	0.00183497	0.00216027	0.00114623	0.00128363		1
1762			0.132429	0.164814	0.0872169	0.174113	0.0955538	0.0984397	0.0606029	0.0231385	0.0246718	0.0196222	0.0185086	0.0156885	0.0118314	0.0131569	0.00869668	0.00783926	0.00623601	0.00370896	0.00437335	0.00371858	0.00411715	0.00620843	0.00269337	0.00194401	0.00309251	0.00286299	0.00154255	0.00231301	0.000866045		1
1764			0.168074	0.149452	0.199662	0.112914	0.0365379	0.0513888	0.0749617	0.0454956	0.027816	0.0240443	0.0142229	0.0168822	0.0110267	0.0129344	0.00514383	0.00491353	0.00861187	0.00260999	0.00407433	0.00316654	0.00428107	0.00552666	0.00364648	0.00201659	0.00269013	0.00136216	0.00181563	0.00270758	0.00202081		1
1766			0.154927	0.10476	0.0779903	0.0961178	0.0916913	0.0706128	0.0670295	0.0562795	0.0554363	0.038152	0.0227647	0.0316177	0.0198083	0.020171	0.0137029	0.0119854	0.0108044	0.0108122	0.00760216	0.00494859	0.00228469	0.00376862	0.004941	0.00493173	0.0038641	0.00343136	0.0025408	0.00348785	0.00353633		1
1768			0.167672	0.236553	0.108397	0.0990667	0.0787594	0.0537869	0.0245411	0.0573544	0.0304609	0.0183946	0.0204382	0.0138833	0.0201053	0.00788801	0.00853428	0.00765475	0.00576206	0.0060266	0.00657051	0.00325191	0.0031394	0.00368303	0.00402606	0.00442315	0.0037102	0.00140639	0.00212538	0.00158361	0.000801782		1
1770			0.153814	0.168399	0.150025	0.0795588	0.0962283	0.0575854	0.0591008	0.0621316	0.0335284	0.0257619	0.0197003	0.0175192	0.00997971	0.0117499	0.00955085	0.00817884	0.0064221	0.00560606	0.00415145	0.0034807	0.00341535	0.0023341	0.0012777	0.00212593	0.00271201	0.00170904	0.00139194	0.00143702	0.00112413		1
1772			0.155883	0.212112	0.108283	0.099932	0.0654151	0.054559	0.0643017	0.0598479	0.0325684	0.0325684	0.0295064	0.0104653	0.0155268	0.00809839	0.00604992	0.0075901	0.00599147	0.00569306	0.00286797	0.00396137	0.00430988	0.00263303	0.0018611	0.00278529	0.00145622	0.00121822	0.0020002	0.00124979	0.00126546		1
1774			0.216803	0.131356	0.187589	0.10324	0.0691925	0.0568916	0.0503019	0.0448104	0.0404172	0.0221855	0.00745126	0.0118436	0.00702161	0.00674023	0.0064136	0.0076472	0.00414869	0.00323667	0.00279076	0.00384579	0.00211127	0.00250367	0.00211338	0.00234881	0.001733	0.00141335	0.00112465	0.00119797	0.00152814		1
1776			0.0846521	0.139131	0.11734	0.167069	0.0818583	0.0695656	0.0678893	0.058111	0.044142	0.027938	0.0379957	0.027686	0.0121606	0.00962855	0.0055957	0.00684341	0.00646708	0.00423735	0.00373307	0.00355539	0.00344587	0.00472459	0.0031704	0.00252045	0.00227901	0.00244541	0.00228874	0.00149493	0.0020319		1
1778			0.151928	0.164571	0.0906775	0.11727	0.0560195	0.0732395	0.0725856	0.0392354	0.0629947	0.0366197	0.021685	0.0143911	0.0203516	0.00903592	0.00971186	0.0109683	0.00729583	0.00888116	0.0046712	0.00471196	0.00357064	0.00447764	0.00377598	0.00373456	0.00137675	0.00284958	0.00150418	0.000680713	0.00118454		1
1780			0.104744	0.136821	0.0700473	0.0651374	0.0998337	0.178391	0.163007	0.0540084	0.0148585	0.0199337	0.0106118	0.00787082	0.0122108	0.00850158	0.00453507	0.00675072	0.00528857	0.00694286	0.00325664	0.00372134	0.00396651	0.00424048	0.00238953	0.00263322	0.00184434	0.00221156	0.00224289	0.0020134	0.00198551		1
1782			0.122262	0.165021	0.065663	0.112909	0.0948703	0.108232	0.0828445	0.064902	0.0383062	0.0144978	0.0229914	0.013215	0.0123071	0.00809872	0.0062579	0.00894119	0.00444741	0.00940285	0.0072803	0.00545531	0.00461631	0.00466782	0.0023614	0.00273995	0.00454235	0.00325158	0.00273908	0.00281665	0.00435909		1
1784			0.116918	0.147835	0.134331	0.0778267	0.0995044	0.132554	0.060058	0.0426448	0.0269973	0.0351137	0.0188742	0.0259159	0.0101313	0.0157835	0.00575278	0.00474423	0.00641342	0.00520444	0.00412162	0.00438246	0.0054038	0.00384976	0.00295873	0.00302984	0.00189183	0.00210996	0.00198007	0.00168354	0.00198561		1
1786			0.170464	0.115757	0.134785	0.112585	0.0716212	0.0792855	0.0591998	0.0507427	0.0311856	0.043607	0.0266928	0.0169179	0.00963213	0.0107704	0.010458	0.00891777	0.00513585	0.00800995	0.0085623	0.00592025	0.00280644	0.00298536	0.00300466	0.00234341	0.00175742	0.00285137	0.00185877	0.0010934	0.0010485		1
1788			0.141305	0.128051	0.165034	0.0724697	0.124417	0.0619947	0.0542988	0.0673391	0.0506647	0.0280045	0.0161144	0.0101765	0.0158255	0.00881052	0.00625227	0.00588159	0.0075377	0.00522423	0.00843342	0.00316109	0.00543416	0.00220188	0.0023776	0.00189494	0.000810121	0.00132337	0.00118143	0.00222561	0.00155449		1
1790			0.139945	0.122636	0.15394	0.134789	0.0766016	0.0869133	0.0441932	0.0408787	0.0353549	0.0130863	0.0289554	0.0193485	0.0177027	0.0219165	0.00820484	0.00817059	0.00715856	0.00603495	0.00650782	0.00279493	0.00344928	0.0041479	0.0038124	0.0026078	0.00284074	0.00261484	0.00236338	0.0014316	0.00159902		1
1792			0.125466	0.0986422	0.132388	0.0908546	0.103834	0.0899894	0.0960463	0.043271	0.0329422	0.0134776	0.027124	0.0196514	0.0156114	0.00954406	0.0115186	0.0109657	0.0108048	0.00836356	0.00678251	0.00667271	0.00681574	0.0036129	0.00412627	0.00636787	0.00774315	0.00408932	0.00529726	0.00538456	0.00261281		1
1794			0.0842097	0.108061	0.192758	0.112442	0.0686334	0.0978391	0.0438231	0.0554908	0.025683	0.0296418	0.0328355	0.0305793	0.0192977	0.0116273	0.0123014	0.0093906	0.0136016	0.00691299	0.00665987	0.00475342	0.00536119	0.00624807	0.00585136	0.00257862	0.0026622	0.00280876	0.0031273	0.00260539	0.00221603		1
1796			0.147442	0.150718	0.132698	0.0954275	0.0880554	0.0962467	0.0606149	0.0405587	0.0307477	0.0263036	0.0153176	0.0151894	0.0130474	0.0126726	0.00680157	0.00757768	0.00527514	0.0117843	0.00832841	0.00506708	0.00384671	0.00462598	0.00335196	0.00575104	0.00326907	0.00272788	0.00217354	0.00263556	0.00174526		1
1798			0.149163	0.184768	0.115716	0.0938676	0.095486	0.0566442	0.0620389	0.0383023	0.0380325	0.0160597	0.026544	0.0172479	0.0162771	0.0134454	0.00787139	0.0124717	0.00908061	0.00646095	0.00421487	0.00559024	0.00679137	0.00540251	0.00231284	0.00280146	0.00374715	0.00343075	0.00204685	0.00172074	0.00246367		1
1800	ZT5		0.171888	0.195495	0.171335	0.104018	0.041681	0.0427876	0.0462917	0.0496114	0.0344883	0.036517	0.0197339	0.00882549	0.0127245	0.0150411	0.00753817	0.00498457	0.00427415	0.00448661	0.0071647	0.00306355	0.00350563	0.00363989	0.00219729	0.00144615	0.00185665	0.00176421	0.00156687	0.000988282	0.00108562		1
1802			0.165827	0.0982445	0.0697724	0.089171	0.117956	0.114201	0.0779073	0.0413002	0.0475578	0.0413002	0.0331653	0.0152673	0.0115581	0.010208	0.0112046	0.00850753	0.00598196	0.00964955	0.00416788	0.00401832	0.0052686	0.00534901	0.00259794	0.00262188	0.0014063	0.00181095	0.00130894	0.00122756	0.00144279		1
1804			0.251588	0.115903	0.153533	0.119773	0.0703157	0.0466621	0.0451569	0.0550484	0.0249438	0.0183561	0.0221484	0.0110636	0.0113499	0.00611445	0.00741906	0.00636561	0.00294702	0.00422776	0.00439806	0.00314958	0.0030139	0.005304	0.00244213	0.00166012	0.00100994	0.00168968	0.00163057	0.00128267	0.00150323		1
1806			0.156643	0.210044	0.113922	0.1137	0.0487284	0.0890016	0.056516	0.0402732	0.0424983	0.0133874	0.0222504	0.014121	0.0116763	0.0117079	0.00835703	0.00938834	0.00801304	0.00499121	0.00401197	0.00392453	0.00281757	0.00292215	0.00132555	0.00115769	0.00292504	0.000817836	0.00141978	0.00202207	0.00143733		1
1808			0.142271	0.138206	0.233176	0.0894273	0.0572778	0.0506262	0.0506262	0.0454527	0.0365691	0.0181242	0.0367232	0.0198181	0.0194438	0.00682937	0.00731974	0.00479175	0.00495915	0.00586377	0.00410109	0.00626361	0.00505856	0.00302933	0.00269649	0.00273241	0.0028252	0.00163763	0.00194231	0.00124725	0.000960679		1
1810			0.126916	0.207839	0.118021	0.0776684	0.0941567	0.0800549	0.0507665	0.039919	0.0600954	0.0303731	0.0151837	0.0139313	0.0114958	0.00652371	0.0138315	0.0107467	0.00610196	0.0062241	0.00535912	0.00316813	0.00377625	0.0023396	0.0026455	0.00221507	0.00346405	0.00198514	0.00224089	0.00137898	0.00157836		1
1812			0.150188	0.103957	0.0738169	0.0968049	0.116472	0.123369	0.067176	0.0607904	0.0424	0.0347374	0.0293735	0.0163989	0.0164507	0.00828589	0.00914819	0.00855484	0.00595695	0.00385764	0.00578633	0.00334398	0.00442289	0.00266124	0.00235471	0.00267861	0.00292969	0.00258998	0.00158834	0.00201232	0.0018939		1
1814			0.179247	0.100639	0.0777914	0.0516796	0.0851353	0.161839	0.0919353	0.0565755	0.0251027	0.0248742	0.022631	0.0216668	0.0153668	0.00646348	0.00814579	0.00971005	0.00651108	0.00728519	0.00655107	0.00729906	0.00529797	0.00461091	0.00406093	0.00428913	0.00350279	0.00277955	0.00292778	0.00273793	0.00334421		1
1816			0.145512	0.0742945	0.0531931	0.0424969	0.0575892	0.0993524	0.218487	0.0655022	0.048797	0.037156	0.0179045	0.014705	0.0119447	0.00969872	0.0188092	0.0186563	0.00620689	0.00933385	0.00640471	0.00499268	0.00590135	0.00634712	0.00556725	0.00464231	0.00367766	0.00358627	0.00332316	0.00377337	0.00214478		1
1818			0.078135	0.0932136	0.0815619	0.0692248	0.0753934	0.176832	0.137764	0.0638692	0.0431106	0.0423745	0.0186571	0.013906	0.0159032	0.00895879	0.00602023	0.0106894	0.00876071	0.00813289	0.00649898	0.00795674	0.00463244	0.00449297	0.00363807	0.00339071	0.00292999	0.00210992	0.00571331	0.00154968	0.00457981		1
1820			0.0719451	0.100148	0.132954	0.108205	0.112234	0.113385	0.0535766	0.0406892	0.0321111	0.040375	0.0477082	0.0228578	0.0309767	0.0145611	0.0106933	0.00872607	0.00709781	0.00680082	0.00547767	0.0045155	0.00499943	0.00670298	0.00553551	0.00420763	0.00346182	0.00354609	0.00321871	0.00162901	0.00165974		1
1822			0.101314	0.165813	0.0901839	0.115298	0.118723	0.0896131	0.071348	0.0442358	0.0275446	0.0206895	0.0260517	0.0190411	0.0173336	0.0136977	0.00723754	0.00806375	0.0132168	0.00907033	0.00913797	0.00318355	0.00377574	0.00283646	0.00605374	0.00339274	0.00248916	0.0031005	0.00275115	0.00216969	0.00263326		1
1824			0.120912	0.101545	0.0939551	0.121958	0.189742	0.0683072	0.0549598	0.0669986	0.041089	0.0221624	0.0161854	0.0232333	0.0116622	0.00721858	0.0101613	0.00990271	0.0079362	0.00598984	0.00329445	0.00359071	0.00430885	0.00260957	0.00193582	0.00159187	0.00211504	0.00201888	0.0014887	0.00187211	0.00125502		1
1826			0.0721647	0.117008	0.0668191	0.125323	0.124729	0.0902801	0.0884982	0.0650373	0.0445461	0.0389036	0.0403884	0.0290381	0.0149523	0.0109788	0.012595	0.00964749	0.00616963	0.00664449	0.00554331	0.00610875	0.00452737	0.00343035	0.0030327	0.0017574	0.00289832	0.00269768	0.00156339	0.00281608	0.00190167		1
1828			0.104624	0.0960926	0.141445	0.114054	0.111809	0.0907043	0.0745391	0.0498424	0.036874	0.0223528	0.025469	0.0124094	0.0255934	0.0226141	0.00854192	0.0116775	0.00761961	0.00615262	0.00566857	0.00246918	0.00585132	0.00445439	0.00348277	0.00313518	0.0027042	0.00390203	0.00185863	0.00225719	0.0018021		1
1830			0.137795	0.156203	0.146999	0.111498	0.0439156	0.0770495	0.064164	0.0631122	0.0444415	0.0310302	0.0211305	0.0142073	0.0140638	0.0133927	0.00738123	0.00975425	0.00635697	0.00551811	0.00500006	0.00394688	0.00569666	0.00235098	0.00306199	0.00326395	0.00250461	0.00207776	0.00126453	0.00124899	0.00157134		1
1832			0.0988525	0.110428	0.0916758	0.108113	0.136588	0.108113	0.051857	0.0891293	0.0363462	0.0310216	0.0231192	0.0199955	0.0116683	0.00829597	0.0110567	0.010558	0.00932292	0.00711391	0.00578553	0.00274565	0.00490489	0.00448818	0.00485697	0.00391173	0.00218348	0.0021116	0.00181826	0.00210086	0.00183903		1
1834			0.174903	0.0888072	0.101688	0.0810112	0.0698255	0.10406	0.14338	0.0454205	0.0290996	0.0232085	0.0206904	0.0257802	0.0203114	0.0111236	0.010305	0.00498575	0.00768386	0.00595042	0.00689341	0.0040126	0.00312832	0.00313934	0.00248342	0.0020487	0.00243128	0.00142549	0.00188634	0.00238441	0.00193288		1
1836			0.0970342	0.0790219	0.0679821	0.0755356	0.119695	0.152233	0.140031	0.0508018	0.0297256	0.0332891	0.0286878	0.018451	0.00906195	0.011432	0.0111177	0.00931993	0.0106273	0.00602193	0.00399514	0.00523869	0.00921767	0.00728686	0.00271173	0.00331386	0.004909	0.00252138	0.00341328	0.00340671	0.00391606		1
1838			0.057657	0.100316	0.0866732	0.05773	0.0598695	0.147665	0.128405	0.116367	0.0380487	0.0506814	0.0234668	0.0126687	0.0129039	0.0156293	0.00849719	0.00844984	0.00956054	0.00832384	0.00444353	0.00737798	0.00644215	0.00650563	0.00397589	0.00446841	0.00620388	0.00434241	0.00517375	0.00439995	0.00375327		1
1840			0.15782	0.0785919	0.0665842	0.0901829	0.0860077	0.0551928	0.118574	0.0522267	0.0570916	0.0404312	0.0205283	0.0211387	0.0179581	0.0145796	0.00899407	0.01232	0.0125037	0.00987168	0.0139449	0.00794261	0.0139024	0.00839452	0.00795212	0.00576327	0.00779422	0.00454305	0.00425722	0.00258716	0.00232179		1
1842			0.0714702	0.0725352	0.0752197	0.0715548	0.0596671	0.0982375	0.145897	0.0871843	0.0864538	0.0502985	0.0181185	0.0131706	0.0105542	0.019311	0.0109861	0.0114549	0.00913472	0.00941611	0.00942846	0.00681933	0.00956415	0.0122982	0.00973232	0.00776718	0.00572549	0.00495078	0.0047047	0.0038405	0.00450453		1
1844			0.0704906	0.122915	0.0923638	0.122204	0.160571	0.0916533	0.0593565	0.0643619	0.0238434	0.0269987	0.0252842	0.0168067	0.0154177	0.0158489	0.00838806	0.0145068	0.00628927	0.00636209	0.00778414	0.00477286	0.0120506	0.00435865	0.00500896	0.00367921	0.00489883	0.0042201	0.00380525	0.00304744	0.00271166		1
1846			0.105883	0.0823001	0.0900007	0.116472	0.138611	0.121766	0.0668989	0.0237491	0.0539042	0.034542	0.0209899	0.0228217	0.00920414	0.015625	0.0138404	0.00978361	0.0156842	0.00893173	0.00722749	0.00846921	0.00625192	0.00842205	0.00427725	0.0027031	0.00357221	0.00287598	0.00141749	0.00234618	0.00143034		1
1848			0.152378	0.13204	0.10169	0.124531	0.143304	0.060388	0.063204	0.045995	0.030051	0.0261978	0.0168364	0.0102403	0.0178595	0.0142744	0.0120347	0.00679099	0.00796809	0.00345432	0.00337203	0.00449155	0.00423467	0.002701	0.00366177	0.00243943	0.00285898	0.00170144	0.00209205	0.00160983	0.00160003		1
1850			0.125405	0.0976013	0.125115	0.172323	0.0842788	0.0776176	0.0446012	0.0721149	0.0341749	0.0399673	0.0206553	0.0123658	0.0199993	0.00940447	0.00763317	0.00475582	0.00390782	0.00904911	0.006603	0.00486124	0.00639419	0.00498722	0.00132468	0.00311252	0.00300392	0.00200172	0.00217306	0.00236415	0.00220535		1
1852			0.199368	0.0985595	0.112425	0.0779482	0.0697037	0.124043	0.0505914	0.0472186	0.0348803	0.0157999	0.0273748	0.0243142	0.0129124	0.0114355	0.0134959	0.00835658	0.00718548	0.00945122	0.010466	0.00884375	0.00714875	0.00435648	0.00310256	0.00372521	0.00450413	0.0045551	0.00377936	0.0024508	0.00200432		1
1854			0.121048	0.148761	0.148761	0.129694	0.0913403	0.0711657	0.0622977	0.0394626	0.0197878	0.0410145	0.0279342	0.0175726	0.0147011	0.0125096	0.00911098	0.0101018	0.0057336	0.00399858	0.00435618	0.00208815	0.00272425	0.00192291	0.0022374	0.002311	0.0023662	0.00165197	0.00261983	0.00113351	0.00159382		1
1856			0.222984	0.137596	0.101977	0.147111	0.0702619	0.0448896	0.083436	0.0431818	0.0138184	0.0234973	0.0300077	0.0149341	0.00863392	0.0068825	0.00603472	0.00565657	0.00790569	0.0057588	0.00540871	0.00322815	0.0021667	0.00158045	0.00158543	0.00167048	0.00177358	0.0020011	0.00249137	0.00226078	0.00126557		1
1858			0.198533	0.109518	0.142273	0.0852641	0.0670111	0.0602599	0.0705116	0.0680112	0.0255042	0.0402566	0.0238937	0.0126403	0.0139856	0.0106358	0.0121868	0.00873544	0.00882095	0.00383113	0.00636605	0.00670911	0.00554841	0.00316927	0.00356409	0.00259843	0.0027042	0.0019491	0.00260618	0.00159634	0.00131622		1
1860			0.113631	0.163063	0.14768	0.0828646	0.147885	0.0789675	0.0525083	0.0506623	0.0207162	0.0283052	0.0181404	0.0119362	0.0115746	0.0145616	0.0115159	0.00928617	0.00568812	0.00340381	0.00329941	0.00364133	0.00221335	0.00354103	0.00248943	0.00168543	0.00269536	0.00240472	0.0023036	0.00165444	0.00168271		1
1862			0.152118	0.0932664	0.117499	0.149674	0.0726989	0.120554	0.0672007	0.0549824	0.0240293	0.0344149	0.0185629	0.0138042	0.0131565	0.00851473	0.0100037	0.00643518	0.00788162	0.0048804	0.00483152	0.00354107	0.00460263	0.00362436	0.00320527	0.00277987	0.00162662	0.00122047	0.00204555	0.00131874	0.00152694		1
1864			0.170707	0.127885	0.111393	0.0682827	0.114576	0.0969268	0.0613387	0.0370347	0.0384814	0.0376134	0.0226586	0.0184184	0.0110274	0.0144545	0.0102768	0.00836492	0.00446558	0.00524359	0.00680889	0.00436749	0.0037596	0.00590385	0.00437878	0.00340025	0.00263311	0.00269584	0.00237436	0.00228611	0.00224231		1
1866			0.19231	0.163956	0.0840738	0.0877721	0.0964014	0.0613912	0.0924566	0.0382154	0.0488171	0.0245195	0.0217093	0.0171942	0.00822518	0.011166	0.0105839	0.00389106	0.0050469	0.00496036	0.00422613	0.00294554	0.00465069	0.00293815	0.00220868	0.00223525	0.00226065	0.00235616	0.00108465	0.00153475	0.00086956		1
1868			0.110616	0.102202	0.104459	0.131549	0.135654	0.0886572	0.0472017	0.0498697	0.0488435	0.0443286	0.0194756	0.0199963	0.0144768	0.0115347	0.0143896	0.0090498	0.00824204	0.00883904	0.00690623	0.00348616	0.00325179	0.00400968	0.00155407	0.00229072	0.00275494	0.00208467	0.00114179	0.00223654	0.000898372		1
1870			0.166629	0.277814	0.127492	0.0693794	0.0652285	0.0326142	0.0314283	0.0379511	0.042102	0.0230067	0.028324	0.0155531	0.0132965	0.0119335	0.00924524	0.00796766	0.00469556	0.00481178	0.00383276	0.00495558	0.00365101	0.00220345	0.00231958	0.00371595	0.00214498	0.00225587	0.00157287	0.001961	0.00191454		1
1872			0.216544	0.153473	0.190054	0.0790489	0.0794694	0.0580253	0.0527694	0.0405756	0.03553	0.0157255	0.0149165	0.00892349	0.00792592	0.00442254	0.0105696	0.00301689	0.00589671	0.00179952	0.00298494	0.00292334	0.00289853	0.00262438	0.00230629	0.00192463	0.00173197	0.00114697	0.000993914	0.00099692	0.000782816		1
1874			0.208255	0.118399	0.088006	0.0803418	0.115756	0.0792847	0.0631635	0.0380567	0.0391138	0.0290711	0.0145905	0.0179812	0.0182117	0.0165375	0.00955989	0.00966031	0.00848981	0.00527217	0.00550051	0.0059675	0.00357442	0.00502137	0.00612316	0.00280985	0.0027303	0.00281434	0.00168467	0.00223691	0.00178753		1
1876			0.159377	0.0684303	0.0694858	0.119973	0.110825	0.052774	0.0343031	0.0372936	0.0432747	0.0358863	0.0258593	0.0272666	0.0239242	0.0219892	0.0216373	0.0197023	0.0177672	0.0164706	0.0130967	0.0106776	0.00932816	0.0101822	0.00893481	0.00815798	0.00854763	0.00702914	0.00687716	0.00518786	0.00574058		1
1878			0.159891	0.124436	0.106366	0.0855499	0.123293	0.0743415	0.0725116	0.049866	0.0395726	0.0285929	0.020142	0.016109	0.0265342	0.0104819	0.00646176	0.00494268	0.00813159	0.00585811	0.00443739	0.00468718	0.00338082	0.00373469	0.00394536	0.00327926	0.00487909	0.002588	0.0021764	0.00225252	0.00155783		1
1880			0.1269	0.0891236	0.0440117	0.0524472	0.126534	0.210156	0.133502	0.0301274	0.0432781	0.0221522	0.0137478	0.0140383	0.0156557	0.0104506	0.0118597	0.00602483	0.00485008	0.00544241	0.00608865	0.00443344	0.00422769	0.00328708	0.00532284	0.00530084	0.00251387	0.00246854	0.00182366	0.00213009	0.00210233		1
1882			0.0806806	0.0773585	0.0863757	0.0612224	0.0711888	0.275738	0.102037	0.059324	0.0436909	0.0236314	0.0272463	0.0173767	0.00967076	0.0066927	0.00725983	0.00614597	0.0058128	0.00356309	0.00481711	0.0045258	0.00265786	0.00238331	0.0021405	0.00325812	0.00327487	0.00362726	0.00435405	0.00135705	0.00258824		1
1884			0.0868661	0.181927	0.124563	0.160074	0.0743006	0.0803102	0.0532703	0.0524491	0.020743	0.0201289	0.0136893	0.0165302	0.0162844	0.0080933	0.00776387	0.00979785	0.0154682	0.0118843	0.00695749	0.00435598	0.00530741	0.00607626	0.00359577	0.00376524	0.00298202	0.00287707	0.0025272	0.00432063	0.00309123		1
1886			0.110154	0.0697739	0.0878665	0.0950447	0.149567	0.173821	0.0523312	0.0371886	0.0279245	0.0264329	0.0148425	0.0190081	0.00732584	0.011647	0.00929517	0.011264	0.0107112	0.0116389	0.0148021	0.0106304	0.00592921	0.00986515	0.005613	0.00642905	0.00600875	0.00342579	0.00372179	0.00274607	0.004992		1
1888			0.130526	0.10215	0.0667823	0.168123	0.144004	0.0872535	0.0583407	0.0464777	0.0165846	0.0265882	0.0183403	0.0162824	0.0184935	0.0103725	0.00696581	0.00806847	0.0101455	0.00653174	0.0126113	0.00440084	0.00796986	0.00400735	0.00563416	0.00520527	0.00501587	0.00292831	0.00449483	0.00277367	0.00292902		1
1890			0.0725851	0.0591238	0.0808669	0.153046	0.148233	0.0593029	0.0640704	0.0813068	0.0585723	0.0354104	0.0284781	0.0246808	0.0149831	0.0113033	0.0103215	0.00926139	0.0066342	0.0137712	0.00853255	0.00528162	0.00805358	0.00552755	0.0050149	0.00654969	0.00638163	0.00388169	0.00738778	0.0053105	0.00612732		1
1892			0.101674	0.076078	0.0874541	0.123005	0.108073	0.103096	0.0988303	0.064876	0.0342358	0.0201628	0.0149653	0.0164115	0.0145686	0.0168218	0.013667	0.0074919	0.0151857	0.0140247	0.00771943	0.00798179	0.00752177	0.0050552	0.00703913	0.00702996	0.00701119	0.0065186	0.00392968	0.00609157	0.00347961		1
1894			0.0845142	0.0805214	0.0878415	0.136421	0.153723	0.159046	0.055983	0.0310839	0.0272089	0.0180741	0.0222232	0.0204584	0.0117907	0.00752376	0.0119385	0.0129207	0.00584179	0.00932384	0.00975373	0.00860314	0.0101084	0.00545995	0.00518398	0.00505235	0.00468614	0.0025476	0.00514405	0.0044688	0.00255459		1
1896			0.0772543	0.123733	0.0607445	0.215433	0.160161	0.0847913	0.0470058	0.0312045	0.0350502	0.0169652	0.0241982	0.0139296	0.00816321	0.0072864	0.0102309	0.0139014	0.00676007	0.00774302	0.00745033	0.00647178	0.00480183	0.0047009	0.00507347	0.00347173	0.00621508	0.00754894	0.00389469	0.00264894	0.0031668		1
1898			0.281781	0.114707	0.101242	0.0683256	0.108224	0.0663307	0.0613434	0.0355627	0.019203	0.0210463	0.0112164	0.0174519	0.00643607	0.0134192	0.0093631	0.00913617	0.00909827	0.00644754	0.00534386	0.00491635	0.003428	0.00486937	0.00369661	0.00404926	0.00279706	0.00241409	0.00329978	0.0032299	0.00162251		1
1900			0.0886834	0.068976	0.130562	0.135489	0.166897	0.0899151	0.0622015	0.0370358	0.0220662	0.0207944	0.0324107	0.0219233	0.0137804	0.0141998	0.0119513	0.0149056	0.01048	0.00783801	0.00783739	0.00597172	0.00584867	0.00485985	0.00428082	0.00680953	0.00245825	0.00345102	0.00321028	0.00194235	0.00322124		1
1902			0.0511186	0.0726079	0.223359	0.210986	0.131215	0.0361412	0.0494906	0.0406995	0.0292271	0.0358156	0.019863	0.0144369	0.0107089	0.00601213	0.00857588	0.00913785	0.00909618	0.00605674	0.00483999	0.00584412	0.00768863	0.00403153	0.0023161	0.00173087	0.00240589	0.00188182	0.00147668	0.00168776	0.00154814		1
1904			0.0968099	0.172673	0.0798257	0.13927	0.137572	0.0690691	0.0639738	0.0255272	0.0426422	0.0305449	0.0159448	0.0118533	0.0142497	0.012506	0.00964249	0.00661987	0.00721828	0.00955757	0.0054603	0.00527501	0.00892293	0.00623207	0.00478099	0.00504872	0.00438662	0.00380033	0.00294438	0.00451989	0.00312894		1
1906			0.159569	0.136018	0.0946841	0.130251	0.0793039	0.0874747	0.0615206	0.0253037	0.027556	0.0213107	0.0262794	0.0253734	0.0153326	0.0120792	0.0145165	0.013498	0.00629962	0.00743006	0.00772372	0.00475593	0.00855521	0.00534941	0.0038423	0.00695375	0.00426867	0.0043633	0.00575218	0.00252206	0.00211285		1
1908			0.054966	0.0893127	0.195728	0.175458	0.0772777	0.0931133	0.0584682	0.0571633	0.0263403	0.0327569	0.0151857	0.00957547	0.0113079	0.0128528	0.015949	0.00734772	0.00776451	0.00678904	0.00725587	0.00765049	0.00437563	0.00522005	0.0048227	0.00407988	0.00469899	0.00480104	0.00345704	0.00303214	0.0032494		1
1910			0.0635068	0.125439	0.123865	0.158505	0.143284	0.0656062	0.0364414	0.0468486	0.0364608	0.0281928	0.00869466	0.0149818	0.0145971	0.0139925	0.0210738	0.016749	0.015345	0.00961052	0.00884844	0.00932343	0.00603367	0.0056731	0.00631027	0.00491464	0.00232036	0.00427327	0.00354221	0.00330682	0.00226053		1
1912			0.0761886	0.0650857	0.142806	0.0899714	0.0784857	0.0895886	0.0409657	0.06164	0.0574286	0.0463257	0.0220154	0.0249003	0.0231445	0.0217543	0.0166995	0.0174146	0.0152752	0.013699	0.0136814	0.0135497	0.0130413	0.0115183	0.00827278	0.00789069	0.00592931	0.00612457	0.00594424	0.00541437	0.00524476		1
1914			0.0707359	0.074026	0.163954	0.122828	0.150245	0.0625108	0.0795094	0.05413	0.0402767	0.0263785	0.0148622	0.0187171	0.016902	0.0138385	0.0132737	0.0148562	0.00990851	0.00541892	0.00607616	0.00534961	0.00372137	0.00452529	0.00594346	0.00317593	0.00604545	0.00362064	0.0024706	0.00357227	0.00312751		1
1916			0.0642267	0.0802834	0.233714	0.111505	0.14451	0.0816214	0.0327516	0.0588745	0.0205713	0.0218728	0.0301067	0.0143841	0.0223772	0.00945782	0.00885704	0.00644095	0.00679108	0.00473137	0.00836731	0.0071412	0.00670812	0.00470639	0.0030856	0.00387158	0.00358015	0.00307146	0.00208331	0.00227929	0.00202938		1
1918			0.0568279	0.151173	0.100966	0.149518	0.196415	0.039299	0.0494618	0.0365393	0.0401558	0.0255411	0.0116563	0.0188912	0.0179074	0.0153844	0.00979151	0.0120244	0.012714	0.00981082	0.00596638	0.00491451	0.00475904	0.00539854	0.00379831	0.00369111	0.00438646	0.00504599	0.00301492	0.00309243	0.00185458		1
1920			0.117042	0.0570735	0.19314	0.173702	0.0876782	0.0686537	0.0587279	0.0471477	0.0220742	0.0277456	0.0298304	0.0179364	0.0151948	0.00712716	0.00860074	0.0156018	0.00511263	0.00699399	0.00527351	0.00837699	0.00496664	0.00391334	0.00302002	0.00482892	0.0014878	0.00170857	0.00147837	0.0032996	0.00226309		1
1922			0.0845394	0.172998	0.0850992	0.155082	0.114772	0.0789407	0.0716625	0.0210822	0.0391294	0.0186037	0.0236223	0.0174952	0.0150973	0.0177174	0.0155401	0.00787112	0.00868124	0.00744674	0.00718417	0.0054113	0.0045406	0.00294365	0.00463197	0.00311474	0.00322907	0.00367869	0.00328825	0.00349008	0.00310707		1
1924			0.116091	0.128781	0.103401	0.140531	0.106691	0.0728507	0.0615706	0.0355112	0.0292959	0.0360226	0.0197242	0.027523	0.0231383	0.0217814	0.00911668	0.0115283	0.00969995	0.00388219	0.00478465	0.00567107	0.00628208	0.00441198	0.00472919	0.00380539	0.00352419	0.00221358	0.0016735	0.00237517	0.00338859		1
1926			0.213292	0.148103	0.0835143	0.122267	0.112654	0.0582798	0.0480658	0.0220589	0.0267105	0.0264824	0.0127413	0.0106027	0.0155715	0.0178685	0.00778786	0.0123042	0.00890629	0.00552246	0.00794377	0.00649038	0.0049646	0.00440823	0.00390054	0.00334898	0.00339855	0.0030705	0.00225149	0.00395792	0.00353223		1
1928			0.0789915	0.0945077	0.0747598	0.0994446	0.172794	0.0796968	0.0464272	0.0825179	0.0394654	0.0355751	0.0224089	0.0261553	0.0125455	0.0159647	0.0149893	0.0114714	0.00953046	0.0110087	0.0107626	0.00745059	0.00677669	0.00965248	0.00745623	0.00771366	0.00672288	0.00324105	0.00386416	0.00310712	0.00499833		1
1930			0.151052	0.0547673	0.0590237	0.0815538	0.0723347	0.149634	0.11843	0.0723347	0.043983	0.0231251	0.019614	0.0133961	0.013684	0.0152662	0.0123579	0.00950421	0.00570763	0.0102651	0.0114473	0.0071044	0.00902978	0.00860499	0.00528908	0.00508165	0.00596038	0.00458893	0.0051559	0.0049145	0.00678996		1
1932			0.18542	0.0422801	0.040587	0.0588572	0.0780226	0.0847397	0.115783	0.114944	0.0302177	0.0325065	0.0251291	0.0199105	0.0128628	0.0169018	0.019595	0.0104179	0.00827001	0.0118224	0.00592205	0.00943211	0.0108047	0.0122034	0.00749267	0.00841188	0.0101763	0.00687029	0.0109297	0.00573847	0.00375086		1
1934			0.0455965	0.0713908	0.0855002	0.0642805	0.0361392	0.0696528	0.144236	0.143346	0.0430831	0.0433787	0.0221403	0.0249912	0.0207745	0.0141263	0.035849	0.0149311	0.0124399	0.0106869	0.0130213	0.0123678	0.00818123	0.0145305	0.0074134	0.00945194	0.0046778	0.00765824	0.00895958	0.00521344	0.00598118		1
1936			0.126496	0.103497	0.0654776	0.0523841	0.0566466	0.0981306	0.145663	0.0942973	0.0455686	0.0269261	0.0124802	0.0210306	0.0174143	0.00985752	0.0142205	0.0109799	0.0113118	0.0106801	0.00833803	0.0108166	0.00738885	0.00539963	0.00752462	0.00386849	0.00680114	0.00666559	0.00777225	0.00622355	0.00613922		1
1938			0.067976	0.0807821	0.0807821	0.085831	0.131271	0.10819	0.113961	0.0484404	0.0527911	0.020756	0.0151178	0.0238538	0.0205006	0.0131761	0.0101785	0.0120308	0.0166281	0.0132778	0.00997299	0.00905193	0.0077082	0.00989221	0.00643112	0.00715088	0.00708337	0.00959937	0.00730862	0.0051764	0.00508055		1
1940			0.189393	0.119782	0.0593019	0.0871709	0.0714927	0.0871709	0.104103	0.0569734	0.0422359	0.0230257	0.0236641	0.0205679	0.0112526	0.0110933	0.00900996	0.00792377	0.00772873	0.00655349	0.00935864	0.00789555	0.004235	0.0057867	0.00790433	0.00431057	0.00400942	0.00577297	0.00550349	0.00326734	0.0035133		1
1942			0.135769	0.0751211	0.101999	0.0751211	0.0620121	0.108891	0.0840805	0.100621	0.0678137	0.0264275	0.0280898	0.0111731	0.0126576	0.00705656	0.0111	0.0109594	0.00905312	0.00880157	0.00600086	0.012089	0.00695731	0.00688281	0.00419947	0.00688585	0.00624594	0.00463483	0.00333352	0.00233034	0.00369265		1
1944			0.186253	0.0941	0.0882593	0.0733331	0.0539544	0.0733331	0.075929	0.0869614	0.063829	0.0386959	0.0282053	0.0134952	0.0119183	0.00972215	0.0063426	0.0104568	0.00879413	0.00969684	0.0069673	0.00561485	0.00736187	0.00579312	0.00443159	0.00722493	0.00767077	0.00390087	0.00863319	0.00411853	0.00500327		1
1946			0.0847414	0.0891031	0.104681	0.0853645	0.0878569	0.132097	0.0853645	0.0583781	0.0275279	0.0309431	0.0365248	0.0154373	0.0257277	0.0189166	0.00901125	0.0111759	0.00640483	0.00867042	0.0159326	0.00952904	0.0102905	0.00451055	0.00935707	0.00696313	0.00474901	0.00608181	0.00505595	0.00465212	0.00495264		1
1948			0.0842614	0.0578485	0.0860529	0.0693398	0.0749353	0.105641	0.106514	0.0836703	0.0641119	0.0430404	0.0354517	0.018303	0.0208785	0.0206751	0.0161552	0.00786519	0.0121566	0.00698488	0.00839017	0.01214	0.00990843	0.0111927	0.00471657	0.00760598	0.00621239	0.00954523	0.00619344	0.00602424	0.0041853		1
1950			0.157836	0.107301	0.060791	0.0338828	0.0502222	0.0691639	0.105224	0.10107	0.0444903	0.0224514	0.021114	0.0265925	0.0230073	0.0169563	0.0194152	0.0169909	0.0128158	0.012379	0.00743005	0.00979066	0.0147113	0.00539106	0.00681989	0.00858612	0.0172117	0.00833345	0.00608339	0.0085612	0.00537825		1
1952			0.0416361	0.0358702	0.070897	0.257468	0.0825577	0.0848898	0.106812	0.12267	0.0475756	0.0149537	0.0151668	0.0145987	0.0197336	0.00865363	0.00638726	0.00513024	0.00894515	0.00809812	0.00814569	0.00362386	0.00352988	0.00468247	0.00719278	0.00456246	0.00456157	0.00153996	0.00449776	0.00211175	0.00350768		1
1954			0.204618	0.0919725	0.113911	0.141756	0.043033	0.0653933	0.0603306	0.0658152	0.0320212	0.0153548	0.0156286	0.0181034	0.0107671	0.0151615	0.0125635	0.0110308	0.00874709	0.0103963	0.00726077	0.00575292	0.00537702	0.00677306	0.00657646	0.00777759	0.00632164	0.00557657	0.0040832	0.00391309	0.00398406		1
1956			0.0886234	0.0655516	0.0450006	0.0486665	0.0645203	0.0898839	0.124753	0.142311	0.0530061	0.0480169	0.0292005	0.0237723	0.0149611	0.0117305	0.00955421	0.014037	0.0103212	0.010372	0.00932226	0.0106225	0.0120243	0.00964477	0.0127876	0.0110106	0.00843116	0.0101761	0.00749006	0.00717781	0.00703153		1
1958			0.0804919	0.0480577	0.0534036	0.0739956	0.0381508	0.0614853	0.158285	0.153286	0.0924716	0.0168731	0.0301674	0.0180153	0.0163433	0.0186726	0.0131493	0.0135167	0.0105534	0.0123504	0.0138324	0.0109491	0.00796539	0.00482918	0.00615328	0.00869399	0.00969869	0.0107617	0.00602298	0.00377326	0.00805111		1
1960			0.121719	0.102917	0.039613	0.067914	0.0644079	0.0367313	0.0926674	0.149427	0.0510377	0.0422116	0.0264446	0.0178738	0.0197778	0.0208782	0.0161134	0.0114881	0.00902687	0.0111793	0.0112961	0.00800879	0.00729886	0.00873761	0.0114168	0.0107211	0.00552167	0.0115098	0.00620933	0.0056423	0.0122105		1
1962			0.0596614	0.100966	0.0910019	0.152777	0.115579	0.0797097	0.134842	0.0579662	0.0232128	0.027452	0.0150565	0.014634	0.0177314	0.0115293	0.0111866	0.00555769	0.00861861	0.00714531	0.00484555	0.00717653	0.00751596	0.0059593	0.00530681	0.00502264	0.00523679	0.00610204	0.00482981	0.00867906	0.00469809		1
1964			0.055456	0.0683826	0.0707407	0.0966789	0.134407	0.207506	0.0872468	0.0532636	0.0235755	0.0245276	0.016278	0.022344	0.0150754	0.00982057	0.0165804	0.0163729	0.00834091	0.00881723	0.0040532	0.00641736	0.00882608	0.00846353	0.00776497	0.00706876	0.00395275	0.0058186	0.00405615	0.00513288	0.00303141		1
1966			0.0722056	0.059363	0.0518394	0.0870715	0.0948584	0.13804	0.118219	0.0736214	0.0399326	0.029627	0.0359775	0.0298188	0.0229458	0.0137077	0.00781449	0.0125362	0.015595	0.00870928	0.00927205	0.0150315	0.0106043	0.00751151	0.0109229	0.00593693	0.00338758	0.00386371	0.00529232	0.00605444	0.0102398		1
1968			0.100655	0.112451	0.0407653	0.102228	0.102228	0.077834	0.102228	0.129751	0.0570943	0.029282	0.0158925	0.0177059	0.0144959	0.00689826	0.00524036	0.0105098	0.0101017	0.00735333	0.0104862	0.00707063	0.00584814	0.00549302	0.0049023	0.00330865	0.00380532	0.00435192	0.00400631	0.0035827	0.00443095		1
1970			0.395189	0.0482181	0.0362878	0.0519463	0.0964361	0.0735698	0.0395189	0.0514492	0.0335538	0.0163735	0.0221033	0.0123272	0.0135006	0.0123145	0.0119148	0.012139	0.00896085	0.00842225	0.0061816	0.00684224	0.00907891	0.00604739	0.00272482	0.00484268	0.00551774	0.0041639	0.00577623	0.00254959	0.00204971		1
1972			0.095197	0.0550599	0.0502265	0.0632932	0.0957116	0.156432	0.0643223	0.0792451	0.0512752	0.0252216	0.0285056	0.0252596	0.0263171	0.0259394	0.0332202	0.0112965	0.0107336	0.0102314	0.0102118	0.013677	0.0137701	0.0103034	0.00832074	0.00929123	0.00704664	0.00855538	0.00388347	0.00361841	0.00383407		1
1974			0.113497	0.075966	0.0473159	0.0802647	0.077672	0.0683058	0.10729	0.0825204	0.0514559	0.0447374	0.0234469	0.0227606	0.0190338	0.021905	0.019549	0.0137917	0.0208986	0.0112593	0.0119917	0.0209535	0.00801902	0.00397825	0.00720964	0.00756583	0.0100844	0.00746306	0.00736251	0.0072139	0.00648796		1
1976			0.137202	0.0658299	0.0723183	0.0497516	0.079077	0.0980014	0.0871874	0.120305	0.0573288	0.0513027	0.0124712	0.0175551	0.0149307	0.0111059	0.0102415	0.0125347	0.0160526	0.00948653	0.00711152	0.00780902	0.00987313	0.00752515	0.0104537	0.00512419	0.00822468	0.00595673	0.00378258	0.00591043	0.00554661		1
1978			0.217964	0.14215	0.036644	0.036141	0.0459438	0.055137	0.0900286	0.0971362	0.0690385	0.0172279	0.0119659	0.0132247	0.0195015	0.0173771	0.0203252	0.0134814	0.0141993	0.00883307	0.00914896	0.00611192	0.00818866	0.00411865	0.00729666	0.00726247	0.00810495	0.00537274	0.00392999	0.00673849	0.00740675		1
1980			0.118165	0.0854339	0.0726743	0.0726743	0.102632	0.0959744	0.0809958	0.0932006	0.0463368	0.0199849	0.0292234	0.0121594	0.0161803	0.0162962	0.0138691	0.01756	0.0148533	0.0149814	0.00728906	0.00864269	0.0119768	0.00652127	0.00376525	0.0107752	0.00498862	0.00552424	0.00671211	0.00524298	0.00536697		1
1982			0.0965852	0.0574474	0.0386428	0.0697113	0.0909976	0.109357	0.114944	0.101375	0.0530237	0.032352	0.0210604	0.0280911	0.0189036	0.0191366	0.0188652	0.0162311	0.015642	0.0146123	0.013933	0.00688876	0.00659134	0.00853382	0.00423881	0.0106116	0.00850748	0.00639681	0.00585633	0.00524322	0.0062208		1
1984			0.0950832	0.075943	0.0487326	0.109901	0.0932309	0.0716211	0.121632	0.132746	0.0562509	0.0274272	0.0248346	0.0107926	0.0087353	0.0106191	0.0155751	0.00978307	0.0170872	0.0155029	0.0085828	0.00416915	0.00490932	0.00572851	0.00628043	0.00371139	0.0050307	0.00468254	0.0044615	0.00326141	0.00368398		1
1986			0.0745391	0.0584602	0.0676893	0.0484075	0.0696624	0.107567	0.14369	0.0866958	0.0742308	0.0530112	0.0323937	0.0192986	0.0180753	0.0113266	0.0176065	0.00780583	0.0101715	0.012025	0.00948275	0.00714301	0.0113555	0.0107896	0.00861579	0.00443633	0.00848575	0.0051828	0.00890237	0.00486427	0.00808518		1
1988			0.0776423	0.0875879	0.0827666	0.0924093	0.0389871	0.0859808	0.15589	0.0908021	0.0659641	0.0273845	0.0253209	0.0183067	0.0125548	0.0120823	0.0260313	0.011429	0.0139659	0.0127951	0.0102735	0.0043949	0.00581246	0.00714404	0.00390321	0.00473738	0.00347499	0.002692	0.00810871	0.00793707	0.00362076		1
1990			0.0895516	0.0930634	0.0732435	0.118524	0.0474369	0.0624052	0.196662	0.0831109	0.0307188	0.0246846	0.0227716	0.0225091	0.00877904	0.010877	0.00853664	0.00974883	0.0170771	0.00997622	0.0143844	0.00555483	0.00524017	0.00405748	0.00677818	0.00629038	0.00551076	0.00537959	0.00844059	0.00613297	0.0025538		1
1992			0.100049	0.118911	0.0893881	0.0545825	0.0410661	0.123831	0.121371	0.10497	0.0624044	0.0271666	0.0229276	0.0147187	0.00673478	0.0164236	0.00880432	0.00612038	0.0147244	0.00756798	0.00560185	0.00871001	0.00526045	0.00405191	0.00300098	0.00483122	0.00707331	0.00488682	0.00582729	0.00451525	0.00447966		1
1994			0.10137	0.116846	0.0631821	0.0629871	0.0820245	0.118394	0.147025	0.079703	0.0378303	0.0143388	0.0185105	0.0161627	0.0175935	0.0116452	0.0127061	0.015286	0.00907764	0.00808328	0.00567122	0.0087743	0.00726799	0.00601325	0.00581391	0.00627789	0.00384888	0.00526257	0.00550996	0.0073651	0.0054294		1
1996			0.143837	0.191578	0.0716124	0.038962	0.0387527	0.0608412	0.0967073	0.126087	0.0322274	0.026649	0.0218601	0.0159855	0.0153367	0.0117395	0.00885239	0.0159182	0.00980478	0.00995535	0.00906356	0.00654672	0.00819197	0.00603442	0.00578757	0.00443648	0.00481205	0.00502297	0.00368314	0.00610731	0.00360706		1
1998			0.10125	0.0824671	0.0575215	0.058402	0.0883367	0.0757171	0.117391	0.0692606	0.0402064	0.0199344	0.0237068	0.0346303	0.0179394	0.0180063	0.0169973	0.0184841	0.0206488	0.0156177	0.0189548	0.0144018	0.0151047	0.0158516	0.00911394	0.00779828	0.0111055	0.0110271	0.00655423	0.00553557	0.00803541		1
2000			0.0454371	0.0684301	0.115039	0.0623346	0.0544342	0.137385	0.0943486	0.0786586	0.0419446	0.028749	0.0321762	0.0221802	0.0148864	0.0131683	0.0154235	0.0236658	0.0139007	0.0160302	0.0132916	0.0200416	0.0067696	0.0136988	0.0133106	0.0150991	0.00793538	0.00774486	0.00966825	0.0077922	0.00645609		1
2002			0.0786349	0.0694512	0.130293	0.101594	0.0410158	0.0901144	0.0947062	0.0548596	0.0614155	0.0349116	0.0196426	0.0451651	0.0294927	0.0185481	0.0137054	0.0103379	0.0145486	0.013132	0.0100727	0.00599002	0.0103373	0.00797025	0.00700482	0.00560374	0.00708919	0.00634302	0.00588154	0.00615246	0.00598658		1
2004			0.103242	0.0725305	0.0869059	0.0869059	0.0914799	0.081025	0.094747	0.0849456	0.0269807	0.0461862	0.0284666	0.0308549	0.0235704	0.0129973	0.00988505	0.0132528	0.0122485	0.00999352	0.0141389	0.0105712	0.00831225	0.00689628	0.00682374	0.00768235	0.00533086	0.00661465	0.00689301	0.00579068	0.00472892		1
2006			0.245807	0.139397	0.084064	0.062782	0.0563974	0.130884	0.0643781	0.0451865	0.0378214	0.0232916	0.0181589	0.0128288	0.00744658	0.0083665	0.00642185	0.0051876	0.00459511	0.0052141	0.00368126	0.00372435	0.00317773	0.00404071	0.00354713	0.00413797	0.00625	0.00304892	0.00429328	0.00268175	0.00318741		1
2008			0.148812	0.074197	0.0819217	0.0508974	0.0694042	0.0789154	0.121004	0.0856795	0.0759091	0.0290221	0.0286057	0.0129797	0.0170314	0.0170405	0.0111601	0.00848152	0.00976145	0.012749	0.00433366	0.00983887	0.0100583	0.00424858	0.00724954	0.00543216	0.00843718	0.00398312	0.00499399	0.00408646	0.00376712		1
2010			0.127019	0.101439	0.0793083	0.0630702	0.0401733	0.11467	0.0917359	0.0755789	0.0669592	0.0626053	0.0246126	0.0230398	0.013195	0.0101774	0.0118507	0.00640149	0.00805767	0.00818416	0.00683714	0.00695896	0.0052704	0.00738033	0.00701056	0.00754554	0.00482257	0.00536276	0.00853011	0.00725595	0.00494844		1
2012			0.0768081	0.0633832	0.0574626	0.0700491	0.0504134	0.123461	0.123461	0.0752824	0.0939775	0.0292159	0.0271715	0.0188793	0.0268029	0.0127524	0.0160821	0.0174559	0.011714	0.00861138	0.00834041	0.0104149	0.0126123	0.00618058	0.0103338	0.0096115	0.00646648	0.00534455	0.00744292	0.011023	0.00924664		1
2014			0.0681593	0.0676572	0.0375645	0.0682555	0.0759624	0.180139	0.133839	0.0752389	0.0634221	0.0263655	0.0215986	0.0147505	0.0208737	0.0151035	0.0111086	0.0169924	0.012366	0.0125569	0.00988669	0.00698131	0.00945623	0.00559698	0.00809253	0.00825313	0.00881164	0.00755934	0.00548716	0.00423219	0.00368931		1
2016			0.0940604	0.0973321	0.11369	0.0328017	0.101422	0.193028	0.100604	0.0515942	0.02392	0.0223267	0.0198672	0.0199572	0.0199981	0.0126442	0.00837792	0.00534786	0.009815	0.00947065	0.00752868	0.00733246	0.0096326	0.00910177	0.00427672	0.00381983	0.00525511	0.00588049	0.00337996	0.00445748	0.0030779		1
2018			0.0903419	0.0887429	0.146306	0.0509928	0.0831465	0.0815475	0.056534	0.0510136	0.0592899	0.0304236	0.0205955	0.0170994	0.0354564	0.0186912	0.0222817	0.0178061	0.0188854	0.0122681	0.0105388	0.0133306	0.00820432	0.00716339	0.00750949	0.0129725	0.00756209	0.0080844	0.00644281	0.00846655	0.00830266		1
2020			0.107544	0.0945082	0.0671921	0.055403	0.0730825	0.123838	0.152354	0.0855462	0.0348222	0.0199274	0.0196341	0.0204227	0.010149	0.0133444	0.014538	0.00730825	0.0081242	0.0119439	0.0117777	0.00783196	0.00691018	0.0042272	0.0078652	0.00693112	0.00764905	0.009837	0.00450364	0.00787327	0.00491182		1
2022			0.259263	0.137656	0.100619	0.0814827	0.0427117	0.0494402	0.0606515	0.0771616	0.0617293	0.0214059	0.0131558	0.00773407	0.00871062	0.00848778	0.00619515	0.0092989	0.00371259	0.00578947	0.00508347	0.00416142	0.00523088	0.00285572	0.00364388	0.00528792	0.00330647	0.00370993	0.0039295	0.00339048	0.00419463		1
2024			0.140669	0.127563	0.080094	0.0490315	0.0374197	0.0362332	0.15727	0.108341	0.0435812	0.0541253	0.017519	0.0107721	0.0160852	0.0129206	0.00773156	0.0103134	0.0124776	0.00522153	0.00733026	0.00981538	0.0090369	0.00880187	0.00773365	0.00532026	0.00413445	0.00287306	0.0051678	0.00628852	0.00612837		1
2026			0.0920526	0.124744	0.084457	0.0937732	0.0604941	0.122163	0.0860305	0.090332	0.0430918	0.024726	0.0271985	0.015944	0.0151121	0.0143052	0.00757886	0.0100647	0.00594996	0.00971629	0.0076242	0.00572739	0.00958552	0.0100226	0.00503416	0.00588681	0.00606283	0.00493351	0.00719206	0.0058955	0.00430092		1
2028			0.29435	0.0727532	0.0687484	0.0867699	0.0841	0.0921096	0.0460548	0.0273429	0.0329158	0.0220436	0.0153906	0.0151754	0.016243	0.0127345	0.0110969	0.0123867	0.0121952	0.00847975	0.00916757	0.00822145	0.0103783	0.00729835	0.00814135	0.00588667	0.00584328	0.00412057	0.00424572	0.00337802	0.00242842		1
2030			0.0697145	0.110075	0.148143	0.103654	0.136677	0.116955	0.057331	0.0596242	0.0150652	0.0238066	0.0303019	0.0194531	0.0174043	0.0134535	0.00948071	0.00854232	0.00761172	0.00757044	0.00727828	0.00993385	0.0049245	0.00405252	0.003044	0.00248119	0.00302685	0.00324122	0.00211859	0.00279101	0.00224302		1
2032			0.135319	0.107234	0.125107	0.142979	0.113617	0.0848938	0.0676597	0.0187073	0.0360256	0.0259628	0.0298903	0.0104056	0.00989811	0.00986428	0.00968811	0.0122036	0.00855513	0.0049465	0.00434433	0.00526029	0.00639065	0.0043142	0.00455082	0.00404714	0.00426467	0.0047321	0.00462352	0.00240288	0.00211188		1
2034			0.0882507	0.12014	0.068019	0.151287	0.0830595	0.0912171	0.114948	0.0610813	0.0368183	0.0244818	0.00787359	0.0200485	0.0089504	0.0166838	0.0131086	0.0124908	0.0100057	0.00855142	0.00512751	0.00495568	0.0142313	0.00991819	0.00483302	0.00499899	0.00441261	0.00525203	0.00223141	0.00423032	0.00279369		1
2036			0.0755092	0.0915419	0.170671	0.0905076	0.0967138	0.133951	0.0899904	0.0568905	0.036337	0.0251683	0.0202566	0.0144554	0.0142066	0.0114758	0.00973706	0.00858477	0.00398285	0.00417307	0.00597091	0.00686461	0.00604746	0.00284959	0.00475682	0.00468597	0.00194726	0.00257047	0.00424977	0.00264158	0.00326205		1
2038			0.115591	0.132992	0.126778	0.112484	0.106891	0.0597725	0.0733321	0.0801681	0.0247782	0.0185244	0.0193994	0.0209152	0.0219027	0.0154631	0.00790619	0.00785896	0.00730524	0.00739038	0.0076545	0.00378561	0.00398523	0.00419907	0.00552651	0.00245196	0.00383197	0.00234433	0.00186481	0.00303029	0.00187345		1
2040			0.070692	0.100744	0.0990648	0.122572	0.145239	0.115855	0.0703167	0.0446681	0.0294693	0.0247931	0.0320248	0.011855	0.011876	0.0191749	0.0114218	0.0127088	0.0119012	0.00737336	0.00950182	0.00930034	0.00837903	0.00491873	0.00317729	0.00313691	0.00420631	0.00405695	0.00522105	0.00382205	0.00252968		1
2042			0.0618825	0.0721746	0.113417	0.121666	0.102419	0.0996697	0.089359	0.0501964	0.044054	0.0304879	0.0204983	0.0209464	0.0186925	0.0163788	0.0197669	0.0148405	0.0133695	0.00887335	0.00855647	0.00787047	0.0105134	0.00697069	0.00859221	0.00678551	0.00605572	0.00626303	0.00615347	0.00814748	0.00539921		1
2044			0.128788	0.118637	0.0582234	0.10468	0.0919911	0.140842	0.0907223	0.0576353	0.0274463	0.0151995	0.0236481	0.0175722	0.0173819	0.0176008	0.00979356	0.00796072	0.00694755	0.00938563	0.00418991	0.00474522	0.00482712	0.00412628	0.00365642	0.00587461	0.00381446	0.00619969	0.00645587	0.00677308	0.00488378		1
2046			0.0973185	0.10183	0.0721833	0.110853	0.154034	0.16499	0.0599837	0.033232	0.0243986	0.0254788	0.0244211	0.0229272	0.0179111	0.00587295	0.0126695	0.00477789	0.00783382	0.00826821	0.00666342	0.00858079	0.00443927	0.00732209	0.00414203	0.00374199	0.0026994	0.00422221	0.00234673	0.00428666	0.00257159		1
2048			0.121128	0.0915506	0.0583128	0.080987	0.149298	0.147889	0.116903	0.0361794	0.0413541	0.0229996	0.0174728	0.0119544	0.0126326	0.00817617	0.0131967	0.00678319	0.00833744	0.00715573	0.00490246	0.00738883	0.00473633	0.00518204	0.0042283	0.00412668	0.0035685	0.00347653	0.00277511	0.00482605	0.0024782		1
2050			0.267264	0.114395	0.0677138	0.0625839	0.0990057	0.131324	0.0360827	0.0403456	0.0207348	0.0206594	0.0165334	0.0182006	0.0142558	0.00645641	0.00865608	0.0155049	0.00920446	0.00599882	0.00629071	0.0056028	0.00483025	0.00399373	0.00260477	0.00431014	0.00332003	0.00456688	0.00211508	0.0038801	0.0035659		1
2052			0.105708	0.0559022	0.15524	0.137119	0.160677	0.0670493	0.0887951	0.0446947	0.0213676	0.021457	0.023547	0.0130553	0.0268258	0.0103987	0.00546905	0.00995834	0.00727515	0.00624827	0.00569013	0.00342972	0.00371695	0.00300629	0.00404326	0.00355434	0.00309846	0.00434371	0.00386754	0.00143727	0.00302447		1
2054			0.186975	0.0870081	0.101448	0.134029	0.0955238	0.0714577	0.0551668	0.0363401	0.029719	0.0492429	0.0305154	0.0157899	0.0149735	0.0121789	0.00894554	0.00670481	0.0040531	0.0047362	0.00775705	0.00797513	0.0101744	0.00609279	0.0031237	0.00368725	0.00481432	0.00310504	0.00306383	0.00302166	0.00237688		1
2056			0.103612	0.0756474	0.158824	0.217979	0.0917807	0.087837	0.0932148	0.0241767	0.0187383	0.0225031	0.014515	0.0167636	0.00810538	0.0124105	0.00635223	0.00856572	0.00526448	0.00423589	0.00447144	0.00327331	0.00184727	0.00465966	0.00244657	0.00252684	0.00160107	0.00250077	0.00200175	0.00279171	0.00135427		1
2058			0.0851473	0.0769351	0.144794	0.136581	0.142633	0.127073	0.0540275	0.0220268	0.0286164	0.0215068	0.0218198	0.0257171	0.0272601	0.00884495	0.0111331	0.0091341	0.00386556	0.0057965	0.0081132	0.00531717	0.00612239	0.00590585	0.00329632	0.00468915	0.00331621	0.00342033	0.00326542	0.00178317	0.00185932		1
2060			0.0825296	0.139167	0.205919	0.109635	0.13229	0.0756521	0.0399969	0.0639199	0.0226479	0.0183822	0.0182779	0.0104007	0.014244	0.00877079	0.00553474	0.00461154	0.00568726	0.00613915	0.00466697	0.00511966	0.00417219	0.00375849	0.00486237	0.0027929	0.00265175	0.00317569	0.00162284	0.00190279	0.00146793		1
2062			0.0754729	0.0946842	0.113209	0.144771	0.124873	0.123501	0.0592037	0.0398195	0.0361399	0.021929	0.0199955	0.0171337	0.0137882	0.0105065	0.0203187	0.00975865	0.00971816	0.0136428	0.00857029	0.00734969	0.00396315	0.00543199	0.00492502	0.00476056	0.00278653	0.0051983	0.0033604	0.00329666	0.00189156		1
2064			0.179511	0.0878986	0.0848036	0.0547782	0.0959457	0.164036	0.0909937	0.0383845	0.0181207	0.0208648	0.020684	0.0191935	0.0253136	0.0139196	0.00928816	0.00599636	0.0090517	0.0114312	0.00958714	0.00517587	0.00484619	0.00503876	0.0042265	0.00461096	0.00221585	0.00371898	0.00517364	0.00257716	0.00261362		1
2066			0.115954	0.124163	0.167261	0.140581	0.079697	0.0957732	0.050623	0.0495968	0.0207472	0.0197847	0.0208101	0.0169775	0.0157728	0.0103185	0.00936559	0.00589381	0.00615377	0.0090468	0.00664221	0.0049891	0.00499936	0.0045612	0.00450613	0.00392157	0.0025357	0.00291287	0.00283126	0.00173141	0.00184914		1
2068			0.085049	0.21607	0.120218	0.165501	0.0813712	0.0956226	0.0413752	0.0448231	0.0335599	0.0194705	0.0113134	0.0102381	0.0100618	0.00680966	0.00911426	0.00340265	0.00567461	0.00607571	0.00583551	0.00624282	0.00429221	0.00263284	0.00356493	0.00263882	0.00202885	0.00209296	0.00204393	0.00140055	0.00147615		1
2070			0.15011	0.143358	0.124659	0.120244	0.124139	0.0831059	0.0433709	0.0259706	0.0379171	0.0211892	0.0176784	0.0110121	0.0141514	0.0081636	0.0133229	0.0112676	0.00428697	0.00470016	0.00793246	0.00560783	0.00306245	0.00527904	0.00255153	0.00331125	0.00384105	0.00184859	0.00359485	0.00244222	0.00188186		1
2072			0.165847	0.155575	0.10998	0.154323	0.115992	0.058372	0.0328186	0.0288102	0.0290607	0.0250413	0.0154648	0.0181101	0.011618	0.0130801	0.00859647	0.0101905	0.00781132	0.00639962	0.00682501	0.00383151	0.00197322	0.00382099	0.00235637	0.00424487	0.00333397	0.00179302	0.00169685	0.00144119	0.0015927		1
2074			0.138669	0.0751408	0.114077	0.197415	0.111003	0.103489	0.0505492	0.0316496	0.0447429	0.0228749	0.0129099	0.00884988	0.010988	0.0174818	0.00929526	0.00630841	0.00377036	0.00648499	0.0040699	0.004268	0.00348926	0.00258286	0.00395719	0.00247661	0.00454977	0.00260404	0.00203864	0.00188798	0.00237544		1
2076			0.15855	0.170336	0.171739	0.0757671	0.133013	0.0423735	0.0468634	0.0308681	0.0342355	0.0205997	0.0162229	0.0173089	0.0088959	0.00366096	0.0115113	0.0119597	0.00710948	0.00416775	0.00689509	0.00343843	0.0027873	0.0049389	0.00285502	0.00277134	0.00322515	0.00183053	0.0019785	0.00227675	0.00182108		1
2078			0.29583	0.163776	0.100511	0.0846501	0.070215	0.0479387	0.0402756	0.0384935	0.026197	0.0231674	0.016016	0.0111191	0.0102733	0.0080284	0.00751782	0.00772223	0.00759035	0.00585797	0.00618766	0.00342414	0.00481419	0.00417263	0.00272431	0.00280896	0.00277759	0.00190489	0.00235506	0.00222657	0.00142497		1
2080			0.131066	0.248881	0.163653	0.0671442	0.0784245	0.0266786	0.0295435	0.0397494	0.0555059	0.0220233	0.0270367	0.0176509	0.0115148	0.0134401	0.00939518	0.00761147	0.00944424	0.00605283	0.00507127	0.00681057	0.00352445	0.00389132	0.00175391	0.00291692	0.0030308	0.00180949	0.00272946	0.00151212	0.00213447		1
2082			0.185558	0.172592	0.131389	0.107186	0.0651183	0.0391862	0.0492709	0.0610844	0.0475421	0.021143	0.0214582	0.0163781	0.00537601	0.0156117	0.0072483	0.00938626	0.00875352	0.00699647	0.0038319	0.0053083	0.00336224	0.00241013	0.0025956	0.00329193	0.00154717	0.00221711	0.00120823	0.00105198	0.00189587		1
2084			0.159524	0.238703	0.134489	0.0950932	0.0520102	0.0440534	0.0683119	0.0388136	0.0273636	0.0211534	0.0291102	0.0145178	0.00913691	0.0115501	0.00671688	0.00492117	0.00488993	0.00911265	0.00413403	0.00360947	0.00337833	0.00237151	0.00268338	0.00280758	0.0030816	0.00184968	0.00238179	0.00262729	0.00160426		1
2086			0.135939	0.124707	0.177572	0.128968	0.065452	0.0857847	0.0486049	0.0348561	0.0379544	0.0395036	0.0171238	0.0183087	0.0218819	0.0124295	0.00972466	0.00893652	0.00521583	0.00411534	0.00279682	0.00227765	0.00336574	0.00276467	0.00196472	0.00183967	0.00197266	0.00205322	0.00136754	0.00109173	0.00142722		1
2088			0.153009	0.133535	0.156139	0.0851983	0.136839	0.0650289	0.0638118	0.0439902	0.0285154	0.0278199	0.0159822	0.00990561	0.0143761	0.0108652	0.0117033	0.00609516	0.00602283	0.00473425	0.00365501	0.00409891	0.0025829	0.00384418	0.00234834	0.00185124	0.00177456	0.00177213	0.0013775	0.00179699	0.00132664		1
2090			0.239176	0.121162	0.18489	0.0613676	0.13375	0.0460257	0.0487794	0.0386761	0.0201227	0.01374	0.0192151	0.00931175	0.00883103	0.00663006	0.0104305	0.00502546	0.00379901	0.00528627	0.0040597	0.00212367	0.00301649	0.00275108	0.00209846	0.00234334	0.00153525	0.0018345	0.000839163	0.00154013	0.00164005		1
2092			0.195518	0.130729	0.152964	0.127662	0.0818491	0.0559718	0.047346	0.0381452	0.0231938	0.0262607	0.017837	0.010249	0.0119019	0.0043888	0.0114595	0.0112816	0.00616399	0.00602674	0.00742508	0.00472406	0.0059332	0.0036512	0.00302152	0.00367804	0.00369567	0.00299909	0.00139	0.00193505	0.0026		1
2094			0.116914	0.172576	0.127627	0.0905965	0.0864043	0.0801162	0.0666082	0.0419212	0.0377291	0.0323725	0.0328383	0.0151289	0.0139241	0.00890617	0.0117319	0.011135	0.00732015	0.00652621	0.00995839	0.00565075	0.00532144	0.00333181	0.00376593	0.00199401	0.0032447	0.00215319	0.00212692	0.000914931	0.00116278		1
2096			0.131242	0.143419	0.245796	0.0746409	0.0721603	0.0721603	0.0640423	0.0331487	0.0272856	0.021849	0.0163265	0.0164668	0.021999	0.00775273	0.0081778	0.00548599	0.00325578	0.00379451	0.00522441	0.00531619	0.00271616	0.00237904	0.00273059	0.00224171	0.00174759	0.00340371	0.00213256	0.00182974	0.00127555		1
2098			0.284803	0.135382	0.0982772	0.118735	0.0683929	0.0565595	0.0501414	0.0276781	0.0286809	0.0198327	0.0216611	0.00872641	0.00714997	0.0116093	0.0104717	0.0152749	0.00570649	0.00392046	0.00473415	0.00376041	0.0031551	0.00296937	0.0014324	0.00205259	0.00158603	0.00157831	0.00268658	0.00200626	0.00103572		1
2100			0.0901102	0.171391	0.0688279	0.108449	0.146033	0.0719976	0.0989401	0.0452815	0.0292066	0.0230936	0.0316971	0.0131565	0.0162214	0.00896325	0.0110347	0.0151263	0.0076082	0.00468754	0.00673631	0.00523409	0.00265893	0.00241894	0.00424175	0.00371942	0.00308911	0.00349007	0.00216462	0.00242528	0.00199612		1
2102			0.252798	0.246316	0.153839	0.116244	0.0399723	0.0414847	0.035867	0.0280886	0.0118002	0.00564257	0.00740632	0.00883257	0.00608551	0.00663496	0.00433386	0.00561708	0.00318071	0.00304826	0.00435114	0.00273842	0.00285316	0.00213653	0.00101988	0.00208532	0.00140501	0.00136357	0.00122561	0.00169085	0.00193978		1
2104			0.258024	0.194404	0.0844979	0.095331	0.0823313	0.0573168	0.0399839	0.0429384	0.0324992	0.0166806	0.0248176	0.0103806	0.0096629	0.0069631	0.00773107	0.00729676	0.00378606	0.00282349	0.00355502	0.00339942	0.00158927	0.00250539	0.00241065	0.00221664	0.00128204	0.00190473	0.00141444	0.00111086	0.00114244		1
2106			0.204486	0.117265	0.104709	0.0825117	0.0594174	0.0681618	0.0721977	0.0780274	0.040359	0.0452918	0.0209203	0.0137142	0.0146259	0.0105895	0.0105653	0.0122433	0.00616999	0.00646529	0.00771955	0.00554129	0.00272446	0.00259979	0.0031776	0.00204779	0.00231324	0.002548	0.00123324	0.00145227	0.000922136		1
2108			0.265414	0.114072	0.0803019	0.0688947	0.0356897	0.0611017	0.0386262	0.0493557	0.0368191	0.0260896	0.0283485	0.0227014	0.0160378	0.0158119	0.0145695	0.0151342	0.0160378	0.0123107	0.0128754	0.0128754	0.010372	0.00960358	0.00870999	0.00521149	0.00592325	0.0051749	0.0050423	0.00449295	0.00240251		1
2110			0.153962	0.168233	0.180293	0.0818051	0.0705494	0.0639165	0.0492439	0.0564797	0.0389931	0.0229135	0.0123952	0.0194445	0.01708	0.0121614	0.00936236	0.00560355	0.00643768	0.00597499	0.00315945	0.00339803	0.00220432	0.00234863	0.00333451	0.002303	0.00217758	0.00170621	0.00176568	0.0011191	0.00163453		1
2112			0.0963327	0.0800111	0.0670603	0.0848011	0.0817852	0.153103	0.114073	0.0457713	0.0665281	0.0326431	0.0218212	0.0198697	0.016315	0.0155458	0.0202245	0.0188053	0.00938507	0.00649225	0.00868396	0.00442935	0.00498925	0.00572372	0.00527807	0.00485549	0.00197172	0.00318874	0.00404154	0.00395195	0.00231766		1
2114			0.126348	0.0394395	0.0657419	0.0796093	0.127375	0.225474	0.097072	0.0636874	0.0337944	0.0219829	0.0186671	0.0118253	0.00889518	0.0130061	0.00875548	0.00629478	0.0046668	0.00888388	0.00563531	0.0058387	0.00294061	0.00368062	0.00291175	0.00426105	0.00245058	0.0036081	0.00236553	0.00176815	0.0030211		1
2116			0.130947	0.108853	0.0689763	0.150347	0.113703	0.13418	0.0722096	0.0397929	0.02249	0.0247269	0.0247135	0.0165414	0.0111461	0.00828416	0.0104903	0.00724574	0.00696014	0.00718	0.00467638	0.00685452	0.00439433	0.00454893	0.00280917	0.00282334	0.00389986	0.00337019	0.00298549	0.00269412	0.00215594		1
2118			0.144358	0.131854	0.110257	0.104574	0.0926389	0.089513	0.0528553	0.0375102	0.0259514	0.0440461	0.0298377	0.025391	0.010664	0.0134829	0.0191277	0.0100675	0.00847617	0.00890271	0.00768135	0.00387179	0.00611473	0.0038519	0.00419546	0.00190435	0.00302781	0.00153985	0.00290903	0.00359558	0.0018006		1
2120			0.207893	0.130586	0.152525	0.103633	0.0883807	0.0476378	0.0526523	0.0528613	0.0311317	0.0177265	0.0248636	0.0067723	0.0113597	0.0163001	0.00644469	0.00955911	0.00319424	0.00767596	0.00380789	0.00372369	0.00333486	0.00255092	0.00221307	0.00314263	0.00338688	0.00222184	0.0014854	0.00171718	0.00121865		1
2122			0.171508	0.214946	0.0848801	0.100109	0.0534245	0.0721481	0.043189	0.069402	0.0406925	0.0409422	0.0168742	0.0120867	0.0108135	0.0102892	0.0105893	0.0082149	0.0064459	0.00579656	0.00451063	0.00437807	0.00275186	0.0032931	0.00261805	0.00241821	0.00158236	0.00146613	0.00176643	0.00151766	0.00134622		1
2124			0.185304	0.170086	0.131562	0.0928444	0.0965043	0.0658772	0.0491189	0.0387173	0.0315902	0.0348648	0.0164134	0.0119215	0.014116	0.00800157	0.00746222	0.00651433	0.00625486	0.00400907	0.0053322	0.00186502	0.00579141	0.00281866	0.00237543	0.00134595	0.00296023	0.00182528	0.00161777	0.00151872	0.00138777		1
2126			0.316927	0.14735	0.0987823	0.0919911	0.0547419	0.0428057	0.0467158	0.037455	0.033339	0.0216086	0.0167045	0.0164326	0.00856957	0.0107916	0.0109159	0.00507371	0.00316844	0.00658611	0.00595369	0.00556618	0.00312193	0.00238436	0.00216107	0.00143897	0.00224771	0.00251031	0.00132243	0.00143208	0.00190238		1
2128			0.168442	0.218755	0.183556	0.134833	0.0451431	0.0387793	0.0385805	0.0395748	0.0367907	0.0248585	0.00992771	0.00760353	0.00780419	0.00488958	0.00634331	0.00442045	0.00464119	0.00474699	0.00208335	0.00169732	0.00363929	0.00298561	0.00267538	0.00155551	0.00120367	0.00109016	0.00130607	0.00115861	0.000916087		1
2130			0.123992	0.198159	0.181551	0.108521	0.0723474	0.0571044	0.0500516	0.0530092	0.0266184	0.0187437	0.0226313	0.0121403	0.00978282	0.0112562	0.00881864	0.00554686	0.0038269	0.00473466	0.00605716	0.0047499	0.00278856	0.00316053	0.00139599	0.00296374	0.00173008	0.0020619	0.00236403	0.00196077	0.00193252		1
2132			0.111137	0.128287	0.179958	0.134523	0.0877517	0.0452122	0.0581299	0.0481075	0.0396442	0.0440986	0.0247219	0.0285082	0.00858964	0.00704441	0.00592413	0.00472011	0.00876826	0.00827316	0.00406353	0.00304481	0.0050602	0.00382098	0.0021841	0.00193403	0.00150376	0.00144516	0.00127311	0.00116532	0.00110645		1
2134			0.22363	0.176158	0.0890597	0.0971025	0.0971025	0.051788	0.0745433	0.034133	0.022363	0.0321713	0.016306	0.0122371	0.00843674	0.0095337	0.00522686	0.00859504	0.00539596	0.00465366	0.00382349	0.00534319	0.00343056	0.00510406	0.00231143	0.00299193	0.003398	0.000712438	0.00185903	0.00114177	0.00144795		1
2136			0.0794928	0.151942	0.158986	0.0774804	0.0789897	0.154961	0.0852787	0.0623868	0.0412558	0.0140008	0.0142747	0.00632094	0.0122293	0.00918092	0.0067506	0.00530439	0.0042423	0.00427299	0.00788287	0.00280665	0.00247467	0.00300488	0.00269622	0.00264163	0.00280917	0.00188579	0.00251383	0.00221033	0.00172449		1
2138			0.219388	0.117455	0.181395	0.0780715	0.0743649	0.0764498	0.0366033	0.0426266	0.0386883	0.0129399	0.0240933	0.0193511	0.0104157	0.00681539	0.00907946	0.00540871	0.00723007	0.00569968	0.00460437	0.00480707	0.00455409	0.00461247	0.00326325	0.00222814	0.00230012	0.00183086	0.00251891	0.00138967	0.0018161		1
2140			0.2245	0.148776	0.10637	0.112428	0.102629	0.0577287	0.0432965	0.0317151	0.0215592	0.0253008	0.00876799	0.0117275	0.00779872	0.00949797	0.0117765	0.012804	0.0120325	0.0116678	0.00523674	0.00568859	0.00458212	0.00382541	0.00419406	0.00269044	0.00343414	0.00384626	0.00202282	0.00198843	0.00211387		1
2142			0.229176	0.295126	0.0987601	0.0789751	0.0280287	0.0351183	0.0504517	0.0392402	0.0189606	0.02638	0.0158006	0.00747576	0.0123943	0.0096404	0.00803254	0.0085209	0.00452994	0.00418403	0.0059838	0.00244163	0.00371232	0.00378932	0.00297039	0.00187512	0.00316461	0.00161515	0.00105902	0.00113521	0.00145812		1
2144			0.0852504	0.184227	0.29079	0.0926556	0.101867	0.0395547	0.0475018	0.025828	0.0168342	0.0207707	0.0124782	0.0113526	0.0116831	0.00877356	0.00689372	0.0068883	0.00566644	0.00708915	0.00347395	0.00317738	0.00277028	0.00148397	0.00370424	0.0019501	0.00177985	0.00192265	0.00126465	0.00110495	0.00126279		1
2146			0.159293	0.176397	0.111691	0.103242	0.0838709	0.0684156	0.0544028	0.0321471	0.0508996	0.029056	0.0186913	0.0153556	0.0178068	0.00624849	0.00814146	0.0167791	0.0120428	0.00494035	0.00255384	0.00442909	0.00284028	0.00312775	0.00472418	0.00391968	0.00253014	0.00200441	0.00136401	0.00186781	0.00121897		1
2148			0.21499	0.243486	0.126681	0.0821026	0.0694063	0.0445781	0.058685	0.0207903	0.0236969	0.0268577	0.0151729	0.0102893	0.00650304	0.00818092	0.00675724	0.00733873	0.004025	0.00261907	0.00311313	0.00373807	0.00326379	0.0039714	0.0031721	0.00224225	0.00310354	0.00172215	0.000860272	0.00142023	0.0012323		1
2150			0.0781064	0.214793	0.11716	0.0848983	0.125649	0.0534859	0.0679186	0.0441471	0.0432981	0.032064	0.0131707	0.0182132	0.0105274	0.0116332	0.0126749	0.0119325	0.00547509	0.011204	0.00925986	0.00827631	0.00445461	0.0034512	0.00393368	0.00243594	0.00371001	0.00226339	0.00249193	0.00147158	0.00190024		1
2152			0.141473	0.13059	0.196248	0.103384	0.078717	0.0790798	0.0453439	0.0551382	0.0250708	0.0154931	0.0132687	0.0171984	0.0117796	0.00623243	0.0134635	0.00864001	0.00726409	0.00820434	0.00859031	0.0037309	0.00507561	0.00417164	0.00365689	0.00349681	0.00452387	0.00288199	0.00266314	0.00225261	0.00236652		1
2154			0.106843	0.14906	0.141242	0.15792	0.105801	0.0737481	0.0581124	0.0328348	0.0255439	0.0128522	0.0297077	0.0189533	0.0127626	0.0107831	0.00605151	0.00750719	0.00739279	0.00732894	0.00526269	0.00658416	0.00256807	0.0027206	0.00315214	0.00323006	0.00351567	0.00258699	0.00212087	0.00231676	0.00149732		1
2156			0.206215	0.17557	0.19216	0.0626708	0.0552978	0.0536849	0.06221	0.0377868	0.0315658	0.0297226	0.017064	0.0113519	0.00973471	0.00383029	0.00784099	0.00662536	0.00564199	0.00429525	0.00223629	0.00370172	0.00358998	0.00403512	0.00171522	0.00221615	0.00202908	0.00265867	0.00143141	0.00112116	0.00199724		1
2158			0.12106	0.18609	0.12196	0.0794313	0.111834	0.0780812	0.0792063	0.0454536	0.0290273	0.0274522	0.0205795	0.0100925	0.0165717	0.0127164	0.00753405	0.0091292	0.00757433	0.00459554	0.00487164	0.00465157	0.00421729	0.00516506	0.00285188	0.00164855	0.00261493	0.00144671	0.00113816	0.001349	0.00165694		1
2160	ZT6		0.117318	0.204349	0.163662	0.0912274	0.0669609	0.0897678	0.0543715	0.0476207	0.0321121	0.0142765	0.0231718	0.0115773	0.00981552	0.0107435	0.00513446	0.0109872	0.00729199	0.00446029	0.00506823	0.00376459	0.0037562	0.00344748	0.00554407	0.0027308	0.00339731	0.0025644	0.00243413	0.00113396	0.00130977		1
2162			0.182188	0.12601	0.0691599	0.0971372	0.0957942	0.0857224	0.0928846	0.0389444	0.0322298	0.0420778	0.0190011	0.0209729	0.0177786	0.00979966	0.0146854	0.00683765	0.0103885	0.0046355	0.00499316	0.00492333	0.00293583	0.0033819	0.00390429	0.00248461	0.00243872	0.00278721	0.0019196	0.00237225	0.0016116		1
2164			0.12163	0.224646	0.127567	0.113125	0.03129	0.0827982	0.0762193	0.0614568	0.0259948	0.0346597	0.0148467	0.0128157	0.0100378	0.0138522	0.0102095	0.00788011	0.0068331	0.00269094	0.00236023	0.00269527	0.00226251	0.00182589	0.00231273	0.00123897	0.00197608	0.00203931	0.00169945	0.00144573	0.00159054		1
2166			0.211335	0.0932361	0.120585	0.12023	0.0628677	0.0573624	0.0417342	0.0424446	0.0317891	0.0337426	0.0257509	0.0156319	0.012323	0.0184696	0.0120434	0.0158931	0.0111638	0.00887075	0.00896558	0.00856937	0.00747061	0.00666221	0.00713389	0.00521802	0.00512372	0.00426364	0.00412547	0.0039168	0.00307697		1
2168			0.212182	0.137665	0.0870988	0.0849214	0.0609692	0.0537109	0.104519	0.0551626	0.0324201	0.0227096	0.0198518	0.0164099	0.0115817	0.016588	0.0163584	0.00879553	0.00787857	0.00894045	0.00553537	0.00364726	0.00661951	0.00534134	0.00543497	0.00279176	0.00265337	0.00304435	0.00345637	0.00183899	0.00187437		1
2170			0.265904	0.110549	0.0858429	0.0611369	0.0713962	0.0475277	0.0607182	0.0776774	0.0328716	0.0267997	0.0314059	0.0181495	0.0149373	0.0160999	0.0147432	0.0126836	0.0137499	0.00617818	0.00412486	0.00442321	0.00255268	0.00362739	0.00347182	0.00337195	0.00298691	0.00166154	0.00191019	0.00270342	0.000795345		1
2172			0.217893	0.186127	0.103487	0.104231	0.0702319	0.063035	0.0496338	0.0508747	0.0275468	0.0263059	0.011483	0.0134265	0.0111346	0.0125201	0.00528452	0.00838638	0.00491474	0.00417222	0.0043581	0.00684153	0.00214689	0.00212917	0.00206251	0.00224479	0.00306067	0.00236423	0.00155997	0.00113632	0.00140836		1
2174			0.11197	0.134016	0.119125	0.133629	0.0694252	0.0676847	0.0850894	0.0616898	0.0326821	0.0442851	0.0297813	0.0160722	0.0160854	0.0152648	0.00725019	0.00899433	0.00858088	0.00543605	0.00286867	0.00699241	0.00344535	0.00329547	0.00415662	0.004654	0.00263719	0.00193072	0.000630512	0.00153785	0.000790074		1
2176			0.114492	0.087157	0.159751	0.0734897	0.0725935	0.0979116	0.114492	0.0508603	0.0445868	0.0376411	0.0277827	0.0184132	0.0176611	0.00845289	0.00722776	0.00789723	0.00754054	0.00788312	0.00662662	0.00655425	0.0054472	0.00569926	0.00278903	0.00415419	0.003683	0.0028298	0.0024507	0.00283899	0.0010945		1
2178			0.104004	0.0976456	0.0862914	0.0808415	0.0931039	0.132162	0.160775	0.0667623	0.02665	0.0222446	0.0362211	0.00714493	0.00704411	0.00718399	0.0121371	0.0094035	0.00640737	0.00679295	0.00533009	0.00383988	0.00365667	0.0045521	0.00348567	0.00360921	0.00390174	0.00282723	0.00253415	0.00198461	0.00146378		1
2180			0.245684	0.0817015	0.0330288	0.0637387	0.0909726	0.139646	0.101982	0.0519592	0.0287688	0.0305378	0.00805542	0.0153355	0.0162128	0.00486269	0.0077008	0.0111972	0.00713526	0.0108263	0.00405552	0.00744758	0.0037844	0.00633331	0.00434797	0.00399387	0.00352394	0.0031433	0.00402458	0.00471452	0.00528591		1
2182			0.0992384	0.0594423	0.150621	0.0675023	0.177823	0.0891635	0.0911784	0.0345823	0.0361837	0.031314	0.022113	0.0171587	0.0171385	0.0199993	0.00934151	0.00994047	0.0095284	0.00953243	0.00615026	0.00482712	0.00431798	0.00546869	0.00324867	0.00438357	0.00424609	0.00673159	0.00289323	0.00382295	0.00210859		1
2184			0.089794	0.0707991	0.127093	0.164047	0.138835	0.0587114	0.065964	0.0473145	0.0321193	0.0435155	0.0188194	0.0303773	0.0165725	0.0170032	0.00941248	0.00548848	0.0129942	0.0083087	0.00729749	0.00620683	0.00477911	0.00577651	0.00367913	0.00324101	0.00335577	0.00209282	0.00307962	0.00224851	0.00107421		1
2186			0.151553	0.172649	0.12294	0.0872943	0.0785649	0.0661982	0.0676531	0.03807	0.0334628	0.0378275	0.0214759	0.0211388	0.0193444	0.0133747	0.0103817	0.00714528	0.00438824	0.00910504	0.00767099	0.00704877	0.00280942	0.00483611	0.00315933	0.00237254	0.00205488	0.00185386	0.00163107	0.001514	0.00248304		1
2188			0.209016	0.137078	0.147605	0.103082	0.0524185	0.0673325	0.0596562	0.0454001	0.0285121	0.0234677	0.023029	0.0179694	0.00983142	0.0122245	0.00526246	0.0135027	0.00884468	0.00684269	0.00467248	0.00380067	0.00446434	0.00296987	0.0019167	0.00232242	0.00289881	0.00159093	0.00168197	0.00130607	0.00130103		1
2190			0.213611	0.180581	0.0655781	0.110422	0.075222	0.0489425	0.077874	0.0409863	0.0352	0.0339945	0.0190579	0.0193144	0.0119919	0.00859965	0.0119846	0.00669668	0.00526626	0.00518453	0.0046587	0.00378617	0.00375965	0.00249703	0.0030882	0.00242109	0.00187763	0.00201547	0.00256526	0.00144932	0.00137405		1
2192			0.20797	0.191389	0.146384	0.066323	0.0658493	0.0810088	0.0459524	0.0362408	0.0236648	0.0246343	0.0303191	0.00596504	0.0150496	0.00734598	0.00954672	0.0049702	0.00501402	0.00531745	0.00423141	0.00345211	0.00406181	0.00208067	0.00204876	0.00277491	0.00196522	0.00200772	0.00137507	0.00176753	0.00128982		1
2194			0.142843	0.125732	0.102662	0.0680569	0.122656	0.0792075	0.0638274	0.0492163	0.0620971	0.0313369	0.0282609	0.0180981	0.0282609	0.0109541	0.0120664	0.0107168	0.0077408	0.00647733	0.00360932	0.00596882	0.00416839	0.00333979	0.00225088	0.00152103	0.00236642	0.00252387	0.00117173	0.00134956	0.00151948		1
2196			0.138331	0.0959646	0.100941	0.105632	0.0871501	0.0746392	0.0554462	0.0463474	0.0270123	0.0331256	0.0307087	0.0169182	0.0170604	0.0203303	0.020899	0.0145013	0.0154965	0.0162074	0.0121032	0.0102315	0.00954727	0.00925227	0.0101967	0.00798511	0.00725834	0.00608003	0.00467497	0.00325768	0.00270194		1
2198			0.106498	0.0843263	0.147208	0.088688	0.13594	0.0425266	0.0726951	0.0410727	0.0381649	0.0516135	0.0344149	0.0140531	0.0184954	0.0116683	0.0135485	0.0127544	0.0130633	0.00893932	0.00935877	0.00816075	0.00804626	0.00786197	0.00719209	0.003495	0.00566258	0.00439442	0.00390227	0.00359408	0.00266162		1
2200			0.0804893	0.149667	0.13879	0.157498	0.0722228	0.0974573	0.0439428	0.0469883	0.0387101	0.0346665	0.0147121	0.015822	0.0128365	0.012666	0.0126164	0.00822209	0.0154565	0.00736237	0.00539844	0.00723011	0.00490985	0.00232101	0.00353757	0.00286973	0.00269556	0.00303405	0.0014686	0.00354818	0.00286181		1
2202			0.128462	0.0806224	0.094707	0.147889	0.100049	0.0978639	0.0446823	0.0534245	0.0509961	0.039097	0.025498	0.0291406	0.0132413	0.0117303	0.0171857	0.0117208	0.00718049	0.00862757	0.00476741	0.00490218	0.00344904	0.00321737	0.00351436	0.00306462	0.0027907	0.00453282	0.00230281	0.00260226	0.00273873		1
2204			0.0981557	0.117705	0.137459	0.152481	0.0732567	0.0709931	0.0674949	0.0559714	0.0609101	0.0288088	0.0150503	0.0181983	0.0178503	0.0104018	0.0111941	0.00672789	0.00653343	0.00737917	0.00673694	0.00735139	0.00490737	0.00280104	0.00447339	0.00352846	0.00268272	0.00368897	0.00189438	0.00374	0.00162455		1
2206			0.134909	0.122095	0.135151	0.0899394	0.0824444	0.0597178	0.0928406	0.0621355	0.0365077	0.0389254	0.0238366	0.0207574	0.0175604	0.014275	0.0105505	0.0101373	0.00997819	0.00475881	0.00282995	0.00311548	0.00595752	0.00402334	0.00509584	0.00281617	0.00203485	0.00210514	0.00218229	0.00206517	0.00125427		1
2208			0.0546245	0.111755	0.0992262	0.0417687	0.0601371	0.111254	0.178908	0.0882011	0.0501143	0.033341	0.028061	0.0160922	0.025417	0.0145432	0.010108	0.0113028	0.0046271	0.00806188	0.00748356	0.00877651	0.00464168	0.00452883	0.00749308	0.00353581	0.00376413	0.00319313	0.00336502	0.00330664	0.0023691		1
2210			0.0625541	0.0756413	0.0463808	0.0360205	0.0769126	0.081362	0.197684	0.127128	0.0794551	0.040025	0.0244843	0.0206431	0.018281	0.0108466	0.0138379	0.0122119	0.0138868	0.00800081	0.00623939	0.00760735	0.00631141	0.00525103	0.00472726	0.00385281	0.00483195	0.00483691	0.00391707	0.0040819	0.0029865		1
2212			0.224101	0.0739589	0.0483819	0.031234	0.0739589	0.132904	0.191292	0.0537709	0.0290247	0.0116282	0.00969752	0.0110488	0.0231124	0.00489647	0.0100145	0.00684092	0.00784298	0.00616528	0.00662405	0.00597177	0.00607019	0.00428862	0.00505156	0.00250209	0.00490342	0.00413353	0.00285648	0.00265496	0.00506958		1
2214			0.0613651	0.0500603	0.0590923	0.0306399	0.0681834	0.0687516	0.196596	0.14489	0.118185	0.0433493	0.0257858	0.0306115	0.00770643	0.0134588	0.00771268	0.0107787	0.00761552	0.00498302	0.00585639	0.00598082	0.00708994	0.00461977	0.00477966	0.00543899	0.00348292	0.00382003	0.00275575	0.00169049	0.00472079		1
2216			0.0713691	0.0901186	0.0458153	0.057215	0.0312971	0.108263	0.13548	0.254025	0.0406169	0.0234169	0.0191553	0.0148877	0.0124503	0.0112358	0.0121442	0.0127726	0.0122815	0.00632584	0.00781068	0.00532383	0.00559292	0.00502063	0.00354069	0.0028919	0.00202495	0.00322292	0.00182118	0.00209855	0.0017806		1
2218			0.0789761	0.133741	0.115294	0.138352	0.166023	0.121635	0.0835878	0.0242318	0.0172018	0.0177581	0.010268	0.00775695	0.00822043	0.00791375	0.00441476	0.0110803	0.00988642	0.00604023	0.0059111	0.00325791	0.00316746	0.0037241	0.00402818	0.00265821	0.0025236	0.00488101	0.00243857	0.00259883	0.00243073		1
2220			0.114048	0.127292	0.0919739	0.0765223	0.143479	0.0978602	0.0794654	0.0481605	0.0324175	0.0410888	0.0140153	0.0168754	0.0137917	0.0113172	0.0105844	0.00668407	0.0092614	0.00710068	0.00732039	0.00678201	0.00506018	0.0062607	0.00369845	0.00528195	0.00594541	0.00542043	0.0040793	0.00551571	0.00269807		1
2222			0.0876527	0.116035	0.0934962	0.0630398	0.090157	0.179479	0.0767361	0.0396983	0.048032	0.0350753	0.0265153	0.0206226	0.0137448	0.0121245	0.00820362	0.0116561	0.0101143	0.00642219	0.00493802	0.00555267	0.00669817	0.00752686	0.00583066	0.00498485	0.00503243	0.00360712	0.00621332	0.00529088	0.00551961		1
2224			0.0452926	0.11864	0.190297	0.129118	0.0804451	0.136216	0.075713	0.0307922	0.0299509	0.022843	0.0174028	0.0265929	0.0123913	0.00934718	0.0112691	0.0142469	0.00904534	0.00639268	0.00515829	0.00342703	0.00360212	0.00397392	0.00335253	0.00324731	0.00212575	0.0027929	0.0016303	0.00285837	0.00183645		1
2226			0.103036	0.20736	0.124159	0.16357	0.0558972	0.0847473	0.0435328	0.0321988	0.0409569	0.0329716	0.0173776	0.0117461	0.0139022	0.011123	0.00983404	0.00476568	0.00679782	0.00373506	0.00333683	0.00607682	0.00329355	0.00290768	0.00327449	0.00220199	0.00189342	0.0018724	0.00251323	0.00273381	0.00218419		1
2228			0.240009	0.126321	0.0797624	0.0978082	0.101417	0.055942	0.0452949	0.029956	0.0292342	0.0315801	0.017017	0.015157	0.0133407	0.0166702	0.0102464	0.0118487	0.00919902	0.0106079	0.0089305	0.00858168	0.00540183	0.00740545	0.00368297	0.00596792	0.00352777	0.00462911	0.00384069	0.00327351	0.00334695		1
2230			0.134741	0.155859	0.121198	0.0729942	0.074601	0.0881439	0.0493514	0.0475151	0.0741419	0.0314472	0.027545	0.0291518	0.015512	0.00808032	0.00717409	0.0102607	0.0086	0.00649786	0.00631583	0.00534441	0.00426167	0.00237851	0.00381291	0.00160883	0.00434315	0.00237231	0.00319177	0.00205749	0.0014995		1
2232			0.222952	0.133954	0.170923	0.119577	0.0677757	0.0365122	0.0602451	0.0390224	0.0337737	0.012944	0.0132475	0.0146854	0.0105068	0.00636361	0.0152098	0.00727413	0.00618447	0.00382054	0.00513247	0.00234317	0.00305196	0.00184779	0.00207953	0.00150106	0.00226521	0.00191043	0.00186171	0.00190906	0.00112617		1
2234			0.179542	0.12885	0.13555	0.141579	0.0669933	0.0515848	0.0571676	0.0754791	0.029477	0.0189207	0.0195212	0.0105121	0.0124726	0.0141633	0.00998155	0.00560756	0.00680741	0.00641974	0.00494544	0.00305623	0.00322774	0.004627	0.0022579	0.00307588	0.00147836	0.00158135	0.00255244	0.00106999	0.00149839		1
2236			0.219968	0.209592	0.109776	0.0915148	0.127415	0.03175	0.0219968	0.0255245	0.0298824	0.0137619	0.0160921	0.0100278	0.00969621	0.0104956	0.0115288	0.0101604	0.00690968	0.00697795	0.00515347	0.00686361	0.00533069	0.00180334	0.00390111	0.00244538	0.00225882	0.0014582	0.00292661	0.00259583	0.00219304		1
2238			0.121029	0.11405	0.121397	0.198348	0.121947	0.074197	0.0479342	0.0532602	0.0306705	0.0293849	0.0207531	0.00936737	0.0117244	0.00718131	0.0037126	0.00522887	0.00394089	0.00719949	0.00292288	0.00244189	0.00233867	0.00194969	0.0015349	0.00162444	0.00212875	0.000886397	0.00145499	0.000702116	0.000688691		1
2240			0.172479	0.156551	0.14267	0.0839639	0.117185	0.0562035	0.0628023	0.0382275	0.0341317	0.0273053	0.025485	0.0208276	0.00775972	0.00615167	0.0032102	0.00439252	0.00650345	0.00624928	0.00568611	0.00481507	0.00354765	0.00307799	0.00166406	0.00162264	0.001329	0.00214511	0.00157226	0.00116237	0.00127882		1
2242			0.177968	0.152896	0.13342	0.112601	0.0868576	0.0416379	0.0626807	0.0402947	0.0405186	0.0313404	0.0155464	0.0252961	0.0172992	0.0110506	0.00866718	0.0112413	0.00322895	0.00467285	0.0037989	0.004466	0.00185582	0.00301606	0.0018333	0.00158558	0.000888074	0.00133653	0.00182455	0.000945852	0.00123024		1
2244			0.156431	0.121228	0.183492	0.155991	0.0501634	0.0644644	0.0484033	0.0312421	0.0255217	0.0246417	0.0279419	0.010922	0.0146383	0.00625437	0.0136669	0.0122799	0.00920609	0.00401615	0.00549641	0.00418226	0.00404982	0.00366721	0.0064801	0.00482031	0.00289804	0.00275723	0.00220961	0.00114511	0.00178971		1
2246			0.120695	0.159589	0.0972373	0.107863	0.0864109	0.0815991	0.0699708	0.0547336	0.0324793	0.0507238	0.0186253	0.0151444	0.0147803	0.00997174	0.0131036	0.0123411	0.00602009	0.0114838	0.00686295	0.0041379	0.00256205	0.00422291	0.00432115	0.00299491	0.00293536	0.00284775	0.00265488	0.00189575	0.00179215		1
2248			0.137031	0.0887052	0.167101	0.0902087	0.101592	0.0794696	0.0814026	0.0670122	0.0590652	0.0369426	0.0150524	0.0109593	0.0142925	0.00763294	0.00698881	0.00446941	0.00452268	0.0036672	0.00249019	0.00395329	0.00158164	0.00175349	0.00208079	0.00445996	0.00253744	0.00217704	0.000822939	0.00121582	0.000811878		1
2250			0.18876	0.185505	0.168148	0.0800059	0.101974	0.0694289	0.0330872	0.0404098	0.0182381	0.0146837	0.0140867	0.0132766	0.0105784	0.0049723	0.00368027	0.00626541	0.00589061	0.00780614	0.0060216	0.00586511	0.00482992	0.00373994	0.00279858	0.00274027	0.00130936	0.00147667	0.00203858	0.00129493	0.00108811		1
2252			0.0825109	0.14815	0.129429	0.140985	0.048767	0.0649456	0.0973028	0.0596298	0.0323572	0.0305082	0.039522	0.026348	0.0177958	0.014221	0.00959045	0.00700349	0.00722167	0.0050163	0.00952181	0.00729887	0.00483047	0.00449581	0.00165937	0.00251832	0.00147547	0.00148078	0.00176842	0.00231932	0.00132718		1
2254			0.166176	0.213553	0.0997533	0.0866592	0.107134	0.0768981	0.0611852	0.0504718	0.0283309	0.0164417	0.0178939	0.014285	0.00566046	0.00731627	0.00694892	0.00738698	0.00535097	0.00381229	0.00421106	0.00253954	0.0020648	0.00326781	0.00214658	0.00293451	0.00179051	0.00177773	0.00165136	0.00110769	0.00125094		1
2256			0.191043	0.110805	0.0731694	0.0876887	0.0661008	0.0886439	0.0737426	0.0630441	0.0336235	0.0416473	0.0299937	0.0217789	0.026746	0.0139444	0.00823223	0.00592348	0.00910205	0.00936874	0.0108186	0.00430763	0.00532379	0.00407972	0.00424727	0.00316921	0.00260945	0.0020923	0.00386136	0.00257736	0.00231563		1
2258			0.178322	0.128813	0.0896093	0.107531	0.0759438	0.0837847	0.067879	0.0344996	0.0445806	0.048165	0.0255386	0.0150582	0.0106014	0.0199313	0.00770931	0.00831395	0.00701663	0.007671	0.00898243	0.00459292	0.00386171	0.00443095	0.0033534	0.00405347	0.00191535	0.00199573	0.00180672	0.00219619	0.00184185		1
2260			0.138275	0.120328	0.12767	0.0889201	0.103604	0.0991174	0.108907	0.0380374	0.0175568	0.0343321	0.0278928	0.0062807	0.0113226	0.00871744	0.0108744	0.00637247	0.00405292	0.00946184	0.0054074	0.00473275	0.00371804	0.00605758	0.00299163	0.00303776	0.00340617	0.00241194	0.00151731	0.00270582	0.0022912		1
2262			0.193859	0.104251	0.169261	0.108643	0.0653031	0.117136	0.0553465	0.0395332	0.0183531	0.0254574	0.00986984	0.0096587	0.0109006	0.00780006	0.00753797	0.00701056	0.0085058	0.00876555	0.00545852	0.00401043	0.00471002	0.0033861	0.0035044	0.00359987	0.0013559	0.00165841	0.00162813	0.00146701	0.00202923		1
2264			0.2127	0.121058	0.134917	0.11229	0.0868335	0.0777825	0.043841	0.0350728	0.043841	0.018338	0.0165134	0.0209911	0.0165003	0.00941847	0.00629303	0.00604893	0.00545976	0.00603592	0.00327705	0.00311469	0.00244121	0.00442936	0.00154929	0.00263357	0.00196906	0.00171913	0.00189413	0.0018426	0.00119579		1
2266			0.164927	0.113474	0.135525	0.116919	0.0482378	0.0500755	0.0751132	0.0893548	0.0454814	0.0291724	0.0180161	0.0225957	0.0151481	0.0123121	0.00807593	0.00828933	0.00620407	0.00738866	0.00392288	0.0065291	0.00432785	0.00244795	0.00396814	0.00367411	0.00246564	0.0018617	0.00147978	0.00198395	0.00102793		1
2268			0.120245	0.137801	0.115337	0.124776	0.115715	0.0360547	0.052855	0.0568192	0.0375648	0.0428503	0.0330344	0.0232185	0.0334119	0.0127503	0.00678243	0.0110152	0.0064317	0.006457	0.00516884	0.00340726	0.00418593	0.00228806	0.0020353	0.00142176	0.00211382	0.00136711	0.00209023	0.00104919	0.00175369		1
2270			0.142084	0.115911	0.0801819	0.0452841	0.0664721	0.108017	0.141253	0.0997081	0.0282755	0.0502695	0.0217422	0.0134573	0.0103061	0.0105188	0.00867169	0.00965922	0.00309988	0.00639752	0.00615116	0.00382052	0.00505146	0.00499496	0.00256993	0.00354836	0.00306498	0.00274862	0.00225614	0.00205216	0.00243304		1
2272			0.140274	0.106245	0.158044	0.12515	0.11116	0.0673012	0.0582269	0.0358269	0.0342454	0.0315594	0.0245839	0.0140111	0.0164824	0.00650289	0.00862514	0.00942368	0.00571191	0.00631346	0.00744926	0.00676075	0.00445096	0.0038494	0.00312599	0.00238148	0.00307113	0.00186489	0.00209269	0.0026001	0.00266513		1
2274			0.117571	0.11554	0.188672	0.0957328	0.0964946	0.0982721	0.0558653	0.0406293	0.0436765	0.0223248	0.0238763	0.0165067	0.00832621	0.00693542	0.00828253	0.00817055	0.0089806	0.00822667	0.00848035	0.00509212	0.0023133	0.0030246	0.00369879	0.00177547	0.00358173	0.00292632	0.00138231	0.00208652	0.00155549		1
2276			0.191566	0.0871247	0.113912	0.0541147	0.0646671	0.0589851	0.0763018	0.0746783	0.0505973	0.0265224	0.0384215	0.0308454	0.0297631	0.0230732	0.00498749	0.0138764	0.00948009	0.00773678	0.00480052	0.00456837	0.00738369	0.00591772	0.00564633	0.00329911	0.00287133	0.00174969	0.00315787	0.00178397	0.00216832		1
2278			0.151275	0.152265	0.127506	0.105224	0.0680859	0.137657	0.0522405	0.040604	0.0237088	0.0207684	0.0212785	0.00798635	0.0126387	0.0165318	0.00952732	0.00992173	0.00485069	0.00557686	0.0072228	0.00348352	0.00486752	0.00321564	0.00430773	0.00151104	0.00163035	0.00146915	0.00115031	0.00231477	0.00118093		1
2280			0.215353	0.195184	0.141183	0.0882664	0.0652781	0.0390368	0.0505309	0.0303619	0.0294944	0.0221208	0.0223377	0.0121914	0.0232052	0.00627711	0.00772407	0.00589824	0.005818	0.00766053	0.00471846	0.00464494	0.00320882	0.00287267	0.00257968	0.00417303	0.00252915	0.00205548	0.00146331	0.00198363	0.00184963		1
2282			0.107793	0.203321	0.112275	0.076658	0.109916	0.0705254	0.056609	0.0627417	0.0327861	0.0252382	0.0226278	0.0205571	0.0188758	0.0140843	0.0107434	0.00748678	0.00709476	0.00761155	0.0027144	0.00331257	0.00329559	0.00409967	0.00334984	0.0036685	0.0039657	0.00293565	0.00161378	0.00246178	0.00163845		1
2284			0.220115	0.0955926	0.0907186	0.0809707	0.0716944	0.0632043	0.0894608	0.0388345	0.0410356	0.0437085	0.0287721	0.024527	0.00988	0.0143024	0.0114155	0.0119612	0.00887863	0.00729522	0.00681962	0.00699933	0.0061989	0.00571826	0.0058725	0.00344715	0.00265269	0.00356664	0.00255254	0.00183638	0.00196924		1
2286			0.188491	0.214155	0.0827415	0.107299	0.0933608	0.0714586	0.054866	0.0254419	0.0247782	0.0263269	0.0198927	0.0162344	0.0109487	0.00942678	0.00719077	0.00819252	0.00478352	0.00326564	0.00387447	0.00823544	0.00411938	0.00230216	0.001672	0.00190876	0.00200619	0.0026453	0.00159211	0.0013119	0.00147886		1
2288			0.124647	0.128852	0.171637	0.13454	0.0675173	0.0776572	0.0529256	0.0502051	0.0257209	0.0316564	0.0274521	0.0136271	0.0122048	0.00935225	0.0116436	0.0108735	0.00739549	0.00651035	0.00727579	0.00558316	0.00372928	0.00366646	0.00250086	0.00268288	0.00179537	0.00247687	0.00300984	0.00134038	0.00152131		1
2290			0.151241	0.123978	0.0981076	0.0987046	0.0632824	0.0945255	0.0612924	0.0624864	0.0417902	0.0573123	0.0278602	0.0202981	0.01338	0.0111431	0.00995065	0.0122997	0.00928261	0.00792363	0.00462319	0.00472389	0.00531671	0.00433245	0.00261567	0.00362003	0.00348949	0.00183616	0.00154089	0.00126406	0.00177959		1
2292			0.216048	0.14795	0.144838	0.0798513	0.0815797	0.0777772	0.0895302	0.0213912	0.0210648	0.0201962	0.0101608	0.0184	0.0115625	0.00931495	0.00665116	0.00572164	0.00725091	0.00540534	0.00362373	0.00502441	0.00299588	0.00175455	0.00174546	0.00201782	0.00246709	0.000775698	0.00148368	0.00195325	0.00146463		1
2294			0.13148	0.188751	0.117566	0.116759	0.101232	0.0657402	0.0619087	0.0393231	0.0195069	0.0415413	0.0215773	0.021174	0.0138637	0.00745768	0.00955935	0.00674341	0.00560243	0.00318053	0.00235918	0.00368669	0.00400108	0.00372239	0.00305853	0.00221661	0.00142771	0.00230635	0.00114027	0.00184314	0.00127102		1
2296			0.0602388	0.138659	0.0878391	0.0966012	0.143259	0.115439	0.116535	0.0460005	0.0289146	0.0403052	0.0278194	0.0130425	0.0138863	0.0164259	0.0100172	0.00674916	0.00552401	0.00718901	0.00466183	0.00312278	0.00272827	0.00226432	0.00188753	0.00133099	0.00222949	0.00271973	0.00103655	0.00139165	0.00218213		1
2298			0.0930879	0.0644855	0.0832071	0.0676058	0.12273	0.125851	0.177335	0.0634454	0.0296025	0.0154682	0.0265399	0.0150163	0.0115257	0.0144853	0.0126423	0.00808045	0.0134416	0.00532733	0.00692647	0.00593735	0.00726398	0.00408245	0.00563104	0.00379071	0.00469153	0.00238175	0.00401417	0.00339308	0.00200987		1
2300			0.150716	0.0942602	0.18096	0.123496	0.108878	0.0746017	0.0594797	0.0360225	0.026469	0.0202105	0.0110612	0.0139278	0.0114791	0.0173177	0.00869513	0.00538342	0.00746118	0.00697324	0.00542576	0.00492059	0.00499776	0.00397929	0.00358118	0.00559765	0.00234723	0.00338813	0.00243973	0.00388413	0.00204686		1
2302			0.238266	0.137639	0.207904	0.0598556	0.0563857	0.0465543	0.058699	0.0284271	0.0221399	0.0255395	0.0189404	0.0121053	0.0154459	0.0126133	0.00840841	0.00570218	0.00675067	0.00830026	0.00325071	0.00443394	0.00400483	0.00258674	0.002467	0.00225615	0.0018369	0.00298989	0.0014189	0.00245197	0.00262662		1
2304			0.124472	0.206382	0.106002	0.10386	0.086461	0.0433644	0.0985067	0.0372077	0.0318541	0.0334602	0.0326571	0.0226236	0.0118749	0.0101237	0.00707321	0.00498476	0.00653597	0.00264943	0.0051625	0.00339768	0.00437391	0.0030944	0.00284385	0.00292147	0.00279325	0.00112622	0.00199214	0.00103635	0.00116548		1
2306			0.175298	0.112845	0.146225	0.0749429	0.134596	0.0740815	0.0760197	0.0398403	0.0230428	0.0290727	0.021966	0.0161162	0.0120805	0.00541398	0.00804129	0.0111363	0.00592243	0.00484717	0.00587527	0.00348958	0.00229717	0.00338126	0.00252566	0.00193994	0.00202331	0.00247807	0.00119245	0.00138035	0.00192987		1
2308			0.15204	0.150834	0.130019	0.0787351	0.0820535	0.120064	0.0799418	0.0273537	0.0245485	0.0227406	0.0197933	0.0223276	0.0121222	0.00919572	0.0105013	0.00579895	0.00310687	0.00897068	0.00791152	0.00419619	0.00379015	0.00417417	0.00536032	0.00473557	0.00276873	0.0030577	0.00151877	0.00151597	0.00082518		1
2310			0.22768	0.116568	0.106896	0.124009	0.0476194	0.0756455	0.0347225	0.0394349	0.0257939	0.0478675	0.0196691	0.0180847	0.0218377	0.0146169	0.0127461	0.012166	0.00588026	0.0106618	0.00506998	0.00425772	0.00435148	0.0050995	0.00382865	0.00405113	0.00250969	0.00268628	0.00231185	0.00201839	0.00191537		1
2312			0.0879199	0.149312	0.0917096	0.0917096	0.0879199	0.164471	0.0901937	0.0426442	0.0381307	0.0309956	0.00949535	0.00976669	0.0100547	0.00542163	0.00779455	0.0103313	0.00719859	0.00648857	0.00532977	0.00787338	0.0081235	0.00658505	0.00578073	0.005417	0.00316671	0.00448861	0.00416392	0.00324917	0.00426449		1
2314			0.128329	0.0716385	0.0661402	0.0700191	0.127502	0.117566	0.0993519	0.0687192	0.0280611	0.02747	0.0211628	0.011351	0.0203638	0.0126756	0.0137346	0.0136741	0.0129803	0.0128238	0.0100271	0.00924469	0.00566239	0.00548	0.00675104	0.0070101	0.00535846	0.00879761	0.00429275	0.00516804	0.00864444		1
2316			0.157393	0.119191	0.0555948	0.0463744	0.0450587	0.0609019	0.144404	0.0909211	0.0494412	0.0235959	0.0242874	0.013577	0.0197238	0.0104406	0.0130491	0.0109304	0.0102282	0.0126029	0.0113583	0.010692	0.0123492	0.00969876	0.00627623	0.00673985	0.00627203	0.00922735	0.00724955	0.00580833	0.0066131		1
2318			0.175234	0.0567265	0.0567265	0.0836856	0.03295	0.104279	0.0514844	0.0454935	0.0381921	0.0335117	0.0336989	0.023402	0.0275208	0.0292057	0.0241509	0.0173636	0.0196577	0.0165239	0.017264	0.0160105	0.0122741	0.0132188	0.0152201	0.0132583	0.0132193	0.00891523	0.0090886	0.00599766	0.00572582		1
2320			0.093138	0.0952232	0.081322	0.0487494	0.129281	0.124416	0.0771516	0.0656831	0.0316767	0.0345945	0.0191802	0.0238454	0.015039	0.0197856	0.0175294	0.0131957	0.0109117	0.0147054	0.0123943	0.0102076	0.00671303	0.00828998	0.0098059	0.00740934	0.0082302	0.00646649	0.00741351	0.0041673	0.00347453		1
2322			0.146496	0.0642246	0.0759698	0.0643241	0.0839472	0.127567	0.12839	0.061414	0.0339303	0.0344274	0.0192799	0.0122966	0.0141863	0.00890499	0.0144686	0.0127509	0.00883503	0.00879224	0.010672	0.00613465	0.00888688	0.00673726	0.00496778	0.00822913	0.00835275	0.00509033	0.00742908	0.00573203	0.00756332		1
2324			0.151553	0.0887757	0.0595064	0.124286	0.100824	0.117945	0.0626484	0.0760935	0.0365769	0.0220081	0.0214419	0.0101788	0.0108947	0.0104223	0.00941213	0.0194216	0.00502997	0.00978879	0.0064578	0.00760935	0.00905639	0.00575825	0.00747174	0.00753642	0.00565349	0.00405115	0.0035457	0.00394811	0.00210506		1
2326			0.154286	0.0917733	0.111724	0.119704	0.101084	0.107069	0.0649941	0.0647002	0.0277933	0.0142122	0.0179104	0.0106504	0.00962755	0.0139628	0.00911548	0.010663	0.0100093	0.00678258	0.00630044	0.00502898	0.00550653	0.0046132	0.00718625	0.0047913	0.00443066	0.00507493	0.00570185	0.00287297	0.00243186		1
2328			0.0751833	0.0917009	0.121888	0.134988	0.124736	0.111636	0.0780312	0.0542824	0.03003	0.0242404	0.0165802	0.0254456	0.0163034	0.011515	0.010148	0.00780938	0.00457684	0.00626926	0.00511668	0.00767724	0.0055716	0.00829693	0.00520263	0.00366593	0.00429764	0.00513155	0.00355839	0.00375136	0.00236622		1
2330			0.0939211	0.0888896	0.120756	0.0792946	0.14172	0.143397	0.0720241	0.0562059	0.0279424	0.0285428	0.0169913	0.00920427	0.013128	0.0142324	0.00991287	0.0101343	0.00663561	0.00915983	0.00877743	0.00874054	0.00658882	0.00440968	0.00283373	0.005926	0.00380288	0.00410108	0.00570638	0.00406058	0.00296028		1
2332			0.0522117	0.0634345	0.14386	0.0628681	0.213525	0.135365	0.0724966	0.0556683	0.0246256	0.0184119	0.0154814	0.00985444	0.014599	0.0171454	0.0134	0.00974003	0.00715507	0.0048439	0.00805901	0.00792082	0.0100481	0.0112126	0.00539375	0.00518934	0.00592093	0.00206564	0.00350476	0.00365032	0.00234861		1
2334			0.0905574	0.0700596	0.122394	0.0827751	0.166258	0.113197	0.0650011	0.0496941	0.0499148	0.0355162	0.0222071	0.0141326	0.013278	0.00766625	0.00647591	0.00845155	0.0091944	0.0115248	0.0099323	0.00406652	0.00431959	0.00742217	0.00422924	0.00734859	0.00610081	0.00681444	0.00458907	0.00380284	0.00307739		1
2336			0.0604675	0.108902	0.115037	0.0897291	0.0750235	0.133443	0.117338	0.0640436	0.0239032	0.0359676	0.015938	0.0179918	0.0167257	0.0127707	0.014339	0.0119133	0.00678812	0.0108335	0.00887475	0.00667991	0.00504469	0.00864161	0.00900896	0.00851583	0.00283713	0.00346723	0.00626325	0.00378933	0.00572188		1
2338			0.107829	0.109568	0.125221	0.0815969	0.0602537	0.16783	0.0930459	0.0554127	0.0365679	0.0179918	0.0250493	0.0136482	0.00716523	0.00815604	0.0105264	0.00697279	0.00508343	0.00845309	0.00852622	0.00481125	0.00539388	0.00699731	0.00669087	0.00572171	0.00510152	0.0042395	0.00493647	0.00433124	0.00287886		1
2340			0.0901789	0.0718495	0.100199	0.105594	0.141049	0.0863251	0.0778467	0.063832	0.046688	0.0250404	0.0201777	0.0119383	0.015046	0.0122975	0.0128339	0.0147315	0.00702771	0.0156642	0.00707611	0.00675263	0.00666784	0.0107197	0.0111174	0.00830031	0.00672095	0.00819626	0.00596229	0.00489163	0.00527547		1
2342			0.148313	0.119669	0.0878418	0.0757476	0.11203	0.140038	0.0423741	0.0346237	0.0326033	0.0256842	0.0189515	0.0251431	0.02028	0.0114653	0.00983573	0.0179554	0.0124863	0.00755312	0.00460985	0.00510106	0.00722276	0.00925712	0.00532544	0.00476758	0.00520978	0.0054017	0.0036905	0.00276383	0.00405651		1
2344			0.0809535	0.0867359	0.122073	0.119503	0.0609606	0.0732436	0.125285	0.0841659	0.0427987	0.033766	0.0164014	0.0204806	0.0149995	0.0119484	0.00859135	0.00785506	0.00687783	0.00697678	0.0069196	0.00971635	0.0118989	0.004969	0.00749591	0.00469241	0.0090578	0.00592946	0.00571358	0.00491767	0.00507354		1
2346			0.120263	0.0811326	0.0696284	0.0380842	0.0795167	0.0804711	0.126944	0.110718	0.0769673	0.0333701	0.0222467	0.00948759	0.0127851	0.0163023	0.0115977	0.0114822	0.0211176	0.00494395	0.00623763	0.00812299	0.00484497	0.0089257	0.00537441	0.00979092	0.00746307	0.00687961	0.00468748	0.00618924	0.00442539		1
2348			0.0864597	0.0801717	0.106372	0.1179	0.0733598	0.106372	0.157199	0.0432456	0.0316526	0.0184861	0.0211156	0.0149816	0.0179915	0.0123024	0.0311161	0.00870099	0.011943	0.0103731	0.00930778	0.0042818	0.00467275	0.00432173	0.00595629	0.0059872	0.00453594	0.00236229	0.00339661	0.00276928	0.00266621		1
2350			0.127966	0.140899	0.119117	0.105163	0.0847434	0.078277	0.0663653	0.0537729	0.0425418	0.0156816	0.0244718	0.0230628	0.0172169	0.0128902	0.0153842	0.00756802	0.00661373	0.00807478	0.00774976	0.0079703	0.00501143	0.00627101	0.00507303	0.00306655	0.00385191	0.00293035	0.00305692	0.00249775	0.00271162		1
2352			0.133621	0.126296	0.125538	0.0828503	0.132106	0.10912	0.0591066	0.0406674	0.0195681	0.0348578	0.0192556	0.0165822	0.0149019	0.0162766	0.00630521	0.00735398	0.00878769	0.0111747	0.00623146	0.00519078	0.00458481	0.00445169	0.0028745	0.00188613	0.00262292	0.00243171	0.00142985	0.00200142	0.00192475		1
2354			0.277862	0.0868528	0.121627	0.0618951	0.071379	0.0414298	0.0402651	0.0618951	0.0279526	0.0266216	0.0197998	0.0291173	0.0179696	0.00999407	0.0115107	0.010032	0.0123496	0.0115065	0.00890075	0.00826533	0.00761859	0.00510751	0.00493131	0.00639683	0.00481967	0.00369574	0.00383018	0.00375797	0.00261573		1
2356			0.143695	0.118259	0.0984391	0.157569	0.0868774	0.0660665	0.0832438	0.0320175	0.031441	0.0259968	0.0294125	0.0242576	0.0107698	0.014676	0.00861044	0.010086	0.00680815	0.00696902	0.00522355	0.00481889	0.00605169	0.00540688	0.00432537	0.0043181	0.00395738	0.00386918	0.00196165	0.00219364	0.00267992		1
2358			0.186629	0.148956	0.102609	0.129376	0.0872423	0.0750978	0.0317245	0.0334594	0.0337072	0.0322202	0.0228007	0.0184086	0.0143697	0.0183353	0.0146049	0.00518398	0.00476462	0.00629334	0.00448232	0.00415392	0.00429594	0.00321508	0.00461071	0.00215255	0.00307356	0.00188654	0.00216143	0.00283116	0.00135377		1
2360			0.238859	0.106568	0.0867806	0.090738	0.0717989	0.0497505	0.0576653	0.0638841	0.0342034	0.0460757	0.0316594	0.0203378	0.0143425	0.00904045	0.0145828	0.0133586	0.00611167	0.00315944	0.00755274	0.00359193	0.00371489	0.00312947	0.00545135	0.00417169	0.00253708	0.00381128	0.0027934	0.00163829	0.00269223		1
2362			0.167506	0.208909	0.150945	0.105283	0.0605671	0.0544158	0.0404569	0.0293372	0.0281542	0.0357251	0.024842	0.0134835	0.010881	0.00778831	0.00806347	0.00583124	0.00687886	0.00419877	0.00887663	0.00597201	0.00406841	0.00308041	0.00257458	0.00198043	0.00325643	0.00213695	0.00243002	0.00138772	0.000970564		1
2364			0.161036	0.126583	0.120969	0.14113	0.0786042	0.0668646	0.0515521	0.0497656	0.03675	0.0285833	0.0270521	0.0217861	0.0157392	0.0154457	0.0085579	0.00894174	0.00651088	0.00472927	0.0034106	0.00264319	0.00313906	0.00537545	0.00195224	0.00353183	0.00220628	0.00182377	0.00211417	0.00190505	0.00129669		1
2366			0.212974	0.105698	0.144743	0.0922886	0.0928802	0.0593566	0.0552154	0.0425947	0.0335236	0.0309601	0.0250441	0.0126169	0.014128	0.0155349	0.0119967	0.00978535	0.00646868	0.00341507	0.00288698	0.00407154	0.0021743	0.00395401	0.0046097	0.00219008	0.00300569	0.00119681	0.00213309	0.00269629	0.00185762		1
2368			0.14445	0.18794	0.088922	0.101348	0.0695067	0.0706717	0.0388011	0.0652354	0.0493148	0.0299691	0.0131939	0.0137736	0.0132704	0.0182535	0.0206249	0.0110489	0.00754362	0.00812375	0.00548637	0.00702523	0.00478354	0.00434204	0.00407915	0.00610689	0.00279708	0.00349666	0.00405042	0.00271325	0.00312854		1
2370			0.174519	0.168077	0.0890165	0.1019	0.0758397	0.0585635	0.0535856	0.0568066	0.0468508	0.028058	0.0228333	0.0215853	0.0162279	0.00859682	0.00954701	0.00663963	0.00873562	0.0103795	0.0102305	0.00612486	0.00375626	0.00274071	0.00314574	0.00271134	0.00248256	0.00275781	0.00272057	0.00247586	0.00309156		1
2372			0.0979223	0.130925	0.126365	0.176955	0.0568861	0.0657882	0.0946655	0.0330026	0.0429903	0.0453786	0.0277917	0.0116239	0.0144684	0.0179048	0.0119239	0.0092922	0.00444276	0.00484792	0.00173859	0.00290402	0.00371953	0.00304232	0.0041642	0.00191074	0.00319322	0.00174556	0.00219055	0.001106	0.00111054		1
2374			0.153948	0.117015	0.11665	0.164553	0.126888	0.0694778	0.0335618	0.0588733	0.0357986	0.0292688	0.0101514	0.0141738	0.00878017	0.0132838	0.00413101	0.00704944	0.00736428	0.00531688	0.00340716	0.00333395	0.00236916	0.00159715	0.00154983	0.00303007	0.00176053	0.00281747	0.00127594	0.00111088	0.00146229		1
2376			0.134051	0.147713	0.122382	0.105306	0.111852	0.0697295	0.0517991	0.0520837	0.0213498	0.0301687	0.0307379	0.0133755	0.0202722	0.00893249	0.0108661	0.00906028	0.00853034	0.00804195	0.00769529	0.0059401	0.00502166	0.00370449	0.00455633	0.00528692	0.00238614	0.00240578	0.0026578	0.0022532	0.0018406		1
2378			0.123199	0.0896818	0.138599	0.121614	0.0428027	0.0862847	0.0577496	0.0758672	0.0407644	0.0482379	0.0305733	0.0246851	0.0162863	0.0144508	0.0118181	0.0100663	0.00789267	0.00716752	0.0110961	0.00992931	0.00818708	0.0044055	0.0044594	0.00257699	0.0022819	0.00322016	0.00268456	0.00165601	0.00176238		1
2380			0.0655558	0.0544982	0.0755603	0.0521287	0.168497	0.150594	0.126899	0.0608168	0.0508123	0.0202438	0.0139665	0.014839	0.0181882	0.0265909	0.0217103	0.0139047	0.00963643	0.00915095	0.00509729	0.00690389	0.00555829	0.00834348	0.00317458	0.00160906	0.00535899	0.0028863	0.0030203	0.00274755	0.00170777		1
2382			0.0951483	0.115118	0.0485885	0.0445077	0.123928	0.227299	0.0792903	0.0525207	0.0372946	0.0275501	0.0160296	0.0176483	0.0171831	0.0105315	0.0100581	0.00679841	0.00872134	0.00626628	0.00673439	0.0103988	0.00377257	0.00520814	0.00456395	0.00542956	0.00468271	0.00568987	0.00244866	0.00463096	0.00195917		1
2384			0.0672291	0.0985752	0.119198	0.123322	0.0787777	0.108474	0.0705287	0.0903263	0.0573304	0.026586	0.019715	0.0229882	0.00848984	0.0207767	0.012385	0.00896375	0.0131134	0.00679385	0.00693739	0.00616693	0.00380401	0.00515272	0.00416821	0.00494691	0.00413892	0.00262313	0.00294204	0.0039645	0.00158219		1
2386			0.113767	0.179871	0.0961772	0.0865311	0.0828429	0.109795	0.0666715	0.0485141	0.0264314	0.0448259	0.0348961	0.0137065	0.0124647	0.00948494	0.0118218	0.0135241	0.00981121	0.00422555	0.00383886	0.00475297	0.0053984	0.0034167	0.0032513	0.00168824	0.00253545	0.00351685	0.00306519	0.0015049	0.00166863		1
2388			0.0985187	0.110897	0.190975	0.0909404	0.0669422	0.0805833	0.0808359	0.057343	0.0308187	0.023763	0.044965	0.0167404	0.0148536	0.0161639	0.0105261	0.00951666	0.0109944	0.00802347	0.00532759	0.0034133	0.00555393	0.00633349	0.00195436	0.00196254	0.0022384	0.00369395	0.0029255	0.00133354	0.00186322		1
2390			0.12271	0.118063	0.12102	0.0865937	0.123343	0.0635725	0.103068	0.0625165	0.0553355	0.028935	0.0195738	0.0101845	0.0105853	0.0131954	0.0133401	0.00715307	0.00877089	0.00637626	0.00646179	0.0034025	0.00336512	0.00231881	0.00197793	0.00168205	0.00135986	0.00110483	0.00173608	0.0015322	0.000722466		1
2392			0.178896	0.199253	0.148002	0.0828622	0.0586741	0.0663377	0.0419101	0.043347	0.0495736	0.0160322	0.0110188	0.0134143	0.0135142	0.0109529	0.0130221	0.00921256	0.00386794	0.00561643	0.00424705	0.00367755	0.00444486	0.00379729	0.00466112	0.00333101	0.00214922	0.00135822	0.00250982	0.0027572	0.00155937		1
2394			0.182208	0.137323	0.108208	0.0989889	0.0514354	0.0735138	0.0519207	0.0524059	0.0368782	0.0366356	0.0215143	0.0194195	0.0190881	0.0130018	0.00893326	0.0121907	0.0118428	0.0104319	0.00987608	0.00669461	0.00825757	0.00439918	0.00477403	0.00497201	0.00282215	0.00464884	0.00325183	0.00249171	0.00187227		1
2396			0.154199	0.153709	0.070358	0.0840864	0.0907055	0.0911958	0.110808	0.0480494	0.0402046	0.0313792	0.0198969	0.0174059	0.0139412	0.00683944	0.0128468	0.00701619	0.00822625	0.00806911	0.0029065	0.00355786	0.00452841	0.00235182	0.0032779	0.00235349	0.00246792	0.0033284	0.00299009	0.00197713	0.00132369		1
2398			0.193113	0.089584	0.0646526	0.0507079	0.0553561	0.203254	0.0604269	0.0718362	0.0315268	0.0382401	0.0161796	0.017913	0.0117748	0.0112694	0.0165042	0.0112233	0.00760872	0.00373675	0.00501163	0.00408777	0.00683373	0.00494951	0.00497656	0.00431228	0.00430341	0.00265709	0.00136831	0.00296464	0.00362802		1
2400			0.0427441	0.0841587	0.0955701	0.0391416	0.0877248	0.13337	0.17545	0.0813059	0.0555226	0.0296388	0.016284	0.0190627	0.0200305	0.0096754	0.010813	0.0123257	0.00986297	0.0055206	0.00496729	0.0113564	0.00960978	0.0064728	0.0106268	0.00358644	0.00683034	0.00366183	0.0050635	0.00558464	0.00403905		1
2402			0.0398868	0.0521728	0.0462273	0.0484655	0.1142	0.185575	0.132044	0.108847	0.0545139	0.0322294	0.0211014	0.040666	0.02113	0.0138569	0.00953571	0.0060645	0.00371317	0.0115949	0.0055164	0.00505246	0.00891296	0.00488503	0.00544372	0.00679074	0.00684011	0.00293167	0.00344337	0.00444732	0.00391177		1
2404			0.0471706	0.0798788	0.0428627	0.0500004	0.0354104	0.0479762	0.265643	0.143658	0.0823556	0.0460541	0.0178142	0.0202112	0.00970929	0.00992416	0.0100821	0.0163968	0.00699032	0.00696555	0.00931176	0.0113713	0.00671725	0.0038426	0.00501509	0.00363603	0.00680022	0.00460832	0.0031471	0.00324246	0.00320438		1
2406			0.0512817	0.0473002	0.05337	0.0629532	0.0988357	0.131993	0.269726	0.0918216	0.0310319	0.0235312	0.0132708	0.0127007	0.0132663	0.00981789	0.0184989	0.0112685	0.00794001	0.00668193	0.00804586	0.00423584	0.00722776	0.00416411	0.00405513	0.00361362	0.00245113	0.0028179	0.00375716	0.00276581	0.00157589		1
2408			0.0448474	0.0606841	0.0877753	0.0839311	0.0999485	0.201819	0.11084	0.0909787	0.0471091	0.0292426	0.0125749	0.0186295	0.012457	0.00749357	0.0108604	0.00958993	0.00663953	0.0073302	0.00822461	0.00776331	0.0068926	0.00703419	0.00637876	0.00563607	0.00288998	0.00338781	0.00303882	0.00314549	0.00285712		1
2410			0.0703475	0.112556	0.0991564	0.139355	0.119926	0.166824	0.0757073	0.0429247	0.0297831	0.0150838	0.0172532	0.00691884	0.00890331	0.00897232	0.00678217	0.00703073	0.012544	0.00986339	0.00582785	0.00493035	0.0060206	0.00370014	0.00456783	0.0052571	0.00497216	0.00398884	0.00457339	0.00360641	0.00262396		1
2412			0.160876	0.168244	0.119429	0.0660082	0.0699994	0.160262	0.0681573	0.0286319	0.0239315	0.0238808	0.0118167	0.0128894	0.008263	0.0128495	0.0163065	0.00599324	0.00395343	0.00590942	0.00222788	0.00474399	0.00326295	0.00287179	0.00259612	0.00541451	0.0024209	0.0018711	0.00187411	0.00318313	0.00213305		1
2414			0.185901	0.149105	0.134277	0.0801817	0.128785	0.0810055	0.0634314	0.0562919	0.0192107	0.0215411	0.0144508	0.00569153	0.00717571	0.00608859	0.00778641	0.00609299	0.00601445	0.00346841	0.00279153	0.00232889	0.00324489	0.00273323	0.00346347	0.00201432	0.00183429	0.00186186	0.001064	0.00108459	0.00108001		1
2416			0.113597	0.0969364	0.155502	0.0734596	0.14187	0.0896156	0.0843144	0.0464487	0.0338267	0.0224925	0.0222784	0.0257487	0.0219614	0.0138803	0.00711447	0.00828553	0.006211	0.00396404	0.00558596	0.00529464	0.00438511	0.00324055	0.0030699	0.00316129	0.00194183	0.00164698	0.00123175	0.00131674	0.0016176		1
2418			0.252847	0.175323	0.178662	0.0842027	0.0608263	0.0429362	0.0422206	0.0302939	0.0166189	0.020877	0.0140616	0.0135938	0.0130297	0.00904905	0.00731848	0.00517143	0.00371708	0.00488137	0.00272597	0.00333543	0.00310906	0.00184461	0.00195622	0.00162285	0.00140616	0.00167478	0.00193707	0.00256949	0.00218813		1
2420			0.124254	0.130104	0.120276	0.0898563	0.0659882	0.145548	0.0702002	0.0496082	0.0456302	0.0292501	0.0336961	0.0241021	0.00946931	0.00992608	0.00920021	0.0073516	0.00505114	0.00317516	0.00451247	0.00266106	0.0030605	0.00414392	0.0027336	0.00235662	0.0019314	0.00155381	0.00214354	0.00127891	0.000935559		1
2422			0.18094	0.128276	0.143012	0.13504	0.0661916	0.0831018	0.0357531	0.0538713	0.0393767	0.0304385	0.0200792	0.017791	0.0122563	0.00631453	0.00956807	0.00395676	0.00423578	0.00299964	0.00455079	0.004674	0.00311366	0.00358014	0.002271	0.00143875	0.0013084	0.00110192	0.00192122	0.00185274	0.000983863		1
2424			0.136572	0.302533	0.0815975	0.089377	0.0854008	0.0475409	0.0513442	0.0409716	0.0283517	0.0267958	0.0252399	0.0124402	0.00629926	0.00900719	0.00756817	0.00690917	0.00592239	0.0048898	0.00539062	0.00450377	0.00319976	0.00255424	0.00395834	0.00237238	0.00236616	0.00219898	0.00221731	0.00148796	0.000989422		1
2426			0.175613	0.213758	0.125491	0.106879	0.0549137	0.055098	0.0753682	0.0403561	0.0226657	0.0215601	0.0200859	0.012599	0.0101839	0.0125441	0.0106138	0.00743565	0.00808596	0.00362283	0.00302155	0.00403634	0.00226289	0.00228887	0.00131384	0.0011195	0.00247536	0.002039	0.00202186	0.00149419	0.00105211		1
2428			0.225277	0.154924	0.146246	0.0945426	0.0725688	0.0725688	0.0583505	0.0339762	0.019204	0.0230817	0.0143659	0.0118389	0.0127989	0.00613087	0.00969597	0.00350989	0.0057551	0.00479213	0.00608544	0.00404816	0.00481816	0.00252144	0.00212499	0.00214124	0.00228527	0.000918836	0.00169593	0.00140529	0.00232774		1
2430			0.173176	0.184385	0.0997585	0.124418	0.0655716	0.0547364	0.0433407	0.0530551	0.0295165	0.0310111	0.0424067	0.0181488	0.0125602	0.0127157	0.0100855	0.00563318	0.00521341	0.00431147	0.00459804	0.00367686	0.0037075	0.00298808	0.0053113	0.00154287	0.00206485	0.00207811	0.00199536	0.000840923	0.0011524		1
2432			0.232325	0.179462	0.115485	0.0439168	0.0764477	0.0547604	0.0577424	0.0485253	0.0515073	0.0216079	0.0223929	0.0137267	0.0113696	0.00914743	0.010212	0.00810101	0.00632293	0.00488696	0.00488506	0.00618305	0.00342225	0.00456843	0.00246731	0.00186253	0.00301047	0.00203448	0.000985037	0.00148501	0.00115699		1
2434			0.182034	0.154959	0.12184	0.113862	0.0763916	0.068414	0.0759081	0.0449647	0.0321522	0.0241746	0.0150893	0.0185796	0.0125957	0.00996185	0.00540374	0.00762538	0.00629457	0.00381136	0.00335398	0.00284583	0.00194056	0.00265993	0.00322996	0.00244042	0.00168059	0.00246121	0.00107323	0.00180134	0.00245082		1
2436			0.165962	0.219887	0.171023	0.084639	0.0469441	0.064919	0.0556698	0.0586365	0.0242574	0.0219887	0.0113729	0.0153078	0.0097019	0.00730391	0.00440577	0.00663029	0.00625526	0.00376862	0.00228927	0.00290687	0.00217147	0.00229049	0.00241753	0.0020802	0.00178754	0.00186607	0.000988357	0.00121318	0.00131585		1
2438			0.101212	0.161463	0.075016	0.0974018	0.0728727	0.135029	0.0981162	0.0512014	0.0254816	0.0331023	0.0261961	0.0219349	0.0112576	0.0127015	0.0102855	0.0101648	0.0106856	0.00403039	0.00690314	0.00726632	0.00652687	0.00517682	0.00281655	0.00283704	0.00230211	0.0026439	0.00240932	0.00130802	0.00165712		1
2440			0.169033	0.167974	0.0870293	0.0687769	0.0949651	0.115334	0.0531698	0.0415307	0.0343885	0.0241627	0.0137303	0.0184526	0.0168879	0.0129232	0.0193784	0.0044287	0.00861484	0.00553866	0.00664623	0.00746573	0.00679384	0.00399964	0.00288017	0.00254694	0.0027188	0.00307406	0.00264066	0.00212656	0.00278943		1
2442			0.23433	0.124057	0.153693	0.0850021	0.0801776	0.0418118	0.0760424	0.0441092	0.0342306	0.0232033	0.0226921	0.00898679	0.0081324	0.00516031	0.0083835	0.00813401	0.00721369	0.00481755	0.00461217	0.00425171	0.00361374	0.00306697	0.0031646	0.0023734	0.00261554	0.0019618	0.00101548	0.00154881	0.00159859		1
2444			0.175144	0.119969	0.109339	0.121487	0.0792199	0.0736518	0.0518853	0.066565	0.0301188	0.0450516	0.0258161	0.0158832	0.0110683	0.00966205	0.0123279	0.00699084	0.00720724	0.0065259	0.00417461	0.00382002	0.00420498	0.00408805	0.00463702	0.0034915	0.00148448	0.00173115	0.00208113	0.00142839	0.000945577		1
2446			0.17672	0.155252	0.165986	0.0634126	0.0817009	0.0650029	0.0562563	0.0560576	0.0457207	0.0256433	0.0218664	0.0143155	0.0109268	0.0113268	0.00582422	0.00631284	0.00629654	0.00550497	0.00264206	0.00541095	0.00384014	0.00197708	0.001912	0.00268619	0.00276173	0.0015384	0.000827982	0.00127672	0.00100019		1
2448			0.187274	0.231538	0.154756	0.0304745	0.0658862	0.032177	0.0452861	0.0464779	0.0275803	0.0223026	0.0160241	0.0183869	0.0129666	0.0150994	0.0143055	0.00994695	0.0129501	0.00906693	0.00639658	0.00504294	0.00561225	0.00663221	0.00425298	0.00307367	0.00530733	0.00315624	0.00316118	0.00233683	0.00252887		1
2450			0.0899315	0.128584	0.182182	0.116473	0.0767896	0.0623593	0.0605556	0.0863239	0.0417447	0.0298913	0.0179036	0.0143202	0.0191137	0.00573474	0.0143004	0.00942966	0.00722363	0.00533404	0.00445844	0.00396961	0.00382479	0.00423709	0.0038552	0.00273118	0.00232124	0.00230335	0.00171586	0.00115589	0.00123283		1
2452			0.133187	0.145026	0.151142	0.132398	0.0449875	0.133581	0.0311756	0.0327541	0.0414359	0.0286105	0.0367004	0.0145326	0.0131735	0.00996	0.00755495	0.00810427	0.00397074	0.00746024	0.00257317	0.00426948	0.00204318	0.00278883	0.00266354	0.00255936	0.0013679	0.0017835	0.00181643	0.00105216	0.00132863		1
2454			0.142845	0.111462	0.137254	0.0880156	0.107495	0.106773	0.0808012	0.0364327	0.0404006	0.0380559	0.0279558	0.00826896	0.0154682	0.00521042	0.00712837	0.00626065	0.0102758	0.00491066	0.00422367	0.00412555	0.00193111	0.00317488	0.00209452	0.00229003	0.00181424	0.00175178	0.000945339	0.00160724	0.00102758		1
2456			0.140312	0.235041	0.177171	0.0819081	0.0719367	0.0822642	0.0507474	0.0309826	0.0194087	0.020477	0.0125389	0.0132257	0.00903518	0.00820274	0.0111381	0.00587495	0.0049006	0.00338031	0.00262587	0.00263441	0.00415933	0.00169708	0.00189368	0.00171923	0.00120554	0.00140326	0.00147851	0.00182637	0.000811941		1
2458			0.286059	0.113802	0.128934	0.083123	0.0827084	0.0615649	0.0617722	0.0300569	0.0424943	0.0105301	0.0153417	0.0161269	0.00728788	0.0105193	0.00687931	0.00506802	0.00492519	0.00365741	0.00503734	0.00368084	0.00269165	0.00294848	0.00292651	0.0024968	0.00202408	0.00277705	0.0018546	0.00177147	0.000940699		1
2460			0.207932	0.109536	0.151308	0.140911	0.0707342	0.0746329	0.0412152	0.033789	0.0326751	0.0267342	0.0141825	0.0121568	0.00959645	0.00819013	0.00817249	0.00624726	0.0052683	0.00755983	0.00900478	0.00492206	0.00423198	0.00240997	0.00410704	0.0039988	0.00273431	0.00202567	0.00197146	0.00204405	0.00170785		1
2462			0.112085	0.126455	0.152763	0.0957258	0.0696389	0.101695	0.0901989	0.0375829	0.0523949	0.0333824	0.0300663	0.0135566	0.0175004	0.0105973	0.00756587	0.00766072	0.00285829	0.00619211	0.00326949	0.00270199	0.00604178	0.00388452	0.00349786	0.00475003	0.00185465	0.00141466	0.00208744	0.00147486	0.00110257		1
2464			0.226327	0.189532	0.116404	0.069657	0.0904846	0.0754424	0.037027	0.0358699	0.0150066	0.0263817	0.0152766	0.0150112	0.0118463	0.00701314	0.0111669	0.00822878	0.00822623	0.0075984	0.00637026	0.00408801	0.00350113	0.00279854	0.00388783	0.00309245	0.00191469	0.00229646	0.00159359	0.00232599	0.00163169		1
2466			0.176973	0.137503	0.133856	0.0782973	0.0669281	0.0961019	0.0577041	0.0712184	0.031748	0.0347512	0.0211137	0.015679	0.0121661	0.0111448	0.00860434	0.00576462	0.00747085	0.00575732	0.00348198	0.00400475	0.00287727	0.00334212	0.00284101	0.00237638	0.00231803	0.00143348	0.00183922	0.00157131	0.00113194		1
2468			0.0943468	0.0940049	0.0803315	0.0837499	0.0885356	0.109729	0.104602	0.0779386	0.0950305	0.0230862	0.0194648	0.0255389	0.0124025	0.0113459	0.0113261	0.0108738	0.00696833	0.0083408	0.00548442	0.00640635	0.00672836	0.00282268	0.0045642	0.00216816	0.00281905	0.00245056	0.00363953	0.00280511	0.00249513		1
2470			0.0875543	0.135068	0.128128	0.0694028	0.0694028	0.159626	0.0827495	0.0522192	0.0307283	0.0283644	0.0292714	0.017222	0.00715543	0.0143125	0.0130066	0.0130274	0.00604018	0.00776457	0.00879226	0.00560401	0.00455853	0.00364055	0.00509897	0.00401564	0.00431071	0.00309568	0.00308052	0.00374337	0.0030155		1
2472			0.144483	0.141053	0.114901	0.099895	0.102896	0.059594	0.0591653	0.0608802	0.0278081	0.0333971	0.0328492	0.0144998	0.0209179	0.0129726	0.0101031	0.00526185	0.00995778	0.00596155	0.00702695	0.00562542	0.00574075	0.00400879	0.00363862	0.0030597	0.00331857	0.00349465	0.00313186	0.00234046	0.00201689		1
2474			0.187202	0.198299	0.088535	0.0759906	0.0552439	0.112418	0.0299137	0.0600687	0.0390809	0.0335323	0.0260539	0.0154833	0.0118849	0.00979579	0.0071834	0.00425065	0.0081059	0.0045727	0.00389072	0.00354526	0.00623147	0.00359954	0.00391556	0.00276968	0.00254291	0.00149849	0.00154461	0.00152107	0.00132585		1
2476			0.16375	0.143371	0.12515	0.0685689	0.100696	0.0496286	0.0616161	0.0455528	0.0258932	0.0587391	0.0429155	0.00812326	0.0155987	0.0142755	0.00697845	0.0129495	0.0105678	0.00577993	0.0060578	0.00359747	0.00416952	0.00425151	0.00383243	0.00406786	0.00411533	0.00290339	0.002854	0.0022979	0.00169809		1
2478			0.116266	0.105117	0.127681	0.152633	0.136706	0.0607876	0.0491079	0.0655657	0.0223176	0.0270757	0.0379591	0.0112399	0.0172815	0.014009	0.0107645	0.00940881	0.00477754	0.00334942	0.00390076	0.00376246	0.00204207	0.00337517	0.00270014	0.00178408	0.00271713	0.00242877	0.00210187	0.00194791	0.00119266		1
2480			0.140813	0.135555	0.0985234	0.159329	0.0989806	0.120468	0.0610342	0.0450327	0.0240022	0.0204087	0.0144468	0.0121664	0.00487268	0.0063327	0.0107605	0.00888334	0.0086408	0.00688018	0.00363896	0.00252686	0.00203454	0.00247177	0.00194761	0.00208392	0.00193419	0.0013983	0.00173733	0.0022921	0.000803434		1
2482			0.177273	0.0930338	0.0592454	0.067114	0.0740568	0.0717425	0.110159	0.104142	0.057394	0.026055	0.0159833	0.00918582	0.0225188	0.0102981	0.0209021	0.0109724	0.010068	0.0107086	0.00538948	0.00713815	0.00514324	0.00597731	0.00529321	0.00215788	0.00296125	0.00361716	0.00502984	0.00267123	0.00376736		1
2484			0.0720434	0.0582299	0.0801874	0.0914638	0.115896	0.208613	0.100861	0.0608216	0.0502124	0.0282874	0.0162066	0.00913385	0.0120926	0.0125644	0.0062384	0.00579906	0.00569719	0.00472454	0.00647952	0.00909376	0.00675767	0.00500771	0.00514603	0.00885257	0.00315569	0.00360756	0.00158702	0.00317423	0.00806636		1
2486			0.196226	0.0557104	0.0717451	0.0717451	0.08033	0.16066	0.0809432	0.0846225	0.0474008	0.0181074	0.0131042	0.0128681	0.0102571	0.00965187	0.00923857	0.0105754	0.00931706	0.00319689	0.0047112	0.00981253	0.0068023	0.00473634	0.00417183	0.00811763	0.00296338	0.00343635	0.00285441	0.00225476	0.00443937		1
2488			0.0759941	0.113991	0.108492	0.0964926	0.162987	0.0864933	0.0834936	0.0659949	0.0313556	0.019492	0.0209939	0.0149443	0.0171292	0.0236182	0.013173	0.0101082	0.00659099	0.00387045	0.00617252	0.00838435	0.00594854	0.00377421	0.00416288	0.00256605	0.00267559	0.00334794	0.00292457	0.00299892	0.00182986		1
2490			0.124813	0.146678	0.138707	0.18517	0.0895102	0.0831329	0.0528406	0.0357585	0.0245982	0.0108237	0.0189324	0.0143827	0.011773	0.00690368	0.00793817	0.00716355	0.00442244	0.00747536	0.00552686	0.00255207	0.00267551	0.00327566	0.00359635	0.00243568	0.00334035	0.0024334	0.00131462	0.000812767	0.00101295		1
2492			0.189674	0.207125	0.0738098	0.0952662	0.0532117	0.0615082	0.0783872	0.0452014	0.0357606	0.0233657	0.0202159	0.0170406	0.0150049	0.0192984	0.0082358	0.00756208	0.00476789	0.00887892	0.00563444	0.00483311	0.00677391	0.0032196	0.00317325	0.00238517	0.00253379	0.00127262	0.00227941	0.00208842	0.00149159		1
2494			0.113162	0.21301	0.144908	0.093192	0.125963	0.0558128	0.0394274	0.0332828	0.034819	0.0147292	0.0145571	0.013329	0.0149806	0.0151038	0.0181504	0.0108546	0.00440025	0.00362629	0.00295372	0.00337539	0.00458177	0.00625487	0.0037922	0.00292991	0.00345962	0.00165641	0.00306817	0.00240727	0.00221249		1
2496			0.193011	0.116	0.154021	0.0903301	0.0632068	0.0457705	0.0561839	0.0636912	0.0431066	0.0343884	0.021725	0.0259124	0.013458	0.0119069	0.0138118	0.00631075	0.00683845	0.00590778	0.00524229	0.0040341	0.00338169	0.00280435	0.00391011	0.00402368	0.00313903	0.00185598	0.00254644	0.00217848	0.00130303		1
2498			0.164612	0.130788	0.17739	0.173632	0.0935808	0.0499849	0.0548707	0.0161662	0.0241596	0.0199075	0.0140416	0.00935432	0.00782358	0.00857072	0.0077657	0.00710951	0.00677502	0.00569903	0.00358396	0.00302304	0.00268588	0.00246268	0.00209888	0.0018299	0.0025861	0.00308693	0.00195636	0.00251398	0.00194156		1
2500			0.11906	0.129644	0.144195	0.101532	0.0763971	0.0711056	0.081358	0.0565537	0.0486164	0.0439862	0.0208303	0.0199264	0.00957676	0.00884255	0.00599734	0.0108368	0.00680265	0.00831472	0.00582669	0.00313086	0.00340811	0.00274848	0.00359265	0.00460731	0.00262747	0.00315014	0.00388302	0.00226463	0.00118442		1
2502			0.185455	0.175273	0.095273	0.0940608	0.0659396	0.0632729	0.0557577	0.0349092	0.0247273	0.0281213	0.029091	0.0200013	0.0161363	0.0143901	0.0152597	0.0130934	0.0110041	0.0100141	0.00848051	0.00714208	0.0040725	0.00586789	0.00518207	0.00527153	0.00355758	0.00163276	0.00274352	0.00185421	0.00241547		1
2504			0.107634	0.149431	0.144017	0.131673	0.0658363	0.074499	0.0885758	0.0515429	0.045479	0.0151917	0.0216355	0.016508	0.0129375	0.00925563	0.00590902	0.0151016	0.0080957	0.00593047	0.00333664	0.00450762	0.00480518	0.00339598	0.00293751	0.00303172	0.00172755	0.00146891	0.00132201	0.0024158	0.00179859		1
2506			0.22427	0.193723	0.113049	0.0775416	0.0751919	0.0579604	0.0516944	0.0485614	0.0147183	0.0228038	0.0188264	0.0240251	0.0131027	0.00575897	0.00459715	0.00828233	0.00855908	0.00666179	0.00568221	0.00313639	0.00276931	0.00370868	0.00253987	0.00300559	0.0022545	0.00177004	0.00190107	0.00249097	0.00141361		1
2508			0.10285	0.150832	0.0966301	0.0966301	0.040207	0.153275	0.0995179	0.0413177	0.0553124	0.0179936	0.0246573	0.0237688	0.0213743	0.0145536	0.00975519	0.00808827	0.00475198	0.00718972	0.00566497	0.00555612	0.00331541	0.00238776	0.00317702	0.00298554	0.00124886	0.00203045	0.00142242	0.00147935	0.00202723		1
2510			0.104402	0.147619	0.140092	0.0570567	0.0961466	0.108044	0.0755091	0.0563283	0.0398183	0.0337484	0.0395755	0.0197824	0.0169682	0.00746715	0.00722484	0.00762691	0.00646295	0.00645712	0.00412629	0.00327676	0.00292737	0.00429819	0.00502463	0.00216718	0.00198994	0.00192361	0.00157668	0.00119598	0.00116391		1
2512			0.135981	0.117708	0.151066	0.139805	0.121958	0.091362	0.0507803	0.0333577	0.031658	0.0254964	0.0137457	0.0177782	0.00875248	0.00649456	0.00527562	0.00608513	0.00726455	0.0067746	0.00486386	0.0037792	0.00198272	0.00240091	0.00411681	0.00294398	0.00180567	0.00193993	0.00231443	0.00177268	0.000737079		1
2514			0.0565037	0.093573	0.120925	0.0669407	0.147557	0.119486	0.117686	0.0708996	0.0446271	0.0294658	0.0188586	0.016986	0.0176479	0.00969453	0.0128926	0.00644394	0.00468477	0.00582312	0.0119061	0.00433351	0.00403156	0.00273222	0.00232489	0.00323532	0.00272301	0.00221419	0.00171415	0.00186038	0.00222895		1
2516			0.0717155	0.0682616	0.0460949	0.0637547	0.0745127	0.128642	0.160802	0.126398	0.0692691	0.032927	0.0279287	0.0153128	0.0170009	0.0110176	0.0121297	0.00816501	0.00705353	0.00797354	0.0109645	0.0063739	0.00575006	0.00577676	0.00467904	0.00223747	0.00300102	0.0023878	0.00273506	0.0041303	0.00300513		1
2518			0.0974118	0.0537522	0.0381132	0.0503871	0.123979	0.0858314	0.242508	0.084469	0.0328325	0.0330785	0.015233	0.0144742	0.0065332	0.00902864	0.018325	0.0130191	0.00824935	0.012624	0.00866284	0.00884336	0.00416997	0.00508919	0.00545172	0.00449572	0.00613183	0.00502134	0.00313141	0.00452699	0.00462713		1
2520	ZT7		0.0540337	0.0710008	0.0870107	0.0454085	0.1601	0.0953638	0.116942	0.0674514	0.0523359	0.0440219	0.020696	0.0145106	0.0169991	0.0159814	0.0205805	0.0145329	0.0126555	0.00793886	0.0110344	0.00731934	0.00773351	0.00708337	0.00955726	0.00933173	0.00707084	0.00583814	0.00593218	0.0070597	0.00447583		1
2522			0.0717962	0.0654979	0.0941437	0.0651112	0.112248	0.0963163	0.187563	0.0963163	0.0394723	0.0259721	0.0195138	0.0179909	0.0153671	0.00907618	0.00960628	0.0107766	0.00961931	0.00697438	0.00661758	0.00516892	0.00665285	0.00401494	0.00488063	0.00268766	0.00307683	0.00300007	0.00430541	0.00328113	0.00295206		1
2524			0.0954382	0.086762	0.0954382	0.0379781	0.0679441	0.096227	0.0946495	0.0624056	0.096227	0.0468349	0.0445578	0.0179629	0.0159776	0.0210398	0.0073493	0.0152622	0.00597009	0.0121451	0.0117026	0.00978991	0.0122161	0.00605315	0.0071906	0.00618826	0.0076308	0.00645604	0.00504182	0.00423698	0.00332425		1
2526			0.0505708	0.0860452	0.0814356	0.0410804	0.0518445	0.11908	0.162871	0.105252	0.0814356	0.0546671	0.0150656	0.0171906	0.00930133	0.0174718	0.00924602	0.0108863	0.0115977	0.0148059	0.00806366	0.00874742	0.00666981	0.00483351	0.00291778	0.00433238	0.00524223	0.00622944	0.00374304	0.00575051	0.00362227		1
2528			0.0671481	0.10984	0.0795396	0.124991	0.18029	0.0833272	0.0713091	0.0526908	0.0287418	0.026598	0.0126438	0.0243035	0.018332	0.0173563	0.0121014	0.0117711	0.00615114	0.0128187	0.00829181	0.00809788	0.00764186	0.00498175	0.0040797	0.00581116	0.00548959	0.00517272	0.00474828	0.00249747	0.00323461		1
2530			0.0908417	0.188913	0.163138	0.0898987	0.0773255	0.11033	0.0779541	0.0361481	0.0348908	0.0192286	0.0208288	0.01936	0.00989169	0.0093042	0.00543887	0.0070297	0.00578998	0.0051082	0.00387005	0.00339478	0.00289983	0.00193876	0.00161205	0.00225388	0.00468448	0.00275958	0.00214726	0.00197268	0.00104641		1
2532			0.128294	0.118897	0.147809	0.153952	0.0831198	0.092516	0.0487877	0.0440896	0.0254553	0.0312783	0.0121373	0.0147668	0.0143132	0.0122305	0.0113372	0.00455713	0.00834306	0.00749668	0.00410395	0.00416683	0.00434211	0.00348449	0.00425067	0.00419213	0.00627591	0.00439993	0.00254271	0.00165408	0.00120654		1
2534			0.160523	0.165311	0.206891	0.0665276	0.0587156	0.102059	0.0425877	0.0124071	0.0466197	0.0257038	0.0116254	0.0127788	0.0160871	0.0129759	0.0074279	0.00762774	0.00518134	0.00545224	0.00625712	0.00265909	0.00448129	0.0034748	0.00346447	0.00316006	0.00304212	0.0021181	0.00241392	0.00112547	0.00130182		1
2536			0.273301	0.113729	0.087574	0.107851	0.0975657	0.0640642	0.0508399	0.0352647	0.0317382	0.023171	0.014482	0.00958847	0.0167199	0.0161621	0.00998637	0.00629916	0.00572023	0.00404662	0.00482715	0.0033619	0.00315795	0.00332693	0.00370573	0.00275973	0.00246265	0.00274215	0.00160531	0.0019196	0.0020271		1
2538			0.129266	0.0830169	0.150309	0.11886	0.0594299	0.111691	0.0631298	0.0659048	0.0437053	0.0363054	0.0265931	0.0214866	0.0191031	0.0108107	0.00646514	0.0137947	0.00870821	0.00510958	0.00409026	0.00515352	0.00173496	0.00202936	0.0023883	0.00151431	0.00197469	0.00219551	0.00242021	0.00136939	0.00144047		1
2540			0.133348	0.217757	0.0868826	0.0481154	0.10228	0.0846831	0.113552	0.0365677	0.0245575	0.0172797	0.022661	0.0222246	0.0125793	0.00818182	0.010025	0.00517612	0.00846308	0.00729924	0.00388277	0.00749555	0.00790825	0.00380716	0.00364082	0.0024163	0.00172644	0.00134896	0.00186688	0.00174499	0.00252878		1
2542			0.210108	0.169908	0.165511	0.09045	0.0527625	0.0662672	0.0562172	0.0530766	0.0248722	0.0150313	0.0156972	0.0121828	0.00819923	0.00728656	0.00695491	0.0062913	0.00700202	0.00497538	0.0040244	0.00313701	0.00244152	0.00275571	0.002964	0.00359947	0.00209382	0.00238439	0.00134868	0.00127886	0.00117934		1
2544			0.146315	0.108633	0.133415	0.0858881	0.104899	0.0790985	0.0763827	0.0370032	0.0287369	0.040398	0.0175456	0.0266229	0.0250321	0.00915336	0.0172818	0.0106528	0.00711174	0.00826427	0.0047398	0.00531047	0.0031303	0.00310066	0.00513326	0.0035007	0.00341142	0.00341074	0.00255492	0.00183071	0.00144234		1
2546			0.138973	0.184943	0.0887472	0.110668	0.11386	0.0519288	0.0693803	0.0774676	0.02639	0.0195795	0.0217079	0.0106239	0.0177929	0.00914628	0.00830137	0.0071168	0.00614335	0.0050256	0.00452249	0.00342922	0.00387998	0.00440097	0.00370908	0.00244427	0.00161635	0.00235936	0.0019253	0.0021925	0.00172429		1
2548			0.221766	0.207124	0.0963738	0.0889195	0.147223	0.0497843	0.0540439	0.0316809	0.0146097	0.0126756	0.0137402	0.00845933	0.0100367	0.00595787	0.00493956	0.00326393	0.00670677	0.00271364	0.0021646	0.00275384	0.00319498	0.00212464	0.00235181	0.00140509	0.00115007	0.00130006	0.00117842	0.00123792	0.00111975		1
2550			0.130332	0.145017	0.142394	0.0673948	0.0828667	0.0687059	0.0786709	0.0652969	0.0582165	0.0200018	0.0158721	0.0215427	0.0175014	0.0210995	0.0128624	0.00916175	0.00396528	0.00625775	0.00752356	0.00286284	0.00405627	0.00253575	0.00188836	0.00340147	0.00318617	0.00192996	0.00143776	0.00207647	0.00194223		1
2552			0.440519	0.154631	0.0579867	0.0937227	0.0573125	0.0541659	0.0140604	0.0196472	0.0231497	0.0147853	0.014236	0.00500327	0.00915831	0.00812915	0.00498731	0.00311218	0.00530354	0.0029589	0.00232644	0.00155892	0.00326951	0.00224071	0.0016243	0.00127364	0.00106394	0.000793699	0.00112656	0.000870026	0.000982718		1
2554			0.244537	0.104569	0.148353	0.0843071	0.0847729	0.0582232	0.0314405	0.0263169	0.0381944	0.0251524	0.0316734	0.0171467	0.013536	0.0156306	0.0130636	0.00812609	0.00913428	0.00333409	0.00435905	0.00921463	0.00523869	0.00401041	0.00602051	0.00234523	0.00311703	0.00317107	0.00153884	0.0019965	0.00147733		1
2556			0.092738	0.0862301	0.200729	0.140734	0.0557242	0.0803323	0.112465	0.0406746	0.0345734	0.0278621	0.0227778	0.0119878	0.01676	0.0133697	0.0137106	0.00583945	0.00531718	0.00570237	0.00532105	0.00683313	0.00336684	0.0034547	0.00291169	0.00214375	0.00184467	0.00253423	0.00221168	0.000956788	0.000893722		1
2558			0.190204	0.206353	0.164006	0.138705	0.0588556	0.0427062	0.0328371	0.0353492	0.0231475	0.0166305	0.0167065	0.0136102	0.00660331	0.00695877	0.00776283	0.00574631	0.0048685	0.00308561	0.00477394	0.00402389	0.00238132	0.00256829	0.00352128	0.00174971	0.00108007	0.00201114	0.00114693	0.00116069	0.00144612		1
2560			0.145571	0.163632	0.148796	0.0819237	0.0804186	0.123638	0.0361239	0.0384891	0.0209576	0.0290281	0.0258028	0.0262328	0.0187655	0.00752258	0.00743592	0.00764901	0.00488532	0.00831795	0.00229989	0.00312321	0.00408737	0.00306795	0.00229666	0.00282777	0.00126442	0.00138283	0.00118282	0.00179247	0.00148471		1
2562			0.232489	0.126274	0.153625	0.111914	0.0868416	0.0366968	0.0407996	0.0243886	0.0467258	0.0282634	0.0221811	0.0182014	0.0087555	0.00872838	0.00987988	0.00545484	0.00490393	0.00431541	0.00250815	0.00567137	0.00518474	0.00230187	0.00221754	0.0022404	0.00216728	0.00183204	0.00209963	0.00157097	0.00176769		1
2564			0.268136	0.0892481	0.127413	0.0755478	0.112734	0.0743734	0.059303	0.0244649	0.0387525	0.030728	0.00773132	0.0147868	0.00797694	0.00813215	0.0107564	0.0106338	0.00571501	0.00538033	0.00416667	0.00499613	0.00371809	0.00169591	0.0025242	0.00157357	0.00175874	0.00236155	0.00148757	0.0029536	0.000949631		1
2566			0.164795	0.0764493	0.101022	0.0674782	0.12033	0.0914662	0.0540216	0.090296	0.0596773	0.0294486	0.0288635	0.0261332	0.0177006	0.0191736	0.0110231	0.00321809	0.00322082	0.00481845	0.00564535	0.00294291	0.00376961	0.0038876	0.00319917	0.00352876	0.00253706	0.00101701	0.000803166	0.00210528	0.00142843		1
2568			0.249797	0.108165	0.173645	0.095796	0.0429263	0.0606304	0.0594178	0.0555374	0.0436539	0.0150414	0.0203405	0.0170934	0.0111674	0.00606013	0.00682989	0.00675641	0.00240033	0.00300703	0.00285593	0.00380735	0.00202389	0.00282198	0.00113745	0.00211207	0.00109574	0.000863862	0.00165725	0.00166057	0.00169818		1
2570			0.088411	0.0687641	0.14307	0.127705	0.112592	0.114859	0.0727942	0.062467	0.045339	0.0418126	0.0232778	0.0147883	0.0156785	0.013345	0.0065812	0.00804868	0.00461929	0.00956602	0.00463541	0.00471147	0.00170782	0.00391855	0.00233241	0.0018696	0.0015511	0.00183731	0.00176081	0.00132435	0.000633511		1
[truncated: 3,034 more rows]

## Sheet: Raw values
		1	2	3	4	5	6	7	8	9	10	11	12	13	14	15	16	17	18	19	20	21	22	23	24	25	26	27	28	29	30	(Hz)
[truncated: 4,353 more rows]

[truncated: 1 more sheets: Sample_EEG]
